# Supplementary material for: Analysis of the distribution of assimilation products and the characteristics of transcriptomes in rice by submergence during the ripening stage
Source: BMC Genomics. 2019 Jan 8;20:18. doi: 10.1186/s12864-018-5320-7 (PMC6323827; doi:10.1186/s12864-018-5320-7)
Supplement: Supplementary file 2 — Table S3. The differentially expressed genes (DEGs) in seed, stem, and leaf response to submergence treatment for 94 h at 14 days after heading. (XLSX 1215 kb) [file 12864_2018_5320_MOESM2_ESM.xlsx]

## Sheet: SEED(DEGs)
	DEGs info.							Normalization						Annotation
Gene id	average expression index	seed_control	seed_treatment	foldChange	log2FoldChange	pval	padj(FDR)	seed_control	seed_treatment	stem_control	stem_treatment	leaf_control	leaf_treatment	RICEdesc	TAIR	TAIRsymbol	TAIRdesc
LOC_Os04g56430.1	17717.3	9.25344	35425.3	3828.33	11.9025	0	0	9	35425	40	1814	48	4038	cysteine-rich receptor-like protein kinase, putative, expressed	AT4G23180.1	CRK10,RLK4	cysteine-rich RLK (RECEPTOR-like protein kinase) 10
LOC_Os08g04210.1	5232.66	8.11131	10457.2	1289.21	10.3323	0	0	8	10457	9	117	12	6	cysteine-rich repeat secretory protein 55 precursor, putative, expressed	AT5G48540.1		receptor-like protein kinase-related family protein
LOC_Os08g04240.1	3968.71	11.3999	7926.01	695.269	9.44143	0	0	11	7926	8	107	10	12	cysteine-rich repeat secretory protein 55 precursor, putative, expressed	AT5G48540.1		receptor-like protein kinase-related family protein
LOC_Os02g56700.1	5999.08	17.3096	11980.8	692.149	9.43494	0	0	17	11981	16	1712	7	284	dehydrogenase, putative, expressed	AT1G15950.1	ATCCR1,CCR1,IRX4	cinnamoyl coa reductase 1
LOC_Os08g04250.1	2781.75	9.75562	5553.74	569.286	9.15301	2.92714e-283	2.19952e-280	10	5554	8	54	6	9	cysteine-rich repeat secretory protein 55 precursor, putative, expressed	AT5G48540.1		receptor-like protein kinase-related family protein
LOC_Os02g56460.1	2814.29	10.2854	5618.3	546.243	9.0934	0	0	10	5618	11	346	5	56	dehydrogenase, putative, expressed	AT1G15950.1	ATCCR1,CCR1,IRX4	cinnamoyl coa reductase 1
LOC_Os02g56680.1	2766.62	11.3724	5521.87	485.552	8.92348	0	0	11	5522	9	422	4	68	dehydrogenase, putative, expressed	AT1G15950.1	ATCCR1,CCR1,IRX4	cinnamoyl coa reductase 1
LOC_Os08g04230.1	1454.9	7.02429	2902.78	413.249	8.69087	0	0	7	2903	4	32	3	2	cysteine-rich repeat secretory protein 55 precursor, putative, expressed	AT5G48540.1		receptor-like protein kinase-related family protein
LOC_Os11g47610.1	809.988	4.29297	1615.68	376.356	8.55595	8.49739e-220	3.30459e-217	4	1616	2	55	4	13	glycosyl hydrolase, putative, expressed	AT5G24090.1	ATCHIA,CHIA	chitinase A
LOC_Os02g56690.1	1227.78	6.99674	2448.56	349.957	8.45103	0	0	7	2449	11	367	9	59	dihydroflavonol-4-reductase, putative, expressed	AT1G15950.1	ATCCR1,CCR1,IRX4	cinnamoyl coa reductase 1
LOC_Os02g56720.2	1508.37	12.9616	3003.78	231.745	7.85639	0	0	13	3004	9	360	6	60	cinnamoyl CoA reductase, putative, expressed	AT1G80820.1	ATCCR2,CCR2	cinnamoyl coa reductase
LOC_Os11g47600.1	1442.97	13.0167	2872.92	220.711	7.78602	1.81549e-303	1.5782e-300	13	2873	15	370	9	41	glycosyl hydrolase, putative, expressed	AT5G24090.1	ATCHIA,CHIA	chitinase A
LOC_Os11g47510.1	3011.67	35.3419	5988.01	169.431	7.40455	0	0	35	5988	22	1026	22	388	glycosyl hydrolase, putative, expressed	AT5G24090.1	ATCHIA,CHIA	chitinase A
LOC_Os11g47500.1	5068.27	60.9007	10075.6	165.444	7.3702	0	0	61	10076	45	1900	46	626	glycosyl hydrolase, putative, expressed	AT5G24090.1	ATCHIA,CHIA	chitinase A
LOC_Os10g13700.2	17246.5	220.555	34272.4	155.392	7.27977	0	0	221	34272	148	8463	118	10343	phosphoenolpyruvate carboxykinase, putative, expressed	AT4G37870.1	PCK1,PEPCK	phosphoenolpyruvate carboxykinase 1
LOC_Os10g38660.1	736.461	9.81073	1463.11	149.134	7.22046	3.19254e-221	1.29852e-218	10	1463	24	530	3	57	glutathione S-transferase, putative, expressed	AT1G10370.1	ATGSTU17,ERD9,GST30,GST30B	Glutathione S-transferase family protein
LOC_Os05g33430.1	989.962	15.748	1964.18	124.725	6.96261	6.31421e-236	3.04276e-233	16	1964	3	12	3	4	xyloglucanase inhibitor, putative, expressed	AT1G03220.1		Eukaryotic aspartyl protease family protein
LOC_Os06g35560.1	777.543	13.0167	1542.07	118.469	6.88836	5.65608e-285	4.39924e-282	13	1542	126	720	517	747	reticuline oxidase-like protein precursor, putative, expressed	AT1G30760.1		FAD-binding Berberine family protein
LOC_Os11g38910.1	1360.27	23.8593	2696.68	113.024	6.82049	8.09735e-240	4.03357e-237	24	2697	5	311	13	34	pyruvate decarboxylase isozyme 1, putative, expressed	AT4G33070.1		Thiamine pyrophosphate dependent pyruvate decarboxylase family protein
LOC_Os08g40690.1	5105.19	98.3615	10112	102.805	6.68376	0	0	98	10112	4	436	8	1019	glycosyl hydrolase, putative, expressed	AT5G24090.1	ATCHIA,CHIA	chitinase A
LOC_Os11g47580.1	918.615	17.922	1819.31	101.512	6.66551	2.58352e-230	1.15695e-227	18	1819	11	122	12	121	glycosyl hydrolase, putative, expressed	AT5G24090.1	ATCHIA,CHIA	chitinase A
LOC_Os11g47560.1	4257.06	84.7324	8429.39	99.4824	6.63637	0	0	85	8429	16	933	35	1731	glycosyl hydrolase, putative, expressed	AT5G24090.1	ATCHIA,CHIA	chitinase A
LOC_Os01g57854.1	710.663	14.6885	1406.64	95.7643	6.58142	6.70183e-189	1.89248e-186	15	1407	16	194	46	64	pectinesterase, putative, expressed	AT1G11580.1	ATPMEPCRA,PMEPCRA	methylesterase PCR A
LOC_Os05g33410.1	595.891	12.5145	1179.27	94.232	6.55815	3.24282e-145	5.06222e-143	13	1179	4	15	2	7	xylanase inhibitor, putative, expressed	AT1G03220.1		Eukaryotic aspartyl protease family protein
LOC_Os11g47550.1	2078.07	45.2629	4110.88	90.8223	6.50498	0	0	45	4111	19	133	40	49	glycosyl hydrolase, putative, expressed	AT5G24090.1	ATCHIA,CHIA	chitinase A
LOC_Os11g15060.1	933.156	21.1555	1845.16	87.2185	6.44656	2.52712e-181	6.6689e-179	21	1845	89	949	88	7004	SAM dependent carboxyl methyltransferase, putative, expressed	AT4G36470.1		S-adenosyl-L-methionine-dependent methyltransferases superfamily protein
LOC_Os10g22520.1	1855.2	45.6824	3664.71	80.2216	6.32592	0	0	46	3665	14	232	46	1239	cellulase, putative, expressed
LOC_Os11g47570.1	3251.26	82.393	6420.12	77.9207	6.28393	0	0	82	6420	10	909	18	1122	glycosyl hydrolase, putative, expressed	AT5G24090.1	ATCHIA,CHIA	chitinase A
LOC_Os07g35310.2	1033.73	33.7252	2033.74	60.3035	5.91417	0	0	34	2034	27	1274	17	3273	TKL_IRAK_DUF26-lc.12 - DUF26 kinases have homology to DUF26 containing loci, expressed	AT4G05200.1	CRK25	cysteine-rich RLK (RECEPTOR-like protein kinase) 25
LOC_Os05g33400.1	607.311	20.1236	1194.5	59.3579	5.89137	2.82631e-138	3.95273e-136	20	1194	8	23	7	13	basic 7S globulin precursor, putative, expressed	AT1G03220.1		Eukaryotic aspartyl protease family protein
LOC_Os07g35310.1	1054.66	35.3144	2074	58.7297	5.87602	0	0	35	2074	28	1296	19	3348	TKL_IRAK_DUF26-lc.12 - DUF26 kinases have homology to DUF26 containing loci, expressed	AT4G05200.1	CRK25	cysteine-rich RLK (RECEPTOR-like protein kinase) 25
LOC_Os01g24710.3	2436.23	85.3448	4787.11	56.0914	5.80971	0	0	85	4787	236	818	21	32	jacalin-like lectin domain containing protein, expressed	AT1G73040.1		Mannose-binding lectin superfamily protein
LOC_Os01g24710.2	2446.01	87.5189	4804.51	54.8968	5.77865	0	0	88	4805	237	818	21	32	jacalin-like lectin domain containing protein, expressed	AT1G73040.1		Mannose-binding lectin superfamily protein
LOC_Os01g24710.1	2615.34	94.0134	5136.67	54.6376	5.77182	0	0	94	5137	267	915	23	33	jacalin-like lectin domain containing protein, expressed	AT1G73040.1		Mannose-binding lectin superfamily protein
LOC_Os01g24710.4	2102.72	77.1784	4128.26	53.4899	5.74119	2.89083e-275	1.97172e-272	77	4128	210	707	16	26	jacalin-like lectin domain containing protein, expressed	AT1G19715.3		Mannose-binding lectin superfamily protein
LOC_Os01g24030.2	994.611	39.442	1949.78	49.4342	5.62744	2.68001e-205	8.93349e-203	39	1950	26	210	19	43	AMP-binding enzyme, putative, expressed	AT1G20560.1	AAE1	acyl activating enzyme 1
LOC_Os11g15040.1	1099.6	45.6273	2153.57	47.1991	5.56069	4.14678e-260	2.5184e-257	46	2154	185	1855	173	14035	S-adenosyl-L-methionine:benzoic acid/salicylic acid carboxyl methyltransferase, putative, expressed	AT5G04380.1		S-adenosyl-L-methionine-dependent methyltransferases superfamily protein
LOC_Os11g15040.2	1093.08	45.6273	2140.53	46.9135	5.55193	5.64263e-259	3.38055e-256	46	2141	184	1851	173	14026	S-adenosyl-L-methionine:benzoic acid/salicylic acid carboxyl methyltransferase, putative, expressed	AT5G04380.1		S-adenosyl-L-methionine-dependent methyltransferases superfamily protein
LOC_Os11g15040.4	1135.76	47.8013	2223.71	46.5198	5.53977	1.16713e-291	9.76294e-289	48	2224	199	2028	185	15298	S-adenosyl-L-methionine:benzoic acid/salicylic acid carboxyl methyltransferase, putative, expressed	AT5G04380.1		S-adenosyl-L-methionine-dependent methyltransferases superfamily protein
LOC_Os11g15040.3	1129.24	47.8013	2210.68	46.2472	5.53129	1.49504e-290	1.22743e-287	48	2211	198	2024	185	15289	S-adenosyl-L-methionine:benzoic acid/salicylic acid carboxyl methyltransferase, putative, expressed	AT5G04380.1		S-adenosyl-L-methionine-dependent methyltransferases superfamily protein
LOC_Os05g15920.1	1362.88	57.8938	2667.86	46.082	5.52613	3.92913e-120	4.02296e-118	58	2668	7	47	14	54	glycosyl hydrolase, putative, expressed	AT5G24090.1	ATCHIA,CHIA	chitinase A
LOC_Os11g15040.5	1191.78	51.0899	2332.47	45.6541	5.51267	1.0339361637e-314	9.354801199906e-312	51	2332	204	2066	187	15133	S-adenosyl-L-methionine:benzoic acid/salicylic acid carboxyl methyltransferase, putative, expressed	AT5G04380.1		S-adenosyl-L-methionine-dependent methyltransferases superfamily protein
LOC_Os01g71624.4	1005.2	44.6229	1965.78	44.0531	5.46117	4.43211e-234	2.11283e-231	45	1966	13	94	428	171
LOC_Os01g71624.3	851.953	38.0457	1665.86	43.7858	5.45239	1.80053e-208	6.09349e-206	38	1666	12	85	438	184
LOC_Os01g71624.1	1054.5	47.8564	2061.15	43.0695	5.42859	1.00502e-241	5.18098e-239	48	2061	14	96	438	179
LOC_Os01g42370.1	1521.22	79.4075	2963.04	37.3143	5.22166	3.70899e-288	2.93633e-285	79	2963	169	590	110	49	pleiotropic drug resistance protein, putative, expressed	AT1G15520.1	ABCG40,ATABCG40,ATPDR12,PDR12	pleiotropic drug resistance 12
LOC_Os05g15880.1	2738.31	158.065	5318.55	33.6479	5.07244	1.75492e-276	1.21567e-273	158	5319	18	82	55	171	glycosyl hydrolase, putative, expressed	AT5G24090.1	ATCHIA,CHIA	chitinase A
LOC_Os06g39875.1	4605.22	276.97	8933.46	32.2543	5.01142	1.2931e-246	7.25676e-244	277	8933	49	37	23	13	ras-related protein, putative, expressed	AT5G55190.1	ATRAN3,RAN3	RAN GTPase 3
LOC_Os03g12820.1	4553.35	297.314	8809.39	29.63	4.88898	4.18944e-273	2.77216e-270	297	8809	190	83	351	14	ATP8, putative, expressed	AT1G32230.2	ATP8,CEO,CEO1,RCD1	WWE protein-protein interaction domain protein family
LOC_Os03g12820.2	4133.87	271.755	7995.98	29.4235	4.8789	3.43076e-231	1.56804e-228	272	7996	166	72	257	10	ATP8, putative, expressed	AT1G32230.2	ATP8,CEO,CEO1,RCD1	WWE protein-protein interaction domain protein family
LOC_Os07g36544.1	1030.06	68.4822	1991.63	29.0825	4.86208	6.54223e-210	2.28381e-207	68	1992	127	345	66	101	serine/threonine-protein kinase receptor precursor, putative, expressed	AT4G21380.1	ARK3,RK3	receptor kinase 3
LOC_Os07g36544.2	1032.03	69.5693	1994.49	28.6692	4.84143	3.11752e-209	1.07141e-206	70	1994	127	344	66	101	serine/threonine-protein kinase receptor precursor, putative, expressed	AT4G21380.1	ARK3,RK3	receptor kinase 3
LOC_Os11g31540.1	760.992	53.2088	1468.78	27.604	4.7868	3.7433e-281	2.72058e-278	53	1469	2361	3516	53	29	BRASSINOSTEROID INSENSITIVE 1-associated receptor kinase 1 precursor, putative, expressed	AT1G71830.1	ATSERK1,SERK1	somatic embryogenesis receptor-like kinase 1
LOC_Os01g42350.1	984.469	72.8303	1896.11	26.0346	4.70236	1.38917e-136	1.87767e-134	73	1896	121	378	70	32	pleiotropic drug resistance protein, putative, expressed	AT1G15520.1	ABCG40,ATABCG40,ATPDR12,PDR12	pleiotropic drug resistance 12
LOC_Os03g03550.1	536.927	40.2197	1033.63	25.6997	4.68368	8.75236e-98	6.57673e-96	40	1034	2	6	7	3	bZIP family transcription factor, putative, expressed	AT4G38900.2		Basic-leucine zipper (bZIP) transcription factor family protein
LOC_Os01g05640.1	713.569	57.6671	1369.47	23.7478	4.56972	4.73784e-133	6.08832e-131	58	1369	38	93	44	46	receptor-like protein kinase 5 precursor, putative, expressed	AT3G47570.1		Leucine-rich repeat protein kinase family protein
LOC_Os01g24030.1	1268.48	103.301	2433.66	23.559	4.55821	7.35521e-221	2.96442e-218	103	2434	59	300	53	95	AMP-binding enzyme, putative, expressed	AT1G20560.1	AAE1	acyl activating enzyme 1
LOC_Os02g47470.2	588.978	54.3785	1123.58	20.6622	4.36892	5.20215e-218	1.95451e-215	54	1124	282	1731	108	8420	cytochrome P450, putative, expressed	AT4G19230.1	CYP707A1	cytochrome P450, family 707, subfamily A, polypeptide 1
LOC_Os12g06870.1	14678.7	1356.99	28000.4	20.6342	4.36697	1.05221e-241	5.36193e-239	1357	28000	457	599	421	456	OsNucAP2 - Putative Nucleoporin Autopeptidase homologue, expressed	AT1G10390.1		Nucleoporin autopeptidase
LOC_Os02g47470.1	596.063	56.4975	1135.63	20.1005	4.32916	1.22769e-197	3.83298e-195	56	1136	278	1760	109	8508	cytochrome P450, putative, expressed	AT4G19230.1	CYP707A1	cytochrome P450, family 707, subfamily A, polypeptide 1
LOC_Os05g39320.1	13048.7	1242.52	24854.8	20.0036	4.32219	4.80579e-240	2.42114e-237	1243	24855	209	2791	75	407	thiamine pyrophosphate enzyme, C-terminal TPP binding domain containing protein, expressed	AT5G01320.1		Thiamine pyrophosphate dependent pyruvate decarboxylase family protein
LOC_Os07g44140.1	613.526	59.2563	1167.79	19.7075	4.30067	4.06035e-148	6.59384e-146	59	1168	382	698	72	72	cytochrome P450 72A1, putative, expressed	AT2G46950.1	CYP709B2	cytochrome P450, family 709, subfamily B, polypeptide 2
LOC_Os05g39310.1	13291.3	1311.12	25271.6	19.2748	4.26865	8.78763e-243	4.63798e-240	1311	25272	214	2723	74	407	thiamine pyrophosphate enzyme, C-terminal TPP binding domain containing protein, expressed	AT5G01320.1		Thiamine pyrophosphate dependent pyruvate decarboxylase family protein
LOC_Os09g16330.2	1404.08	141.87	2666.28	18.7939	4.23219	1.29685e-284	9.91282e-282	142	2666	717	202	1675	307	pleiotropic drug resistance protein, putative, expressed	AT1G15520.1	ABCG40,ATABCG40,ATPDR12,PDR12	pleiotropic drug resistance 12
LOC_Os11g47530.1	811.764	84.1139	1539.41	18.3015	4.19389	1.78553e-133	2.32822e-131	84	1539	3	80	6	133	glycosyl hydrolase, putative, expressed	AT5G24090.1	ATCHIA,CHIA	chitinase A
LOC_Os02g11760.1	1704.15	196.888	3211.42	16.3109	4.02776	2.9536e-264	1.87064e-261	197	3211	215	216	1007	97	pleiotropic drug resistance protein, putative, expressed	AT1G15520.1	ABCG40,ATABCG40,ATPDR12,PDR12	pleiotropic drug resistance 12
LOC_Os01g71624.2	1532.48	179.634	2885.33	16.0623	4.0056	1.16138e-228	5.14886e-226	180	2885	20	111	556	218
LOC_Os09g35800.1	2326.12	290.764	4361.47	15	3.9069	9.51025e-295	8.10822e-292	291	4361	376	274	289	218	UDP-glucose 4-epimerase, putative, expressed	AT1G12780.1	ATUGE1,UGE1	UDP-D-glucose/UDP-D-galactose 4-epimerase 1
LOC_Os04g52280.1	1493.73	186.94	2800.53	14.9809	3.90505	3.84982e-226	1.6255e-223	187	2801	150	559	187	313	dehydrogenase, putative, expressed	AT4G39330.1	ATCAD9,CAD9	cinnamyl alcohol dehydrogenase 9
LOC_Os05g10730.2	1474.02	185.853	2762.18	14.8622	3.89358	0	0	186	2762	2224	907	6031	2039	ABC transporter, ATP-binding protein, putative, expressed	AT3G21250.2	ATMRP6,MRP6	multidrug resistance-associated protein 6
LOC_Os05g10730.1	1465.18	188.027	2742.33	14.5848	3.86639	0	0	188	2742	2238	918	6056	2055	ABC transporter, ATP-binding protein, putative, expressed	AT3G21250.2	ATMRP6,MRP6	multidrug resistance-associated protein 6
LOC_Os05g10730.3	1456.43	188.027	2724.84	14.4918	3.85716	0	0	188	2725	2225	909	6009	2036	ABC transporter, ATP-binding protein, putative, expressed	AT3G21250.2	ATMRP6,MRP6	multidrug resistance-associated protein 6
LOC_Os03g05750.1	793.556	103.741	1483.37	14.2987	3.83781	1.82093e-137	2.50711e-135	104	1483	239	155	81	317	heavy-metal-associated domain-containing protein, putative, expressed	AT2G36950.1		Heavy metal transport/detoxification superfamily protein
LOC_Os05g44770.1	2663.87	348.376	4979.36	14.2931	3.83724	0	0	348	4979	1378	2412	2051	1186	receptor-like protein kinase 5 precursor, putative, expressed	AT5G25930.1		Protein kinase family protein with leucine-rich repeat domain
LOC_Os10g33040.1	876.774	118.011	1635.54	13.8593	3.79278	1.45487e-166	3.29082e-164	118	1636	415	496	458	184	receptor-like protein kinase precursor, putative, expressed	AT1G35710.1		Protein kinase family protein with leucine-rich repeat domain
LOC_Os03g31750.2	28703.8	3983.92	53423.6	13.4098	3.74522	0	0	3984	53424	107	20239	147	23159	pyruvate, phosphate dikinase, chloroplast precursor, putative, expressed	AT4G15530.5	PPDK	pyruvate orthophosphate dikinase
LOC_Os04g44900.1	1027.69	145.131	1910.25	13.1623	3.71833	1.07022e-217	3.98716e-215	145	1910	823	1561	372	785	lectin-like receptor kinase, putative, expressed	AT2G37710.1	RLK	receptor lectin kinase
LOC_Os06g14490.2	870.122	126.094	1614.15	12.8011	3.6782	7.15158e-130	8.54604e-128	126	1614	115	291	58	75	calmodulin-binding heat-shock protein, putative, expressed	AT5G37710.1		alpha/beta-Hydrolases superfamily protein
LOC_Os06g14490.1	872.092	126.652	1617.53	12.7715	3.67486	5.91201e-130	7.12237e-128	127	1618	116	291	58	75	calmodulin-binding heat-shock protein, putative, expressed	AT5G37710.1		alpha/beta-Hydrolases superfamily protein
LOC_Os04g49450.1	657.021	96.1599	1217.88	12.6652	3.66279	2.14935e-93	1.49826e-91	96	1218	62	67	28	39	MYB family transcription factor, putative, expressed	AT5G37260.1	CIR1,RVE2	Homeodomain-like superfamily protein
LOC_Os07g47100.3	738.361	108.757	1367.97	12.5782	3.65285	1.72535e-122	1.84763e-120	109	1368	237	351	131	58	transporter, monovalent cation:proton antiporter-2 family, putative, expressed	AT3G05030.1	ATNHX2,NHX2	sodium hydrogen exchanger 2
LOC_Os02g12350.1	1984.64	299.273	3670	12.263	3.61625	3.05259e-271	1.96136e-268	299	3670	355	1162	254	866	histone deacetylase, putative, expressed	AT4G38130.1	ATHD1,ATHDA19,HD1,HDA1,HDA19,RPD3A	histone deacetylase 1
LOC_Os04g49450.2	648.583	98.389	1198.78	12.1841	3.60692	9.64628e-91	6.41167e-89	98	1199	64	67	30	40	MYB family transcription factor, putative, expressed
LOC_Os07g35740.1	730.328	110.848	1349.81	12.177	3.60609	1.14788e-134	1.52366e-132	111	1350	12	369	5	923	TKL_IRAK_DUF26-ld.2 - DUF26 kinases have homology to DUF26 containing loci, expressed	AT4G05200.1	CRK25	cysteine-rich RLK (RECEPTOR-like protein kinase) 25
LOC_Os05g48040.2	8694.02	1390.32	15997.7	11.5065	3.52438	7.02462e-214	2.5527e-211	1390	15998	438	1710	447	1073	MATE efflux family protein, putative, expressed	AT1G71140.1		MATE efflux family protein
LOC_Os07g47100.2	979.673	159.764	1799.58	11.264	3.49364	3.90679e-148	6.36777e-146	160	1800	326	497	218	80	transporter, monovalent cation:proton antiporter-2 family, putative, expressed	AT3G05030.1	ATNHX2,NHX2	sodium hydrogen exchanger 2
LOC_Os03g38710.1	572.809	93.4286	1052.19	11.262	3.49339	6.30412e-71	2.80891e-69	93	1052	1	4	1	2	protein kinase, putative, expressed	AT3G24550.1	ATPERK1,PERK1	proline extensin-like receptor kinase 1
LOC_Os05g48040.4	8477.83	1383.63	15572	11.2544	3.49242	6.55745e-220	2.57272e-217	1384	15572	433	1660	448	1044	MATE efflux family protein, putative, expressed	AT1G71140.1		MATE efflux family protein
LOC_Os05g10650.1	981.774	160.294	1803.25	11.2497	3.49181	2.55079e-176	6.28258e-174	160	1803	498	1082	171	620	6-phosphofructokinase, putative, expressed	AT4G26270.1	PFK3	phosphofructokinase 3
LOC_Os05g48040.3	8300.53	1357.57	15243.5	11.2285	3.48909	6.15149e-219	2.37148e-216	1358	15243	430	1630	447	1031	MATE efflux family protein, putative, expressed	AT1G71140.1		MATE efflux family protein
LOC_Os03g19250.1	6995.06	1145.75	12844.4	11.2104	3.48677	0	0	1146	12844	1713	5274	1125	2111	AMP-binding enzyme, putative, expressed	AT3G16910.1	AAE7,ACN1	acyl-activating enzyme 7
LOC_Os03g16260.1	1014.3	167.429	1861.17	11.1162	3.47459	1.18542e-115	1.15759e-113	167	1861	1	3	1	2	protein kinase, putative, expressed	AT3G24550.1	ATPERK1,PERK1	proline extensin-like receptor kinase 1
LOC_Os07g47100.1	962.542	160.879	1764.21	10.966	3.45497	2.32592e-144	3.60549e-142	161	1764	329	498	217	80	transporter, monovalent cation:proton antiporter-2 family, putative, expressed	AT3G05030.1	ATNHX2,NHX2	sodium hydrogen exchanger 2
LOC_Os10g20470.1	862.272	146.693	1577.85	10.7562	3.42709	9.79922e-127	1.12258e-124	147	1578	160	155	478	77	MATE efflux family protein, putative, expressed	AT5G52450.1		MATE efflux family protein
LOC_Os02g12380.1	2373.3	404.295	4342.31	10.7404	3.42498	2.14087e-254	1.26551e-251	404	4342	444	1362	329	1042	histone deacetylase, putative, expressed	AT4G38130.1	ATHD1,ATHDA19,HD1,HDA1,HDA19,RPD3A	histone deacetylase 1
LOC_Os02g12380.2	2367.36	404.295	4330.43	10.7111	3.42103	1.1722e-261	7.31951e-259	404	4330	444	1360	330	1043	histone deacetylase, putative, expressed	AT4G38130.1	ATHD1,ATHDA19,HD1,HDA1,HDA19,RPD3A	histone deacetylase 1
LOC_Os02g49720.1	11626.7	1988.61	21264.9	10.6934	3.41864	6.20653e-198	1.95149e-195	1989	21265	241	2859	48	767	aldehyde dehydrogenase, putative, expressed	AT3G48000.1	ALDH2,ALDH2A,ALDH2B4	aldehyde dehydrogenase 2B4
LOC_Os02g49720.7	11515.3	1970.1	21060.4	10.69	3.4182	1.2708e-228	5.57818e-226	1970	21060	240	2835	44	768	aldehyde dehydrogenase, putative, expressed	AT1G23800.1	ALDH2B,ALDH2B7	aldehyde dehydrogenase 2B7
LOC_Os02g49720.3	11823	2023.39	21622.6	10.6863	3.41769	1.06011e-202	3.43058e-200	2023	21623	244	2909	48	786	aldehyde dehydrogenase, putative, expressed	AT1G23800.1	ALDH2B,ALDH2B7	aldehyde dehydrogenase 2B7
LOC_Os02g49720.6	11666.7	2001.65	21331.7	10.6571	3.41374	1.71389e-203	5.58703e-201	2002	21332	241	2868	48	777	aldehyde dehydrogenase, putative, expressed	AT1G23800.1	ALDH2B,ALDH2B7	aldehyde dehydrogenase 2B7
LOC_Os03g56540.3	639.804	109.817	1169.79	10.6522	3.41308	1.48996e-85	9.03637e-84	110	1170	67	42	134	26	heat shock protein DnaJ, putative, expressed	AT5G03030.1		Chaperone DnaJ-domain superfamily protein
LOC_Os02g12380.3	2332.94	400.476	4265.4	10.6508	3.41289	2.74508e-278	1.96291e-275	400	4265	442	1332	326	1019	histone deacetylase, putative, expressed	AT4G38130.1	ATHD1,ATHDA19,HD1,HDA1,HDA19,RPD3A	histone deacetylase 1
LOC_Os02g49720.2	11648	2001.62	21294.3	10.6385	3.41123	4.19655e-209	1.43115e-206	2002	21294	241	2866	47	774	aldehyde dehydrogenase, putative, expressed	AT1G23800.1	ALDH2B,ALDH2B7	aldehyde dehydrogenase 2B7
LOC_Os01g71624.5	2113.3	370.839	3855.76	10.3974	3.37815	1.18453e-226	5.09855e-224	371	3856	31	134	738	267
LOC_Os01g15270.1	3221.32	568.373	5874.27	10.3352	3.3695	0	0	568	5874	659	3738	817	4832
LOC_Os02g07160.1	1782.24	316.908	3247.58	10.2477	3.35723	2.80207e-252	1.63457e-249	317	3248	559	487	2426	525	glyoxalase family protein, putative, expressed	AT1G06570.1	HPD,PDS1	phytoene desaturation 1
LOC_Os03g31750.3	32890.8	5918.27	59863.3	10.115	3.33842	0	0	5918	59863	235	22315	367	26187	pyruvate, phosphate dikinase, chloroplast precursor, putative, expressed	AT4G15530.5	PPDK	pyruvate orthophosphate dikinase
LOC_Os03g45730.1	1369.69	247.393	2491.98	10.0729	3.33241	6.3956e-194	1.94207e-191	247	2492	343	559	653	697	DNA-binding protein-like, putative, expressed	AT5G47430.3		DWNN domain, a CCHC-type zinc finger
LOC_Os01g12430.1	561.925	102.18	1021.67	9.99874	3.32175	9.75957e-67	3.94422e-65	102	1022	3	18	13	21	receptor-like protein kinase, putative, expressed	AT2G19130.1		S-locus lectin protein kinase family protein
LOC_Os06g05910.1	967.066	178.828	1755.3	9.81557	3.29507	2.62519e-139	3.70653e-137	179	1755	131	523	59	577	methyltransferase domain containing protein, expressed	AT2G30920.1	ATCOQ3,COQ3,EMB3002	coenzyme Q 3
LOC_Os05g48040.1	6143.97	1143.01	11144.9	9.7505	3.28548	9.27067e-233	4.32638e-230	1143	11145	395	1329	419	898	MATE efflux family protein, putative, expressed	AT1G71140.1		MATE efflux family protein
LOC_Os03g31750.1	33347.3	6267.26	60427.4	9.64176	3.2693	0	0	6267	60427	271	22360	416	26234	pyruvate, phosphate dikinase, chloroplast precursor, putative, expressed	AT4G15530.5	PPDK	pyruvate orthophosphate dikinase
LOC_Os05g09440.1	1515.21	287.475	2742.95	9.54152	3.25422	4.10124e-144	6.29151e-142	287	2743	233	157	307	163	NADP-dependent malic enzyme, chloroplast precursor, putative, expressed	AT5G25880.1	ATNADP-ME3,NADP-ME3	NADP-malic enzyme 3
LOC_Os07g12780.1	1316.16	252.051	2380.27	9.44363	3.23934	2.03803e-152	3.5713e-150	252	2380	123	88	396	238	cyclin, putative, expressed	AT3G05327.1		Cyclin family protein
LOC_Os01g71860.1	587.443	113.855	1061.03	9.31911	3.22019	1.35109e-130	1.64107e-128	114	1061	181	2190	19	651	glycosyl hydrolases family 17, putative, expressed	AT4G16260.1		Glycosyl hydrolase superfamily protein
LOC_Os07g47790.1	767.851	149.788	1385.91	9.25249	3.20984	1.36283e-113	1.29934e-111	150	1386	22	513	12	586	AP2 domain containing protein, expressed	AT2G47520.1	HRE2	Integrase-type DNA-binding superfamily protein
LOC_Os07g47790.2	773.192	150.875	1395.51	9.24943	3.20936	2.31209e-114	2.22835e-112	151	1396	23	520	12	592	AP2 domain containing protein, expressed	AT1G72360.3	HRE1	Integrase-type DNA-binding superfamily protein
LOC_Os05g15530.1	620.997	122.695	1119.3	9.12258	3.18944	1.33692e-80	7.42747e-79	123	1119	51	131	91	150	aminotransferase domain containing protein, putative, expressed	AT5G57850.1		D-aminoacid aminotransferase-like PLP-dependent enzymes superfamily protein
LOC_Os01g52260.1	1653.39	327.612	2979.17	9.09358	3.18485	3.29256e-208	1.10585e-205	328	2979	226	1076	344	1112	serine acetyltransferase protein, putative, expressed	AT5G56760.1	ATSERAT1;1,SAT-52,SAT5,SERAT1;1	serine acetyltransferase 1;1
LOC_Os04g33190.1	5544.29	1119.71	9968.86	8.90305	3.1543	0	0	1120	9969	3387	3400	5657	2891	AMP-binding enzyme, putative, expressed	AT5G36880.2	ACS	acetyl-CoA synthetase
LOC_Os06g05910.2	1515.76	314.369	2717.15	8.64319	3.11156	2.57309e-176	6.30251e-174	314	2717	205	697	89	787	methyltransferase domain containing protein, expressed	AT2G30920.1	ATCOQ3,COQ3,EMB3002	coenzyme Q 3
LOC_Os05g27730.1	799.41	166.286	1432.53	8.61486	3.10683	2.79995e-210	9.85183e-208	166	1433	2234	3388	2108	6415	WRKY53, expressed	AT2G38470.1	ATWRKY33,WRKY33	WRKY DNA-binding protein 33
LOC_Os04g43030.1	1586.53	333.798	2839.26	8.50592	3.08847	9.27126e-191	2.70416e-188	334	2839	472	361	1026	630	lipase class 3 family protein, putative, expressed	AT4G13550.1		triglyceride lipases;triglyceride lipases
LOC_Os01g65650.1	1313.66	279.364	2347.96	8.40466	3.07119	9.22561e-149	1.51485e-146	279	2348	248	411	446	115	receptor-like protein kinase HAIKU2 precursor, putative, expressed	AT1G72180.1		Leucine-rich receptor-like protein kinase family protein
LOC_Os02g07150.3	584.083	126.149	1042.02	8.26018	3.04617	2.8842e-99	2.22379e-97	126	1042	268	236	870	232	urease accessory protein F, putative, expressed	AT1G21840.1	UREF	urease accessory protein F
LOC_Os06g40120.1	618.352	133.621	1103.08	8.25533	3.04533	2.41352e-94	1.70928e-92	134	1103	105	136	178	789	SPX domain containing protein, putative, expressed	AT5G20150.1	ATSPX1,SPX1	SPX domain gene 1
LOC_Os01g08440.1	596.334	132.589	1060.08	7.99524	2.99914	3.40426e-127	3.93032e-125	133	1060	1966	791	961	94	UDP-glucoronosyl and UDP-glucosyl transferase domain containing protein, expressed	AT4G15550.1	IAGLU	indole-3-acetate beta-D-glucosyltransferase
LOC_Os03g53400.1	1033.41	233.069	1833.75	7.86781	2.97596	8.32017e-101	6.56346e-99	233	1834	60	73	73	77	transmembrane BAX inhibitor motif-containing protein, putative, expressed	AT1G03070.1		Bax inhibitor-1 family protein
LOC_Os02g40784.1	736.304	166.286	1306.32	7.85585	2.97377	1.82316e-107	1.5634e-105	166	1306	300	369	552	329	WAX2, putative, expressed	AT1G02205.2	CER1	Fatty acid hydroxylase superfamily
LOC_Os01g06660.1	1913.79	434.333	3393.24	7.81252	2.96579	3.12639e-159	6.24348e-157	434	3393	580	483	158	60	thiamine pyrophosphate enzyme, C-terminal TPP binding domain containing protein, expressed	AT4G33070.1		Thiamine pyrophosphate dependent pyruvate decarboxylase family protein
LOC_Os07g12510.1	701.585	159.737	1243.43	7.78427	2.96056	1.24117e-84	7.40592e-83	160	1243	111	89	248	204	AP2 domain containing protein, expressed	AT4G27950.1	CRF4	cytokinin response factor 4
LOC_Os06g04390.1	1253.17	285.886	2220.45	7.76689	2.95734	7.59833e-174	1.8111e-171	286	2220	846	854	1107	780		AT4G22740.1		glycine-rich protein
LOC_Os02g40784.3	682.256	157.033	1207.48	7.68934	2.94286	4.49488e-99	3.42988e-97	157	1207	274	337	514	295	WAX2, putative, expressed	AT1G02205.2	CER1	Fatty acid hydroxylase superfamily
LOC_Os04g36054.1	1376.57	316.88	2436.26	7.68826	2.94266	7.52847e-211	2.69167e-208	317	2436	1553	1855	915	2452	auxin response factor 9, putative, expressed	AT1G59750.4	ARF1	auxin response factor 1
LOC_Os02g37830.1	1890.64	435.84	3345.44	7.67585	2.94033	1.18581e-193	3.52831e-191	436	3345	500	644	414	984	protein kinase domain containing protein, expressed	AT3G20860.1	ATNEK5,NEK5	NIMA-related kinase 5
LOC_Os02g37830.2	1846.8	427.144	3266.45	7.64719	2.93493	2.28635e-190	6.53954e-188	427	3266	495	630	408	976	protein kinase domain containing protein, expressed	AT3G20860.1	ATNEK5,NEK5	NIMA-related kinase 5
LOC_Os10g13694.2	1065.3	247.311	1883.29	7.61507	2.92886	1.08816e-130	1.33174e-128	247	1883	298	485	288	588
LOC_Os12g29400.1	618.285	144.381	1092.19	7.56465	2.91927	5.42715e-65	2.12176e-63	144	1092	80	64	68	21	GRAM domain containing protein, expressed	AT5G13200.1		GRAM domain family protein
LOC_Os02g03700.1	678.034	158.732	1197.33	7.5431	2.91516	1.99379e-123	2.15592e-121	159	1197	534	894	539	1224
LOC_Os03g51650.1	1418.83	332.656	2505.01	7.53035	2.91272	1.45433e-171	3.41144e-169	333	2505	532	224	1988	210	membrane protein, putative, expressed	AT2G36630.1		Sulfite exporter TauE/SafE family protein
LOC_Os03g63330.1	1169.15	275.071	2063.22	7.50069	2.90702	3.82522e-119	3.87186e-117	275	2063	222	389	50	153	aspartokinase, chloroplast precursor, putative, expressed	AT5G13280.1	AK,AK-LYS1,AK1	aspartate kinase 1
LOC_Os02g52150.2	890.206	211.549	1568.86	7.41606	2.89065	1.02432e-82	5.95177e-81	212	1569	27	28	68	33	heat shock 22 kDa protein, mitochondrial precursor, putative, expressed	AT5G51440.1		HSP20-like chaperones superfamily protein
LOC_Os02g52150.1	888.241	211.549	1564.93	7.39748	2.88703	2.15229e-82	1.23122e-80	212	1565	27	28	67	33	heat shock 22 kDa protein, mitochondrial precursor, putative, expressed	AT5G51440.1		HSP20-like chaperones superfamily protein
LOC_Os06g03520.1	1366.83	325.604	2408.05	7.39564	2.88668	8.47946e-141	1.22055e-138	326	2408	60	382	40	865	DUF581 domain containing protein, expressed	AT4G17670.1		Protein of unknown function (DUF581)
LOC_Os01g67420.1	1149.09	275.071	2023.11	7.35486	2.8787	9.55707e-114	9.17106e-112	275	2023	185	337	91	97	lipase, putative, expressed	AT1G05790.1		lipase class 3 family protein
LOC_Os09g28180.1	832.381	199.454	1465.31	7.34658	2.87707	1.28131e-100	1.00898e-98	199	1465	289	455	94	265	D-mannose binding lectin family protein, expressed	AT5G35370.1		S-locus lectin protein kinase family protein
LOC_Os02g48340.5	666.929	161.354	1172.5	7.26668	2.8613	3.01136e-102	2.42737e-100	161	1173	268	662	353	639	RNA recognition motif containing protein, putative, expressed	AT1G76460.1		RNA-binding (RRM/RBD/RNP motifs) family protein
LOC_Os07g25700.1	790.786	191.928	1389.64	7.24045	2.85608	1.90432e-81	1.07276e-79	192	1390	102	121	145	71		AT2G05590.2		TLD-domain containing nucleolar protein
LOC_Os03g50050.1	572.603	139.751	1005.46	7.19462	2.84692	7.99316e-57	2.5276e-55	140	1005	29	37	45	46	OsFBDUF16 - F-box and DUF domain containing protein, expressed	AT4G22660.1		F-box family protein with a domain of unknown function (DUF295)
LOC_Os01g68310.1	665.846	163.693	1168	7.13531	2.83498	6.23954e-75	3.06338e-73	164	1168	115	156	152	160	sas10/Utp3 family protein, expressed	AT1G07840.1		Sas10/Utp3/C1D family
LOC_Os01g42380.1	1869.44	460.422	3278.47	7.12058	2.83199	1.45436e-194	4.44673e-192	460	3278	1065	1438	797	286	pleiotropic drug resistance protein, putative, expressed	AT1G15520.1	ABCG40,ATABCG40,ATPDR12,PDR12	pleiotropic drug resistance 12
LOC_Os02g58150.1	743.159	183.121	1303.2	7.11657	2.83118	3.77794e-111	3.44633e-109	183	1303	252	289	1141	552		AT3G19990.1
LOC_Os07g07990.1	1763.84	436.369	3091.31	7.08415	2.82459	8.52114e-138	1.18055e-135	436	3091	22	187	24	71	uncharacterized protein At4g06744 precursor, putative, expressed	AT3G22800.1		Leucine-rich repeat (LRR) family protein
LOC_Os07g30300.1	860.733	213.641	1507.82	7.05776	2.81921	7.98668e-150	1.33113e-147	214	1508	757	1154	1314	1826	small G protein family protein, putative, expressed	AT5G61530.1		small G protein family protein / RhoGAP family protein
LOC_Os07g34640.2	825.158	204.862	1445.45	7.05575	2.8188	4.72805e-96	3.46469e-94	205	1445	166	277	264	349	pyruvate Pi dikinase regulatory protein, putative, expressed	AT4G21210.1	ATRP1,RP1	PPDK regulatory protein
LOC_Os06g15760.1	748.35	186.912	1309.79	7.0075	2.8089	2.8383e-138	3.95702e-136	187	1310	1005	1559	1334	977	eukaryotic aspartyl protease domain containing protein, expressed	AT1G49050.1		Eukaryotic aspartyl protease family protein
LOC_Os04g56590.1	1854.76	464.969	3244.54	6.97798	2.80281	2.16516e-150	3.64981e-148	465	3245	183	246	227	138	ATP/GTP binding protein, putative, expressed	AT5G10010.1
LOC_Os05g45710.1	692.677	173.896	1211.46	6.96658	2.80045	8.76487e-106	7.31792e-104	174	1211	329	660	584	684	serine acetyltransferase protein, putative, expressed	AT5G56760.1	ATSERAT1;1,SAT-52,SAT5,SERAT1;1	serine acetyltransferase 1;1
LOC_Os03g13840.1	755.437	189.699	1321.17	6.96459	2.80004	4.45105e-93	3.07852e-91	190	1321	342	264	294	302	senescence-associated protein, putative, expressed	AT3G51250.1		Senescence/dehydration-associated protein-related
LOC_Os03g13840.2	764.105	192.96	1335.25	6.91984	2.79074	1.92565e-93	1.34655e-91	193	1335	345	268	297	304	senescence-associated protein, putative, expressed	AT3G51250.1		Senescence/dehydration-associated protein-related
LOC_Os03g40100.1	838.322	215.76	1460.88	6.77089	2.75935	2.18079e-127	2.53097e-125	216	1461	693	287	2116	242	ACT domain containing protein, expressed	AT1G69040.2	ACR4	ACT domain repeat 4
LOC_Os12g06890.1	5566.63	1444.21	9689.04	6.70886	2.74607	5.60372e-213	2.0198e-210	1444	9689	862	912	731	979	OsNucAP3 - Putative Nucleoporin Autopeptidase homologue, expressed	AT1G10390.1		Nucleoporin autopeptidase
LOC_Os10g07114.2	1098.95	285.219	1912.68	6.706	2.74545	1.19289e-87	7.5015e-86	285	1913	11	19	22	15
LOC_Os07g09420.1	1363.24	355.373	2371.1	6.67216	2.73815	1.67551e-118	1.6844e-116	355	2371	355	352	265	194	ATPase, putative, expressed	AT5G40010.1	AATP1	AAA-ATPase 1
LOC_Os10g37230.1	1607.95	419.562	2796.34	6.6649	2.73658	5.47621e-120	5.58121e-118	420	2796	29	40	99	11		AT1G64980.1		Nucleotide-diphospho-sugar transferases superfamily protein
LOC_Os08g32080.1	918.599	241.655	1595.54	6.60256	2.72302	6.16552e-170	1.43111e-167	242	1596	1355	2149	1138	4492	CPuORF27 - conserved peptide uORF-containing transcript, expressed	AT3G01470.1	ATHB-1,ATHB1,HAT5,HB-1,HD-ZIP-1	homeobox 1
LOC_Os12g09540.2	797.354	211.969	1382.74	6.52331	2.7056	2.17545e-79	1.18339e-77	212	1383	19	321	2	282	phosphoribosylamine--glycine ligase, putative, expressed	AT1G09830.1		Glycinamide ribonucleotide (GAR) synthetase
LOC_Os12g09540.1	797.907	212.499	1383.32	6.50977	2.70261	2.79187e-79	1.51685e-77	212	1383	19	321	2	282	phosphoribosylamine--glycine ligase, putative, expressed	AT1G09830.1		Glycinamide ribonucleotide (GAR) synthetase
LOC_Os11g47520.1	1184.74	318.442	2051.05	6.44089	2.68726	4.60703e-99	3.50941e-97	318	2051	6	180	8	271	glycosyl hydrolase, putative, expressed	AT5G24090.1	ATCHIA,CHIA	chitinase A
LOC_Os01g02020.1	1014.87	274.486	1755.25	6.39466	2.67687	1.60265e-131	2.00147e-129	274	1755	413	1276	511	1024	acetyl-CoA acetyltransferase, cytosolic, putative, expressed	AT5G47720.2		Thiolase family protein
LOC_Os03g08460.1	2386.35	656.642	4116.07	6.26835	2.64809	3.60198e-237	1.75484e-234	657	4116	573	4746	186	6286	AP2 domain containing protein, expressed	AT1G72360.2	HRE1	Integrase-type DNA-binding superfamily protein
LOC_Os03g59070.1	952.882	264.648	1641.12	6.20113	2.63253	2.37938e-142	3.52801e-140	265	1641	751	1774	359	2336	phosphatase, putative, expressed	AT3G58490.1		Phosphatidic acid phosphatase (PAP2) family protein
LOC_Os07g01560.1	922.661	257.011	1588.31	6.17993	2.62759	3.12306e-180	8.04986e-178	257	1588	4217	3966	3627	4039	transporter family protein, putative, expressed	AT1G11260.1	ATSTP1,STP1	sugar transporter 1
LOC_Os01g02020.3	863.934	242.935	1484.93	6.11247	2.61175	1.78571e-112	1.68085e-110	243	1485	351	1097	438	888	acetyl-CoA acetyltransferase, cytosolic, putative, expressed	AT5G47720.2		Thiolase family protein
LOC_Os02g48340.2	1091.17	307.124	1875.22	6.10572	2.61016	4.62675e-133	5.96286e-131	307	1875	491	1179	658	1120	RNA recognition motif containing protein, putative, expressed	AT1G76460.1		RNA-binding (RRM/RBD/RNP motifs) family protein
LOC_Os02g48340.3	1092.01	307.654	1876.37	6.09897	2.60857	5.63731e-133	7.22325e-131	308	1876	491	1179	657	1120	RNA recognition motif containing protein, putative, expressed	AT1G76460.1		RNA-binding (RRM/RBD/RNP motifs) family protein
LOC_Os01g21120.1	1629.33	461.316	2797.35	6.06385	2.60023	2.10374e-122	2.23662e-120	461	2797	24	221	20	517	AP2 domain containing protein, expressed	AT2G47520.1	HRE2	Integrase-type DNA-binding superfamily protein
LOC_Os03g55240.1	911.025	258.016	1564.03	6.06178	2.59974	9.02179e-128	1.05534e-125	258	1564	1673	788	1396	228	cytochrome P450, putative, expressed	AT4G37320.1	CYP81D5	cytochrome P450, family 81, subfamily D, polypeptide 5
LOC_Os02g48340.6	1065.4	302.164	1828.63	6.05178	2.59736	6.38893e-130	7.67606e-128	302	1829	485	1154	649	1093	RNA recognition motif containing protein, putative, expressed	AT1G76460.1		RNA-binding (RRM/RBD/RNP motifs) family protein
LOC_Os10g13694.1	2448.15	695.135	4201.17	6.04368	2.59543	2.88342e-198	9.13096e-196	695	4201	933	1261	808	1481
LOC_Os02g48340.1	1086.62	308.741	1864.49	6.03902	2.59431	3.21006e-131	3.97527e-129	309	1864	485	1169	652	1112	RNA recognition motif containing protein, putative, expressed	AT1G76460.1		RNA-binding (RRM/RBD/RNP motifs) family protein
LOC_Os08g32085.1	675.136	192.154	1158.12	6.02702	2.59144	4.64238e-126	5.26382e-124	192	1158	1041	1494	921	3058		AT3G01470.1	ATHB-1,ATHB1,HAT5,HB-1,HD-ZIP-1	homeobox 1
LOC_Os05g44922.1	4029.43	1156.59	6902.26	5.96778	2.57719	1.05634e-200	3.36918e-198	1157	6902	466	1206	186	1450	6-phosphofructokinase, putative, expressed	AT4G26270.1	PFK3	phosphofructokinase 3
LOC_Os04g34000.1	675.839	194.108	1157.57	5.96353	2.57617	1.60492e-69	6.84817e-68	194	1158	220	239	193	161	digalactosyldiacylglycerol synthase, chloroplast precursor, putative, expressed	AT3G11670.1	DGD1	UDP-Glycosyltransferase superfamily protein
LOC_Os05g44922.2	3844.8	1112.08	6577.53	5.91464	2.56429	1.02672e-221	4.25409e-219	1112	6578	436	1143	172	1386	6-phosphofructokinase, putative, expressed	AT4G26270.1	PFK3	phosphofructokinase 3
LOC_Os04g56470.1	742.01	215.009	1269.01	5.90211	2.56123	1.91017e-63	7.20115e-62	215	1269	52	177	32	89	amino acid transporter, putative, expressed	AT5G09220.1	AAP2	amino acid permease 2
LOC_Os11g02300.2	1412.16	412.4	2411.92	5.84849	2.54806	6.0899e-186	1.65638e-183	412	2412	1877	1418	4325	2242	CPuORF36 - conserved peptide uORF-containing transcript, expressed	AT3G51630.1	ATWNK5,WNK5,ZIK1	with no lysine (K) kinase 5
LOC_Os01g19130.1	887.345	259.295	1515.39	5.84428	2.54702	3.60051e-99	2.76646e-97	259	1515	389	461	499	597	protein phosphatase 2C, putative, expressed	AT3G62260.2		Protein phosphatase 2C family protein
LOC_Os11g33120.2	1045.25	305.927	1784.58	5.83335	2.54433	2.55033e-152	4.43397e-150	306	1785	1321	2055	1660	2095	respiratory burst oxidase, putative, expressed	AT5G47910.1	ATRBOHD,RBOHD	respiratory burst oxidase homologue D
LOC_Os07g09490.1	592.407	176.097	1008.72	5.72819	2.51808	1.28702e-61	4.58671e-60	176	1009	272	222	140	161	ATPase, putative, expressed	AT5G40010.1	AATP1	AAA-ATPase 1
LOC_Os03g60080.1	1603.05	477.759	2728.34	5.7107	2.51367	1.93894e-174	4.6718e-172	478	2728	952	1449	872	3435	NAC domain-containing protein 67, putative, expressed	AT5G63790.1	ANAC102,NAC102	NAC domain containing protein 102
LOC_Os01g58290.1	1133.45	338.008	1928.89	5.70664	2.51264	2.52433e-150	4.23916e-148	338	1929	426	4684	44	1258	OsSub9 - Putative Subtilisin homologue, expressed	AT1G32940.1	ATSBT3.5,SBT3.5	Subtilase family protein
LOC_Os08g31410.7	863.43	257.651	1469.21	5.70232	2.51155	2.27248e-159	4.60037e-157	258	1469	2063	5593	3535	2690	sulfate transporter, putative, expressed	AT1G22150.1	SULTR1;3	sulfate transporter 1;3
LOC_Os07g34640.1	830.041	248.735	1411.35	5.67411	2.50439	9.4481e-83	5.49701e-81	249	1411	197	301	343	393	pyruvate Pi dikinase regulatory protein, putative, expressed	AT4G21210.1	ATRP1,RP1	PPDK regulatory protein
LOC_Os10g41200.1	1053.37	317.995	1788.75	5.62508	2.49187	1.6511e-140	2.36892e-138	318	1789	963	1544	1411	1932	MYB family transcription factor, putative, expressed	AT5G47390.1		myb-like transcription factor family protein
LOC_Os01g58290.4	1124.07	340.154	1907.99	5.6092	2.4878	6.77195e-147	1.07996e-144	340	1908	418	4620	44	1238	OsSub9 - Putative Subtilisin homologue, expressed	AT4G10540.1		Subtilase family protein
LOC_Os04g56470.2	657.747	199.344	1116.15	5.59912	2.4852	1.15891e-54	3.44596e-53	199	1116	47	159	32	78	amino acid transporter, putative, expressed	AT5G09220.1	AAP2	amino acid permease 2
LOC_Os01g45910.1	2095.09	635.239	3554.95	5.59624	2.48446	7.58147e-169	1.75061e-166	635	3555	886	2010	412	672	plastidic ATP/ADP-transporter, putative, expressed	AT1G80300.1	ATNTT1,NTT1	nucleotide transporter 1
LOC_Os08g31630.2	1032.13	312.979	1751.29	5.59555	2.48428	1.20491e-107	1.03725e-105	313	1751	282	833	835	371	uncharacterized glycosyl hydrolase Rv2006/MT2062, putative, expressed	AT5G10100.1		Haloacid dehalogenase-like hydrolase (HAD) superfamily protein
LOC_Os10g41200.3	833.16	252.828	1413.49	5.59071	2.48303	5.92349e-120	6.00942e-118	253	1413	787	1326	1136	1590	MYB family transcription factor, putative, expressed	AT5G47390.1		myb-like transcription factor family protein
LOC_Os02g55890.1	10777.4	3276.77	18278.1	5.57806	2.47976	7.70729e-210	2.66949e-207	3277	18278	198	4906	41	7138	inorganic H+ pyrophosphatase, putative, expressed	AT1G15690.1	ATAVP3,AtVHP1;1,AVP-3,AVP1	Inorganic H pyrophosphatase family protein
LOC_Os08g31410.4	838.351	254.92	1421.78	5.57737	2.47959	2.29507e-153	4.13617e-151	255	1422	2021	5461	3456	2579	sulfate transporter, putative, expressed	AT1G22150.1	SULTR1;3	sulfate transporter 1;3
LOC_Os08g31410.3	840.032	255.477	1424.59	5.57618	2.47928	1.4082e-153	2.55865e-151	255	1425	2026	5484	3462	2587	sulfate transporter, putative, expressed	AT1G22150.1	SULTR1;3	sulfate transporter 1;3
LOC_Os08g31410.6	839.772	255.477	1424.07	5.57414	2.47875	1.98863e-153	3.59853e-151	255	1424	2022	5465	3456	2582	sulfate transporter, putative, expressed	AT1G22150.1	SULTR1;3	sulfate transporter 1;3
LOC_Os08g31410.5	839.208	255.477	1422.94	5.56973	2.47761	2.60757e-153	4.68032e-151	255	1423	2024	5474	3460	2586	sulfate transporter, putative, expressed	AT1G22150.1	SULTR1;3	sulfate transporter 1;3
LOC_Os08g31410.1	837.792	255.477	1420.11	5.55864	2.47473	8.46809e-153	1.51381e-150	255	1420	2019	5452	3450	2568	sulfate transporter, putative, expressed	AT1G22150.1	SULTR1;3	sulfate transporter 1;3
LOC_Os04g38610.3	1330.93	406.49	2255.36	5.54838	2.47207	8.75702e-107	7.40904e-105	406	2255	227	466	257	320	RAN guanine nucleotide release factor, putative, expressed	AT1G69680.1		Mog1/PsbP/DUF1795-like photosystem II reaction center PsbP family protein
LOC_Os08g31410.2	830.439	253.805	1407.07	5.54391	2.4709	1.37628e-151	2.35583e-149	254	1407	1999	5415	3426	2550	sulfate transporter, putative, expressed	AT1G22150.1	SULTR1;3	sulfate transporter 1;3
LOC_Os12g02250.1	1370.51	419.562	2321.46	5.53305	2.46807	1.38052e-175	3.36285e-173	420	2321	1898	1476	4382	2319	STE_PAK_Ste20_Slob_Wnk.3 - STE kinases include homologs to sterile 7, sterile 11 and sterile 20 from yeast, expressed	AT3G51630.1	ATWNK5,WNK5,ZIK1	with no lysine (K) kinase 5
LOC_Os02g31030.1	1247.27	382.018	2112.53	5.52991	2.46726	3.67855e-101	2.91223e-99	382	2113	166	273	47	694	glycerophosphoryl diester phosphodiesterase family protein, putative, expressed	AT3G02040.1	SRG3	senescence-related gene 3
LOC_Os02g31030.2	1247.27	382.018	2112.53	5.52991	2.46726	3.67855e-101	2.91223e-99	382	2113	166	273	47	694	glycerophosphoryl diester phosphodiesterase family protein, putative, expressed	AT3G02040.1	SRG3	senescence-related gene 3
LOC_Os08g31630.1	1068.11	327.22	1809.01	5.5284	2.46686	9.40702e-110	8.42527e-108	327	1809	295	875	874	404	uncharacterized glycosyl hydrolase Rv2006/MT2062, putative, expressed	AT5G10100.1		Haloacid dehalogenase-like hydrolase (HAD) superfamily protein
LOC_Os01g58290.2	1110.45	341.771	1879.12	5.49819	2.45896	7.61802e-143	1.141e-140	342	1879	417	4510	44	1246	OsSub9 - Putative Subtilisin homologue, expressed	AT1G32940.1	ATSBT3.5,SBT3.5	Subtilase family protein
LOC_Os11g02300.1	1331.71	410.838	2252.58	5.48289	2.45494	9.96345e-172	2.34957e-169	411	2253	1894	1433	4361	2281	CPuORF36 - conserved peptide uORF-containing transcript, expressed	AT3G51630.1	ATWNK5,WNK5,ZIK1	with no lysine (K) kinase 5
LOC_Os08g44390.4	712.841	219.997	1205.68	5.48044	2.45429	8.17314e-56	2.51107e-54	220	1206	68	72	109	23	EF hand family protein, putative, expressed	AT3G10300.5		Calcium-binding EF-hand family protein
LOC_Os03g55590.3	614.517	190.256	1038.78	5.4599	2.44887	9.8321e-86	6.00408e-84	190	1039	96	426	561	1629	MYB family transcription factor, putative, expressed	AT1G49560.1		Homeodomain-like superfamily protein
LOC_Os07g01560.2	650.144	201.656	1098.63	5.44805	2.44574	5.10786e-127	5.88187e-125	202	1099	2728	2655	2648	2717	transporter family protein, putative, expressed	AT1G11260.1	ATSTP1,STP1	sugar transporter 1
LOC_Os04g38610.2	1340.01	417.973	2262.04	5.41193	2.43614	2.60396e-105	2.16593e-103	418	2262	236	479	268	333	RAN guanine nucleotide release factor, putative, expressed	AT1G69680.1		Mog1/PsbP/DUF1795-like photosystem II reaction center PsbP family protein
LOC_Os03g55590.4	597.831	186.94	1008.72	5.39597	2.43188	7.50629e-83	4.37874e-81	187	1009	93	414	547	1575	MYB family transcription factor, putative, expressed	AT1G49560.1		Homeodomain-like superfamily protein
LOC_Os10g07114.1	1179.67	368.919	1990.42	5.39528	2.4317	1.54558e-76	7.85797e-75	369	1990	15	33	37	8
LOC_Os10g41200.2	745.668	234.377	1256.96	5.36299	2.42304	2.48063e-107	2.11493e-105	234	1257	734	1225	1056	1456	MYB family transcription factor, putative, expressed	AT5G47390.1		myb-like transcription factor family protein
LOC_Os01g58290.3	1112.89	354.341	1871.43	5.28145	2.40093	1.1316e-136	1.5389e-134	354	1871	367	4406	41	1252	OsSub9 - Putative Subtilisin homologue, expressed	AT1G32940.1	ATSBT3.5,SBT3.5	Subtilase family protein
LOC_Os03g58790.1	1175.9	374.884	1976.91	5.2734	2.39873	5.14101e-108	4.44292e-106	375	1977	717	635	297	654	ATPase, putative, expressed	AT3G28580.1		P-loop containing nucleoside triphosphate hydrolases superfamily protein
LOC_Os10g42190.1	2563.66	817.328	4310	5.27328	2.3987	1.40417e-190	4.0688e-188	817	4310	1220	2698	681	1975	leucine rich repeat containing protein, expressed	AT4G35470.1	PIRL4	plant intracellular ras group-related LRR 4
LOC_Os05g44590.5	815.652	260.94	1370.36	5.25165	2.39277	5.26118e-79	2.83758e-77	261	1370	301	297	408	425	ATP-dependent protease La, putative, expressed	AT2G25740.1		ATP-dependent protease La (LON) domain protein
LOC_Os07g49250.1	2686.32	860.61	4512.03	5.24283	2.39035	6.02505e-63	2.24278e-61	861	4512	277	701	219	360	thiamine pyrophosphate enzyme, C-terminal TPP binding domain containing protein, expressed	AT4G33070.1		Thiamine pyrophosphate dependent pyruvate decarboxylase family protein
LOC_Os01g03570.1	1119.31	358.744	1879.87	5.24014	2.38961	6.12991e-78	3.24687e-76	359	1880	90	80	174	98	transcription factor X1, putative, expressed	AT3G48670.1	IDN2,RDM12	XH/XS domain-containing protein
LOC_Os11g33120.1	1601.93	514.022	2689.84	5.23292	2.38762	1.20528e-180	3.16183e-178	514	2690	2009	3172	2620	3512	respiratory burst oxidase, putative, expressed	AT5G47910.1	ATRBOHD,RBOHD	respiratory burst oxidase homologue D
LOC_Os02g09720.1	1148.58	369.89	1927.27	5.21038	2.38139	1.87591e-106	1.58111e-104	370	1927	748	628	489	507	multidrug resistance protein, putative, expressed	AT3G28345.1		ABC transporter family protein
LOC_Os01g16146.1	600.124	195.079	1005.17	5.15263	2.36531	6.17433e-51	1.67012e-49	195	1005	208	99	169	30	phenazine biosynthesis protein, putative, expressed	AT4G02860.1		Phenazine biosynthesis PhzC/PhzF protein
LOC_Os05g44590.4	874.42	285.356	1463.48	5.12862	2.35857	3.73396e-82	2.12232e-80	285	1463	321	322	454	485	ATP-dependent protease La, putative, expressed	AT2G25740.1		ATP-dependent protease La (LON) domain protein
LOC_Os06g36270.4	1287.24	420.704	2153.77	5.11945	2.35599	2.61091e-158	5.09921e-156	421	2154	1305	2897	1416	4257	receptor-like protein kinase 5 precursor, putative, expressed	AT5G25930.1		Protein kinase family protein with leucine-rich repeat domain
LOC_Os11g02305.1	1084.05	355.455	1812.64	5.0995	2.35036	4.94738e-141	7.16788e-139	355	1813	1531	1108	3713	1854		AT3G51630.1	ATWNK5,WNK5,ZIK1	with no lysine (K) kinase 5
LOC_Os01g16960.1	1083	355.235	1810.77	5.09738	2.34976	1.09541e-92	7.48287e-91	355	1811	687	566	340	80	pyruvate kinase, putative, expressed	AT5G56350.1		Pyruvate kinase family protein
LOC_Os11g33120.3	1345.23	442.781	2247.67	5.07626	2.34376	2.95733e-158	5.75045e-156	443	2248	1661	2685	2212	2984	respiratory burst oxidase, putative, expressed	AT5G47910.1	ATRBOHD,RBOHD	respiratory burst oxidase homologue D
LOC_Os03g56250.1	720.407	237.528	1203.29	5.06588	2.34081	6.64825e-80	3.64782e-78	238	1203	272	845	282	727	LRR receptor-like protein kinase, putative, expressed	AT2G16250.1		Leucine-rich repeat protein kinase family protein
LOC_Os02g36880.2	714.915	236.193	1193.64	5.05367	2.33733	1.25886e-61	4.48997e-60	236	1194	239	246	101	235	No apical meristem protein, putative, expressed	AT5G61430.1	ANAC100,ATNAC5,NAC100	NAC domain containing protein 100
LOC_Os02g36880.4	714.626	236.193	1193.06	5.05122	2.33663	1.37489e-61	4.89201e-60	236	1193	240	246	101	234	No apical meristem protein, putative, expressed	AT5G61430.1	ANAC100,ATNAC5,NAC100	NAC domain containing protein 100
LOC_Os07g39700.1	837.906	278.277	1397.53	5.0221	2.32829	2.10781e-52	5.92943e-51	278	1398	1	1	5	1		AT1G27461.1
LOC_Os03g12030.1	739.42	245.584	1233.26	5.02173	2.32819	1.2019e-80	6.69411e-79	246	1233	415	589	509	656	3-ketoacyl-CoA synthase, putative, expressed	AT1G68530.1	CER6,CUT1,G2,KCS6,POP1	3-ketoacyl-CoA synthase 6
LOC_Os10g42190.2	2523.57	843.582	4203.56	4.98299	2.31701	3.79349e-179	9.66556e-177	844	4204	1254	2690	705	1992	leucine rich repeat containing protein, expressed	AT4G35470.1	PIRL4	plant intracellular ras group-related LRR 4
LOC_Os06g36270.3	1367.87	459.28	2276.46	4.95659	2.30935	3.57157e-160	7.36474e-158	459	2276	1395	3180	1539	4759	receptor-like protein kinase 5 precursor, putative, expressed	AT5G25930.1		Protein kinase family protein with leucine-rich repeat domain
LOC_Os05g44590.3	917.351	308.184	1526.52	4.95327	2.30838	1.53196e-82	8.83199e-81	308	1527	337	343	476	520	ATP-dependent protease La, putative, expressed	AT2G25740.1		ATP-dependent protease La (LON) domain protein
LOC_Os01g16960.2	919.378	309.635	1529.12	4.93846	2.30406	7.69487e-79	4.1401e-77	310	1529	584	478	284	62	pyruvate kinase, putative, expressed	AT5G56350.1		Pyruvate kinase family protein
LOC_Os05g51670.2	1343.31	453.679	2232.93	4.92183	2.2992	2.40407e-124	2.66456e-122	454	2233	670	1303	726	1450	NAD dependent epimerase/dehydratase family protein, putative, expressed	AT4G23920.1	ATUGE2,UGE2	UDP-D-glucose/UDP-D-galactose 4-epimerase 2
LOC_Os05g44590.2	923.74	312.002	1535.48	4.92137	2.29906	1.91272e-82	1.09985e-80	312	1535	341	344	479	524	ATP-dependent protease La, putative, expressed	AT2G25740.1		ATP-dependent protease La (LON) domain protein
LOC_Os03g55280.1	1350.42	456.466	2244.38	4.91686	2.29774	4.04695e-87	2.51991e-85	456	2244	140	386	36	137	semialdehyde dehydrogenase, NAD binding domain containing protein, putative, expressed	AT1G14810.1		semialdehyde dehydrogenase family protein
LOC_Os04g41570.1	5766.23	1949.75	9582.71	4.91484	2.29714	1.69922e-111	1.56618e-109	1950	9583	69	358	235	697	ethylene-responsive protein related, putative, expressed	AT1G05710.1		basic helix-loop-helix (bHLH) DNA-binding superfamily protein
LOC_Os02g36880.1	679.051	229.753	1128.35	4.91114	2.29606	2.33441e-57	7.49411e-56	230	1128	230	235	96	219	No apical meristem protein, putative, expressed	AT5G61430.1	ANAC100,ATNAC5,NAC100	NAC domain containing protein 100
LOC_Os01g48190.2	1854.37	628.16	3080.58	4.90414	2.294	1.13594e-131	1.42665e-129	628	3081	493	684	755	1028	drought induced 19 protein, putative, expressed	AT3G05700.1		Drought-responsive family protein
LOC_Os04g41570.2	5744.92	1947.07	9542.76	4.90108	2.2931	1.48642e-108	1.29467e-106	1947	9543	69	358	235	697	ethylene-responsive protein related, putative, expressed	AT1G05710.1		basic helix-loop-helix (bHLH) DNA-binding superfamily protein
LOC_Os06g36270.5	1375.63	466.916	2284.35	4.89242	2.29055	6.6658e-159	1.31343e-156	467	2284	1416	3236	1564	4826	receptor-like protein kinase 5 precursor, putative, expressed	AT5G25930.1		Protein kinase family protein with leucine-rich repeat domain
LOC_Os02g36880.3	675.424	229.753	1121.09	4.87956	2.28675	9.39669e-57	2.96719e-55	230	1121	229	235	96	219	No apical meristem protein, putative, expressed	AT5G61430.1	ANAC100,ATNAC5,NAC100	NAC domain containing protein 100
LOC_Os06g36270.2	1413.15	482.554	2343.74	4.85695	2.28005	2.36851e-160	4.9068e-158	483	2344	1447	3356	1619	4989	receptor-like protein kinase 5 precursor, putative, expressed	AT5G25930.1		Protein kinase family protein with leucine-rich repeat domain
LOC_Os10g31850.2	862.993	294.836	1431.15	4.85404	2.27919	4.26923e-87	2.65459e-85	295	1431	377	724	229	1135	RING finger and CHY zinc finger domain-containing protein 1, putative, expressed	AT5G22920.1		CHY-type/CTCHY-type/RING-type Zinc finger protein
LOC_Os04g41570.3	5386.9	1842.24	8931.56	4.8482	2.27745	4.12187e-142	6.05096e-140	1842	8932	67	349	228	672	ethylene-responsive protein related, putative, expressed	AT1G05710.1		basic helix-loop-helix (bHLH) DNA-binding superfamily protein
LOC_Os10g31850.5	746.836	257.321	1236.35	4.80471	2.26445	4.93312e-77	2.52838e-75	257	1236	332	641	200	964	RING finger and CHY zinc finger domain-containing protein 1, putative, expressed	AT5G22920.1		CHY-type/CTCHY-type/RING-type Zinc finger protein
LOC_Os06g36270.1	1420.91	490.191	2351.63	4.79738	2.26225	4.16458e-159	8.24253e-157	490	2352	1468	3411	1645	5056	receptor-like protein kinase 5 precursor, putative, expressed	AT5G25930.1		Protein kinase family protein with leucine-rich repeat domain
LOC_Os04g42420.3	1461.4	504.879	2417.93	4.78912	2.25976	1.29801e-136	1.75982e-134	505	2418	1104	1918	1570	1286	nodulin, putative, expressed	AT1G80530.1		Major facilitator superfamily protein
LOC_Os03g55590.1	691.98	239.172	1144.79	4.78647	2.25896	7.37874e-82	4.17789e-80	239	1145	134	469	623	1744	MYB family transcription factor, putative, expressed	AT1G13300.1	HRS1	myb-like transcription factor family protein
LOC_Os06g09890.2	3724.34	1293.02	6155.65	4.76066	2.25116	2.02636e-220	8.09339e-218	1293	6156	2042	2629	3817	5693	smr domain containing protein, expressed	AT2G26280.1	CID7	CTC-interacting domain 7
LOC_Os09g31486.1	1723.2	598.782	2847.61	4.75567	2.24965	6.25912e-115	6.08535e-113	599	2848	686	606	545	267	DnaK family protein, putative, expressed	AT5G09590.1	HSC70-5,MTHSC70-2	mitochondrial HSO70 2
LOC_Os01g46570.2	633.365	220.582	1046.15	4.74266	2.2457	4.75751e-67	1.9386e-65	221	1046	709	661	315	160	CTP synthase, putative, expressed	AT3G12670.1	emb2742	CTP synthase family protein
LOC_Os05g48810.1	1271.12	443.029	2099.21	4.7383	2.24437	3.65233e-79	1.97949e-77	443	2099	151	137	215	104	dnaJ domain containing protein, expressed	AT2G20560.1		DNAJ heat shock family protein
LOC_Os05g51670.1	1590.42	554.937	2625.9	4.73189	2.24242	1.6822e-135	2.25313e-133	555	2626	840	1625	979	1808	NAD dependent epimerase/dehydratase family protein, putative, expressed	AT4G10960.1	UGE5	UDP-D-glucose/UDP-D-galactose 4-epimerase 5
LOC_Os12g42370.1	953.071	332.656	1573.49	4.73008	2.24186	1.19833e-76	6.10654e-75	333	1573	327	280	397	389	GTPase of unknown function domain containing protein, putative, expressed	AT1G08410.1		P-loop containing nucleoside triphosphate hydrolases superfamily protein
LOC_Os09g31486.2	1630.52	569.35	2691.69	4.72765	2.24112	1.67463e-109	1.48784e-107	569	2692	642	571	496	250	DnaK family protein, putative, expressed	AT5G09590.1	HSC70-5,MTHSC70-2	mitochondrial HSO70 2
LOC_Os05g48200.1	727.945	254.28	1201.61	4.72554	2.24048	8.07136e-82	4.56423e-80	254	1202	218	707	307	11615	glutamate synthase, chloroplast precursor, putative, expressed	AT5G53460.1	GLT1	NADH-dependent glutamate synthase 1
LOC_Os02g08490.1	1306.68	457.161	2156.2	4.7165	2.23772	2.63904e-86	1.62725e-84	457	2156	275	240	392	127	chaperone protein clpB 1, putative, expressed	AT2G25140.1	CLPB-M,CLPB4,HSP98.7	casein lytic proteinase B4
LOC_Os05g51670.3	1542.7	540.861	2544.55	4.70462	2.23408	2.38149e-132	3.04268e-130	541	2545	823	1590	957	1766	NAD dependent epimerase/dehydratase family protein, putative, expressed	AT4G10960.1	UGE5	UDP-D-glucose/UDP-D-galactose 4-epimerase 5
LOC_Os01g40070.1	1572.68	551.538	2593.83	4.7029	2.23355	1.46393e-120	1.5164e-118	552	2594	908	636	437	1416		AT5G12010.1
LOC_Os11g10510.1	5169.77	1823.42	8516.12	4.67042	2.22355	5.77314e-125	6.4961e-123	1823	8516	2316	2649	192	1205	dehydrogenase, putative, expressed	AT1G77120.1	ADH,ADH1,ATADH,ATADH1	alcohol dehydrogenase 1
LOC_Os01g48190.1	2299.8	812.313	3787.29	4.66235	2.22106	7.97352e-145	1.24034e-142	812	3787	645	928	1031	1337	drought induced 19 protein, putative, expressed	AT3G05700.1		Drought-responsive family protein
LOC_Os05g35190.1	976.283	345.087	1607.48	4.65818	2.21977	1.19593e-82	6.93981e-81	345	1607	299	765	268	584	powdery mildew resistant protein 5, putative, expressed	AT1G48880.1	TBL7	TRICHOME BIREFRINGENCE-LIKE 7
LOC_Os05g15770.1	1031.62	365.294	1697.96	4.64819	2.21667	5.11226e-79	2.76399e-77	365	1698	112	149	333	824	glycosyl hydrolase, putative, expressed	AT5G24090.1	ATCHIA,CHIA	chitinase A
LOC_Os02g42020.2	1294.14	458.275	2130.01	4.64789	2.21658	4.60552e-111	4.19263e-109	458	2130	585	1423	689	917		AT1G60670.2		Protein of unknown function (DUF3755)
LOC_Os11g10510.2	5050.98	1790.28	8311.68	4.64268	2.21496	1.82686e-139	2.5876e-137	1790	8312	2281	2612	190	1191	dehydrogenase, putative, expressed	AT1G77120.1	ADH,ADH1,ATADH,ATADH1	alcohol dehydrogenase 1
LOC_Os07g36170.2	1063.25	377.086	1749.41	4.63929	2.2139	5.57666e-110	5.02511e-108	377	1749	946	1412	548	1875	chitin-inducible gibberellin-responsive protein, putative, expressed	AT5G48150.1	PAT1	GRAS family transcription factor
LOC_Os08g06140.3	3034.24	1077.77	4990.72	4.63061	2.2112	2.65354e-187	7.26185e-185	1078	4991	2372	2516	1919	2465	no apical meristem protein, putative, expressed	AT1G33060.2	ANAC014,NAC014	NAC 014
LOC_Os08g06140.1	3043.44	1081.08	5005.81	4.63037	2.21113	1.21409e-187	3.36408e-185	1081	5006	2384	2531	1928	2473	no apical meristem protein, putative, expressed	AT1G33060.2	ANAC014,NAC014	NAC 014
LOC_Os08g06140.2	3042.62	1081.64	5003.61	4.62595	2.20975	1.98851e-187	5.4757e-185	1082	5004	2384	2531	1928	2473	no apical meristem protein, putative, expressed	AT1G33060.2	ANAC014,NAC014	NAC 014
LOC_Os01g51010.1	757.74	270.055	1245.43	4.61174	2.20531	9.07805e-89	5.84131e-87	270	1245	896	1148	734	1082	DUF292 domain containing protein, expressed	AT2G19710.1		Regulator of Vps4 activity in the MVB pathway protein
LOC_Os02g07260.2	23213	8289.69	38136.3	4.60045	2.20177	3.35081e-168	7.69715e-166	8290	38136	3158	9913	2970	5203	phosphoglycerate kinase protein, putative, expressed	AT1G79550.1	PGK	phosphoglycerate kinase
LOC_Os02g07260.1	23350.3	8340.41	38360.1	4.59931	2.20142	1.03332e-166	2.34929e-164	8340	38360	3172	9973	2981	5245	phosphoglycerate kinase protein, putative, expressed	AT1G79550.1	PGK	phosphoglycerate kinase
LOC_Os02g07260.3	22732.3	8136	37328.7	4.58809	2.19789	1.13193e-161	2.356e-159	8136	37329	3078	9682	2888	5069	phosphoglycerate kinase protein, putative, expressed	AT1G79550.1	PGK	phosphoglycerate kinase
LOC_Os02g38840.1	1002.58	359.053	1646.12	4.5846	2.1968	2.07918e-97	1.54922e-95	359	1646	857	1972	228	497	glucose-6-phosphate 1-dehydrogenase, cytoplasmic isoform, putative, expressed	AT5G40760.1	G6PD6	glucose-6-phosphate dehydrogenase 6
LOC_Os09g31478.1	1684.23	605.525	2762.93	4.56287	2.18994	6.49674e-126	7.34762e-124	606	2763	669	2216	612	663	auxin efflux carrier component, putative, expressed	AT1G20925.1		Auxin efflux carrier family protein
LOC_Os09g31478.2	1714.57	616.897	2812.24	4.55868	2.18862	2.82069e-127	3.26508e-125	617	2812	690	2237	643	668	auxin efflux carrier component, putative, expressed	AT1G20925.1		Auxin efflux carrier family protein
LOC_Os02g38840.2	997.539	360.725	1634.35	4.53074	2.17975	1.36254e-95	9.87042e-94	361	1634	850	1946	226	488	glucose-6-phosphate 1-dehydrogenase, cytoplasmic isoform, putative, expressed	AT5G40760.1	G6PD6	glucose-6-phosphate dehydrogenase 6
LOC_Os01g47540.4	1980.44	718.355	3242.52	4.51382	2.17435	6.45132e-132	8.14851e-130	718	3243	811	764	1224	1229	NLI interacting factor-like phosphatase, putative, expressed	AT5G46410.2	SSP4	SCP1-like small phosphatase 4
LOC_Os07g48020.1	788.78	286.327	1291.23	4.50964	2.17301	3.94442e-109	3.47658e-107	286	1291	230	3853	891	10698	peroxidase precursor, putative, expressed	AT5G05340.1		Peroxidase superfamily protein
LOC_Os02g31960.1	872.5	316.88	1428.12	4.50682	2.17211	6.19741e-63	2.29921e-61	317	1428	199	227	251	232	ATP/GTP binding protein, putative, expressed	AT5G10010.1
LOC_Os05g46490.1	1217.21	442.582	1991.83	4.50048	2.17008	2.25623e-98	1.69826e-96	443	1992	490	976	511	907	mov34 family protein, putative, expressed	AT1G80210.1		Mov34/MPN/PAD-1 family protein
LOC_Os01g47540.3	1812.61	659.264	2965.96	4.4989	2.16957	4.4103e-124	4.85177e-122	659	2966	749	673	1147	1101	NLI interacting factor-like phosphatase, putative, expressed	AT5G46410.2	SSP4	SCP1-like small phosphatase 4
LOC_Os01g47540.1	1989.88	725.572	3254.2	4.48501	2.16511	3.12632e-131	3.88242e-129	726	3254	823	746	1249	1213	NLI interacting factor-like phosphatase, putative, expressed	AT5G46410.2	SSP4	SCP1-like small phosphatase 4
LOC_Os01g47540.2	1986.78	724.512	3249.05	4.48447	2.16494	4.46269e-131	5.49581e-129	725	3249	821	745	1247	1209	NLI interacting factor-like phosphatase, putative, expressed	AT5G46410.2	SSP4	SCP1-like small phosphatase 4
LOC_Os03g31510.1	868.089	316.797	1419.38	4.48041	2.16363	2.47409e-61	8.7679e-60	317	1419	57	274	134	382	cysteine proteinase inhibitor 8 precursor, putative, expressed	AT5G47550.1		Cystatin/monellin superfamily protein
LOC_Os01g71420.1	637.073	232.65	1041.5	4.47667	2.16243	1.30886e-36	2.40976e-35	233	1041	2	2	1	1	Ser/Thr protein phosphatase family protein, putative, expressed	AT3G10150.1	ATPAP16,PAP16	purple acid phosphatase 16
LOC_Os01g48190.3	2261.23	827.167	3695.29	4.46741	2.15944	2.16474e-137	2.96209e-135	827	3695	662	936	1015	1382	drought induced 19 protein, putative, expressed	AT5G49230.1	HRB1	Drought-responsive family protein
LOC_Os04g52900.1	4835.76	1773.04	7898.47	4.45476	2.15535	1.92522e-228	8.36789e-226	1773	7898	4815	4584	6107	4286	ABC transporter family protein, putative, expressed	AT2G34660.1	ATMRP2,EST4,MRP2	multidrug resistance-associated protein 2
LOC_Os04g52900.2	4732.46	1735.36	7729.57	4.45416	2.15515	1.37076e-226	5.84339e-224	1735	7730	4700	4481	5978	4182	ABC transporter family protein, putative, expressed	AT2G34660.1	ATMRP2,EST4,MRP2	multidrug resistance-associated protein 2
LOC_Os01g65380.1	3938.65	1444.71	6432.59	4.45251	2.15462	3.54517e-177	8.98124e-175	1445	6433	1791	2378	463	639	patellin protein, putative, expressed	AT4G09160.1		SEC14 cytosolic factor family protein / phosphoglyceride transfer family protein
LOC_Os10g31850.1	1173.43	430.769	1916.09	4.44806	2.15318	3.25097e-99	2.50223e-97	431	1916	523	951	308	1562	RING finger and CHY zinc finger domain-containing protein 1, putative, expressed	AT5G22920.1		CHY-type/CTCHY-type/RING-type Zinc finger protein
LOC_Os04g40400.1	4201.89	1543.57	6860.21	4.44439	2.15198	1.41431e-149	2.34839e-147	1544	6860	385	416	589	585	eukaryotic translation initiation factor 4B, putative, expressed	AT3G26400.1	EIF4B1	eukaryotic translation initiation factor 4B1
LOC_Os05g46490.2	1339.35	492.558	2186.14	4.43834	2.15002	2.48964e-104	2.0631e-102	493	2186	548	1116	570	1032	mov34 family protein, putative, expressed	AT1G80210.1		Mov34/MPN/PAD-1 family protein
LOC_Os09g31970.1	3225.55	1189.25	5261.84	4.42449	2.14551	4.46071e-128	5.24566e-126	1189	5262	134	257	100	41	3-hydroxy-3-methylglutaryl-coenzyme A reductase, putative, expressed	AT1G76490.1	HMG1,HMGR1	hydroxy methylglutaryl CoA reductase 1
LOC_Os01g46570.1	815.085	301.077	1329.09	4.41446	2.14224	8.73312e-74	4.15423e-72	301	1329	845	780	374	183	CTP synthase, putative, expressed	AT3G12670.1	emb2742	CTP synthase family protein
LOC_Os07g03240.1	837.679	309.47	1365.89	4.41364	2.14197	2.77613e-62	1.00635e-60	309	1366	169	345	182	393	RNA recognition motif containing protein, putative, expressed	AT4G26650.1		RNA-binding (RRM/RBD/RNP motifs) family protein
LOC_Os12g06620.1	626.308	231.701	1020.92	4.40619	2.13953	5.8682e-60	2.01052e-58	232	1021	400	462	436	391	deoxyhypusine hydroxylase, putative, expressed	AT3G58180.1		ARM repeat superfamily protein
LOC_Os07g06644.2	689.361	255.03	1123.69	4.40612	2.13951	5.11104e-57	1.62316e-55	255	1124	119	575	67	427
LOC_Os07g06644.3	689.361	255.03	1123.69	4.40612	2.13951	5.03226e-57	1.59928e-55	255	1124	119	575	67	428
LOC_Os06g07000.3	978.235	362.088	1594.38	4.4033	2.13859	2.59829e-78	1.38954e-76	362	1594	651	610	379	334	OsFBL28 - F-box domain and LRR containing protein, expressed	AT5G67140.1		F-box/RNI-like superfamily protein
LOC_Os01g51010.2	682.252	252.718	1111.79	4.39931	2.13728	6.12141e-78	3.24625e-76	253	1112	817	1064	639	962	DUF292 domain containing protein, expressed	AT2G19710.1		Regulator of Vps4 activity in the MVB pathway protein
LOC_Os01g62410.1	1814.58	672.446	2956.71	4.39695	2.1365	1.9045e-99	1.47612e-97	672	2957	351	229	433	252	MYB family transcription factor, putative, expressed	AT5G02320.1	ATMYB3R5,MYB3R-5	myb domain protein 3r-5
LOC_Os01g62410.2	1816.59	674.062	2959.11	4.38996	2.13421	4.05782e-99	3.10707e-97	674	2959	347	228	427	245	MYB family transcription factor, putative, expressed	AT5G02320.1	ATMYB3R5,MYB3R-5	myb domain protein 3r-5
LOC_Os08g42310.3	642.571	239.172	1045.97	4.3733	2.12872	1.43893e-66	5.79416e-65	239	1046	359	532	444	1012
LOC_Os05g44340.1	4136.1	1539.58	6732.61	4.37301	2.12863	1.72456e-91	1.16019e-89	1540	6733	136	29	49	4	heat shock protein 101, putative, expressed	AT1G74310.1	ATHSP101,HOT1,HSP101	heat shock protein 101
LOC_Os08g38880.2	1209.18	450.666	1967.7	4.36621	2.12638	3.41673e-93	2.37054e-91	451	1968	386	340	1083	901	WD-40 repeat family protein, putative, expressed	AT1G55680.1		Transducin/WD40 repeat-like superfamily protein
LOC_Os07g47350.1	1694.31	632.171	2756.45	4.3603	2.12443	1.14211e-156	2.18251e-154	632	2756	1701	3373	1658	6556	potassium transporter, putative, expressed	AT3G02050.1	ATKT4,ATKUP3,KUP3	K+ uptake transporter 3
LOC_Os08g38880.5	1175.37	438.681	1912.06	4.35866	2.12389	7.64473e-91	5.11194e-89	439	1912	371	329	1045	859	WD-40 repeat family protein, putative, expressed	AT1G55680.1		Transducin/WD40 repeat-like superfamily protein
LOC_Os03g28420.1	1718.58	641.884	2795.28	4.35481	2.12261	2.87429e-111	2.6274e-109	642	2795	851	993	649	472	3-oxoacyl-synthase, putative, expressed	AT1G74960.1	ATKAS2,FAB1,KAS2	fatty acid biosynthesis 1
LOC_Os08g38880.1	1210.57	452.283	1968.86	4.35315	2.12206	5.54951e-93	3.82632e-91	452	1969	386	341	1088	903	WD-40 repeat family protein, putative, expressed	AT1G55680.1		Transducin/WD40 repeat-like superfamily protein
LOC_Os08g42310.1	648.984	242.488	1055.48	4.35271	2.12191	9.27928e-67	3.75696e-65	242	1055	364	539	448	1021
LOC_Os11g41990.2	2052.21	766.961	3337.46	4.35154	2.12153	1.48319e-152	2.60936e-150	767	3337	1053	2392	1759	3627	armadillo/beta-catenin-like repeat family protein, expressed	AT1G51350.1		ARM repeat superfamily protein
LOC_Os11g41990.1	2054.46	768.048	3340.87	4.34982	2.12096	1.46131e-152	2.58111e-150	768	3341	1055	2394	1760	3629	armadillo/beta-catenin-like repeat family protein, expressed	AT1G51350.1		ARM repeat superfamily protein
LOC_Os08g38880.4	1205.83	451.726	1959.93	4.33875	2.11728	2.74903e-92	1.86926e-90	452	1960	384	339	1080	896	WD-40 repeat family protein, putative, expressed	AT1G55680.1		Transducin/WD40 repeat-like superfamily protein
LOC_Os07g47350.2	1715.73	642.931	2788.54	4.33723	2.11677	1.35081e-156	2.55927e-154	643	2789	1712	3401	1667	6618	potassium transporter, putative, expressed	AT3G02050.1	ATKT4,ATKUP3,KUP3	K+ uptake transporter 3
LOC_Os04g42420.2	692.171	259.522	1124.82	4.33419	2.11576	8.84477e-78	4.65705e-76	260	1125	655	1179	950	808	nodulin, putative, expressed	AT4G34950.1		Major facilitator superfamily protein
LOC_Os11g47820.1	675.677	253.386	1097.97	4.33319	2.11543	1.74056e-49	4.56603e-48	253	1098	169	181	276	127	glucan endo-1,3-beta-glucosidase precursor, putative, expressed	AT5G24318.1		O-Glycosyl hydrolases family 17 protein
LOC_Os10g30450.1	693.749	260.802	1126.7	4.32012	2.11107	2.52664e-64	9.73206e-63	261	1127	503	873	155	415	heavy-metal-associated domain-containing protein, putative, expressed	AT2G36950.1		Heavy metal transport/detoxification superfamily protein
LOC_Os11g08460.2	647.115	243.348	1050.88	4.31842	2.1105	8.80113e-34	1.4887e-32	243	1051	212	204	198	122	DnaK family protein, putative, expressed	AT3G12580.1	ATHSP70,HSP70	heat shock protein 70
LOC_Os04g42420.1	1399.16	526.565	2271.75	4.31428	2.10912	1.05806e-123	1.15254e-121	527	2272	1262	2191	1811	1470	nodulin, putative, expressed	AT1G80530.1		Major facilitator superfamily protein
LOC_Os07g28820.1	1172.98	441.887	1904.06	4.30894	2.10733	2.47862e-99	1.91441e-97	442	1904	791	906	986	1156	ribonuclease 2-5A family protein, expressed	AT2G17520.1	ATIRE1-2,IRE1-2,IRE1A	Endoribonuclease/protein kinase IRE1-like
LOC_Os01g46570.3	728.812	274.569	1183.05	4.30877	2.10728	1.1534e-64	4.4816e-63	275	1183	718	657	316	148	CTP synthase, putative, expressed	AT3G12670.1	emb2742	CTP synthase family protein
LOC_Os02g42020.1	1509.25	569.604	2448.89	4.29928	2.10409	1.678e-112	1.58281e-110	570	2449	691	1625	792	1086		AT1G60670.2		Protein of unknown function (DUF3755)
LOC_Os02g18320.1	1267.26	479.905	2054.61	4.28128	2.09804	2.15062e-97	1.59976e-95	480	2055	503	878	475	1385	BRASSINOSTEROID INSENSITIVE 1-associated receptor kinase 1 precursor, putative, expressed	AT5G10290.1		leucine-rich repeat transmembrane protein kinase family protein
LOC_Os08g38880.3	986.771	374.017	1599.53	4.27661	2.09647	7.51801e-78	3.9679e-76	374	1600	308	280	886	686	WD-40 repeat family protein, putative, expressed	AT1G55680.1		Transducin/WD40 repeat-like superfamily protein
LOC_Os08g38880.6	985.341	374.017	1596.66	4.26896	2.09388	1.20576e-77	6.31867e-76	374	1597	308	280	886	687	WD-40 repeat family protein, putative, expressed	AT1G55680.1		Transducin/WD40 repeat-like superfamily protein
LOC_Os04g55800.1	2015.65	766.851	3264.46	4.25696	2.08982	6.21045e-134	8.19447e-132	767	3264	609	424	3757	916	sulfate transporter, putative, expressed	AT1G23090.1	AST91,SULTR3;3	sulfate transporter 91
LOC_Os02g47110.2	1115.22	424.357	1806.09	4.25605	2.08952	1.31382e-70	5.78419e-69	424	1806	226	314	306	251	ADP-ribosylation factor, putative, expressed	AT5G17060.1	ARFB1B,ATARFB1B	ADP-ribosylation factor B1B
LOC_Os03g50510.1	2045.46	778.891	3312.03	4.25224	2.08822	2.0336e-121	2.13643e-119	779	3312	385	1362	349	1454	threonine dehydratase biosynthetic, chloroplast precursor, putative, expressed	AT3G10050.1	OMR1	L-O-methylthreonine resistant 1
LOC_Os02g42020.3	1083.56	413.686	1753.43	4.23855	2.08357	2.34061e-88	1.49093e-86	414	1753	493	1172	535	858		AT1G60670.1		Protein of unknown function (DUF3755)
LOC_Os05g38710.3	2285.45	873.324	3697.58	4.23392	2.08199	1.00143e-128	1.18709e-126	873	3698	883	662	1312	1017	lipin, N-terminal conserved region family protein, expressed	AT3G09560.1	ATPAH1,PAH1	Lipin family protein
LOC_Os05g38710.2	2298.88	878.676	3719.09	4.2326	2.08155	3.48365e-129	4.15173e-127	879	3719	890	670	1320	1023	lipin, N-terminal conserved region family protein, expressed	AT3G09560.1	ATPAH1,PAH1	Lipin family protein
LOC_Os12g31880.1	648.551	248.9	1048.2	4.21134	2.07428	6.21981e-58	2.02906e-56	249	1048	235	406	574	478	translation initiation factor, putative, expressed	AT1G76810.1		eukaryotic translation initiation factor 2 (eIF-2) family protein
LOC_Os11g05700.1	2638.56	1013.05	4264.07	4.20916	2.07353	1.34346e-158	2.63543e-156	1013	4264	1501	2012	3697	1539	ABC transporter family protein, putative, expressed	AT3G59140.1	ATMRP14,MRP14	multidrug resistance-associated protein 14
LOC_Os02g13850.1	1312.97	504.542	2121.4	4.2046	2.07197	5.34326e-85	3.20987e-83	505	2121	316	866	228	468	leucine-rich repeat-containing protein kinase family protein, putative, expressed	AT1G53440.1		Leucine-rich repeat transmembrane protein kinase
LOC_Os03g21800.2	746.109	287.056	1205.16	4.19836	2.06983	1.01399e-39	2.03966e-38	287	1205	13	14	13	12	bZIP transcription factor family protein, putative, expressed	AT2G40620.1		Basic-leucine zipper (bZIP) transcription factor family protein
LOC_Os07g36590.1	680.547	262.027	1099.07	4.19448	2.06849	5.24185e-76	2.64986e-74	262	1099	505	1552	934	861	serine/threonine-protein kinase receptor precursor, putative, expressed	AT4G21390.1	B120	S-locus lectin protein kinase family protein
LOC_Os05g05310.2	766.693	295.559	1237.83	4.18809	2.06629	2.5542e-60	8.82602e-59	296	1238	298	399	348	433	Fibronectin type III domain containing protein, expressed	AT3G24440.1	VIL1,VRN5	Fibronectin type III domain-containing protein
LOC_Os06g07000.2	703.468	271.28	1135.66	4.18628	2.06567	3.93848e-56	1.21933e-54	271	1136	381	444	291	226	OsFBL28 - F-box domain and LRR containing protein, expressed	AT5G67140.1		F-box/RNI-like superfamily protein
LOC_Os06g07000.1	705.991	272.395	1139.59	4.18359	2.06474	3.0023e-56	9.32753e-55	272	1140	382	445	293	227	OsFBL28 - F-box domain and LRR containing protein, expressed	AT5G67140.1		F-box/RNI-like superfamily protein
LOC_Os01g63060.1	738.145	284.882	1191.41	4.18211	2.06423	1.48962e-58	4.94317e-57	285	1191	273	478	468	214	phosphatidic acid phosphatase-related, putative, expressed	AT3G54020.1	AtIPCS1	Arabidopsis Inositol phosphorylceramide synthase 1
LOC_Os02g01940.1	671.209	261.387	1081.03	4.13576	2.04815	2.09549e-41	4.42387e-40	261	1081	48	127	29	191	transcription factor jumonji, putative, expressed	AT3G07610.1	IBM1	Transcription factor jumonji (jmjC) domain-containing protein
LOC_Os07g44970.1	1556.11	606	2506.23	4.13569	2.04813	8.84804e-105	7.34586e-103	606	2506	560	880	626	1523	XPA-binding protein 2, putative, expressed	AT5G28740.1		Tetratricopeptide repeat (TPR)-like superfamily protein
LOC_Os06g45840.1	928.847	361.895	1495.8	4.13324	2.04727	3.37953e-69	1.43376e-67	362	1496	378	409	502	523	MYB transcription factor, putative, expressed	AT5G52660.2		Homeodomain-like superfamily protein
LOC_Os06g45840.2	928.283	361.895	1494.67	4.13013	2.04619	4.11026e-69	1.73713e-67	362	1495	378	410	501	524	MYB transcription factor, putative, expressed	AT5G52660.2		Homeodomain-like superfamily protein
LOC_Os05g32630.1	1271	497.187	2044.81	4.11276	2.04011	7.50687e-93	5.15984e-91	497	2045	679	1141	700	711	mitochondrial carrier protein, putative, expressed	AT3G05290.1	PNC1	peroxisomal adenine nucleotide carrier 1
LOC_Os06g03860.4	1250.32	489.186	2011.46	4.11185	2.03979	4.67483e-108	4.04793e-106	489	2011	603	1690	1252	2326	uncharacterized membrane protein, putative, expressed	AT4G11810.1		Major Facilitator Superfamily with SPX (SYG1/Pho81/XPR1) domain-containing protein
LOC_Os02g47110.1	1198.38	469.537	1927.21	4.1045	2.0372	1.40443e-72	6.50616e-71	470	1927	268	363	346	304	ADP-ribosylation factor, putative, expressed	AT5G17060.1	ARFB1B,ATARFB1B	ADP-ribosylation factor B1B
LOC_Os01g15640.1	2413.73	949.078	3878.38	4.08647	2.03086	3.32462e-133	4.29719e-131	949	3878	1443	1508	1141	1047	no apical meristem protein, putative, expressed	AT5G17260.1	anac086,NAC086	NAC domain containing protein 86
LOC_Os04g45480.1	855.241	336.474	1374.01	4.08355	2.02982	3.04932e-50	8.11944e-49	336	1374	212	90	176	50	heat shock protein STI, putative, expressed	AT4G12400.2		stress-inducible protein, putative
LOC_Os02g22130.1	680.134	267.964	1092.3	4.07631	2.02726	9.1626e-78	4.81868e-76	268	1092	1549	1454	579	1088		AT3G17980.1		Calcium-dependent lipid-binding (CaLB domain) family protein
LOC_Os10g30790.1	1038.7	409.442	1667.96	4.07375	2.02636	1.09041e-130	1.33174e-128	409	1668	3578	6027	3132	7952	inorganic phosphate transporter, putative, expressed	AT2G38940.1	ATPT2,PHT1;4	phosphate transporter 1;4
LOC_Os06g03860.1	1672.35	659.291	2685.41	4.07319	2.02616	6.7817e-130	8.12594e-128	659	2685	862	2460	1788	3270	uncharacterized membrane protein, putative, expressed	AT4G22990.1		Major Facilitator Superfamily with SPX (SYG1/Pho81/XPR1) domain-containing protein
LOC_Os02g44770.1	1301.87	513.548	2090.19	4.0701	2.02506	8.55427e-61	2.99562e-59	514	2090	29	17	49	24	uncharacterized mscS family protein, putative, expressed	AT3G14810.1	MSL5	mechanosensitive channel of small conductance-like 5
LOC_Os03g11910.2	2025.55	799.909	3251.19	4.06445	2.02306	4.69719e-87	2.9166e-85	800	3251	220	72	61	35	DnaK family protein, putative, expressed	AT2G32120.1	HSP70T-2	heat-shock protein 70T-2
LOC_Os10g31830.1	849.951	336.474	1363.43	4.05211	2.01867	3.94139e-47	9.7728e-46	336	1363	94	99	83	84	ras-related protein, putative, expressed	AT5G03530.1	ATRAB,ATRAB ALPHA,ATRAB18B,ATRABC2A,RABC2A	RAB GTPase homolog C2A
LOC_Os03g11910.1	2066.27	818.498	3314.05	4.04894	2.01754	6.19515e-88	3.91247e-86	818	3314	231	73	62	35	DnaK family protein, putative, expressed	AT2G32120.1	HSP70T-2	heat-shock protein 70T-2
LOC_Os08g43300.1	1835.51	727.884	2943.13	4.04341	2.01557	6.56741e-80	3.6124e-78	728	2943	106	93	75	21	UBX domain-containing protein, putative, expressed	AT4G11740.1	SAY1	Ubiquitin-like superfamily protein
LOC_Os06g03860.2	1551.58	615.308	2487.84	4.04325	2.01551	1.14036e-122	1.22414e-120	615	2488	776	2241	1623	3011	uncharacterized membrane protein, putative, expressed	AT4G22990.1		Major Facilitator Superfamily with SPX (SYG1/Pho81/XPR1) domain-containing protein
LOC_Os03g08000.1	646.121	257.596	1034.65	4.01655	2.00596	1.409e-50	3.77443e-49	258	1035	258	343	336	364		AT1G54150.1		E3 Ubiquitin ligase family protein
LOC_Os03g21800.1	795.347	317.41	1273.28	4.01149	2.00414	1.1846e-39	2.37316e-38	317	1273	13	15	15	12	bZIP transcription factor family protein, putative, expressed	AT2G40620.1		Basic-leucine zipper (bZIP) transcription factor family protein
LOC_Os06g03860.3	1474.65	589.722	2359.58	4.00117	2.00042	2.45754e-117	2.44838e-115	590	2360	728	2119	1533	2879	uncharacterized membrane protein, putative, expressed	AT4G22990.1		Major Facilitator Superfamily with SPX (SYG1/Pho81/XPR1) domain-containing protein
LOC_Os04g58720.1	3073.61	1236.97	4910.26	3.96957	1.98898	2.73959e-104	2.26177e-102	1237	4910	89	92	10	24	anthranilate phosphoribosyltransferase, putative, expressed	AT4G11610.1		C2 calcium/lipid-binding plant phosphoribosyltransferase family protein
LOC_Os05g38980.1	1672.73	673.367	2672.09	3.96825	1.9885	2.31989e-71	1.04522e-69	673	2672	9	11	121	7	respiratory burst oxidase, putative, expressed	AT5G60010.1		ferric reductase-like transmembrane component family protein
LOC_Os05g05310.1	798.467	321.62	1275.31	3.96528	1.98742	1.25136e-58	4.15565e-57	322	1275	318	422	367	464	Fibronectin type III domain containing protein, expressed	AT3G24440.1	VIL1,VRN5	Fibronectin type III domain-containing protein
LOC_Os03g16880.1	790.551	318.469	1262.63	3.9647	1.98721	2.76911e-56	8.62118e-55	318	1263	374	360	378	257	DnaK family protein, putative, expressed	AT5G02500.1	AT-HSC70-1,HSC70,HSC70-1,HSP70-1	heat shock cognate protein 70-1
LOC_Os02g08230.1	969.095	390.715	1547.48	3.96063	1.98573	6.40207e-48	1.62746e-46	391	1547	53	91	47	4	WAX2, putative, expressed	AT5G57800.1	CER3,FLP1,WAX2,YRE	Fatty acid hydroxylase superfamily
LOC_Os07g43050.3	1054.27	425.974	1682.56	3.94992	1.98182	4.2921e-75	2.12136e-73	426	1683	449	627	722	612	RNA recognition motif containing protein, expressed	AT5G64200.1	ATSC35,SC35	ortholog of human splicing factor SC35
LOC_Os02g47110.3	1240.26	502.76	1977.76	3.93381	1.97593	1.14923e-70	5.06462e-69	503	1978	274	377	349	328	ADP-ribosylation factor, putative, expressed	AT5G17060.1	ARFB1B,ATARFB1B	ADP-ribosylation factor B1B
LOC_Os09g37100.1	916.379	371.816	1460.94	3.92921	1.97424	3.40737e-66	1.36338e-64	372	1461	660	568	524	233	phospholipase D, putative, expressed	AT4G35790.2	ATPLDDELTA,PLDDELTA	phospholipase D delta
LOC_Os05g34830.1	1080.14	438.935	1721.35	3.92165	1.97146	1.44545e-92	9.84372e-91	439	1721	873	1006	1615	1610	No apical meristem protein, putative, expressed	AT1G01720.1	ANAC002,ATAF1	NAC (No Apical Meristem) domain transcriptional regulator superfamily protein
LOC_Os07g07080.1	3379.76	1373.49	5386.03	3.92142	1.97138	3.48492e-131	4.30364e-129	1373	5386	732	616	895	597	regulator of chromosome condensation/beta-lactamase-inhibitor protein II, putative, expressed	AT3G03790.2		ankyrin repeat family protein / regulator of chromosome condensation (RCC1) family protein
LOC_Os01g43710.1	711.506	289.147	1133.87	3.92141	1.97137	3.70126e-80	2.04603e-78	289	1134	1618	880	2682	532	cytochrome P450 72A1, putative, expressed	AT3G14690.1	CYP72A15	cytochrome P450, family 72, subfamily A, polypeptide 15
LOC_Os12g42850.2	4140.22	1686.63	6593.8	3.90944	1.96696	6.59677e-195	2.03098e-192	1687	6594	3968	8269	2472	10947	amino acid permease, putative, expressed	AT1G58030.1	CAT2	cationic amino acid transporter 2
LOC_Os12g42850.1	4218.52	1720.3	6716.74	3.90439	1.9651	6.61127e-196	2.04968e-193	1720	6717	4042	8453	2530	11200	amino acid permease, putative, expressed	AT1G58030.1	CAT2	cationic amino acid transporter 2
LOC_Os12g42850.3	4135.05	1689.37	6580.74	3.89539	1.96177	6.6426e-194	1.9979e-191	1689	6581	3956	8261	2470	10929	amino acid permease, putative, expressed	AT1G58030.1	CAT2	cationic amino acid transporter 2
LOC_Os11g04409.2	18040.3	7376.13	28704.5	3.89153	1.96034	4.17988e-216	1.53149e-213	7376	28704	1081	12388	1672	20496
LOC_Os11g04409.1	16822	6889.01	26755	3.88372	1.95744	2.59652e-220	1.02781e-217	6889	26755	1013	11523	1589	19142
LOC_Os12g01449.1	894.164	366.546	1421.78	3.87887	1.95563	2.536e-120	2.60861e-118	367	1422	6813	8467	21943	20868	chloroplast unusual positioning protein, putative, expressed	AT3G25690.3	CHUP1	Hydroxyproline-rich glycoprotein family protein
LOC_Os11g08460.1	677.083	277.995	1076.17	3.87118	1.95277	7.28708e-38	1.38655e-36	278	1076	253	219	202	137	DnaK family protein, putative, expressed	AT5G02500.1	AT-HSC70-1,HSC70,HSC70-1,HSP70-1	heat shock cognate protein 70-1
LOC_Os01g09010.1	2079.64	855.484	3303.8	3.8619	1.94931	1.88392e-106	1.58485e-104	855	3304	560	1306	419	965	transferase family protein, putative, expressed	AT3G62160.1		HXXXD-type acyl-transferase family protein
LOC_Os03g19020.2	2965.4	1220.78	4710.02	3.85821	1.94793	3.66498e-134	4.85025e-132	1221	4710	930	1569	734	2070	PHD-finger family protein, expressed	AT3G05670.1		RING/U-box protein
LOC_Os04g59520.1	749.154	308.576	1189.73	3.85556	1.94694	7.50272e-53	2.12676e-51	309	1190	265	276	643	200	anthranilate phosphoribosyltransferase, putative, expressed	AT1G22610.1		C2 calcium/lipid-binding plant phosphoribosyltransferase family protein
LOC_Os03g02750.1	1024.99	422.266	1627.7	3.85469	1.94662	6.31392e-48	1.6069e-46	422	1628	56	25	75	14	OsSub25 - Putative Subtilisin homologue, expressed	AT1G04110.1	SDD1	Subtilase family protein
LOC_Os02g41630.2	46191	19038	73343.9	3.8525	1.94579	5.31256e-146	8.41168e-144	19038	73344	12570	64538	2111	4203	phenylalanine ammonia-lyase, putative, expressed	AT2G37040.1	ATPAL1,PAL1	PHE ammonia lyase 1
LOC_Os04g39980.1	1349.43	556.774	2142.1	3.84733	1.94386	2.33725e-62	8.50037e-61	557	2142	178	150	57	64	gibberellin 20 oxidase 2, putative, expressed	AT1G14130.1		2-oxoglutarate (2OG) and Fe(II)-dependent oxygenase superfamily protein
LOC_Os02g39010.3	2229.19	920.926	3537.46	3.8412	1.94156	3.276e-128	3.86272e-126	921	3537	1195	1699	1941	2294	cyclin-dependent kinase G-1, putative, expressed	AT1G67580.1		Protein kinase superfamily protein
LOC_Os02g56480.1	1060	438.041	1681.95	3.83971	1.941	4.73453e-53	1.34811e-51	438	1682	129	162	62	126	PB1 domain containing protein, expressed	AT5G09620.1		Octicosapeptide/Phox/Bem1p family protein
LOC_Os02g08230.2	976.101	404.206	1548	3.82972	1.93724	8.36446e-47	2.06017e-45	404	1548	69	100	53	21	WAX2, putative, expressed	AT5G57800.1	CER3,FLP1,WAX2,YRE	Fatty acid hydroxylase superfamily
LOC_Os06g06870.1	677.495	281.008	1073.98	3.82189	1.93429	1.3343e-49	3.50443e-48	281	1074	304	324	402	352	zinc finger protein, putative, expressed	AT5G41580.1		RING/U-box superfamily protein
LOC_Os10g30790.2	1101.69	457.188	1746.2	3.81943	1.93336	4.73457e-124	5.1956e-122	457	1746	3651	6143	3234	8122	inorganic phosphate transporter, putative, expressed	AT2G38940.1	ATPT2,PHT1;4	phosphate transporter 1;4
LOC_Os07g43050.2	1080.1	448.299	1711.9	3.81865	1.93306	6.06439e-74	2.89718e-72	448	1712	472	664	766	659	RNA recognition motif containing protein, expressed	AT5G64200.1	ATSC35,SC35	ortholog of human splicing factor SC35
LOC_Os06g09890.3	2976.77	1235.58	4717.97	3.81844	1.93298	2.95864e-159	5.93522e-157	1236	4718	1999	2628	3811	5793	smr domain containing protein, expressed	AT2G26280.1	CID7	CTC-interacting domain 7
LOC_Os06g09890.4	2754.95	1145.77	4364.13	3.80889	1.92937	1.04957e-152	1.86873e-150	1146	4364	1850	2398	3471	5220	smr domain containing protein, expressed	AT2G26280.1	CID7	CTC-interacting domain 7
LOC_Os03g19020.1	3126.41	1300.61	4952.22	3.80763	1.92889	1.4824e-136	1.99759e-134	1301	4952	1005	1735	827	2257	PHD-finger family protein, expressed	AT3G05670.1		RING/U-box protein
LOC_Os03g19020.3	3126.15	1301.72	4950.57	3.8031	1.92718	2.39305e-136	3.21495e-134	1302	4951	1005	1734	828	2260	PHD-finger family protein, expressed	AT3G05670.1		RING/U-box protein
LOC_Os05g03860.1	1459.67	608.036	2311.31	3.80128	1.92648	1.45093e-116	1.42945e-114	608	2311	1137	1958	1894	4424	CPuORF3 - conserved peptide uORF-containing transcript, expressed	AT3G62420.1	ATBZIP53,BZIP53	basic region/leucine zipper motif 53
LOC_Os06g09890.6	2911.46	1213.28	4609.65	3.79933	1.92575	1.15713e-156	2.20173e-154	1213	4610	1968	2582	3744	5638	smr domain containing protein, expressed	AT2G26280.1	CID7	CTC-interacting domain 7
LOC_Os07g43050.1	1108.05	461.901	1754.21	3.79781	1.92517	9.25113e-75	4.50703e-73	462	1754	484	680	783	677	RNA recognition motif containing protein, expressed	AT5G64200.1	ATSC35,SC35	ortholog of human splicing factor SC35
LOC_Os02g39010.2	2182.86	910.083	3455.64	3.79706	1.92488	8.17941e-125	9.15722e-123	910	3456	1171	1663	1903	2243	cyclin-dependent kinase G-1, putative, expressed	AT1G67580.1		Protein kinase superfamily protein
LOC_Os02g39010.1	2182.01	910.083	3453.94	3.79519	1.92417	1.05291e-124	1.17286e-122	910	3454	1171	1663	1902	2241	cyclin-dependent kinase G-1, putative, expressed	AT1G67580.1		Protein kinase superfamily protein
LOC_Os06g09890.1	2980.61	1243.55	4717.68	3.79372	1.92361	7.89636e-158	1.52872e-155	1244	4718	2004	2618	3794	5782	smr domain containing protein, expressed	AT2G26280.1	CID7	CTC-interacting domain 7
LOC_Os05g44760.1	763.205	318.524	1207.89	3.79213	1.92301	3.77103e-70	1.63746e-68	319	1208	734	973	1272	772	hexokinase, putative, expressed	AT4G29130.1	ATHXK1,GIN2,HXK1	hexokinase 1
LOC_Os01g72480.1	2060.88	861.119	3260.64	3.78652	1.92087	1.75439e-98	1.32503e-96	861	3261	515	553	823	645	zinc finger, C3HC4 type domain containing protein, expressed	AT5G19430.1		RING/U-box superfamily protein
LOC_Os11g01439.1	926.767	387.591	1465.94	3.78219	1.91922	3.38269e-120	3.47148e-118	388	1466	6851	8517	22042	21102	chloroplast unusual positioning protein, putative, expressed	AT3G25690.1	CHUP1	Hydroxyproline-rich glycoprotein family protein
LOC_Os08g01620.1	891.713	373.35	1410.08	3.77682	1.91717	7.77679e-69	3.27112e-67	373	1410	495	802	670	885	shwachman-Bodian-Diamond syndrome protein, putative, expressed	AT1G43860.1		sequence-specific DNA binding transcription factors
LOC_Os08g01620.2	881.54	369.504	1393.58	3.77148	1.91513	5.4246e-68	2.24761e-66	370	1394	487	790	654	869	shwachman-Bodian-Diamond syndrome protein, putative, expressed	AT1G43860.1		sequence-specific DNA binding transcription factors
LOC_Os11g01439.2	904.549	379.425	1429.67	3.768	1.9138	2.82477e-124	3.12303e-122	379	1430	6576	8180	21251	20185	chloroplast unusual positioning protein, putative, expressed	AT3G25690.1	CHUP1	Hydroxyproline-rich glycoprotein family protein
LOC_Os05g34830.3	945.592	396.796	1494.39	3.76614	1.91309	1.62846e-79	8.88022e-78	397	1494	754	839	1409	1349	No apical meristem protein, putative, expressed	AT1G01720.1	ANAC002,ATAF1	NAC (No Apical Meristem) domain transcriptional regulator superfamily protein
LOC_Os05g40290.3	657.769	276.296	1039.24	3.76133	1.91124	1.51424e-46	3.70488e-45	276	1039	246	544	160	301	KH domain-containing protein, putative, expressed	AT2G38610.1		RNA-binding KH domain-containing protein
LOC_Os01g35040.1	988.788	415.854	1561.72	3.75546	1.90899	6.38965e-69	2.69276e-67	416	1562	580	530	666	713	ZOS1-09 - C2H2 zinc finger protein, expressed	AT4G15420.1		Ubiquitin fusion degradation UFD1 family protein
LOC_Os05g34830.2	886.312	373.466	1399.16	3.74641	1.90551	4.05755e-75	2.00992e-73	373	1399	696	768	1306	1254	No apical meristem protein, putative, expressed	AT1G01720.1	ANAC002,ATAF1	NAC (No Apical Meristem) domain transcriptional regulator superfamily protein
LOC_Os06g48530.1	977.866	412.593	1543.14	3.7401	1.90308	2.46294e-62	8.95017e-61	413	1543	354	368	468	590	ZOS6-09 - C2H2 zinc finger protein, expressed	AT2G27100.1	SE	C2H2 zinc-finger protein SERRATE (SE)
LOC_Os09g36300.4	1872.78	790.82	2954.75	3.73631	1.90161	1.21411e-142	1.80625e-140	791	2955	2989	3644	5270	6872	OsLonP4 - Putative Lon protease homologue, expressed	AT5G47040.1	LON2	lon protease 2
LOC_Os07g38090.2	1572.31	664.169	2480.45	3.73467	1.90098	2.10327e-90	1.38348e-88	664	2480	682	678	791	1123	zinc finger family protein, putative, expressed	AT2G41900.1		CCCH-type zinc finger protein with ARM repeat domain
LOC_Os07g20340.1	1613.21	681.699	2544.72	3.73291	1.9003	1.60265e-62	5.8527e-61	682	2545	3	1	3	1	heavy metal-associated domain containing protein, expressed	AT5G50740.3		Heavy metal transport/detoxification superfamily protein
LOC_Os09g36300.2	1877.83	793.662	2962	3.73207	1.89998	5.50438e-143	8.27225e-141	794	2962	3028	3679	5359	7017	OsLonP4 - Putative Lon protease homologue, expressed	AT5G47040.1	LON2	lon protease 2
LOC_Os09g36300.1	1910.99	807.683	3014.29	3.73202	1.89996	3.01728e-144	4.66091e-142	808	3014	3088	3754	5479	7154	OsLonP4 - Putative Lon protease homologue, expressed	AT5G47040.1	LON2	lon protease 2
LOC_Os09g36300.3	1897.88	802.193	2993.56	3.73173	1.89984	1.22269e-143	1.85639e-141	802	2994	3058	3713	5424	7072	OsLonP4 - Putative Lon protease homologue, expressed	AT5G47040.1	LON2	lon protease 2
LOC_Os07g38090.1	1574.53	665.786	2483.28	3.72985	1.89912	2.59497e-90	1.70438e-88	666	2483	683	679	791	1124	zinc finger family protein, putative, expressed	AT2G41900.1		CCCH-type zinc finger protein with ARM repeat domain
LOC_Os06g09890.5	2852.37	1207.29	4497.45	3.72526	1.89734	3.2549e-151	5.52884e-149	1207	4497	1953	2534	3709	5475	smr domain containing protein, expressed	AT2G26280.1	CID7	CTC-interacting domain 7
LOC_Os04g41200.1	1207.58	514.8	1900.36	3.69146	1.88419	6.32054e-67	2.57078e-65	515	1900	243	333	276	784	lipase, putative, expressed	AT1G05790.1		lipase class 3 family protein
LOC_Os05g40290.2	702.311	299.543	1105.08	3.68922	1.88332	5.0935e-48	1.30003e-46	300	1105	268	583	177	328	KH domain-containing protein, putative, expressed	AT2G38610.1		RNA-binding KH domain-containing protein
LOC_Os05g40290.1	703.14	300.073	1106.21	3.68647	1.88224	5.33959e-48	1.36206e-46	300	1106	268	583	177	328	KH domain-containing protein, putative, expressed	AT2G38610.1		RNA-binding KH domain-containing protein
LOC_Os02g52250.1	2464.58	1052.71	3876.45	3.68235	1.88063	8.9519e-127	1.02817e-124	1053	3876	1451	2569	1126	2416	SKIP/SNW domain containing protein, expressed	AT1G77180.1	SKIP	chromatin protein family
LOC_Os11g36480.2	788.441	336.949	1239.93	3.67989	1.87966	3.63145e-48	9.29543e-47	337	1240	179	270	274	369	zinc knuckle domain containing protein, expressed	AT3G43590.1		zinc knuckle (CCHC-type) family protein
LOC_Os05g38710.1	2747.06	1174.26	4319.86	3.67878	1.87923	1.94926e-123	2.11293e-121	1174	4320	1244	945	1953	1399	lipin, N-terminal conserved region family protein, expressed	AT3G09560.1	ATPAH1,PAH1	Lipin family protein
LOC_Os11g36480.1	745.955	318.971	1172.94	3.67725	1.87863	2.57311e-46	6.24734e-45	319	1173	174	261	262	365	zinc knuckle domain containing protein, expressed	AT3G43590.1		zinc knuckle (CCHC-type) family protein
LOC_Os04g57600.1	2899.26	1245	4553.52	3.65744	1.87084	6.86634e-124	7.49784e-122	1245	4554	946	1480	1013	1884	zinc finger C-x8-C-x5-C-x3-H type family protein, expressed	AT2G02160.1		CCCH-type zinc finger family protein
LOC_Os10g39670.1	701.335	301.579	1101.09	3.65109	1.86833	1.96514e-54	5.80818e-53	302	1101	472	625	551	540	protein kinase family protein, putative, expressed	AT4G35230.1	BSK1	BR-signaling kinase 1
LOC_Os02g50320.1	1327.89	571.69	2084.09	3.64549	1.86611	1.82866e-57	5.89614e-56	572	2084	135	118	153	52	ATMAP70 protein, putative, expressed	AT1G24764.1	ATMAP70-2,MAP70-2	microtubule-associated proteins 70-2
LOC_Os01g66240.1	888.709	382.686	1394.73	3.64458	1.86575	1.146e-48	2.9625e-47	383	1395	170	256	136	321	mitochondrion protein, putative, expressed	AT4G10030.1		alpha/beta-Hydrolases superfamily protein
LOC_Os02g50320.2	1328.15	572.219	2084.09	3.64212	1.86478	2.13192e-57	6.86394e-56	572	2084	135	118	153	52	ATMAP70 protein, putative, expressed	AT1G24764.1	ATMAP70-2,MAP70-2	microtubule-associated proteins 70-2
LOC_Os01g46810.1	1599.72	689.226	2510.21	3.64208	1.86476	1.54954e-91	1.04403e-89	689	2510	1094	1167	695	904	viral A-type inclusion protein repeat containing protein, expressed
LOC_Os06g33570.1	1521.46	657.007	2385.91	3.63148	1.86056	1.35504e-88	8.66873e-87	657	2386	777	1035	827	1104	cyclic nucleotide-gated ion channel 1, putative, expressed	AT5G53130.1	ATCNGC1,CNGC1	cyclic nucleotide gated channel 1
LOC_Os01g43480.1	5419.62	2341.33	8497.91	3.62952	1.85978	1.08295e-134	1.44178e-132	2341	8498	1016	1267	1447	1324	AAA-type ATPase family protein, putative, expressed	AT1G64110.2		P-loop containing nucleoside triphosphate hydrolases superfamily protein
LOC_Os01g43480.2	5228.12	2266.07	8190.17	3.61426	1.8537	1.1792e-109	1.05189e-107	2266	8190	984	1242	1402	1282	AAA-type ATPase family protein, putative, expressed	AT1G64110.2		P-loop containing nucleoside triphosphate hydrolases superfamily protein
LOC_Os02g30900.1	879.371	382.074	1376.67	3.60315	1.84926	5.99059e-52	1.66408e-50	382	1377	309	436	246	317	protein kinase domain containing protein, expressed	AT5G13160.1	PBS1	Protein kinase superfamily protein
LOC_Os01g43480.3	4792.33	2082.34	7502.32	3.60283	1.84913	7.07411e-142	1.03166e-139	2082	7502	915	1165	1312	1192	AAA-type ATPase family protein, putative, expressed	AT5G52882.1		P-loop containing nucleoside triphosphate hydrolases superfamily protein
LOC_Os11g14544.6	6615.46	2874.95	10356	3.60214	1.84886	2.74813e-189	7.80999e-187	2875	10356	2244	5990	3764	15569		AT4G03500.1		Ankyrin repeat family protein
LOC_Os11g14544.3	6781.64	2948.78	10614.5	3.59962	1.84784	1.78604e-185	4.82818e-183	2949	10614	2337	6196	3890	16045		AT4G03500.1		Ankyrin repeat family protein
LOC_Os06g01360.1	938.094	408.135	1468.05	3.59699	1.84679	9.36844e-71	4.14926e-69	408	1468	503	863	820	1439	homogentisate 1,2-dioxygenase, putative, expressed	AT5G54080.1	HGO	homogentisate 1,2-dioxygenase
LOC_Os11g14544.5	6863.85	2988.73	10739	3.59316	1.84525	3.79196e-193	1.12075e-190	2989	10739	2356	6191	3947	16235		AT4G03500.1		Ankyrin repeat family protein
LOC_Os01g72810.1	1696.31	738.644	2653.97	3.59303	1.8452	8.25589e-62	2.95175e-60	739	2654	4	3	15	3	secreted glycoprotein, putative, expressed	AT1G16905.1		Curculin-like (mannose-binding) lectin family protein
LOC_Os02g05400.2	1399.7	610.712	2188.68	3.58382	1.8415	4.25831e-77	2.18505e-75	611	2189	465	625	678	878	transmembrane protein 15, putative, expressed	AT3G45040.1		phosphatidate cytidylyltransferase family protein
LOC_Os07g47670.2	908.519	396.845	1420.19	3.57871	1.83944	1.52506e-47	3.8307e-46	397	1420	52	385	17	377	hypoxia-responsive family protein, putative, expressed	AT5G27760.1		Hypoxia-responsive family protein
LOC_Os05g32544.2	688.975	301.049	1076.9	3.57716	1.83881	2.94873e-36	5.36655e-35	301	1077	128	117	126	120	glycosyltransferase, putative, expressed	AT2G41640.1		Glycosyltransferase family 61 protein
LOC_Os06g06440.1	3057.55	1338.34	4776.75	3.56916	1.83558	1.14372e-133	1.50017e-131	1338	4777	1755	2033	3530	1431	ABC transporter, ATP-binding protein, putative, expressed	AT3G59140.1	ATMRP14,MRP14	multidrug resistance-associated protein 14
LOC_Os06g01360.2	926.819	406.016	1447.62	3.56543	1.83408	3.35317e-69	1.42394e-67	406	1448	491	845	808	1414	homogentisate 1,2-dioxygenase, putative, expressed	AT5G54080.1	HGO	homogentisate 1,2-dioxygenase
LOC_Os02g33580.1	1365.69	598.28	2133.11	3.5654	1.83406	9.00471e-100	7.02843e-98	598	2133	1610	1420	3143	1607	digalactosyldiacylglycerol synthase, chloroplast precursor, putative, expressed	AT3G11670.1	DGD1	UDP-Glycosyltransferase superfamily protein
LOC_Os08g25140.1	690.622	303.278	1077.97	3.55438	1.8296	4.6772e-34	7.97228e-33	303	1078	62	150	49	77	ethanol tolerance protein GEKO1, putative, expressed	AT2G03800.1	GEK1	D-aminoacyl-tRNA deacylases
LOC_Os11g14544.4	7380.88	3243.53	11518.2	3.55114	1.82828	1.49144e-190	4.29361e-188	3244	11518	2515	6416	4224	17460		AT4G03500.1		Ankyrin repeat family protein
LOC_Os02g05400.1	1335.09	586.88	2083.31	3.5498	1.82774	1.7367e-73	8.21715e-72	587	2083	437	593	640	834	transmembrane protein 15, putative, expressed	AT3G45040.1		phosphatidate cytidylyltransferase family protein
LOC_Os11g14544.2	7395.78	3251.67	11539.9	3.54891	1.82738	4.1099e-182	1.09107e-179	3252	11540	2533	6454	4260	17555		AT4G03500.1		Ankyrin repeat family protein
LOC_Os11g14544.1	7412.4	3259.78	11565	3.5478	1.82692	3.87617e-188	1.08079e-185	3260	11565	2539	6458	4262	17580		AT4G03500.1		Ankyrin repeat family protein
LOC_Os11g10480.2	13957.9	6138.51	21777.3	3.54765	1.82686	4.33319e-109	3.80411e-107	6139	21777	1811	5750	394	4210	dehydrogenase, putative, expressed	AT1G77120.1	ADH,ADH1,ATADH,ATADH1	alcohol dehydrogenase 1
LOC_Os08g19170.1	798.892	351.637	1246.15	3.54384	1.82531	1.32695e-53	3.85258e-52	352	1246	369	416	615	531	G-patch domain containing protein, expressed	AT3G09850.1		D111/G-patch domain-containing protein
LOC_Os03g19560.3	700.213	308.266	1092.16	3.54291	1.82493	4.4984e-84	2.65909e-82	308	1092	1543	2799	4121	4033	tetratricopeptide repeat domain containing protein, expressed	AT3G17040.1	HCF107	high chlorophyll fluorescent 107
LOC_Os11g10480.1	14411.4	6363.08	22459.8	3.5297	1.81955	1.03252e-102	8.36849e-101	6363	22460	1907	5965	416	4408	dehydrogenase, putative, expressed	AT1G77120.1	ADH,ADH1,ATADH,ATADH1	alcohol dehydrogenase 1
LOC_Os08g03390.2	2379.98	1052.23	3707.72	3.52366	1.81708	6.66452e-109	5.83922e-107	1052	3708	1097	1508	1082	1487	pre-mRNA-splicing factor SLU7, putative, expressed	AT1G65660.1	SMP1	Pre-mRNA splicing Prp18-interacting factor
LOC_Os01g15350.1	756.834	334.774	1178.89	3.52146	1.81617	8.12892e-38	1.5454e-36	335	1179	156	152	80	107	zinc finger C-x8-C-x5-C-x3-H type family protein, expressed	AT2G47850.1		Zinc finger C-x8-C-x5-C-x3-H type family protein
LOC_Os10g21560.1	1510.84	668.545	2353.14	3.51979	1.81549	2.04522e-77	1.06549e-75	669	2353	550	688	813	518	no apical meristem protein, putative, expressed	AT3G10500.1	anac053,NAC053	NAC domain containing protein 53
LOC_Os11g05930.5	1998.44	884.387	3112.49	3.51938	1.81532	3.47102e-109	3.06542e-107	884	3112	1311	1807	1562	2317	response regulator receiver domain containing protein, expressed	AT5G24470.1	APRR5,PRR5	pseudo-response regulator 5
LOC_Os11g05930.3	2032.74	900.499	3164.98	3.51469	1.8134	4.57595e-110	4.13178e-108	900	3165	1329	1848	1595	2364	response regulator receiver domain containing protein, expressed	AT5G24470.1	APRR5,PRR5	pseudo-response regulator 5
LOC_Os07g39620.1	1011.43	448.272	1574.58	3.51257	1.81253	6.24622e-72	2.8373e-70	448	1575	665	1116	846	1225	C2 domain containing protein, putative, expressed	AT5G55530.1		Calcium-dependent lipid-binding (CaLB domain) family protein
LOC_Os02g05630.4	1736.1	769.5	2702.7	3.51228	1.81241	4.13385e-112	3.86646e-110	769	2703	1693	2023	2771	3295	protein phosphatase 2C, putative, expressed	AT4G31750.1	WIN2	HOPW1-1-interacting 2
LOC_Os11g05930.4	2028.86	899.44	3158.27	3.51138	1.81204	8.41063e-110	7.54812e-108	899	3158	1325	1844	1591	2362	response regulator receiver domain containing protein, expressed	AT5G24470.1	APRR5,PRR5	pseudo-response regulator 5
LOC_Os05g39680.1	865.63	384.275	1346.98	3.50526	1.80952	1.39433e-64	5.40352e-63	384	1347	534	721	1119	998	PX domain containing protein, expressed	AT2G40400.1		Protein of unknown function (DUF399 and DUF3411)
LOC_Os05g33630.4	1057.88	470.147	1645.61	3.50021	1.80744	3.43464e-88	2.18154e-86	470	1646	1441	776	4466	1144	inosine-uridine preferring nucleoside hydrolase family protein, putative, expressed	AT5G18860.1		inosine-uridine preferring nucleoside hydrolase family protein
LOC_Os05g33630.3	1050.56	467.443	1633.68	3.49493	1.80526	1.16807e-87	7.35587e-86	467	1634	1426	771	4446	1142	inosine-uridine preferring nucleoside hydrolase family protein, putative, expressed	AT5G18860.1		inosine-uridine preferring nucleoside hydrolase family protein
LOC_Os05g33630.6	801.906	357.097	1246.71	3.49125	1.80374	1.09523e-69	4.70503e-68	357	1247	1095	582	3135	849	inosine-uridine preferring nucleoside hydrolase family protein, putative, expressed	AT5G18860.1		inosine-uridine preferring nucleoside hydrolase family protein
LOC_Os10g39780.4	1073.1	478.151	1668.05	3.48855	1.80263	2.26818e-54	6.69491e-53	478	1668	290	405	260	247	protein phosphatase 2C, putative, expressed	AT3G51370.1		Protein phosphatase 2C family protein
LOC_Os11g10480.4	12937.3	5765.61	20108.9	3.48773	1.80229	2.18519e-111	2.00992e-109	5766	20109	1386	5151	367	3951	dehydrogenase, putative, expressed	AT1G77120.1	ADH,ADH1,ATADH,ATADH1	alcohol dehydrogenase 1
LOC_Os01g04950.3	778.142	346.869	1209.41	3.48665	1.80184	4.47138e-74	2.14076e-72	347	1209	1232	1293	2303	1685	peptide transporter PTR2, putative, expressed	AT5G01180.1	ATPTR5,PTR5	peptide transporter 5
LOC_Os05g33630.5	1044.41	465.744	1623.07	3.4849	1.80112	7.8282e-87	4.84714e-85	466	1623	1427	763	4383	1126	inosine-uridine preferring nucleoside hydrolase family protein, putative, expressed	AT5G18860.1		inosine-uridine preferring nucleoside hydrolase family protein
LOC_Os05g33630.1	1052.46	469.534	1635.38	3.48299	1.80033	2.47463e-87	1.55177e-85	470	1635	1427	769	4460	1148	inosine-uridine preferring nucleoside hydrolase family protein, putative, expressed	AT5G18860.1		inosine-uridine preferring nucleoside hydrolase family protein
LOC_Os05g33630.2	1049.72	468.558	1630.88	3.48063	1.79935	3.76759e-87	2.34926e-85	469	1631	1431	768	4448	1144	inosine-uridine preferring nucleoside hydrolase family protein, putative, expressed	AT5G18860.1		inosine-uridine preferring nucleoside hydrolase family protein
LOC_Os11g05930.2	2010.7	897.685	3123.71	3.47974	1.79898	8.9867e-108	7.75129e-106	898	3124	1309	1826	1576	2330	response regulator receiver domain containing protein, expressed	AT5G24470.1	APRR5,PRR5	pseudo-response regulator 5
LOC_Os03g57840.2	1264.34	564.583	1964.09	3.47884	1.7986	9.54231e-75	4.64378e-73	565	1964	326	780	663	1530	peptidase M50, mammalian sterol-regulatory element binding protein, putative, expressed	AT5G35220.1	EGY1	Peptidase M50 family protein
LOC_Os11g05930.1	2007.31	897.128	3117.49	3.47497	1.797	1.92156e-107	1.64461e-105	897	3117	1307	1823	1573	2321	response regulator receiver domain containing protein, expressed	AT5G24470.1	APRR5,PRR5	pseudo-response regulator 5
LOC_Os01g56790.1	739.19	330.873	1147.51	3.46811	1.79415	7.33659e-66	2.91452e-64	331	1148	1010	1214	576	1972		AT1G08800.1		Protein of unknown function, DUF593
LOC_Os01g33090.1	1712.03	767.436	2656.63	3.4617	1.79148	7.80449e-60	2.66362e-58	767	2657	44	30	14	13		AT2G01210.1		Leucine-rich repeat protein kinase family protein
LOC_Os07g38580.1	1369.99	614.194	2125.79	3.46111	1.79124	1.21299e-69	5.20085e-68	614	2126	464	517	680	534	zinc finger family protein, putative, expressed	AT1G20110.1		RING/FYVE/PHD zinc finger superfamily protein
LOC_Os03g12550.2	5562.55	2494.13	8630.98	3.46052	1.79099	5.54001e-142	8.10596e-140	2494	8631	1215	1117	1195	1417		AT3G58050.1
LOC_Os03g57840.1	1291.93	579.884	2003.98	3.45582	1.78903	4.303e-75	2.12438e-73	580	2004	334	789	679	1554	peptidase M50, mammalian sterol-regulatory element binding protein, putative, expressed	AT5G35220.1	EGY1	Peptidase M50 family protein
LOC_Os10g21560.2	1460.14	655.473	2264.81	3.45523	1.78878	5.58245e-74	2.66982e-72	655	2265	538	682	799	514	no apical meristem protein, putative, expressed	AT3G10500.1	anac053,NAC053	NAC domain containing protein 53
LOC_Os01g04950.2	773.609	347.399	1199.82	3.45372	1.78815	1.61608e-72	7.47882e-71	347	1200	1195	1265	2264	1656	peptide transporter PTR2, putative, expressed	AT5G01180.1	ATPTR5,PTR5	peptide transporter 5
LOC_Os06g03770.1	675.966	304.338	1047.59	3.44221	1.78333	3.45512e-52	9.65214e-51	304	1048	511	454	954	698	ABC transporter, ATP-binding protein, putative, expressed	AT5G58270.1	ATATM3,ATM3,STA1	ABC transporter of the mitochondrion 3
LOC_Os05g10810.1	977.187	440.16	1514.21	3.44014	1.78247	3.83698e-59	1.28968e-57	440	1514	523	485	771	469	O-acyltransferase, putative, expressed	AT2G19450.1	ABX45,AS11,ATDGAT,DGAT1,RDS1,TAG1	membrane bound O-acyl transferase (MBOAT) family protein
LOC_Os01g02200.1	1109.35	499.698	1719.01	3.44009	1.78245	1.53728e-69	6.56588e-68	500	1719	764	1215	566	755	armadillo/beta-catenin repeat family protein, putative, expressed	AT3G03440.1		ARM repeat superfamily protein
LOC_Os03g12550.1	4036.23	1818.34	6254.12	3.43948	1.78219	1.95753e-122	2.08619e-120	1818	6254	936	914	949	1143		AT3G58050.1
LOC_Os07g39620.2	967.135	435.812	1498.46	3.43831	1.7817	1.49955e-67	6.16136e-66	436	1498	644	1058	821	1146	C2 domain containing protein, putative, expressed	AT5G55530.1		Calcium-dependent lipid-binding (CaLB domain) family protein
LOC_Os02g05630.3	1384.84	624.115	2145.56	3.43777	1.78147	4.82409e-96	3.52923e-94	624	2146	1331	1690	2359	2642	protein phosphatase 2C, putative, expressed	AT4G31750.1	WIN2	HOPW1-1-interacting 2
LOC_Os05g23670.1	1399.3	631.531	2167.06	3.43145	1.77882	6.03233e-66	2.39854e-64	632	2167	336	332	476	577	transcription factor jumonji, putative, expressed	AT1G08620.1	PKDM7D	Transcription factor jumonji (jmj) family protein / zinc finger (C5HC2 type) family protein
LOC_Os06g47840.1	824.667	372.29	1277.04	3.43023	1.77831	4.18155e-46	1.01137e-44	372	1277	317	386	240	283	ZOS6-08 - C2H2 zinc finger protein, expressed	AT4G31420.1		Zinc finger protein 622
LOC_Os09g01640.1	685.209	310.888	1059.53	3.40808	1.76896	1.27194e-50	3.41759e-49	311	1060	470	632	599	732	CAX-interacting protein 4, putative, expressed	AT2G28910.1	CXIP4	CAX interacting protein 4
LOC_Os02g05630.2	1475.25	672.198	2278.31	3.38935	1.76101	2.17898e-97	1.61814e-95	672	2278	1424	1743	2489	2785	protein phosphatase 2C, putative, expressed	AT4G31750.1	WIN2	HOPW1-1-interacting 2
LOC_Os12g31440.1	1015.2	463.043	1567.36	3.38491	1.75912	6.43981e-62	2.3043e-60	463	1567	514	608	778	815		AT3G54190.1		Transducin/WD40 repeat-like superfamily protein
LOC_Os02g05320.5	1512.65	690.147	2335.16	3.38357	1.75855	2.50756e-77	1.2972e-75	690	2335	547	760	880	1068	phosphatidate cytidylyltransferase family protein, putative, expressed	AT3G45040.1		phosphatidate cytidylyltransferase family protein
LOC_Os02g05630.1	1421.78	648.923	2194.64	3.38197	1.75786	2.51781e-95	1.81209e-93	649	2195	1380	1731	2444	2705	protein phosphatase 2C, putative, expressed	AT4G31750.1	WIN2	HOPW1-1-interacting 2
LOC_Os07g19530.1	1061.11	484.419	1637.79	3.38094	1.75743	6.43381e-62	2.30401e-60	484	1638	717	693	595	529	peptidase, putative, expressed	AT1G67420.2		Zn-dependent exopeptidases superfamily protein
LOC_Os07g47670.1	881.078	402.28	1359.88	3.38042	1.7572	3.76353e-42	8.13121e-41	402	1360	49	328	17	345	hypoxia-responsive family protein, putative, expressed	AT5G27760.1		Hypoxia-responsive family protein
LOC_Os11g14544.7	3472.16	1585.32	5359	3.38039	1.75719	4.18696e-138	5.81896e-136	1585	5359	1199	2566	1922	7694		AT1G07710.1		Ankyrin repeat family protein
LOC_Os01g04950.4	775.896	354.313	1197.48	3.37972	1.7569	8.67633e-71	3.85041e-69	354	1197	1188	1270	2361	1697	peptide transporter PTR2, putative, expressed	AT3G54140.1	ATPTR1,PTR1	peptide transporter 1
LOC_Os02g38920.1	31346.5	14339.4	48353.6	3.37207	1.75364	1.10389e-125	1.24529e-123	14339	48354	2185	12285	1393	8054	glyceraldehyde-3-phosphate dehydrogenase, putative, expressed	AT3G04120.1	GAPC,GAPC-1,GAPC1	glyceraldehyde-3-phosphate dehydrogenase C subunit 1
LOC_Os01g09320.1	4717.03	2160.69	7273.36	3.36622	1.75113	1.17787e-145	1.84522e-143	2161	7273	3757	3120	2961	2231	NADP-dependent malic enzyme, chloroplast precursor, putative, expressed	AT1G79750.1	ATNADP-ME4,NADP-ME4	NADP-malic enzyme 4
LOC_Os03g16040.1	1463.14	670.293	2255.99	3.36567	1.75089	4.84101e-28	6.69645e-27	670	2256	136	149	107	110	hsp20/alpha crystallin family protein, putative, expressed	AT1G53540.1		HSP20-like chaperones superfamily protein
LOC_Os06g09660.1	1507.81	692.459	2323.17	3.35495	1.74629	9.13764e-59	3.04364e-57	692	2323	191	186	135	279	auxin response factor, putative, expressed	AT5G20730.2	ARF7,BIP,IAA21,IAA23,IAA25,MSG1,NPH4,TIR5	Transcriptional factor B3 family protein / auxin-responsive factor AUX/IAA-related
LOC_Os01g68060.1	1951.28	897.664	3004.9	3.34746	1.74307	2.19652e-85	1.32311e-83	898	3005	561	1135	497	1170	copine, putative, expressed	AT5G14420.1	RGLG2	RING domain ligase2
LOC_Os01g04950.1	786.56	362.088	1211.03	3.34458	1.74183	8.50928e-71	3.78007e-69	362	1211	1224	1308	2438	1763	peptide transporter PTR2, putative, expressed	AT5G01180.1	ATPTR5,PTR5	peptide transporter 5
LOC_Os02g03840.2	2704.19	1245.83	4162.54	3.34117	1.74035	2.65528e-138	3.72529e-136	1246	4163	4992	7263	3841	5484		AT5G40450.1
LOC_Os01g64750.1	1206.14	556.389	1855.88	3.33559	1.73794	8.13626e-52	2.25164e-50	556	1856	183	254	181	291	sterol 3-beta-glucosyltransferase, putative, expressed	AT1G43620.1	TT15,UGT80B1	UDP-Glycosyltransferase superfamily protein
LOC_Os06g14510.2	5223.25	2409.98	8036.52	3.33469	1.73755	1.16957e-112	1.10794e-110	2410	8037	1596	3480	1391	1361	glucose-6-phosphate isomerase, putative, expressed	AT5G42740.1		Sugar isomerase (SIS) family protein
LOC_Os01g36840.3	921.941	426.001	1417.88	3.32835	1.73481	2.205e-44	5.07827e-43	426	1418	189	213	268	279	ATP-binding region, ATPase-like domain containing protein, expressed	AT1G19100.1		Histidine kinase-, DNA gyrase B-, and HSP90-like ATPase family protein
LOC_Os06g14510.3	5217.63	2410.98	8024.27	3.32822	1.73475	1.58967e-109	1.41519e-107	2411	8024	1600	3483	1398	1364	glucose-6-phosphate isomerase, putative, expressed	AT5G42740.1		Sugar isomerase (SIS) family protein
LOC_Os01g66120.1	2528.95	1169.1	3888.79	3.3263	1.73392	6.31065e-125	7.08295e-123	1169	3889	2190	2984	4268	4457	No apical meristem protein, putative, expressed	AT1G01720.1	ANAC002,ATAF1	NAC (No Apical Meristem) domain transcriptional regulator superfamily protein
LOC_Os02g13840.1	3109.6	1437.79	4781.41	3.32553	1.73358	1.97535e-112	1.8554e-110	1438	4781	1337	1628	1402	1437	citrate synthase, putative, expressed	AT2G42790.1	CSY3	citrate synthase 3
LOC_Os08g39440.2	4728.12	2187.2	7269.04	3.32345	1.73268	1.64354e-121	1.73901e-119	2187	7269	855	785	900	904	RNA recognition motif containing protein, putative, expressed	AT3G12640.1		RNA binding (RRM/RBD/RNP motifs) family protein
LOC_Os03g17180.1	3114.57	1441.92	4787.22	3.32003	1.73119	2.13788e-124	2.37545e-122	1442	4787	2042	2782	2231	3160	ABC transporter, ATP-binding protein, putative, expressed	AT3G55320.1	PGP20	P-glycoprotein 20
LOC_Os11g19130.1	2623.99	1215.34	4032.63	3.3181	1.73036	1.16308e-99	9.06222e-98	1215	4033	918	963	1290	1104		AT4G37860.1		SPT2 chromatin protein
LOC_Os04g43760.1	20540.8	9521.51	31560.1	3.31461	1.72884	4.33499e-53	1.23752e-51	9522	31560	6692	33953	1633	2064	phenylalanine ammonia-lyase, putative, expressed	AT2G37040.1	ATPAL1,PAL1	PHE ammonia lyase 1
LOC_Os08g39440.1	4653.6	2157.15	7150.06	3.31458	1.72883	4.51592e-120	4.6131e-118	2157	7150	838	771	886	891	RNA recognition motif containing protein, putative, expressed	AT3G12640.1		RNA binding (RRM/RBD/RNP motifs) family protein
LOC_Os01g32780.1	984.943	456.603	1513.28	3.31422	1.72867	1.10407e-46	2.7133e-45	457	1513	265	268	441	63	universal stress protein domain containing protein, putative, expressed	AT1G68300.1		Adenine nucleotide alpha hydrolases-like superfamily protein
LOC_Os10g39780.1	1275.22	591.841	1958.6	3.30933	1.72654	8.8345e-58	2.87358e-56	592	1959	356	491	325	309	protein phosphatase 2C, putative, expressed	AT4G38520.1		Protein phosphatase 2C family protein
LOC_Os10g39780.3	1270.77	590.224	1951.31	3.30606	1.72511	1.50116e-57	4.85431e-56	590	1951	354	490	325	308	protein phosphatase 2C, putative, expressed	AT3G51370.1		Protein phosphatase 2C family protein
LOC_Os05g13580.1	1295.03	602.236	1987.82	3.30073	1.72278	4.06187e-64	1.55374e-62	602	1988	222	243	1158	703	OsCML18 - Calmodulin-related calcium sensor protein, expressed	AT5G37770.1	CML24,TCH2	EF hand calcium-binding protein family
LOC_Os02g05320.1	1904.24	885.866	2922.61	3.29916	1.7221	5.66674e-86	3.47002e-84	886	2923	690	927	1062	1328	phosphatidate cytidylyltransferase family protein, putative, expressed	AT3G45040.1		phosphatidate cytidylyltransferase family protein
LOC_Os06g14510.1	5241.27	2439.86	8042.68	3.29637	1.72088	2.04804e-114	1.97817e-112	2440	8043	1616	3514	1412	1379	glucose-6-phosphate isomerase, putative, expressed	AT5G42740.1		Sugar isomerase (SIS) family protein
LOC_Os10g31770.1	1186.19	553.21	1819.18	3.2884	1.71739	1.07298e-67	4.42506e-66	553	1819	844	829	946	804	START domain containing protein, expressed	AT4G19040.1	EDR2	ENHANCED DISEASE RESISTANCE 2
LOC_Os03g04050.1	1666.32	777.776	2554.87	3.28483	1.71582	1.20473e-74	5.84361e-73	778	2555	552	876	534	851	protein kinase family protein, putative, expressed	AT4G35230.1	BSK1	BR-signaling kinase 1
LOC_Os04g35410.1	1071.41	500.641	1642.19	3.28016	1.71377	2.08166e-63	7.82767e-62	501	1642	1025	977	448	750		AT1G34320.1		Protein of unknown function (DUF668)
LOC_Os02g05320.3	1900.3	890.021	2910.58	3.27024	1.7094	1.64647e-84	9.81108e-83	890	2911	680	913	1045	1323	phosphatidate cytidylyltransferase family protein, putative, expressed	AT3G45040.1		phosphatidate cytidylyltransferase family protein
LOC_Os02g04945.1	1655.61	775.602	2535.61	3.26922	1.70895	2.52444e-77	1.30441e-75	776	2536	588	799	902	1153	phosphatidate cytidylyltransferase family protein, putative, expressed	AT3G45040.1		phosphatidate cytidylyltransferase family protein
LOC_Os08g03390.1	2873.93	1347.4	4400.46	3.26588	1.70747	7.78766e-109	6.79642e-107	1347	4400	1368	1884	1390	1888	pre-mRNA-splicing factor SLU7, putative, expressed	AT1G65660.1	SMP1	Pre-mRNA splicing Prp18-interacting factor
LOC_Os05g50480.1	1544.12	724.038	2364.2	3.2653	1.70722	6.60102e-80	3.62639e-78	724	2364	918	1336	942	1258	protein of unknown function DUF1296 domain containing protein, expressed	AT1G29370.1		Kinase-related protein of unknown function (DUF1296)
LOC_Os08g07830.1	1870.08	877.755	2862.41	3.26106	1.70534	2.9197e-84	1.73282e-82	878	2862	1256	952	1129	754	DUF292 domain containing protein, expressed	AT1G34220.2		Regulator of Vps4 activity in the MVB pathway protein
LOC_Os03g12064.6	1143.32	536.678	1749.96	3.26072	1.70519	2.50422e-69	1.06547e-67	537	1750	745	1126	672	1580
LOC_Os08g44390.2	928.919	436.232	1421.61	3.25883	1.70436	2.31962e-42	5.05594e-41	436	1422	244	273	190	153	EF hand family protein, putative, expressed	AT3G10300.3		Calcium-binding EF-hand family protein
LOC_Os06g43210.1	5619.65	2639.68	8599.62	3.25783	1.70391	1.22735e-152	2.17653e-150	2640	8600	3624	5621	2683	6387	zinc finger, C3HC4 type domain containing protein, expressed	AT4G34100.2		RING/U-box superfamily protein
LOC_Os07g39690.1	853.017	401.447	1304.59	3.24971	1.70031	1.93745e-42	4.24171e-41	401	1305	249	283	113	471	GCN5-related N-acetyltransferase, putative, expressed	AT4G37670.2	NAGS2	N-acetyl-l-glutamate synthase 2
LOC_Os04g41260.1	900.191	423.656	1376.73	3.24963	1.70028	3.3005e-47	8.20205e-46	424	1377	278	587	145	516	amine oxidase, flavin-containing, domain containing protein, expressed	AT5G14220.1	HEMG2,MEE61,PPO2	Flavin containing amine oxidoreductase family
LOC_Os11g01869.2	1109.78	522.774	1696.78	3.24572	1.69854	1.27291e-55	3.88391e-54	523	1697	437	695	361	463	double-stranded RNA binding motif containing protein, expressed	AT1G09700.1	DRB1,HYL1	dsRNA-binding domain-like superfamily protein
LOC_Os08g07830.2	1831.02	863.568	2798.48	3.2406	1.69626	1.24374e-82	7.18907e-81	864	2798	1240	944	1129	749	DUF292 domain containing protein, expressed	AT1G34220.2		Regulator of Vps4 activity in the MVB pathway protein
LOC_Os01g66120.3	2390.11	1127.66	3652.55	3.23906	1.69557	7.50075e-117	7.42273e-115	1128	3653	2068	2820	4063	4204	No apical meristem protein, putative, expressed	AT1G01720.1	ANAC002,ATAF1	NAC (No Apical Meristem) domain transcriptional regulator superfamily protein
LOC_Os06g08740.2	5049.96	2383.28	7716.65	3.23783	1.69503	3.21604e-133	4.169e-131	2383	7717	1425	2359	1873	2986		AT2G24100.1
LOC_Os03g02160.2	1719.21	811.866	2626.54	3.2352	1.69385	3.83277e-93	2.65504e-91	812	2627	2329	1984	1440	1756	zinc finger C-x8-C-x5-C-x3-H type family protein, expressed	AT3G51120.1		DNA binding;zinc ion binding;nucleic acid binding;nucleic acid binding
LOC_Os04g35410.2	1076.64	508.835	1644.44	3.23177	1.69233	3.86048e-62	1.39034e-60	509	1644	1030	975	447	745		AT1G34320.1		Protein of unknown function (DUF668)
LOC_Os03g22490.3	870.13	411.396	1328.86	3.23014	1.6916	2.84308e-63	1.06547e-61	411	1329	1389	1479	352	1444	heavy metal-associated domain containing protein, expressed
LOC_Os03g12064.3	1162.33	549.667	1774.99	3.2292	1.69118	3.71704e-69	1.57394e-67	550	1775	761	1146	688	1617
LOC_Os01g36840.1	1505.98	712.472	2299.49	3.22748	1.69041	7.88219e-63	2.91207e-61	712	2299	368	417	507	473	ATP-binding region, ATPase-like domain containing protein, expressed	AT1G19100.1		Histidine kinase-, DNA gyrase B-, and HSP90-like ATPase family protein
LOC_Os01g65600.1	1029.7	487.26	1572.13	3.22647	1.68996	4.48318e-57	1.42683e-55	487	1572	447	482	594	1018	PHD-finger domain containing protein, putative, expressed	AT1G33420.1		RING/FYVE/PHD zinc finger superfamily protein
LOC_Os01g36840.2	1498.47	709.796	2287.15	3.22226	1.68807	1.87322e-62	6.82393e-61	710	2287	364	416	505	469	ATP-binding region, ATPase-like domain containing protein, expressed	AT1G19100.1		Histidine kinase-, DNA gyrase B-, and HSP90-like ATPase family protein
LOC_Os03g02160.1	1776.23	842.942	2709.52	3.21436	1.68453	4.24437e-94	2.99158e-92	843	2710	2408	2056	1509	1825	zinc finger C-x8-C-x5-C-x3-H type family protein, expressed	AT3G51120.1		DNA binding;zinc ion binding;nucleic acid binding;nucleic acid binding
LOC_Os04g43760.2	5231.8	2484.02	7979.58	3.21237	1.68364	1.02207e-139	1.457e-137	2484	7980	1938	9496	547	509	phenylalanine ammonia-lyase, putative, expressed	AT3G10340.1	PAL4	phenylalanine ammonia-lyase 4
LOC_Os03g02160.3	1777.32	844.002	2710.65	3.21166	1.68332	5.40892e-94	3.80633e-92	844	2711	2407	2057	1509	1825	zinc finger C-x8-C-x5-C-x3-H type family protein, expressed	AT3G51120.1		DNA binding;zinc ion binding;nucleic acid binding;nucleic acid binding
LOC_Os03g22490.1	877.34	416.913	1337.77	3.20874	1.68201	3.09498e-63	1.15791e-61	417	1338	1415	1512	356	1473	heavy metal-associated domain containing protein, expressed	AT5G19090.1		Heavy metal transport/detoxification superfamily protein
LOC_Os03g22490.4	679.452	322.983	1035.92	3.20736	1.68139	2.8152e-52	7.87936e-51	323	1036	1098	1141	276	1099	heavy metal-associated domain containing protein, expressed
LOC_Os11g01869.1	1266.9	602.264	1931.55	3.20714	1.68129	3.38795e-60	1.16797e-58	602	1932	505	792	405	535	double-stranded RNA binding motif containing protein, expressed	AT1G09700.1	DRB1,HYL1	dsRNA-binding domain-like superfamily protein
LOC_Os01g03060.3	1647.02	783.184	2510.85	3.20595	1.68075	2.16659e-77	1.12475e-75	783	2511	683	1234	579	1455	splicing factor, putative, expressed	AT2G01100.1
LOC_Os03g59680.1	960.589	457.69	1463.49	3.19755	1.67697	5.40099e-46	1.29993e-44	458	1463	233	254	392	442	PAPA-1-like conserved region family protein, expressed	AT1G56460.2		HIT zinc finger ;PAPA-1-like conserved region
LOC_Os03g22490.2	859.905	410.336	1309.47	3.19122	1.67411	1.1743e-61	4.19174e-60	410	1309	1394	1460	348	1414	heavy metal-associated domain containing protein, expressed
LOC_Os08g06010.1	1402.48	669.742	2135.22	3.18812	1.67271	5.69972e-75	2.80146e-73	670	2135	767	507	433	2925	transporter, major facilitator family, putative, expressed	AT3G47420.1	ATPS3,PS3	phosphate starvation-induced gene 3
LOC_Os01g05490.1	8592.17	4107.38	13077	3.18377	1.67074	7.61898e-160	1.54945e-157	4107	13077	2947	6705	4051	5229	triosephosphate isomerase, cytosolic, putative, expressed	AT3G55440.1	ATCTIMC,CYTOTPI,TPI	triosephosphate isomerase
LOC_Os01g05490.2	8040.23	3854.39	12226.1	3.17199	1.66539	5.20481e-156	9.81915e-154	3854	12226	2757	6269	3831	4895	triosephosphate isomerase, cytosolic, putative, expressed	AT3G55440.1	ATCTIMC,CYTOTPI,TPI	triosephosphate isomerase
LOC_Os09g28110.1	943.465	452.399	1434.53	3.17094	1.66491	7.74622e-41	1.61079e-39	452	1435	217	202	210	209	hydroxyproline-rich glycoprotein family protein, putative, expressed	AT3G56590.1		hydroxyproline-rich glycoprotein family protein
LOC_Os06g07350.1	2374.37	1140.65	3608.1	3.1632	1.66138	3.84896e-94	2.71719e-92	1141	3608	1284	1624	1135	1574	RNA-binding motif protein, putative, expressed	AT1G07360.1		CCCH-type zinc fingerfamily protein with RNA-binding domain
LOC_Os12g40520.1	1485.14	713.532	2256.75	3.16279	1.6612	3.33911e-68	1.39001e-66	714	2257	729	741	721	857	MATH domain containing protein, expressed	AT1G04300.1		TRAF-like superfamily protein
LOC_Os08g44390.1	879.316	422.575	1336.06	3.1617	1.6607	5.73396e-39	1.12283e-37	423	1336	240	266	184	151	EF hand family protein, putative, expressed	AT3G10300.3		Calcium-binding EF-hand family protein
LOC_Os03g12064.1	799.113	384.131	1214.09	3.16062	1.66021	3.6507e-52	1.01921e-50	384	1214	568	808	504	1182
LOC_Os02g05320.2	1888.33	908.136	2868.53	3.1587	1.65933	2.17802e-80	1.207e-78	908	2869	701	932	1071	1364	phosphatidate cytidylyltransferase family protein, putative, expressed	AT3G45040.1		phosphatidate cytidylyltransferase family protein
LOC_Os10g39780.2	915.261	440.27	1390.25	3.15772	1.65888	1.28227e-42	2.82264e-41	440	1390	276	388	249	242	protein phosphatase 2C, putative, expressed	AT4G38520.1		Protein phosphatase 2C family protein
LOC_Os01g34080.1	732.784	353.033	1112.54	3.15136	1.65597	9.18856e-43	2.03175e-41	353	1113	444	543	499	361	armadillo/beta-catenin-like repeat family protein, expressed	AT1G23180.1		ARM repeat superfamily protein
LOC_Os03g56460.2	5159.23	2486.04	7832.43	3.15056	1.65561	6.94694e-128	8.14777e-126	2486	7832	1764	3665	1480	1512	glucose-6-phosphate isomerase, putative, expressed	AT5G42740.1		Sugar isomerase (SIS) family protein
LOC_Os01g03060.2	1538.67	742.015	2335.33	3.14728	1.6541	7.12182e-72	3.23172e-70	742	2335	654	1141	539	1339	splicing factor, putative, expressed	AT2G01100.1
LOC_Os04g35410.3	934.258	450.721	1417.79	3.14561	1.65334	1.92903e-53	5.56418e-52	451	1418	877	836	378	611		AT1G34320.1		Protein of unknown function (DUF668)
LOC_Os01g67860.1	39280	18950.3	59609.8	3.14559	1.65333	1.44403e-67	5.93874e-66	18950	59610	4345	12135	2173	6199	fructose-bisphospate aldolase isozyme, putative, expressed	AT2G36460.1		Aldolase superfamily protein
LOC_Os02g53140.1	706.606	342.411	1070.8	3.12724	1.64489	2.03094e-55	6.1798e-54	342	1071	1073	883	1440	1338	COP1, putative, expressed	AT2G32950.1	ATCOP1,COP1,DET340,EMB168,FUS1	Transducin/WD40 repeat-like superfamily protein
LOC_Os03g12064.2	742.937	360.162	1125.71	3.12558	1.64412	1.03743e-48	2.68653e-47	360	1126	528	759	478	1113
LOC_Os04g35700.2	667.66	323.766	1011.55	3.12433	1.64355	1.23131e-55	3.75957e-54	324	1012	697	1401	1305	1857	STE_MEKK_ste11_MAP3K.16 - STE kinases include homologs to sterile 7, sterile 11 and sterile 20 from yeast, expressed	AT1G53570.1	MAP3KA,MAPKKK3	mitogen-activated protein kinase kinase kinase 3
LOC_Os06g06490.1	2117.11	1028.2	3206.01	3.11807	1.64065	2.13115e-84	1.26822e-82	1028	3206	1237	906	891	1503	U-box domain containing heat shock protein, putative, expressed	AT2G45910.1		U-box domain-containing protein kinase family protein
LOC_Os02g15880.1	1461.22	710.381	2212.07	3.11391	1.63873	1.53097e-73	7.25924e-72	710	2212	862	1020	1184	1604	CPuORF16 - conserved peptide uORF-containing transcript, expressed	AT1G64140.1
LOC_Os06g45140.1	2097.38	1020.02	3174.75	3.11245	1.63805	1.88064e-64	7.27542e-63	1020	3175	202	255	179	222	bZIP transcription factor domain containing protein, expressed	AT5G24800.1	ATBZIP9,BZIP9,BZO2H2	basic leucine zipper 9
LOC_Os08g38210.1	769.28	374.664	1163.9	3.10651	1.6353	1.23366e-32	2.00341e-31	375	1164	133	171	188	88	transcription factor BIM2, putative, expressed	AT1G69010.1	BIM2	BES1-interacting Myc-like protein 2
LOC_Os02g15880.3	1208.23	588.662	1827.79	3.10499	1.63459	3.81735e-64	1.464e-62	589	1828	704	806	955	1306	CPuORF16 - conserved peptide uORF-containing transcript, expressed	AT1G64140.1
LOC_Os01g43420.1	745.013	362.982	1127.05	3.10496	1.63458	4.23957e-57	1.35124e-55	363	1127	857	1405	1244	1538		AT2G46225.2	ABIL1	ABI-1-like 1
LOC_Os03g56460.1	5173.84	2521.55	7826.12	3.1037	1.63399	3.9202e-112	3.67438e-110	2522	7826	1801	3715	1522	1555	glucose-6-phosphate isomerase, putative, expressed	AT5G42740.1		Sugar isomerase (SIS) family protein
LOC_Os01g07120.2	766.645	373.935	1159.36	3.10042	1.63246	6.06587e-38	1.15766e-36	374	1159	201	327	315	357	AP2 domain containing protein, expressed	AT2G40340.1	AtERF48,DREB2C	Integrase-type DNA-binding superfamily protein
LOC_Os02g13960.1	1607.14	784.133	2430.16	3.09916	1.63188	1.05025e-70	4.63762e-69	784	2430	1045	796	989	697	spotted leaf 11, putative, expressed	AT1G29340.1	ATPUB17,PUB17	plant U-box 17
LOC_Os03g60780.1	802.398	391.829	1212.97	3.09565	1.63024	2.53957e-42	5.52449e-41	392	1213	426	408	458	382	armadillo/beta-catenin-like repeat containing protein, expressed	AT3G09350.1	Fes1A	Fes1A
LOC_Os01g53810.1	673.317	328.81	1017.83	3.09548	1.63017	3.27278e-57	1.04536e-55	329	1018	2820	1047	1989	171	peptidase, putative, expressed	AT5G19740.1		Peptidase M28 family protein
LOC_Os08g33420.1	992.213	484.783	1499.64	3.09343	1.62921	9.09703e-70	3.91181e-68	485	1500	1336	1679	1958	1991	agenet domain containing protein, expressed	AT1G68580.2		agenet domain-containing protein / bromo-adjacent homology (BAH) domain-containing protein
LOC_Os01g62420.3	1845.18	901.889	2788.47	3.09181	1.62845	4.6073e-52	1.28223e-50	902	2788	140	132	162	66	triosephosphate isomerase, cytosolic, putative, expressed	AT3G55440.1	ATCTIMC,CYTOTPI,TPI	triosephosphate isomerase
LOC_Os04g36660.1	1519.64	742.909	2296.37	3.09105	1.6281	8.29224e-86	5.07074e-84	743	2296	1537	1970	1851	3207	calmodulin binding protein, putative, expressed	AT5G57580.1		Calmodulin-binding protein
LOC_Os10g08022.1	11161.3	5460.22	16862.5	3.08824	1.62679	1.14728e-19	1.14044e-18	5460	16862	1556	4258	666	1534	fructose-bisphospate aldolase isozyme, putative, expressed	AT2G36460.1		Aldolase superfamily protein
LOC_Os02g15880.2	1442.51	706.563	2178.45	3.08317	1.62441	8.36296e-72	3.78717e-70	707	2178	852	1009	1172	1583	CPuORF16 - conserved peptide uORF-containing transcript, expressed	AT1G64140.1
LOC_Os03g17010.1	1553.44	760.914	2345.97	3.08309	1.62438	4.16719e-81	2.33563e-79	761	2346	1038	1891	1404	2355	RNA recognition motif containing protein, putative, expressed	AT5G59950.1		RNA-binding (RRM/RBD/RNP motifs) family protein
LOC_Os05g49890.2	7469.48	3660.05	11278.9	3.08163	1.62369	1.07971e-139	1.53423e-137	3660	11279	2439	3919	2909	1767	ras-related protein, putative, expressed	AT5G55190.1	ATRAN3,RAN3	RAN GTPase 3
LOC_Os03g17010.3	1506.26	738.086	2274.44	3.08153	1.62365	8.91197e-80	4.88385e-78	738	2274	1017	1841	1398	2307	RNA recognition motif containing protein, putative, expressed	AT5G59950.1		RNA-binding (RRM/RBD/RNP motifs) family protein
LOC_Os02g15885.1	1249.4	612.604	1886.2	3.07898	1.62245	4.85192e-65	1.9019e-63	613	1886	730	880	1013	1346		AT1G64140.1
LOC_Os02g43860.2	857.777	420.649	1294.91	3.07835	1.62216	9.35711e-49	2.42454e-47	421	1295	674	624	721	511	amino acid permease, putative, expressed	AT1G05940.1	CAT9	cationic amino acid transporter 9
LOC_Os05g33050.1	1508.72	740.15	2277.3	3.0768	1.62143	1.75998e-59	5.94716e-58	740	2277	455	379	508	599	ABTB1 - Armadillo repeats with a Bric-a-Brac, Tramtrack, Broad Complex BTB domain, expressed	AT5G19330.1	ARIA	ARM repeat protein interacting with ABF2
LOC_Os03g56460.3	5067.62	2486.34	7648.9	3.07636	1.62123	5.50525e-102	4.41364e-100	2486	7649	1780	3673	1504	1543	glucose-6-phosphate isomerase, putative, expressed	AT5G42740.1		Sugar isomerase (SIS) family protein
LOC_Os03g57490.1	1781.19	874.129	2688.25	3.07534	1.62075	2.22045e-51	6.0542e-50	874	2688	23	54	8	6	fasciclin domain containing protein, expressed	AT2G35860.1	FLA16	FASCICLIN-like arabinogalactan protein 16 precursor
LOC_Os01g49529.2	860.143	422.376	1297.91	3.07288	1.61959	2.96911e-59	1.00025e-57	422	1298	1080	1789	849	1205	OsWAK10d - OsWAK receptor-like cytoplasmic kinase OsWAK-RLCK, expressed	AT1G18390.2		Protein kinase superfamily protein
LOC_Os02g48010.1	3600.61	1768.13	5433.08	3.07278	1.61954	1.08098e-113	1.03508e-111	1768	5433	1726	2111	2334	3531	nuclear matrix constituent protein 1-like, putative, expressed	AT1G67230.1	LINC1	little nuclei1
LOC_Os01g65920.1	1749.31	859.358	2639.26	3.0712	1.6188	8.78027e-58	2.85804e-56	859	2639	296	267	314	137	F-box/LRR-repeat protein 2, putative, expressed	AT1G21410.1	SKP2A	F-box/RNI-like superfamily protein
LOC_Os06g08740.1	3602.1	1769.67	5434.52	3.07093	1.61868	6.63568e-104	5.43783e-102	1770	5435	953	1499	1300	1945		AT2G24100.1
LOC_Os06g06490.2	2092.53	1028.23	3156.83	3.07015	1.61831	6.18092e-82	3.50415e-80	1028	3157	1233	901	893	1499	U-box domain containing heat shock protein, putative, expressed	AT4G12400.2		stress-inducible protein, putative
LOC_Os05g49890.1	7966.46	3917.03	12015.9	3.0676	1.61711	2.95398e-133	3.84052e-131	3917	12016	2620	4204	3164	1901	ras-related protein, putative, expressed	AT5G55190.1	ATRAN3,RAN3	RAN GTPase 3
LOC_Os12g01916.1	1225.3	602.491	1848.11	3.06745	1.61704	6.13285e-55	1.83961e-53	602	1848	500	766	390	529	double-stranded RNA binding motif containing protein, expressed	AT1G09700.1	DRB1,HYL1	dsRNA-binding domain-like superfamily protein
LOC_Os03g03510.2	1682.25	827.586	2536.92	3.06545	1.6161	1.98465e-72	9.15582e-71	828	2537	818	1450	918	697	CAMK_KIN1/SNF1/Nim1_like.15 - CAMK includes calcium/calmodulin depedent protein kinases, expressed	AT1G01140.1	CIPK9,PKS6,SnRK3.12	CBL-interacting protein kinase 9
LOC_Os05g49890.3	7395.15	3638.7	11151.6	3.06472	1.61575	1.15881e-131	1.45126e-129	3639	11152	2437	3922	2969	1764	ras-related protein, putative, expressed	AT5G55190.1	ATRAN3,RAN3	RAN GTPase 3
LOC_Os05g41900.4	1354.66	666.79	2042.53	3.06323	1.61505	2.09115e-74	1.0099e-72	667	2043	1246	1454	1271	2069	translation initiation factor SUI1, putative, expressed	AT1G54290.1		Translation initiation factor SUI1 family protein
LOC_Os03g03510.1	1722.32	847.903	2596.75	3.06255	1.61473	2.79857e-73	1.31571e-71	848	2597	830	1476	927	707	CAMK_KIN1/SNF1/Nim1_like.15 - CAMK includes calcium/calmodulin depedent protein kinases, expressed	AT1G01140.1	CIPK9,PKS6,SnRK3.12	CBL-interacting protein kinase 9
LOC_Os01g68950.1	1110.31	546.997	1673.63	3.05967	1.61338	3.77241e-60	1.2985e-58	547	1674	605	1249	1033	812	ubiquitin family domain containing protein, expressed	AT4G26840.1	ATSUMO1,SUM1,SUMO 1,SUMO1	small ubiquitin-like modifier 1
LOC_Os03g55320.3	1037.09	511.092	1563.08	3.05831	1.61274	1.4606e-63	5.51569e-62	511	1563	768	1268	1001	1925	protein phosphatase 2C, putative, expressed	AT4G33920.1		Protein phosphatase 2C family protein
LOC_Os05g41900.3	1465.96	722.978	2208.94	3.05534	1.61133	6.07788e-78	3.22703e-76	723	2209	1339	1590	1400	2241	translation initiation factor SUI1, putative, expressed	AT1G54290.1		Translation initiation factor SUI1 family protein
LOC_Os01g37790.1	785.83	387.564	1184.1	3.05523	1.61128	1.92962e-40	3.96055e-39	388	1184	412	302	465	408		AT1G51745.1		Tudor/PWWP/MBT superfamily protein
LOC_Os03g57490.2	1686.85	832.1	2541.6	3.05444	1.61091	6.1079e-49	1.59006e-47	832	2542	27	56	13	6	fasciclin domain containing protein, expressed	AT2G35860.1	FLA16	FASCICLIN-like arabinogalactan protein 16 precursor
LOC_Os08g42370.2	1041.76	514.05	1569.47	3.05315	1.6103	2.2875e-69	9.74197e-68	514	1569	1465	2261	963	2177	zinc finger DHHC domain-containing protein, putative, expressed	AT3G26935.1		DHHC-type zinc finger family protein
LOC_Os02g12810.3	1424.43	703.357	2145.51	3.05038	1.60899	3.74934e-65	1.47754e-63	703	2146	706	699	928	1101	protein kinase domain containing protein, expressed	AT5G11850.1		Protein kinase superfamily protein
LOC_Os04g35700.1	899.123	443.979	1354.27	3.0503	1.60895	4.83474e-66	1.92755e-64	444	1354	912	1914	1770	2543	STE_MEKK_ste11_MAP3K.16 - STE kinases include homologs to sterile 7, sterile 11 and sterile 20 from yeast, expressed	AT1G53570.4	MAP3KA,MAPKKK3	mitogen-activated protein kinase kinase kinase 3
LOC_Os06g45140.2	2022.42	999.363	3045.47	3.04741	1.60758	8.36042e-61	2.93005e-59	999	3045	198	247	174	213	bZIP transcription factor domain containing protein, expressed	AT5G24800.1	ATBZIP9,BZIP9,BZO2H2	basic leucine zipper 9
LOC_Os06g49050.1	795.05	392.971	1197.13	3.04635	1.60708	3.28037e-28	4.56328e-27	393	1197	72	49	22	23	hAT dimerisation domain containing protein, expressed	AT3G13020.1		hAT transposon superfamily protein
LOC_Os08g34070.2	791.015	391.051	1190.98	3.04558	1.60672	4.75906e-43	1.05812e-41	391	1191	333	639	330	693	DCN1, putative, expressed	AT1G15860.1		Domain of unknown function (DUF298)
LOC_Os05g36110.2	741.61	366.635	1116.59	3.0455	1.60668	2.27077e-41	4.79163e-40	367	1117	367	514	462	590	protein of unknown function DUF502 domain containing protein, expressed	AT1G43130.1	LCV2	like COV 2
LOC_Os05g36110.1	741.889	367.192	1116.59	3.04087	1.60449	2.81249e-41	5.91783e-40	367	1117	367	514	462	590	protein of unknown function DUF502 domain containing protein, expressed	AT1G43130.1	LCV2	like COV 2
LOC_Os11g48110.1	2918.53	1444.96	4392.1	3.0396	1.60388	1.55035e-25	1.97566e-24	1445	4392	1487	5330	291	377	phenylalanine ammonia-lyase, putative, expressed	AT2G37040.1	ATPAL1,PAL1	PHE ammonia lyase 1
LOC_Os04g31270.1	786.572	389.655	1183.49	3.03727	1.60278	4.46339e-36	8.07015e-35	390	1183	173	155	413	312	EMB1688, putative, expressed	AT1G67440.1	emb1688	Minichromosome maintenance (MCM2/3/5) family protein
LOC_Os01g03060.1	1673.35	829.004	2517.7	3.03701	1.60265	3.4072e-72	1.56372e-70	829	2518	728	1259	630	1496	splicing factor, putative, expressed	AT2G01100.1
LOC_Os03g17010.2	1524.19	755.423	2292.96	3.03533	1.60186	1.49412e-78	8.00974e-77	755	2293	1035	1877	1429	2346	RNA recognition motif containing protein, putative, expressed	AT5G59950.1		RNA-binding (RRM/RBD/RNP motifs) family protein
LOC_Os01g68370.2	2622.5	1301.97	3943.03	3.0285	1.59861	7.90721e-56	2.43274e-54	1302	3943	1	5	4	2	B3 DNA binding domain containing protein, expressed	AT3G24650.1	ABI3,SIS10	AP2/B3-like transcriptional factor family protein
LOC_Os01g68370.3	2623.07	1302.53	3943.61	3.02765	1.5982	4.40329e-55	1.328e-53	1303	3944	1	5	4	2	B3 DNA binding domain containing protein, expressed	AT3G24650.1	ABI3,SIS10	AP2/B3-like transcriptional factor family protein
LOC_Os01g65920.2	1727.94	858.243	2597.64	3.02669	1.59774	7.93234e-56	2.43878e-54	858	2598	288	264	297	138	F-box/LRR-repeat protein 2, putative, expressed	AT1G21410.1	SKP2A	F-box/RNI-like superfamily protein
LOC_Os01g68370.4	2622.22	1302.53	3941.91	3.02634	1.59758	1.16992e-55	3.57706e-54	1303	3942	1	5	4	2	B3 DNA binding domain containing protein, expressed	AT3G24650.1	ABI3,SIS10	AP2/B3-like transcriptional factor family protein
LOC_Os04g39040.1	920.108	457.133	1383.08	3.02556	1.5972	9.23923e-42	1.97308e-40	457	1383	350	298	465	282	UBA and UBX domain-containing protein, putative, expressed	AT4G04210.1	PUX4	plant UBX domain containing protein 4
LOC_Os03g16020.1	1455.77	724.203	2187.34	3.02035	1.59471	7.27192e-25	9.05091e-24	724	2187	136	152	111	109	hsp20/alpha crystallin family protein, putative, expressed	AT1G53540.1		HSP20-like chaperones superfamily protein
LOC_Os03g10750.1	832.277	414.099	1250.45	3.0197	1.5944	5.32998e-44	1.21491e-42	414	1250	449	486	607	532	CUE domain containing protein, expressed	AT1G27752.1		Ubiquitin system component Cue protein
LOC_Os11g10520.3	1795.67	896.393	2694.94	3.00643	1.58805	4.65495e-66	1.85754e-64	896	2695	11241	6822	783	1116	dehydrogenase, putative, expressed	AT1G77120.1	ADH,ADH1,ATADH,ATADH1	alcohol dehydrogenase 1
LOC_Os05g33380.1	20880.9	10435.8	31325.9	3.00178	1.58582	4.40098e-32	7.02351e-31	10436	31326	3180	8203	1297	2827	fructose-bisphospate aldolase isozyme, putative, expressed	AT2G36460.1		Aldolase superfamily protein
LOC_Os05g49290.3	1274.03	636.856	1911.21	3.00101	1.58545	1.00495e-62	3.70045e-61	637	1911	821	1174	919	1000	3-ketoacyl-CoA synthase, putative, expressed	AT1G19440.1	KCS4	3-ketoacyl-CoA synthase 4
LOC_Os05g36110.3	722.534	361.2	1083.87	3.00075	1.58532	1.16027e-39	2.32652e-38	361	1084	357	507	452	577	protein of unknown function DUF502 domain containing protein, expressed	AT1G43130.1	LCV2	like COV 2
LOC_Os08g34070.1	758.958	379.652	1138.26	2.99818	1.58409	6.15137e-41	1.28336e-39	380	1138	327	621	329	677	DCN1, putative, expressed	AT1G15860.1		Domain of unknown function (DUF298)
LOC_Os01g37832.3	1790.7	895.842	2685.56	2.9978	1.58391	5.22029e-58	1.7055e-56	896	2686	297	465	297	211	thioredoxin, putative, expressed	AT2G25950.1		Protein of unknown function (DUF1000)
LOC_Os06g45140.3	1739.32	870.482	2608.16	2.99622	1.58314	3.39418e-53	9.71449e-52	870	2608	173	214	152	180	bZIP transcription factor domain containing protein, expressed	AT5G24800.1	ATBZIP9,BZIP9,BZO2H2	basic leucine zipper 9
LOC_Os11g10520.1	1797.02	899.654	2694.39	2.99492	1.58252	8.09421e-67	3.28917e-65	900	2694	11430	6904	789	1118	dehydrogenase, putative, expressed	AT1G77120.1	ADH,ADH1,ATADH,ATADH1	alcohol dehydrogenase 1
LOC_Os07g41310.1	1251.74	626.763	1876.72	2.99431	1.58222	2.09377e-38	4.02887e-37	627	1877	20	73	33	20	COBRA, putative, expressed	AT5G60920.1	COB	COBRA-like extracellular glycosyl-phosphatidyl inositol-anchored protein family
LOC_Os02g34470.1	948.648	475.083	1422.21	2.99361	1.58189	2.69633e-57	8.6372e-56	475	1422	751	804	1474	1388
LOC_Os01g68370.1	2674.56	1339.58	4009.54	2.99314	1.58166	4.53268e-65	1.77991e-63	1340	4010	29	30	30	27	B3 DNA binding domain containing protein, expressed	AT3G24650.1	ABI3,SIS10	AP2/B3-like transcriptional factor family protein
LOC_Os08g37920.1	1883.35	943.505	2823.19	2.99224	1.58122	8.09558e-74	3.85924e-72	944	2823	748	1038	832	1495	ZOS8-09 - C2H2 zinc finger protein, expressed	AT1G22310.2	ATMBD8,MBD8	methyl-CPG-binding domain 8
LOC_Os08g37920.2	1822.44	913.014	2731.86	2.99214	1.58118	1.63507e-72	7.55885e-71	913	2732	731	1015	816	1466	ZOS8-09 - C2H2 zinc finger protein, expressed	AT1G22310.2	ATMBD8,MBD8	methyl-CPG-binding domain 8
LOC_Os08g05320.2	2261.63	1133.6	3389.67	2.99019	1.58024	2.85687e-78	1.52231e-76	1134	3390	1025	1182	515	1151		AT3G43920.2	ATDCL3,DCL3	dicer-like 3
LOC_Os01g49529.3	861.113	431.657	1290.57	2.9898	1.58005	3.70083e-56	1.14656e-54	432	1291	1043	1807	785	1113	OsWAK10d - OsWAK receptor-like cytoplasmic kinase OsWAK-RLCK, expressed	AT1G66880.1		Protein kinase superfamily protein
LOC_Os08g42370.1	1127.39	565.256	1689.53	2.98896	1.57964	1.9393e-70	8.49575e-69	565	1690	1597	2437	1048	2353	zinc finger DHHC domain-containing protein, putative, expressed	AT3G26935.1		DHHC-type zinc finger family protein
LOC_Os03g45770.1	2290.4	1148.48	3432.32	2.98858	1.57946	8.17366e-75	3.99527e-73	1148	3432	560	587	957	880		AT1G60995.1
LOC_Os01g62420.2	1364.71	684.348	2045.07	2.98835	1.57935	2.73102e-43	6.09961e-42	684	2045	130	98	145	60	triosephosphate isomerase, cytosolic, putative, expressed	AT3G55440.1	ATCTIMC,CYTOTPI,TPI	triosephosphate isomerase
LOC_Os04g28420.2	5080.69	2548.28	7613.09	2.98754	1.57896	2.28539e-60	7.90948e-59	2548	7613	401	172	82	23	peptidyl-prolyl isomerase, putative, expressed	AT3G25230.2	ATFKBP62,FKBP62,ROF1	rotamase FKBP 1
LOC_Os04g28420.1	5082.61	2550.43	7614.8	2.98569	1.57807	3.6373e-60	1.25296e-58	2550	7615	401	173	82	23	peptidyl-prolyl isomerase, putative, expressed	AT3G25230.2	ATFKBP62,FKBP62,ROF1	rotamase FKBP 1
LOC_Os11g10520.2	1634.62	821.024	2448.21	2.9819	1.57623	1.22098e-64	4.74003e-63	821	2448	11405	6797	786	1072	dehydrogenase, putative, expressed	AT1G77120.1	ADH,ADH1,ATADH,ATADH1	alcohol dehydrogenase 1
LOC_Os06g05060.1	1166.77	586.351	1747.19	2.97977	1.5752	3.25357e-65	1.28445e-63	586	1747	813	826	1561	2167	ELF3 protein, putative, expressed	AT2G25930.1	ELF3,PYK20	hydroxyproline-rich glycoprotein family protein
LOC_Os02g43860.1	850.653	427.701	1273.6	2.97779	1.57424	3.12285e-46	7.57376e-45	428	1274	690	639	725	512	amino acid permease, putative, expressed	AT1G05940.1	CAT9	cationic amino acid transporter 9
LOC_Os08g42370.3	1023.62	514.669	1532.56	2.97777	1.57423	9.17359e-66	3.64102e-64	515	1533	1432	2219	953	2130	zinc finger DHHC domain-containing protein, putative, expressed	AT3G26935.1		DHHC-type zinc finger family protein
LOC_Os02g44990.1	703.587	354.087	1053.09	2.97409	1.57245	8.99478e-30	1.3222e-28	354	1053	193	145	164	179	OsFBDUF13 - F-box and DUF domain containing protein, expressed	AT5G55150.1		Protein of unknown function (DUF295)
LOC_Os03g45770.2	2253.9	1134.79	3373.01	2.97236	1.57161	1.88841e-73	8.91597e-72	1135	3373	556	582	944	866		AT1G60995.1
LOC_Os03g55320.1	1202.16	606.336	1797.99	2.96534	1.5682	8.92857e-67	3.62158e-65	606	1798	903	1488	1171	2245	protein phosphatase 2C, putative, expressed	AT4G33920.1		Protein phosphatase 2C family protein
LOC_Os05g49290.1	1349.54	681.368	2017.71	2.96126	1.56621	7.94781e-64	3.02453e-62	681	2018	876	1243	976	1070	3-ketoacyl-CoA synthase, putative, expressed	AT1G19440.1	KCS4	3-ketoacyl-CoA synthase 4
LOC_Os08g05320.3	2244.79	1134.02	3355.56	2.95901	1.56511	1.06437e-76	5.43015e-75	1134	3356	1027	1183	511	1162		AT3G43920.2	ATDCL3,DCL3	dicer-like 3
LOC_Os05g49290.2	1260.72	637.75	1883.69	2.95366	1.5625	3.01464e-60	1.04009e-58	638	1884	797	1130	875	980	3-ketoacyl-CoA synthase, putative, expressed	AT1G19440.1	KCS4	3-ketoacyl-CoA synthase 4
LOC_Os03g55320.2	1142.68	578.466	1706.9	2.95073	1.56107	3.67799e-64	1.41178e-62	578	1707	868	1422	1111	2145	protein phosphatase 2C, putative, expressed	AT4G33920.1		Protein phosphatase 2C family protein
LOC_Os03g14050.1	847.376	428.981	1265.77	2.95065	1.56103	4.93255e-37	9.18437e-36	429	1266	480	436	234	51	thaumatin-like protein 1 precursor, putative, expressed	AT1G20030.2		Pathogenesis-related thaumatin superfamily protein
LOC_Os05g41900.1	1611.33	816.517	2406.14	2.94683	1.55916	7.18979e-78	3.79919e-76	817	2406	1457	1828	1548	2435	translation initiation factor SUI1, putative, expressed	AT1G54290.1		Translation initiation factor SUI1 family protein
LOC_Os09g31400.1	824.664	418.613	1230.72	2.93998	1.55581	2.18313e-39	4.34412e-38	419	1231	299	384	458	511	ethylene-insensitive 3, putative, expressed	AT1G73730.1	AtEIL3,ATSLIM,EIL3,SLIM1	ETHYLENE-INSENSITIVE3-like 3
LOC_Os03g13810.3	1901.3	968.534	2834.06	2.92613	1.54899	3.91642e-89	2.54218e-87	969	2834	1748	2141	2314	4669		AT1G20100.1
LOC_Os01g15010.1	2039.52	1040.36	3038.67	2.92079	1.54636	2.10771e-77	1.09546e-75	1040	3039	1177	1705	1347	1101	miro, putative, expressed	AT4G02080.1	ASAR1,ATSAR2,ATSARA1C,SAR2	secretion-associated RAS super family 2
LOC_Os10g32970.1	671.873	342.886	1000.86	2.91893	1.54544	1.58794e-36	2.91995e-35	343	1001	395	668	361	451	eukaryotic translation initiation factor, putative, expressed	AT5G35620.1	EIF(ISO)4E,EIF4E2,eIFiso4E,LSP,LSP1	Eukaryotic initiation factor 4E protein
LOC_Os01g37832.1	835.57	426.641	1244.5	2.91697	1.54447	1.26405e-34	2.18908e-33	427	1244	234	347	257	173	thioredoxin, putative, expressed	AT2G25950.1		Protein of unknown function (DUF1000)
LOC_Os06g22650.1	1530.3	781.65	2278.94	2.91556	1.54377	1.45885e-57	4.72092e-56	782	2279	478	689	656	617	VHS and GAT domain containing protein, expressed	AT4G32760.2		ENTH/VHS/GAT family protein
LOC_Os08g37904.6	1625.94	830.765	2421.12	2.91432	1.54316	3.9151e-64	1.50019e-62	831	2421	665	863	779	1195	ZOS8-08 - C2H2 zinc finger protein, expressed	AT1G22310.2	ATMBD8,MBD8	methyl-CPG-binding domain 8
LOC_Os04g32030.1	15742.8	8048.07	23437.5	2.91219	1.5421	2.08958e-52	5.88186e-51	8048	23437	86	280	24	607	heavy metal-associated domain containing protein, expressed	AT5G63530.1	ATFP3,FP3	farnesylated protein 3
LOC_Os02g14720.2	3506.07	1792.61	5219.54	2.91169	1.54186	3.21776e-75	1.60288e-73	1793	5220	121	116	136	82		AT1G78420.1		RING/U-box superfamily protein
LOC_Os02g14720.1	3512.46	1796.37	5228.55	2.91061	1.54132	3.04729e-75	1.52138e-73	1796	5229	121	116	136	81		AT1G78420.1		RING/U-box superfamily protein
LOC_Os01g53680.1	808.919	414.347	1203.49	2.90455	1.53831	1.11522e-36	2.05496e-35	414	1203	432	548	166	265	6-phosphofructokinase, putative, expressed	AT4G26270.1	PFK3	phosphofructokinase 3
LOC_Os01g37832.2	794.544	407.103	1181.98	2.90341	1.53775	4.54466e-33	7.48729e-32	407	1182	226	333	250	159	thioredoxin, putative, expressed	AT2G25950.1		Protein of unknown function (DUF1000)
LOC_Os03g18310.1	709.094	364.957	1053.23	2.8859	1.52902	2.21538e-34	3.80095e-33	365	1053	313	493	288	386	6PF-2-K/Fru-2,6-P2ASE liver isozyme, putative, expressed	AT1G07110.1	ATF2KP,F2KP,FKFBP	fructose-2,6-bisphosphatase
LOC_Os05g41900.2	1473.71	758.596	2188.83	2.88537	1.52876	6.01137e-72	2.73622e-70	759	2189	1460	1682	1443	2305	translation initiation factor SUI1, putative, expressed	AT1G54290.1		Translation initiation factor SUI1 family protein
LOC_Os05g35290.1	10925	5625.53	16224.4	2.88406	1.5281	2.08673e-51	5.69311e-50	5626	16224	6871	27362	1327	2100	phenylalanine ammonia-lyase, putative, expressed	AT2G37040.1	ATPAL1,PAL1	PHE ammonia lyase 1
LOC_Os07g49030.1	1513.82	779.558	2248.08	2.88378	1.52796	1.2056e-62	4.43191e-61	780	2248	701	952	900	1302	PHD-finger family protein, expressed	AT3G05670.1		RING/U-box protein
LOC_Os04g57739.2	674.448	347.372	1001.52	2.88315	1.52765	1.38508e-23	1.63532e-22	347	1002	81	81	42	40
LOC_Os01g09020.1	1269.62	654.276	1884.96	2.88099	1.52656	2.1035e-49	5.50836e-48	654	1885	377	502	458	672	WD domain, G-beta repeat domain containing protein, expressed	AT1G49040.1	SCD1	stomatal cytokinesis defective / SCD1 protein (SCD1)
LOC_Os01g72690.1	844.643	435.393	1253.89	2.87991	1.52603	8.74882e-48	2.21513e-46	435	1254	664	1172	545	1103	NAD kinase, putative, expressed	AT3G21070.2	ATNADK-1,NADK1	NAD kinase 1
LOC_Os06g50050.1	1714.64	884.332	2544.95	2.87783	1.52498	3.59423e-62	1.29973e-60	884	2545	722	670	923	727	AAA-type ATPase family protein, putative, expressed	AT4G27680.1		P-loop containing nucleoside triphosphate hydrolases superfamily protein
LOC_Os05g48800.2	2399.59	1238.15	3561.02	2.87609	1.52411	1.46173e-98	1.10588e-96	1238	3561	1956	4942	1889	6017	drought induced 19 protein, putative, expressed	AT3G05700.1		Drought-responsive family protein
LOC_Os05g48800.1	2580.53	1332.05	3829.02	2.87454	1.52333	5.50535e-102	4.41364e-100	1332	3829	2106	5367	2056	6545	drought induced 19 protein, putative, expressed	AT3G05700.1		Drought-responsive family protein
LOC_Os03g18310.2	704.908	363.87	1045.95	2.87451	1.52332	5.29064e-34	9.00058e-33	364	1046	311	491	286	385	6PF-2-K/Fru-2,6-P2ASE liver isozyme, putative, expressed	AT1G07110.1	ATF2KP,F2KP,FKFBP	fructose-2,6-bisphosphatase
LOC_Os08g06280.2	1753.53	905.322	2601.74	2.87383	1.52298	1.78401e-73	8.432e-72	905	2602	695	3128	568	1665	LSD1 zinc finger domain containing protein, expressed	AT1G32540.1	LOL1	lsd one like 1
LOC_Os07g49030.2	1501.71	775.657	2227.76	2.87209	1.5221	2.21774e-61	7.86569e-60	776	2228	676	915	864	1247	PHD-finger family protein, expressed	AT3G05670.1		RING/U-box protein
LOC_Os01g49529.1	1122.1	579.994	1664.21	2.86936	1.52073	7.76917e-61	2.72715e-59	580	1664	1091	2286	813	1350	OsWAK10d - OsWAK receptor-like cytoplasmic kinase OsWAK-RLCK, expressed	AT1G18390.2		Protein kinase superfamily protein
LOC_Os03g14050.2	830.668	429.958	1231.38	2.86395	1.51801	4.27059e-35	7.51916e-34	430	1231	490	438	250	58	thaumatin-like protein 1 precursor, putative, expressed	AT1G20030.2		Pathogenesis-related thaumatin superfamily protein
LOC_Os03g04340.1	1816.09	941.359	2690.82	2.85844	1.51523	1.03414e-50	2.78709e-49	941	2691	194	140	302	115	C-methyltransferase, putative, expressed	AT1G20330.1	CVP1,FRL1,SMT2	sterol methyltransferase 2
LOC_Os01g72690.2	806.12	418.028	1194.21	2.85677	1.51439	1.11292e-45	2.65555e-44	418	1194	633	1122	529	1068	NAD kinase, putative, expressed	AT3G21070.2	ATNADK-1,NADK1	NAD kinase 1
LOC_Os05g35460.1	2039.62	1058.22	3021.02	2.85481	1.5134	1.0036e-74	4.8787e-73	1058	3021	1653	1855	531	1358	patellin protein, putative, expressed	AT4G09160.1		SEC14 cytosolic factor family protein / phosphoglyceride transfer family protein
LOC_Os03g09070.1	1814.26	941.751	2686.77	2.85295	1.51246	1.11328e-59	3.78498e-58	942	2687	223	810	162	1189	leucine rich repeat domain containing protein, putative, expressed	AT1G78230.1		Outer arm dynein light chain 1 protein
LOC_Os09g33800.1	794.646	412.538	1176.75	2.85248	1.51222	3.56874e-42	7.71411e-41	413	1177	635	777	701	539	arabinogalactan protein, putative, expressed	AT5G11680.1
LOC_Os01g04260.1	851.03	442.417	1259.64	2.84719	1.50954	2.61108e-26	3.40771e-25	442	1260	21	47	14	54	fatty acid hydroxylase, putative, expressed	AT3G02580.1	BUL1,DWF7,STE1	sterol 1
LOC_Os01g62420.1	2725.47	1417.25	4033.7	2.84615	1.50901	2.52845e-61	8.95337e-60	1417	4034	235	197	283	111	triosephosphate isomerase, cytosolic, putative, expressed	AT3G55440.1	ATCTIMC,CYTOTPI,TPI	triosephosphate isomerase
LOC_Os06g49790.1	1182.24	614.778	1749.7	2.84607	1.50897	6.67999e-60	2.28335e-58	615	1750	901	1152	1453	1611	acyltransferase, putative, expressed	AT2G45670.1		calcineurin B subunit-related
LOC_Os01g22630.2	719.28	374.464	1064.1	2.84165	1.50673	4.45288e-28	6.16726e-27	374	1064	188	220	146	145	ECT protein, putative, expressed	AT1G48110.1	ECT7	evolutionarily conserved C-terminal region 7
LOC_Os03g51520.1	2270.55	1183.15	3357.96	2.83815	1.50495	9.75111e-76	4.89034e-74	1183	3358	844	1155	1230	1833	fip1 motif family protein, expressed	AT5G58040.1	ATFIP1[V],ATFIPS5,FIP1[V],FIPS5	homolog of yeast FIP1 [V]
LOC_Os02g12810.4	1647.01	858.409	2435.62	2.83737	1.50455	4.12759e-65	1.62516e-63	858	2436	881	942	1143	1448	protein kinase domain containing protein, expressed	AT5G11850.1		Protein kinase superfamily protein
LOC_Os04g39629.1	1153.36	601.26	1705.45	2.83647	1.5041	1.33121e-48	3.43728e-47	601	1705	579	685	469	772	RNA recognition motif containing protein, putative, expressed	AT3G12640.1		RNA binding (RRM/RBD/RNP motifs) family protein
LOC_Os03g16030.1	1785.71	930.963	2640.46	2.83626	1.50399	4.6814e-20	4.74714e-19	931	2640	183	198	135	145	hsp20/alpha crystallin family protein, putative, expressed	AT1G53540.1		HSP20-like chaperones superfamily protein
LOC_Os10g08550.5	24200.9	12621	35780.8	2.83502	1.50336	6.51066e-111	5.91483e-109	12621	35781	5245	17949	2460	8780	enolase, putative, expressed	AT2G36530.1	ENO2,LOS2	Enolase
LOC_Os10g08550.3	24205.5	12624.2	35786.8	2.83478	1.50324	5.93752e-112	5.54177e-110	12624	35787	5250	17950	2459	8782	enolase, putative, expressed	AT2G36530.1	ENO2,LOS2	Enolase
LOC_Os10g08550.1	24233	12640	35826.1	2.83435	1.50302	1.16022e-113	1.10856e-111	12640	35826	5255	17970	2464	8788	enolase, putative, expressed	AT2G36530.1	ENO2,LOS2	Enolase
LOC_Os10g37210.1	847.576	442.5	1252.65	2.83085	1.50124	7.80046e-35	1.36152e-33	442	1253	201	324	320	398	FAD dependent oxidoreductase domain containing protein, expressed	AT2G43400.1	ETFQO	electron-transfer flavoprotein:ubiquinone oxidoreductase
LOC_Os01g22630.1	723.454	377.726	1069.18	2.83058	1.5011	5.20916e-28	7.19896e-27	378	1069	189	221	146	145	ECT protein, putative, expressed	AT1G48110.1	ECT7	evolutionarily conserved C-terminal region 7
LOC_Os08g37904.2	1723.19	900.533	2545.85	2.82705	1.4993	2.53352e-63	9.51243e-62	901	2546	715	921	860	1266	ZOS8-08 - C2H2 zinc finger protein, expressed	AT1G22310.2	ATMBD8,MBD8	methyl-CPG-binding domain 8
LOC_Os08g37904.4	1724.89	901.62	2548.16	2.82621	1.49887	3.27959e-63	1.22595e-61	902	2548	713	915	853	1256	ZOS8-08 - C2H2 zinc finger protein, expressed	AT1G22310.2	ATMBD8,MBD8	methyl-CPG-binding domain 8
LOC_Os05g48800.3	2235.18	1168.41	3301.95	2.82602	1.49877	8.86719e-93	6.07601e-91	1168	3302	1814	4686	1794	5718	drought induced 19 protein, putative, expressed	AT3G05700.1		Drought-responsive family protein
LOC_Os01g13160.1	1423.95	745.193	2102.7	2.82169	1.49656	2.87527e-60	9.92773e-59	745	2103	915	1282	913	1120		AT3G16270.1		ENTH/VHS family protein
LOC_Os03g06200.1	1515.67	793.442	2237.9	2.8205	1.49595	2.61251e-55	7.92223e-54	793	2238	595	1286	400	409	aminotransferase, putative, expressed	AT4G35630.1	PSAT	phosphoserine aminotransferase
LOC_Os08g15230.1	912.245	477.621	1346.87	2.81995	1.49567	3.34354e-45	7.88051e-44	478	1347	356	251	1698	616	heat shock protein-related, putative, expressed	AT5G57710.1		Double Clp-N motif-containing P-loop nucleoside triphosphate hydrolases superfamily protein
LOC_Os02g12810.1	1802.61	945.177	2660.04	2.81433	1.49279	1.23461e-67	5.0869e-66	945	2660	954	1003	1259	1552	protein kinase domain containing protein, expressed	AT5G11850.1		Protein kinase superfamily protein
LOC_Os04g57810.2	2729.52	1431.63	4027.4	2.81315	1.49219	2.35172e-77	1.21943e-75	1432	4027	997	1157	995	1167	GA18008-PA, putative, expressed	AT5G18400.2		Cytokine-induced anti-apoptosis inhibitor 1, Fe-S biogenesis
LOC_Os07g45000.1	732.624	384.33	1080.92	2.81247	1.49184	5.98254e-53	1.70019e-51	384	1081	716	875	1434	4037	cytochrome P450, putative, expressed	AT3G14620.1	CYP72A8	cytochrome P450, family 72, subfamily A, polypeptide 8
LOC_Os07g08710.2	2164.49	1135.58	3193.4	2.81213	1.49167	4.23662e-64	1.6178e-62	1136	3193	932	845	157	657	AT hook-containing DNA-binding protein, putative, expressed	AT2G30620.2		winged-helix DNA-binding transcription factor family protein
LOC_Os01g62420.4	2678.68	1405.74	3951.62	2.81107	1.49112	2.50363e-62	9.09058e-61	1406	3952	229	192	279	107	triosephosphate isomerase, cytosolic, putative, expressed	AT3G55440.1	ATCTIMC,CYTOTPI,TPI	triosephosphate isomerase
LOC_Os04g57810.3	2622.1	1376.14	3868.06	2.81081	1.49099	2.07941e-75	1.03933e-73	1376	3868	957	1109	946	1104	GA18008-PA, putative, expressed	AT5G18400.2		Cytokine-induced anti-apoptosis inhibitor 1, Fe-S biogenesis
LOC_Os09g33800.2	706.852	371.259	1042.45	2.80787	1.48948	1.15714e-37	2.19046e-36	371	1042	568	701	640	470	arabinogalactan protein, putative, expressed	AT5G11680.1
LOC_Os08g37904.5	1675.11	879.824	2470.39	2.80782	1.48945	1.62687e-61	5.77929e-60	880	2470	699	901	843	1234	ZOS8-08 - C2H2 zinc finger protein, expressed	AT1G22310.2	ATMBD8,MBD8	methyl-CPG-binding domain 8
LOC_Os04g57810.1	2695.07	1415.86	3974.28	2.80698	1.48902	9.28694e-77	4.7434e-75	1416	3974	1001	1165	997	1174	GA18008-PA, putative, expressed	AT5G18400.2		Cytokine-induced anti-apoptosis inhibitor 1, Fe-S biogenesis
LOC_Os12g33610.1	2824.06	1483.76	4164.36	2.80662	1.48883	4.93671e-26	6.38087e-25	1484	4164	1685	5519	328	407	phenylalanine ammonia-lyase, putative, expressed	AT2G37040.1	ATPAL1,PAL1	PHE ammonia lyase 1
LOC_Os08g37904.3	1696.09	891.362	2500.82	2.80562	1.48832	3.98372e-62	1.43356e-60	891	2501	714	928	854	1276	ZOS8-08 - C2H2 zinc finger protein, expressed	AT1G22310.2	ATMBD8,MBD8	methyl-CPG-binding domain 8
LOC_Os08g37904.1	1696.94	891.919	2501.95	2.80513	1.48807	4.05504e-62	1.45804e-60	892	2502	713	927	856	1276	ZOS8-08 - C2H2 zinc finger protein, expressed	AT1G22310.2	ATMBD8,MBD8	methyl-CPG-binding domain 8
LOC_Os06g19470.4	2005.94	1054.99	2956.89	2.80275	1.48685	1.90997e-69	8.14199e-68	1055	2957	741	1256	667	1971	WW domain containing protein, expressed	AT3G13225.1		WW domain-containing protein
LOC_Os03g45250.1	2440.17	1283.77	3596.57	2.80157	1.48623	4.06745e-55	1.22838e-53	1284	3597	8	46	13	113	2-aminoethanethiol dioxygenase, putative, expressed	AT5G39890.1		Protein of unknown function (DUF1637)
LOC_Os12g04204.2	8489.24	4466.7	12511.8	2.80112	1.48601	3.49673e-123	3.76272e-121	4467	12512	1038	8173	743	12790
LOC_Os01g51390.1	890.247	468.423	1312.07	2.80104	1.48596	2.51113e-39	4.99008e-38	468	1312	440	377	674	449	mitochondrial-processing peptidase subunit, mitochondrial precursor, putative, expressed	AT3G02090.1	MPPBETA	Insulinase (Peptidase family M16) protein
LOC_Os05g37970.2	1428.86	752.273	2105.44	2.79878	1.4848	4.7804e-36	8.62925e-35	752	2105	36	67	4	18	universal stress protein domain containing protein, putative, expressed	AT3G53990.1		Adenine nucleotide alpha hydrolases-like superfamily protein
LOC_Os03g51520.2	2307.74	1215.23	3400.24	2.79802	1.4844	1.1522e-74	5.59493e-73	1215	3400	865	1177	1268	1876	fip1 motif family protein, expressed	AT5G58040.1	ATFIP1[V],ATFIPS5,FIP1[V],FIPS5	homolog of yeast FIP1 [V]
LOC_Os03g22140.1	717.147	378.145	1056.15	2.79297	1.4818	9.52461e-34	1.60863e-32	378	1056	354	577	288	445	tetratricopeptide repeat domain containing protein, expressed	AT3G16760.1		Tetratricopeptide repeat (TPR)-like superfamily protein
LOC_Os05g37970.4	1189.8	628.104	1751.49	2.78853	1.4795	1.9551e-32	3.15218e-31	628	1751	32	56	4	14	universal stress protein domain containing protein, putative, expressed	AT3G53990.1		Adenine nucleotide alpha hydrolases-like superfamily protein
LOC_Os12g37890.1	1727.54	912.092	2542.99	2.78808	1.47927	7.08208e-63	2.62303e-61	912	2543	823	940	1188	1071		AT2G39580.1
LOC_Os02g12810.2	1826.05	964.799	2687.29	2.78534	1.47785	5.18701e-67	2.11167e-65	965	2687	972	1020	1278	1587	protein kinase domain containing protein, expressed	AT5G11850.1		Protein kinase superfamily protein
LOC_Os10g10500.1	2532.32	1338.62	3726.02	2.78347	1.47688	1.69118e-85	1.02148e-83	1339	3726	2533	2438	1886	2108	vacuolar ATP synthase 98 kDa subunit, putative, expressed	AT4G39080.1	VHA-A3	vacuolar proton ATPase A3
LOC_Os05g24160.2	1064.12	563.358	1564.87	2.77776	1.47392	8.35132e-43	1.84754e-41	563	1565	454	688	372	535	double-stranded RNA binding motif containing protein, expressed	AT1G09700.1	DRB1,HYL1	dsRNA-binding domain-like superfamily protein
LOC_Os07g39470.1	1425.56	754.921	2096.2	2.77672	1.47338	5.34554e-70	2.30984e-68	755	2096	1619	2116	1595	3159	gibberellin response modulator protein, putative, expressed	AT1G50600.1	SCL5	scarecrow-like 5
LOC_Os06g06470.1	1348.34	714.255	1982.42	2.7755	1.47275	1.18564e-57	3.84804e-56	714	1982	1130	2191	366	637	U-box domain containing heat shock protein, putative, expressed	AT4G12400.2		stress-inducible protein, putative
LOC_Os04g33490.1	1357.35	719.05	1995.65	2.7754	1.4727	5.1803e-44	1.1814e-42	719	1996	441	289	384	218	neutral/alkaline invertase, putative, expressed	AT5G22510.1	At-A/N-InvE,INV-E	alkaline/neutral invertase
LOC_Os02g35010.1	1102.09	583.84	1620.34	2.77531	1.47265	4.6685e-43	1.0385e-41	584	1620	341	618	560	450	STE_MEKK_ste11_MAP3K.9 - STE kinases include homologs to sterile 7, sterile 11 and sterile 20 from yeast, expressed	AT1G53570.1	MAP3KA,MAPKKK3	mitogen-activated protein kinase kinase kinase 3
LOC_Os06g35540.1	3192.69	1691.82	4693.55	2.77426	1.4721	6.74238e-75	3.3066e-73	1692	4694	394	925	432	989	aminotransferase, classes I and II, domain containing protein, expressed	AT2G30970.1	ASP1	aspartate aminotransferase 1
LOC_Os07g08710.1	2570.1	1364.74	3775.46	2.76644	1.46803	3.80873e-69	1.61122e-67	1365	3775	1122	984	186	796	AT hook-containing DNA-binding protein, putative, expressed	AT2G30620.2		winged-helix DNA-binding transcription factor family protein
LOC_Os05g37970.3	1478.8	785.275	2172.32	2.76632	1.46797	8.74174e-38	1.66048e-36	785	2172	37	69	4	19	universal stress protein domain containing protein, putative, expressed	AT3G53990.1		Adenine nucleotide alpha hydrolases-like superfamily protein
LOC_Os03g49620.8	709.808	377.395	1042.22	2.76162	1.46552	2.90665e-53	8.32988e-52	377	1042	1143	2481	1449	3631	BRASSINOSTEROID INSENSITIVE 1-associated receptor kinase 1 precursor, putative, expressed	AT5G10290.1		leucine-rich repeat transmembrane protein kinase family protein
LOC_Os03g49620.7	709.808	377.395	1042.22	2.76162	1.46552	2.89295e-53	8.296e-52	377	1042	1143	2481	1449	3632	BRASSINOSTEROID INSENSITIVE 1-associated receptor kinase 1 precursor, putative, expressed	AT5G10290.1		leucine-rich repeat transmembrane protein kinase family protein
LOC_Os03g48300.3	984.849	523.695	1446	2.76115	1.46527	4.08798e-51	1.10984e-49	524	1446	745	633	1705	1461	histidine acid phosphatase, putative, expressed	AT5G15070.2		Phosphoglycerate mutase-like family protein
LOC_Os08g25720.1	10956.6	5826.7	16086.5	2.76082	1.4651	1.67409e-99	1.30209e-97	5827	16086	1581	4971	421	8876	pyrophosphate--fructose 6-phosphate 1-phosphotransferase subunit alpha, putative, expressed	AT1G76550.1		Phosphofructokinase family protein
LOC_Os05g24684.1	1070.95	569.543	1572.36	2.76074	1.46505	8.02629e-63	2.96284e-61	570	1572	3155	1917	2153	1440	structural constituent of ribosome, putative, expressed	AT3G23590.1	MED33A,RFR1	REF4-related 1
LOC_Os06g14190.1	918.733	489.269	1348.2	2.75553	1.46233	3.38064e-42	7.31466e-41	489	1348	721	574	621	699	NF-X1-type zinc finger protein, putative, expressed	AT1G10170.1	ATNFXL1,NFXL1	NF-X-like 1
LOC_Os03g49620.5	721.851	384.894	1058.81	2.75091	1.45991	2.54493e-53	7.31218e-52	385	1059	1164	2501	1434	3662	BRASSINOSTEROID INSENSITIVE 1-associated receptor kinase 1 precursor, putative, expressed	AT5G10290.1		leucine-rich repeat transmembrane protein kinase family protein
LOC_Os06g39140.2	866.27	462.231	1270.31	2.74821	1.45849	3.68251e-44	8.42852e-43	462	1270	716	702	861	1097	hemoglobin-like protein HbO, putative, expressed	AT4G32690.1	ATGLB3,GLB3	hemoglobin 3
LOC_Os08g21350.2	3131.32	1672.45	4590.2	2.7446	1.4566	2.52723e-87	1.58252e-85	1672	4590	1885	1927	2210	2227	cig3, putative, expressed	AT5G19400.1	SMG7	Telomerase activating protein Est1
LOC_Os07g43160.1	1257.4	671.806	1842.99	2.74334	1.45593	1.5425e-32	2.49854e-31	672	1843	13	18	16	17	uncharacterized glycosyl hydrolase Rv2006/MT2062, putative, expressed	AT5G65140.1		Haloacid dehalogenase-like hydrolase (HAD) superfamily protein
LOC_Os03g07600.1	1507.72	806.464	2208.98	2.73909	1.4537	4.24872e-39	8.36053e-38	806	2209	51	111	44	125	calcium-binding protein, putative, expressed	AT5G47540.1		Mo25 family protein
LOC_Os11g36340.1	1777.07	950.557	2603.59	2.73902	1.45366	1.57589e-53	4.56042e-52	951	2604	651	791	259	371	lymphoid organ expressed yellow head virus receptor protein, putative, expressed	AT2G35880.1		TPX2 (targeting protein for Xklp2) protein family
LOC_Os03g38970.1	4252.35	2274.68	6230.01	2.73885	1.45357	8.54975e-75	4.1745e-73	2275	6230	785	535	1044	231	metal ion binding protein, putative, expressed	AT3G62010.1
LOC_Os06g39140.1	908.071	486.036	1330.11	2.73664	1.45241	2.15728e-45	5.10628e-44	486	1330	757	733	913	1157	hemoglobin-like protein HbO, putative, expressed	AT4G32690.1	ATGLB3,GLB3	hemoglobin 3
LOC_Os08g21350.1	3111.95	1665.9	4558	2.73606	1.4521	1.46353e-86	9.0494e-85	1666	4558	1873	1916	2193	2212	cig3, putative, expressed	AT5G19400.1	SMG7	Telomerase activating protein Est1
LOC_Os02g34470.3	1028.51	550.589	1506.43	2.73604	1.45209	1.69851e-51	4.64827e-50	551	1506	763	841	1507	1527
LOC_Os06g51220.4	7020.17	3758.89	10281.5	2.73524	1.45167	2.7968e-131	3.48296e-129	3759	10281	7998	13602	11679	16076	HMG1/2, putative, expressed	AT1G20693.2	HMG BETA 1,HMGB2,NFD02,NFD2	high mobility group B2
LOC_Os03g49620.4	725.957	388.74	1063.17	2.73493	1.4515	4.05788e-53	1.15916e-51	389	1063	1181	2533	1468	3712	BRASSINOSTEROID INSENSITIVE 1-associated receptor kinase 1 precursor, putative, expressed	AT5G10290.1		leucine-rich repeat transmembrane protein kinase family protein
LOC_Os03g49620.2	725.957	388.74	1063.17	2.73493	1.4515	4.03229e-53	1.1526e-51	389	1063	1181	2533	1469	3712	BRASSINOSTEROID INSENSITIVE 1-associated receptor kinase 1 precursor, putative, expressed	AT5G10290.1		leucine-rich repeat transmembrane protein kinase family protein
LOC_Os02g18660.1	941.071	503.997	1378.14	2.73443	1.45124	1.44051e-40	2.97454e-39	504	1378	514	628	506	675		AT2G25650.1		DNA-binding storekeeper protein-related transcriptional regulator
LOC_Os05g24160.1	1177.82	631.09	1724.56	2.73267	1.45031	3.75754e-44	8.59581e-43	631	1725	491	691	408	562	double-stranded RNA binding motif containing protein, expressed	AT1G09700.1	DRB1,HYL1	dsRNA-binding domain-like superfamily protein
LOC_Os05g37970.1	1597.55	856.379	2338.71	2.73093	1.44939	4.75342e-40	9.68021e-39	856	2339	62	95	64	48	universal stress protein domain containing protein, putative, expressed	AT3G53990.1		Adenine nucleotide alpha hydrolases-like superfamily protein
LOC_Os02g34470.2	1024.6	549.475	1499.73	2.72939	1.44858	4.99207e-51	1.35363e-49	549	1500	761	829	1495	1502
LOC_Os08g21350.3	3107.16	1666.43	4547.89	2.72912	1.44844	4.20015e-86	2.57551e-84	1666	4548	1871	1914	2192	2209	cig3, putative, expressed	AT5G19400.1	SMG7	Telomerase activating protein Est1
LOC_Os01g65900.1	1336.33	717.013	1955.65	2.7275	1.44758	4.88912e-63	1.82146e-61	717	1956	958	2003	1502	2483	chitin-inducible gibberellin-responsive protein, putative, expressed	AT1G21450.1	SCL1	SCARECROW-like 1
LOC_Os02g54780.1	1096.61	588.662	1604.55	2.72576	1.44666	5.09841e-35	8.96601e-34	589	1605	257	225	200	186	CYPRO4, putative, expressed	AT4G33400.1		Vacuolar import/degradation, Vid27-related protein
LOC_Os01g08560.1	5287.22	2838.63	7735.81	2.72519	1.44636	1.22451e-98	9.29579e-97	2839	7736	2063	1810	2278	1270	DnaK family protein, putative, expressed	AT1G79920.1		Heat shock protein 70 (Hsp 70) family protein
LOC_Os01g08560.2	5284.72	2837.54	7731.91	2.72486	1.44618	1.33668e-98	1.013e-96	2838	7732	2063	1810	2278	1270	DnaK family protein, putative, expressed	AT1G79920.1		Heat shock protein 70 (Hsp 70) family protein
LOC_Os01g65460.2	1956.33	1051.31	2861.34	2.72168	1.4445	2.98545e-44	6.85431e-43	1051	2861	10	23	10	2	beta-galactosidase precursor, putative, expressed	AT5G63810.1	BGAL10	beta-galactosidase 10
LOC_Os06g51220.2	7147.09	3841.19	10453	2.72129	1.44429	1.18648e-130	1.4451e-128	3841	10453	8201	13962	11962	16489	HMG1/2, putative, expressed	AT1G20693.2	HMG BETA 1,HMGB2,NFD02,NFD2	high mobility group B2
LOC_Os06g51220.3	7146.52	3842.78	10450.3	2.71946	1.44332	1.76964e-130	2.14358e-128	3843	10450	8199	13960	11956	16486	HMG1/2, putative, expressed	AT1G20693.2	HMG BETA 1,HMGB2,NFD02,NFD2	high mobility group B2
LOC_Os08g06280.1	1618.16	870.537	2365.79	2.71762	1.44234	2.29067e-64	8.83084e-63	871	2366	680	3074	556	1631	LSD1 zinc finger domain containing protein, expressed	AT1G32540.1	LOL1	lsd one like 1
LOC_Os03g48300.1	1436.26	772.843	2099.67	2.71681	1.44191	1.36016e-63	5.14079e-62	773	2100	1045	951	2567	2126	histidine acid phosphatase, putative, expressed	AT5G15070.1		Phosphoglycerate mutase-like family protein
LOC_Os01g56630.1	1205.23	648.73	1761.72	2.71565	1.4413	6.72383e-41	1.40082e-39	649	1762	416	498	315	314	dymeclin, putative, expressed	AT1G04200.1
LOC_Os01g65460.1	1910.48	1028.4	2792.55	2.71543	1.44118	2.53516e-43	5.67359e-42	1028	2793	10	23	9	2	beta-galactosidase precursor, putative, expressed	AT5G63810.1	BGAL10	beta-galactosidase 10
LOC_Os07g39900.1	1094.17	589.165	1599.18	2.71432	1.44059	3.39533e-51	9.22921e-50	589	1599	716	1185	1028	1447	interferon-related developmental regulator, putative, expressed	AT1G27760.3	ATSAT32,SAT32	interferon-related developmental regulator family protein / IFRD protein family
LOC_Os01g58890.4	4027.24	2168.77	5885.72	2.71385	1.44034	1.0833e-106	9.14798e-105	2169	5886	5416	8515	3623	3428	cysteine proteinase inhibitor precursor protein, putative, expressed
LOC_Os07g48100.1	3464.31	1869.2	5059.41	2.70673	1.43655	1.02687e-97	7.66416e-96	1869	5059	3827	4944	1677	4933	CAMK_KIN1/SNF1/Nim1_like.31 - CAMK includes calcium/calmodulin depedent protein kinases, expressed	AT5G58380.1	CIPK10,PKS2,SIP1,SNRK3.8	SOS3-interacting protein 1
LOC_Os02g37030.1	728.655	393.501	1063.81	2.70345	1.4348	6.50384e-39	1.27191e-37	394	1064	621	733	961	814	protein binding protein, putative, expressed	AT5G62910.1		RING/U-box superfamily protein
LOC_Os03g49420.2	848.49	458.695	1238.29	2.69958	1.43274	5.80288e-45	1.3576e-43	459	1238	866	841	1106	1315	HEAT repeat family protein, putative, expressed	AT5G19820.1	emb2734	ARM repeat superfamily protein
LOC_Os03g49420.1	849.332	459.252	1239.41	2.69876	1.4323	5.66277e-45	1.32552e-43	459	1239	866	842	1109	1315	HEAT repeat family protein, putative, expressed	AT5G19820.1	emb2734	ARM repeat superfamily protein
LOC_Os01g56630.2	1207.94	653.636	1762.24	2.69606	1.43085	1.92709e-40	3.95719e-39	654	1762	416	499	316	316	dymeclin, putative, expressed	AT1G04200.1
LOC_Os03g44620.2	8156.51	4415.47	11897.5	2.69452	1.43003	2.80438e-126	3.20437e-124	4415	11898	10988	11326	3140	9955	chaperone protein dnaJ, putative, expressed	AT5G22060.1	ATJ2,J2	DNAJ homologue 2
LOC_Os05g19970.1	2730.62	1478.96	3982.28	2.69263	1.42901	3.61586e-69	1.53256e-67	1479	3982	745	919	855	1063	ZOS5-06 - C2H2 zinc finger protein, expressed	AT3G62240.1		RING/U-box superfamily protein
LOC_Os06g19470.1	1992.14	1080.83	2903.45	2.68632	1.42563	7.50481e-65	2.92371e-63	1081	2903	739	1265	730	2128	WW domain containing protein, expressed	AT3G13225.2		WW domain-containing protein
LOC_Os06g19470.2	2001.31	1086.77	2915.85	2.68305	1.42387	7.3862e-65	2.88003e-63	1087	2916	744	1264	732	2137	WW domain containing protein, expressed	AT3G13225.2		WW domain-containing protein
LOC_Os05g37690.1	1510.14	820.087	2200.19	2.68287	1.42378	2.68305e-68	1.11901e-66	820	2200	1849	2993	1423	2906	OsFBL23 - F-box domain and LRR containing protein, expressed	AT2G39940.1	COI1	RNI-like superfamily protein
LOC_Os08g35620.2	704.989	383.05	1026.93	2.68092	1.42273	2.14711e-42	4.68455e-41	383	1027	964	490	2709	423	HD domain containing protein, putative, expressed	AT1G54130.1	AT-RSH3,ATRSH3,RSH3	RELA/SPOT homolog 3
LOC_Os06g19470.3	2132.11	1158.98	3105.24	2.67928	1.42184	3.871e-67	1.58027e-65	1159	3105	815	1361	761	2269	WW domain containing protein, expressed	AT3G13225.2		WW domain-containing protein
LOC_Os08g35620.1	708.619	385.28	1031.96	2.67846	1.42141	1.30458e-42	2.87034e-41	385	1032	977	494	2746	434	HD domain containing protein, putative, expressed	AT3G14050.1	AT-RSH2,ATRSH2,RSH2	RELA/SPOT homolog 2
LOC_Os05g38830.1	1900.28	1033.73	2766.83	2.67655	1.42038	1.11773e-56	3.51442e-55	1034	2767	783	739	700	721	HECT-domain domain containing protein, expressed	AT5G02880.1	UPL4	ubiquitin-protein ligase 4
LOC_Os02g45250.1	942.991	513.101	1372.88	2.67565	1.41989	1.38957e-42	3.05581e-41	513	1373	603	721	643	1151	homeobox and START domains containing protein, putative, expressed	AT4G00730.1	AHDP,ANL2	Homeobox-leucine zipper family protein / lipid-binding START domain-containing protein
LOC_Os05g38830.2	1900.27	1034.26	2766.28	2.67465	1.41935	1.32768e-56	4.16274e-55	1034	2766	782	740	700	721	HECT-domain domain containing protein, expressed	AT5G02880.1	UPL4	ubiquitin-protein ligase 4
LOC_Os02g17870.1	1366.24	743.687	1988.8	2.67425	1.41913	3.88968e-50	1.03323e-48	744	1989	501	696	793	1210	microfibrillar-associated protein 1, putative, expressed	AT4G08580.1		microfibrillar-associated protein-related
LOC_Os01g62290.2	16207.4	8832.03	23582.7	2.67014	1.41691	1.29802e-53	3.77108e-52	8832	23583	8899	6012	4567	5002	DnaK family protein, putative, expressed	AT3G12580.1	ATHSP70,HSP70	heat shock protein 70
LOC_Os06g20500.1	1129.72	615.645	1643.8	2.67005	1.41687	2.08973e-41	4.41383e-40	616	1644	423	452	563	688	tRNA-splicing endonuclease positive effector-related, putative, expressed	AT4G15570.1	MAA3	P-loop containing nucleoside triphosphate hydrolases superfamily protein
LOC_Os04g01740.1	3737.02	2038.63	5435.41	2.66621	1.41479	2.61174e-45	6.17211e-44	2039	5435	1516	1256	878	1667	heat shock protein, putative, expressed	AT5G52640.1	ATHS83,AtHsp90-1,ATHSP90.1,HSP81-1,HSP81.1,HSP83,HSP90.1	heat shock protein 90.1
LOC_Os01g62290.1	17253.6	9415.74	25091.6	2.66485	1.41406	1.41621e-51	3.88768e-50	9416	25092	9569	6569	5219	5408	DnaK family protein, putative, expressed	AT3G12580.1	ATHSP70,HSP70	heat shock protein 70
LOC_Os02g30730.1	1574.74	860.224	2289.26	2.66124	1.4121	6.74441e-55	2.01623e-53	860	2289	744	909	933	1208	SART-1 family protein, putative, expressed	AT5G16780.1	DOT2,MDF	SART-1 family
LOC_Os02g30730.2	1582.52	864.572	2300.48	2.66082	1.41187	5.10424e-55	1.53418e-53	865	2300	744	916	933	1210	SART-1 family protein, putative, expressed	AT5G16780.1	DOT2,MDF	SART-1 family
LOC_Os08g39080.1	1445.49	790.208	2100.76	2.65849	1.41061	3.81105e-62	1.37589e-60	790	2101	1340	1603	1747	2416	tetratricopeptide repeat domain containing protein, expressed	AT5G56290.1	ATPEX5,PEX5	peroxin 5
LOC_Os06g43790.1	1599.71	874.686	2324.72	2.65778	1.41022	2.14372e-61	7.60927e-60	875	2325	969	1366	1240	2289	transcription initiation factor TFIID subunit 1, putative, expressed	AT1G32750.1	GTD1,HAC13,HAF01,HAF1,TAF1	HAC13 protein (HAC13)
LOC_Os04g43800.1	6701.22	3665.27	9737.17	2.6566	1.40958	2.51899e-53	7.24233e-52	3665	9737	4147	14343	942	1131	phenylalanine ammonia-lyase, putative, expressed	AT2G37040.1	ATPAL1,PAL1	PHE ammonia lyase 1
LOC_Os03g55070.1	2609.81	1427.92	3791.7	2.6554	1.40893	3.21447e-82	1.8294e-80	1428	3792	2091	4815	966	3008	UDP-glucose 6-dehydrogenase, putative, expressed	AT5G15490.1		UDP-glucose 6-dehydrogenase family protein
LOC_Os02g06640.3	144340	79059.6	209620	2.65142	1.40677	1.12176e-22	1.27583e-21	79060	209620	73704	113091	66711	48448	ubiquitin family protein, putative, expressed	AT4G05320.2	UBQ10	polyubiquitin 10
LOC_Os01g58890.1	4219.08	2313.26	6124.9	2.64773	1.40476	1.07175e-103	8.76662e-102	2313	6125	5716	9002	3898	3717	cysteine proteinase inhibitor precursor protein, putative, expressed	AT2G40880.1	ATCYSA,CYSA,FL3-27	cystatin A
LOC_Os02g06640.1	178766	98027.4	259504	2.64726	1.4045	1.27713e-21	1.39082e-20	98027	259504	91271	139775	83252	59779	ubiquitin family protein, putative, expressed	AT4G05320.2	UBQ10	polyubiquitin 10
LOC_Os12g02810.1	1640.96	899.887	2382.03	2.64704	1.40438	2.81782e-43	6.29028e-42	900	2382	184	460	198	221	protein kinase domain containing protein, expressed	AT5G01020.1		Protein kinase superfamily protein
LOC_Os05g23320.2	1317.31	723.398	1911.23	2.64202	1.40164	2.59611e-43	5.80413e-42	723	1911	361	483	842	367		AT3G01750.1		Ankyrin repeat family protein
LOC_Os07g23485.1	2616.29	1437.14	3795.44	2.64097	1.40107	1.63089e-53	4.71649e-52	1437	3795	105	138	162	107
LOC_Os10g35550.1	1158.14	636.326	1679.96	2.64009	1.40059	2.78306e-45	6.56648e-44	636	1680	703	717	789	901	pre-mRNA-processing factor 6, putative, expressed	AT4G03430.1	EMB2770,STA1	pre-mRNA splicing factor-related
LOC_Os08g39150.1	691.526	380.429	1002.62	2.6355	1.39808	4.83826e-35	8.51526e-34	380	1003	842	487	1070	394		AT5G35690.1
LOC_Os12g37410.1	870.012	478.818	1261.21	2.634	1.39725	1.55775e-46	3.80922e-45	479	1261	731	1075	1086	2340	CPuORF5 - conserved peptide uORF-containing transcript, expressed	AT3G62420.1	ATBZIP53,BZIP53	basic region/leucine zipper motif 53
LOC_Os11g32110.2	3859.95	2126.66	5593.23	2.63005	1.39509	6.26676e-95	4.48837e-93	2127	5593	3730	4104	3483	4135	auxin response factor, putative, expressed	AT5G62000.1	ARF1-BP,ARF2,HSS,ORE14	auxin response factor 2
LOC_Os11g32110.3	3860.78	2127.78	5593.78	2.62893	1.39448	7.3257e-95	5.23835e-93	2128	5594	3731	4105	3483	4136	auxin response factor, putative, expressed	AT5G62000.1	ARF1-BP,ARF2,HSS,ORE14	auxin response factor 2
LOC_Os11g32110.1	3859.4	2127.25	5591.55	2.62854	1.39426	8.14215e-95	5.81279e-93	2127	5592	3728	4103	3479	4134	auxin response factor, putative, expressed	AT5G62000.1	ARF1-BP,ARF2,HSS,ORE14	auxin response factor 2
LOC_Os01g58890.3	2021.77	1114.67	2928.88	2.62757	1.39373	1.82295e-74	8.83265e-73	1115	2929	2732	4262	1902	1733	cysteine proteinase inhibitor precursor protein, putative, expressed
LOC_Os12g04204.5	8912.53	4914.81	12910.3	2.62681	1.39331	2.26193e-101	1.79714e-99	4915	12910	1095	8827	805	13579
LOC_Os11g32110.4	3861.45	2131.51	5591.38	2.6232	1.39133	1.86209e-94	1.32298e-92	2132	5591	3731	4098	3482	4134	auxin response factor, putative, expressed	AT5G62000.1	ARF1-BP,ARF2,HSS,ORE14	auxin response factor 2
LOC_Os06g14470.1	733.358	404.846	1061.87	2.6229	1.39116	2.43614e-29	3.53069e-28	405	1062	263	380	367	438	RNA recognition motif containing protein, putative, expressed	AT5G37720.2	ALY4	ALWAYS EARLY 4
LOC_Os08g39080.2	1360.33	751.131	1969.52	2.62208	1.39071	7.82864e-59	2.61352e-57	751	1970	1284	1548	1695	2369	tetratricopeptide repeat domain containing protein, expressed	AT5G56290.1	ATPEX5,PEX5	peroxin 5
LOC_Os05g45400.1	762.593	421.234	1103.95	2.62076	1.38998	2.86974e-53	8.23476e-52	421	1104	2176	2305	3429	3597		AT3G14830.1
LOC_Os07g40290.1	3361.59	1857.1	4866.07	2.62025	1.3897	9.64269e-63	3.55361e-61	1857	4866	176	651	86	64	OsGH3.8 - Probable indole-3-acetic acid-amido synthetase, expressed	AT4G37390.1	AUR3,BRU6,GH3-2,GH3.2,YDK1	Auxin-responsive GH3 family protein
LOC_Os03g55070.2	2539.89	1403.51	3676.27	2.61935	1.38921	3.51931e-79	1.90973e-77	1404	3676	2067	4720	946	2915	UDP-glucose 6-dehydrogenase, putative, expressed	AT5G15490.1		UDP-glucose 6-dehydrogenase family protein
LOC_Os12g15420.1	1030.96	569.963	1491.95	2.61763	1.38826	9.92332e-44	2.24459e-42	570	1492	705	800	751	1212	nucampholin, putative, expressed	AT1G80930.1		MIF4G domain-containing protein / MA3 domain-containing protein
LOC_Os04g42670.1	699.712	387.178	1012.25	2.61442	1.38649	3.26096e-26	4.24212e-25	387	1012	188	279	310	287	OsFBL19 - F-box domain and LRR containing protein, expressed	AT1G47056.1	VFB1	VIER F-box proteine 1
LOC_Os03g07590.1	830.371	459.534	1201.21	2.61397	1.38624	3.84376e-23	4.45165e-22	460	1201	45	77	43	87
LOC_Os05g23320.1	1210	669.714	1750.28	2.61347	1.38597	2.20849e-40	4.52663e-39	670	1750	349	457	813	351		AT3G01750.1		Ankyrin repeat family protein
LOC_Os03g53800.2	1791.76	991.974	2591.54	2.61251	1.38544	2.07666e-60	7.19832e-59	992	2592	682	1831	279	2524	periplasmic beta-glucosidase precursor, putative, expressed	AT5G20950.1		Glycosyl hydrolase family protein
LOC_Os03g32526.1	1173.63	649.955	1697.3	2.61141	1.38483	4.23315e-41	8.86082e-40	650	1697	450	479	609	728	tRNA-splicing endonuclease positive effector-related, putative, expressed	AT4G15570.1	MAA3	P-loop containing nucleoside triphosphate hydrolases superfamily protein
LOC_Os03g20310.2	796.229	441.137	1151.32	2.6099	1.38399	6.76218e-45	1.57953e-43	441	1151	1144	1458	1234	1733	transcription factor HBP-1b, putative, expressed	AT5G06950.1	AHBP-1B,TGA2	bZIP transcription factor family protein
LOC_Os01g70740.1	1036.5	574.421	1498.57	2.60884	1.38341	1.85557e-47	4.65035e-46	574	1499	770	852	1508	1556
LOC_Os03g53800.4	1785.86	989.745	2581.97	2.60873	1.38335	3.90482e-60	1.34135e-58	990	2582	681	1826	279	2520	periplasmic beta-glucosidase precursor, putative, expressed	AT5G20950.1		Glycosyl hydrolase family protein
LOC_Os03g41080.1	2880.85	1597.39	4164.31	2.60695	1.38236	2.72386e-84	1.61876e-82	1597	4164	1686	1967	5820	3460	seed maturation protein PM23, putative, expressed	AT2G14910.1
LOC_Os08g39350.1	1473.96	817.328	2130.59	2.60678	1.38227	8.19378e-55	2.44128e-53	817	2131	369	1144	821	2540	glycerophosphoryl diester phosphodiesterase family protein, putative, expressed	AT4G26690.1	GPDL2,MRH5,SHV3	PLC-like phosphodiesterase family protein
LOC_Os03g20310.1	818.643	454.347	1182.94	2.60361	1.38051	1.81242e-45	4.30841e-44	454	1183	1173	1486	1258	1760	transcription factor HBP-1b, putative, expressed	AT5G06950.1	AHBP-1B,TGA2	bZIP transcription factor family protein
LOC_Os02g06640.4	113550	63055.9	164044	2.60156	1.37938	1.01687e-21	1.11231e-20	63056	164044	58565	89071	55058	38246	ubiquitin family protein, putative, expressed	AT4G05320.2	UBQ10	polyubiquitin 10
LOC_Os03g16460.1	957.512	532.027	1383	2.59948	1.37823	5.55836e-32	8.83558e-31	532	1383	257	293	455	252		AT3G09350.1	Fes1A	Fes1A
LOC_Os03g20310.3	800.574	445.231	1155.92	2.59622	1.37641	1.23062e-44	2.85497e-43	445	1156	1160	1466	1241	1720	transcription factor HBP-1b, putative, expressed	AT5G06950.1	AHBP-1B,TGA2	bZIP transcription factor family protein
LOC_Os01g15860.1	724.508	402.954	1046.06	2.59599	1.37628	2.62454e-31	4.06697e-30	403	1046	476	440	544	528	pre-mRNA-processing factor 6, putative, expressed	AT4G03430.1	EMB2770,STA1	pre-mRNA splicing factor-related
LOC_Os11g02830.2	1615.03	898.408	2331.66	2.59532	1.37591	3.54229e-41	7.42173e-40	898	2332	176	454	187	217	protein kinase domain containing protein, expressed	AT5G01020.1		Protein kinase superfamily protein
LOC_Os09g29170.2	914.273	508.642	1319.9	2.59495	1.37571	4.11039e-32	6.56922e-31	509	1320	431	358	393	256	CAMK_CAMK_like.38 - CAMK includes calcium/calmodulin depedent protein kinases, expressed	AT1G12680.1	PEPKR2	phosphoenolpyruvate carboxylase-related kinase 2
LOC_Os11g02830.1	1619.77	901.139	2338.39	2.59493	1.3757	3.03662e-41	6.38338e-40	901	2338	176	455	187	217	protein kinase domain containing protein, expressed	AT5G01020.1		Protein kinase superfamily protein
LOC_Os09g28060.1	698.816	389.373	1008.26	2.58944	1.37264	2.07263e-24	2.53835e-23	389	1008	245	232	217	150	MORN repeat domain containing protein, expressed	AT1G21920.1		Histone H3 K4-specific methyltransferase SET7/9 family protein
LOC_Os12g04204.4	6575.36	3665.9	9484.81	2.5873	1.37145	6.38449e-90	4.18095e-88	3666	9485	803	6014	596	9504
LOC_Os07g08710.3	1005.79	561.018	1450.56	2.58559	1.37049	1.1067e-32	1.79855e-31	561	1451	473	399	81	347	AT hook-containing DNA-binding protein, putative, expressed
LOC_Os01g14370.2	1835.54	1025.06	2646.02	2.58133	1.36812	6.64065e-57	2.10591e-55	1025	2646	803	789	1120	1662	histone acetyltransferase HAC5, putative, expressed	AT1G79000.1	ATHAC1,ATHPCAT2,HAC1,PCAT2	histone acetyltransferase of the CBP family 1
LOC_Os03g20310.4	778.895	435.31	1122.48	2.57857	1.36657	2.65297e-43	5.92827e-42	435	1122	1126	1440	1211	1692	transcription factor HBP-1b, putative, expressed	AT5G06950.1	AHBP-1B,TGA2	bZIP transcription factor family protein
LOC_Os02g14800.5	756.154	423.243	1089.07	2.57315	1.36353	1.91858e-32	3.09529e-31	423	1089	374	559	667	613
LOC_Os01g14370.1	1829.09	1024.53	2633.65	2.5706	1.3621	2.48221e-56	7.75519e-55	1025	2634	799	786	1116	1660	histone acetyltransferase HAC5, putative, expressed	AT1G79000.1	ATHAC1,ATHPCAT2,HAC1,PCAT2	histone acetyltransferase of the CBP family 1
LOC_Os11g36430.3	1886.53	1057.44	2715.61	2.56809	1.3607	3.12655e-59	1.05249e-57	1057	2716	1003	1388	1325	1476	zinc finger, C3HC4 type domain containing protein, expressed	AT5G22000.1	RHF2A	RING-H2 group F2A
LOC_Os03g22730.1	3142.49	1761.61	4523.38	2.56776	1.36051	8.26964e-73	3.84707e-71	1762	4523	2395	1952	544	1126	nucleolar protein NOP5-1, putative, expressed	AT3G05060.1		NOP56-like pre RNA processing ribonucleoprotein
LOC_Os05g47780.1	847.034	474.972	1219.09	2.56666	1.35989	4.25755e-32	6.79951e-31	475	1219	251	715	280	553	E3 ubiquitin ligase, putative, expressed	AT3G18290.1	BTS,EMB2454	zinc finger protein-related
LOC_Os09g29170.1	952.095	534.256	1369.93	2.56419	1.3585	1.86756e-32	3.01516e-31	534	1370	455	373	412	271	CAMK_CAMK_like.38 - CAMK includes calcium/calmodulin depedent protein kinases, expressed	AT1G12680.1	PEPKR2	phosphoenolpyruvate carboxylase-related kinase 2
LOC_Os03g53800.1	1803.51	1012.13	2594.89	2.56381	1.35829	1.60617e-58	5.32198e-57	1012	2595	693	1842	288	2540	periplasmic beta-glucosidase precursor, putative, expressed	AT5G20950.1		Glycosyl hydrolase family protein
LOC_Os04g34670.1	1069.54	600.956	1538.11	2.55944	1.35583	2.45282e-37	4.62148e-36	601	1538	421	455	581	680	tRNA-splicing endonuclease positive effector-related, putative, expressed	AT4G15570.1	MAA3	P-loop containing nucleoside triphosphate hydrolases superfamily protein
LOC_Os05g50810.2	778.378	437.401	1119.36	2.5591	1.35564	2.68642e-38	5.15584e-37	437	1119	930	1203	723	938	CAMK_CAMK_like.5 - CAMK includes calcium/calmodulin depedent protein kinases, expressed	AT4G23650.1	CDPK6,CPK3	calcium-dependent protein kinase 6
LOC_Os07g37650.1	4998.44	2809.33	7187.55	2.55845	1.35527	4.97448e-97	3.68794e-95	2809	7188	3319	4627	3737	5972	GTPase-activating protein, putative, expressed	AT5G54310.1	AGD5,NEV	ARF-GAP domain 5
LOC_Os03g53800.5	1807.35	1016.45	2598.25	2.55621	1.354	3.29521e-58	1.08215e-56	1016	2598	692	1840	286	2538	periplasmic beta-glucosidase precursor, putative, expressed	AT5G20950.1		Glycosyl hydrolase family protein
LOC_Os06g14750.1	1583.57	891.411	2275.74	2.55296	1.35217	2.28801e-55	6.95249e-54	891	2276	1258	1362	1442	1294	phosphatidylinositol-4-phosphate 5-Kinase family protein, putative, expressed	AT3G14270.1	FAB1B	phosphatidylinositol-4-phosphate 5-kinase family protein
LOC_Os04g58880.1	1356.63	763.728	1949.52	2.55264	1.35199	2.64607e-45	6.2499e-44	764	1950	679	712	939	746	exo70 exocyst complex subunit, putative, expressed	AT5G03540.1	ATEXO70A1,EXO70A1	exocyst subunit exo70 family protein A1
LOC_Os09g29170.3	908.542	511.484	1305.6	2.55257	1.35195	4.80145e-31	7.36311e-30	511	1306	430	354	393	260	CAMK_CAMK_like.38 - CAMK includes calcium/calmodulin depedent protein kinases, expressed	AT1G12680.1	PEPKR2	phosphoenolpyruvate carboxylase-related kinase 2
LOC_Os06g43120.2	1223.9	689.507	1758.28	2.55006	1.35053	1.00122e-43	2.26353e-42	690	1758	725	748	983	747	zinc finger C-x8-C-x5-C-x3-H type family protein, expressed	AT1G21580.1		Zinc finger C-x8-C-x5-C-x3-H type family protein
LOC_Os06g48160.1	697.768	394.417	1001.12	2.53823	1.34382	1.63155e-18	1.52376e-17	394	1001	40	75	22	2	glycosyl hydrolases family 16, putative, expressed	AT5G57560.1	TCH4,XTH22	Xyloglucan endotransglucosylase/hydrolase family protein
LOC_Os06g22820.1	966.792	546.743	1386.84	2.53655	1.34287	7.86671e-44	1.78304e-42	547	1387	813	1453	465	1976	cyclin-dependent kinase F-1, putative, expressed	AT4G28980.1	CAK1AT,CDKF;1	CDK-activating kinase 1AT
LOC_Os06g03990.1	753.794	426.614	1080.97	2.53385	1.34133	1.28659e-46	3.15136e-45	427	1081	1036	1832	1695	4098	aminotransferase, classes I and II, domain containing protein, expressed	AT5G51690.1	ACS12	1-amino-cyclopropane-1-carboxylate synthase 12
LOC_Os09g31031.2	9333.18	5283.09	13383.3	2.53323	1.34098	1.29689e-107	1.11427e-105	5283	13383	4700	6540	4882	2842	ubiquitin family protein, putative, expressed	AT2G36170.1		Ubiquitin supergroup;Ribosomal protein L40e
LOC_Os12g18120.4	896.905	507.721	1286.09	2.53306	1.34088	3.84762e-39	7.58478e-38	508	1286	932	1085	566	986	zinc finger C-x8-C-x5-C-x3-H type family protein, expressed	AT3G48440.1		Zinc finger C-x8-C-x5-C-x3-H type family protein
LOC_Os03g53800.3	1815.03	1027.85	2602.21	2.53171	1.34011	3.15639e-57	1.00891e-55	1028	2602	694	1844	287	2542	periplasmic beta-glucosidase precursor, putative, expressed	AT5G20950.1		Glycosyl hydrolase family protein
LOC_Os04g58564.3	2527.28	1431.21	3623.36	2.53167	1.34009	4.57841e-62	1.64356e-60	1431	3623	1035	1192	980	1265	GA18008-PA, putative, expressed	AT5G18400.2		Cytokine-induced anti-apoptosis inhibitor 1, Fe-S biogenesis
LOC_Os09g33450.2	932.639	528.236	1337.04	2.53114	1.33979	5.81902e-39	1.13899e-37	528	1337	647	1230	403	1071	zinc finger DHHC domain-containing protein, putative, expressed	AT3G26935.1		DHHC-type zinc finger family protein
LOC_Os02g41680.1	9211.59	5217.46	13205.7	2.53106	1.33974	4.15084e-29	5.96124e-28	5217	13206	5720	24400	1199	1677	phenylalanine ammonia-lyase, putative, expressed	AT2G37040.1	ATPAL1,PAL1	PHE ammonia lyase 1
LOC_Os01g62820.3	1230.85	697.227	1764.47	2.5307	1.33953	9.86691e-40	1.98931e-38	697	1764	323	428	697	860	Transcription initiation factor TFIID subunit A containing protein, expressed	AT1G17440.1	EER4,TAF12B	Transcription initiation factor TFIID subunit A
LOC_Os04g41100.2	2904.44	1645.3	4163.58	2.53059	1.33947	7.01208e-76	3.52865e-74	1645	4164	1626	2043	2497	3835	cyclin-dependent kinase G-2, putative, expressed	AT1G67580.1		Protein kinase superfamily protein
LOC_Os01g62820.2	1230.56	697.227	1763.89	2.52987	1.33906	1.05496e-39	2.12015e-38	697	1764	323	428	697	860	Transcription initiation factor TFIID subunit A containing protein, expressed	AT1G17440.1	EER4,TAF12B	Transcription initiation factor TFIID subunit A
LOC_Os01g62820.1	1230.56	697.227	1763.89	2.52987	1.33906	1.0506e-39	2.11236e-38	697	1764	324	428	697	860	Transcription initiation factor TFIID subunit A containing protein, expressed	AT1G17440.1	EER4,TAF12B	Transcription initiation factor TFIID subunit A
LOC_Os01g48930.1	2226.73	1261.95	3191.51	2.52904	1.33859	5.2277e-79	2.82296e-77	1262	3192	3124	4725	1661	12171	splicing factor-related, putative, expressed	AT4G01000.1		Ubiquitin-like superfamily protein
LOC_Os08g33280.1	849.687	481.55	1217.82	2.52897	1.33855	1.56889e-20	1.63352e-19	482	1218	22	4	7	7	ulp1 protease family, C-terminal catalytic domain containing protein, expressed	AT3G06910.1	ULP1A	UB-like protease 1A
LOC_Os09g31031.1	9313.36	5280.36	13346.4	2.52755	1.33774	4.42784e-107	3.76783e-105	5280	13346	4699	6538	4882	2842	ubiquitin family protein, putative, expressed	AT2G36170.1		Ubiquitin supergroup;Ribosomal protein L40e
LOC_Os02g14800.4	743.51	421.626	1065.4	2.52687	1.33735	6.82675e-31	1.04077e-29	422	1065	365	552	645	602
LOC_Os07g05570.1	731.764	415.269	1048.26	2.52429	1.33588	3.45222e-33	5.71084e-32	415	1048	925	482	1180	223	ERD4 protein, putative, expressed	AT1G30360.1	ERD4	Early-responsive to dehydration stress protein (ERD4)
LOC_Os04g14510.2	1475.58	837.617	2113.54	2.52327	1.3353	2.02714e-51	5.53393e-50	838	2114	864	935	1548	1505		AT1G32810.2		RING/FYVE/PHD zinc finger superfamily protein
LOC_Os09g33450.1	950.433	539.691	1361.17	2.52213	1.33465	3.22781e-39	6.38277e-38	540	1361	663	1255	407	1087	zinc finger DHHC domain-containing protein, putative, expressed	AT3G26935.1		DHHC-type zinc finger family protein
LOC_Os06g13820.2	2758.52	1566.87	3950.17	2.52106	1.33403	1.92109e-70	8.4243e-69	1567	3950	1855	1890	1873	2051	dynamin, putative, expressed	AT1G59610.1	ADL3,CF1,DL3,DRP2B	dynamin-like 3
LOC_Os04g41100.3	2904.78	1650.12	4159.44	2.52069	1.33382	3.12192e-75	1.55689e-73	1650	4159	1628	2037	2493	3818	cyclin-dependent kinase G-2, putative, expressed	AT1G67580.1		Protein kinase superfamily protein
LOC_Os04g38900.1	846.088	480.827	1211.35	2.5193	1.33302	9.83043e-27	1.29941e-25	481	1211	292	227	289	190	prohibitin, putative, expressed	AT5G40770.1	ATPHB3,PHB3	prohibitin 3
LOC_Os06g13820.1	2764.95	1571.8	3958.09	2.51819	1.33239	2.05084e-70	8.9755e-69	1572	3958	1867	1903	1883	2060	dynamin, putative, expressed	AT1G59610.1	ADL3,CF1,DL3,DRP2B	dynamin-like 3
LOC_Os11g36430.5	1898.1	1079.13	2717.06	2.51783	1.33218	2.30834e-57	7.41581e-56	1079	2717	1025	1408	1364	1499	zinc finger, C3HC4 type domain containing protein, expressed	AT5G22000.1	RHF2A	RING-H2 group F2A
LOC_Os05g03820.3	3412.48	1940.89	4884.07	2.51641	1.33137	2.7633e-77	1.42451e-75	1941	4884	1689	2880	1925	2721	glutamate--cysteine ligase, chloroplast precursor, putative, expressed	AT4G23100.1	ATECS1,CAD2,GSH1,GSHA,PAD2,RML1	glutamate-cysteine ligase
LOC_Os05g03820.1	3412.48	1940.89	4884.07	2.51641	1.33137	2.73978e-77	1.41403e-75	1941	4884	1690	2880	1925	2722	glutamate--cysteine ligase, chloroplast precursor, putative, expressed	AT4G23100.1	ATECS1,CAD2,GSH1,GSHA,PAD2,RML1	glutamate-cysteine ligase
LOC_Os05g03820.2	3411.9	1940.89	4882.91	2.51582	1.33103	3.03133e-77	1.55906e-75	1941	4883	1689	2880	1924	2721	glutamate--cysteine ligase, chloroplast precursor, putative, expressed	AT4G23100.1	ATECS1,CAD2,GSH1,GSHA,PAD2,RML1	glutamate-cysteine ligase
LOC_Os02g11780.1	1148.12	653.216	1643.02	2.51528	1.33072	9.16809e-44	2.07588e-42	653	1643	731	900	994	1283	transcription factor S-II, central domain containing protein, expressed	AT5G11430.1		SPOC domain / Transcription elongation factor S-II protein
LOC_Os04g41100.5	2997.27	1705.59	4288.95	2.51465	1.33036	4.40372e-76	2.2338e-74	1706	4289	1674	2121	2585	3987	cyclin-dependent kinase G-2, putative, expressed	AT1G67580.1		Protein kinase superfamily protein
LOC_Os11g36430.1	1999.03	1138.19	2859.86	2.51264	1.3292	8.42738e-59	2.81128e-57	1138	2860	1081	1478	1426	1572	zinc finger, C3HC4 type domain containing protein, expressed	AT5G22000.1	RHF2A	RING-H2 group F2A
LOC_Os07g41694.1	926.925	527.789	1326.06	2.51248	1.32911	2.85936e-42	6.20494e-41	528	1326	922	796	1495	1476	acidic leucine-rich nuclear phosphoprotein 32-related protein 1, putative, expressed	AT3G50690.1		Leucine-rich repeat (LRR) family protein
LOC_Os04g41100.6	2876.72	1638	4115.43	2.51247	1.32911	1.97694e-74	9.55786e-73	1638	4115	1602	2035	2468	3790	cyclin-dependent kinase G-2, putative, expressed	AT1G67580.1		Protein kinase superfamily protein
LOC_Os04g41100.1	2939.17	1674.54	4203.81	2.51043	1.32793	3.92493e-75	1.94639e-73	1675	4204	1654	2067	2550	3894	cyclin-dependent kinase G-2, putative, expressed	AT1G67580.1		Protein kinase superfamily protein
LOC_Os04g41100.4	2939.96	1675.6	4204.33	2.50915	1.3272	4.5911e-75	2.26409e-73	1676	4204	1655	2068	2550	3894	cyclin-dependent kinase G-2, putative, expressed	AT1G67580.1		Protein kinase superfamily protein
LOC_Os11g04480.1	1739.58	992.146	2487.01	2.50669	1.32579	9.22883e-46	2.20805e-44	992	2487	707	514	830	268	peflin, putative, expressed	AT3G10300.3		Calcium-binding EF-hand family protein
LOC_Os12g40190.1	1192.94	681.032	1704.84	2.50333	1.32385	6.96563e-41	1.45051e-39	681	1705	572	610	793	988	G-protein alpha subunit, putative, expressed	AT2G23460.1	ATXLG1,XLG1	extra-large G-protein 1
LOC_Os10g22630.1	2552.58	1457.39	3647.78	2.50295	1.32363	5.89112e-80	3.24443e-78	1457	3648	1685	3162	3665	9376
LOC_Os12g39320.1	2028.73	1158.34	2899.11	2.50281	1.32355	8.63779e-48	2.18937e-46	1158	2899	430	363	642	563	DUF221 domain containing protein, expressed	AT3G01100.1	ATHYP1,HYP1	hypothetical protein 1
LOC_Os05g50810.1	789.617	450.948	1128.29	2.50203	1.3231	3.71337e-37	6.95222e-36	451	1128	951	1225	744	969	CAMK_CAMK_like.5 - CAMK includes calcium/calmodulin depedent protein kinases, expressed	AT4G23650.1	CDPK6,CPK3	calcium-dependent protein kinase 6
LOC_Os03g02560.1	2683.64	1533.73	3833.56	2.4995	1.32164	1.89439e-51	5.17793e-50	1534	3834	363	274	347	194	cyclin-like F-box, putative, expressed	AT4G00755.1		F-box family protein
LOC_Os10g22630.2	2735.06	1564.11	3906.02	2.49728	1.32036	1.71026e-82	9.84709e-81	1564	3906	1862	3450	3874	10665
LOC_Os07g27790.1	3402.83	1946.21	4859.44	2.49687	1.32012	6.03667e-76	3.04125e-74	1946	4859	1679	2885	1905	2708	glutamate--cysteine ligase, chloroplast precursor, putative, expressed	AT4G23100.1	ATECS1,CAD2,GSH1,GSHA,PAD2,RML1	glutamate-cysteine ligase
LOC_Os03g52980.1	816.13	466.806	1165.45	2.49666	1.32	3.34663e-29	4.82503e-28	467	1165	379	309	493	470	CWF19-like 2, cell cycle control, putative, expressed	AT1G56290.1		CwfJ-like family protein
LOC_Os07g43604.1	1938.06	1109.01	2767.12	2.49513	1.31912	6.93597e-38	1.32087e-36	1109	2767	34	38	69	16
LOC_Os02g04010.2	1208.19	691.4	1724.99	2.49492	1.319	4.5502e-38	8.6952e-37	691	1725	453	486	869	438	cyclin-T1-1, putative, expressed	AT5G45190.1		Cyclin family protein
LOC_Os01g72610.1	794.788	454.904	1134.67	2.49431	1.31864	4.82202e-33	7.93833e-32	455	1135	223	928	380	1131	glycosyltransferase, putative, expressed	AT2G41640.1		Glycosyltransferase family 61 protein
LOC_Os07g45070.1	1459.48	835.89	2083.08	2.49205	1.31733	7.31206e-49	1.90019e-47	836	2083	1011	970	834	1638	FAT domain-containing protein, putative, expressed	AT2G17930.1		Phosphatidylinositol 3- and 4-kinase family protein with FAT domain
LOC_Os04g14510.1	1470.71	842.468	2098.94	2.49142	1.31697	4.55953e-50	1.20898e-48	842	2099	863	935	1546	1507		AT1G32810.2		RING/FYVE/PHD zinc finger superfamily protein
LOC_Os05g43570.2	895.274	513.128	1277.42	2.48948	1.31584	1.21186e-38	2.34921e-37	513	1277	943	1252	978	668	AGC_AGC_other_NDRh_TRCd.2 - ACG kinases include homologs to PKA, PKG and PKC, expressed	AT4G14350.1		AGC (cAMP-dependent, cGMP-dependent and protein kinase C) kinase family protein
LOC_Os05g43570.3	894.985	513.128	1276.84	2.48835	1.31519	1.33847e-38	2.59012e-37	513	1277	943	1252	978	666	AGC_AGC_other_NDRh_TRCd.2 - ACG kinases include homologs to PKA, PKG and PKC, expressed	AT4G14350.1		AGC (cAMP-dependent, cGMP-dependent and protein kinase C) kinase family protein
LOC_Os04g38900.2	903.093	517.813	1288.37	2.4881	1.31505	1.31914e-27	1.80003e-26	518	1288	314	246	321	212	prohibitin, putative, expressed	AT5G40770.1	ATPHB3,PHB3	prohibitin 3
LOC_Os12g26030.1	978.092	560.875	1395.31	2.48774	1.31483	1.41729e-37	2.6795e-36	561	1395	478	739	706	1173	FACT complex subunit SPT16, putative, expressed	AT4G10710.1	SPT16	global transcription factor C
LOC_Os12g04240.1	1707.72	979.405	2436.03	2.48725	1.31455	1.23463e-44	2.86277e-43	979	2436	702	508	817	273	peflin, putative, expressed	AT3G10300.3		Calcium-binding EF-hand family protein
LOC_Os01g48930.2	1793.83	1029.16	2558.51	2.48602	1.31384	5.20488e-71	2.3238e-69	1029	2559	2490	3737	1327	9546	splicing factor-related, putative, expressed	AT4G01000.1		Ubiquitin-like superfamily protein
LOC_Os06g14470.2	722.111	414.519	1029.7	2.48409	1.31272	3.49146e-27	4.70487e-26	415	1030	305	407	425	503	RNA recognition motif containing protein, putative, expressed	AT1G66260.1		RNA-binding (RRM/RBD/RNP motifs) family protein
LOC_Os08g06330.1	1400.15	804.091	1996.2	2.48256	1.31183	6.00451e-33	9.84482e-32	804	1996	162	141	213	172	zinc finger C-x8-C-x5-C-x3-H type family protein, expressed	AT1G32360.1		Zinc finger (CCCH-type) family protein
LOC_Os12g04204.3	5001.42	2874.59	7128.25	2.47975	1.31019	9.90139e-86	6.03808e-84	2875	7128	598	4190	391	6343
LOC_Os02g56740.2	1341.8	771.784	1911.81	2.47713	1.30867	8.34751e-43	1.84754e-41	772	1912	554	887	458	1269	translation initiation factor eIF-2B subunit epsilon, putative, expressed	AT2G34970.1		Trimeric LpxA-like enzyme
LOC_Os02g56740.1	1368.5	787.477	1949.52	2.47566	1.30781	3.05785e-43	6.82268e-42	787	1950	564	894	463	1288	translation initiation factor eIF-2B subunit epsilon, putative, expressed	AT2G34970.1		Trimeric LpxA-like enzyme
LOC_Os10g35720.2	2238.63	1288.29	3188.96	2.47535	1.30763	1.05396e-56	3.31861e-55	1288	3189	987	1266	1165	1073	OsGrx_S17 - glutaredoxin subgroup II, expressed	AT4G04950.1		thioredoxin family protein
LOC_Os06g43120.1	1387.06	798.319	1975.8	2.47494	1.3074	3.97977e-45	9.34034e-44	798	1976	834	885	1144	859	zinc finger C-x8-C-x5-C-x3-H type family protein, expressed	AT1G21580.1		Zinc finger C-x8-C-x5-C-x3-H type family protein
LOC_Os05g43570.1	897.747	516.947	1278.55	2.47327	1.30642	2.40082e-38	4.60971e-37	517	1279	952	1276	991	676	AGC_AGC_other_NDRh_TRCd.2 - ACG kinases include homologs to PKA, PKG and PKC, expressed	AT4G14350.1		AGC (cAMP-dependent, cGMP-dependent and protein kinase C) kinase family protein
LOC_Os04g58564.2	2406.97	1386.2	3427.75	2.47277	1.30613	8.38144e-58	2.73022e-56	1386	3428	1010	1148	943	1240	GA18008-PA, putative, expressed	AT5G18400.2		Cytokine-induced anti-apoptosis inhibitor 1, Fe-S biogenesis
LOC_Os05g01760.1	1379.46	795.113	1963.8	2.46984	1.30442	1.65771e-46	4.04919e-45	795	1964	953	1093	1262	972	lysine ketoglutarate reductase trans-splicing related 1, putative, expressed	AT1G67850.1		Protein of unknown function (DUF707)
LOC_Os04g58564.1	2583.81	1491.11	3676.5	2.46562	1.30195	6.78446e-60	2.31727e-58	1491	3677	1087	1243	1030	1344	GA18008-PA, putative, expressed	AT5G18400.2		Cytokine-induced anti-apoptosis inhibitor 1, Fe-S biogenesis
LOC_Os06g05130.1	924.93	534.235	1315.62	2.46263	1.3002	1.94267e-34	3.3473e-33	534	1316	623	634	1002	429	myristoyl-acyl carrier protein thioesterase, chloroplast precursor, putative, expressed	AT1G08510.1	FATB	fatty acyl-ACP thioesterases B
LOC_Os01g09420.1	1077.41	623.245	1531.57	2.45741	1.29714	6.49811e-37	1.2069e-35	623	1532	472	593	657	1042
LOC_Os08g06280.4	1449.48	839.179	2059.78	2.45452	1.29544	1.61373e-50	4.32023e-49	839	2060	667	2985	538	1588	LSD1 zinc finger domain containing protein, expressed	AT1G32540.1	LOL1	lsd one like 1
LOC_Os08g14230.1	1310.41	759.964	1860.85	2.44861	1.29196	4.56965e-32	7.28482e-31	760	1861	271	189	240	226	villin, putative, expressed	AT4G30160.2	ATVLN4,VLN4	villin 4
LOC_Os02g08120.1	1769.41	1026.2	2512.61	2.44846	1.29187	7.28819e-59	2.44044e-57	1026	2513	1190	1678	2086	3382	calmodulin binding protein, putative, expressed	AT5G57580.1		Calmodulin-binding protein
LOC_Os02g08120.2	1774.68	1029.99	2519.37	2.44601	1.29043	7.72842e-59	2.582e-57	1030	2519	1195	1683	2091	3393	calmodulin binding protein, putative, expressed	AT5G57580.1		Calmodulin-binding protein
LOC_Os08g34580.1	1081.93	628.662	1535.19	2.442	1.28806	1.17978e-27	1.61184e-26	629	1535	274	272	94	131	trehalose-6-phosphate synthase, putative, expressed	AT1G23870.1	ATTPS9,TPS9	trehalose-phosphatase/synthase 9
LOC_Os10g28340.1	881.904	512.488	1251.32	2.44165	1.28786	8.45875e-29	1.1985e-27	512	1251	270	344	541	450	heat stress transcription factor, putative, expressed	AT3G22830.1	AT-HSFA6B,HSFA6B	heat shock transcription factor A6B
LOC_Os01g09120.2	1044.53	607.396	1481.67	2.43937	1.28651	2.19879e-29	3.18878e-28	607	1482	124	181	209	703	Twin LOV 1, putative, expressed	AT2G02710.2	PLP,PLPA,PLPB,PLPC	PAS/LOV protein B
LOC_Os04g52390.1	907.314	527.817	1286.81	2.43799	1.28569	7.14929e-34	1.21207e-32	528	1287	1044	398	1187	149	potassium transporter, putative, expressed	AT2G35060.1	KUP11	K+ uptake permease 11
LOC_Os06g07820.1	838.888	488.017	1189.76	2.43795	1.28567	5.43699e-26	7.02137e-25	488	1190	211	350	223	406	BSD domain containing protein, expressed	AT3G49800.1		BSD domain-containing protein
LOC_Os05g10770.1	1815.84	1057.06	2574.61	2.43562	1.28429	2.52528e-46	6.13456e-45	1057	2575	641	691	773	881	transcription factor jumonji, putative, expressed	AT1G08620.1	PKDM7D	Transcription factor jumonji (jmj) family protein / zinc finger (C5HC2 type) family protein
LOC_Os12g32980.1	1129.99	657.852	1602.13	2.4354	1.28416	1.02882e-43	2.32358e-42	658	1602	1001	1275	1265	1511	potyvirus VPg interacting protein, putative, expressed	AT5G48160.1	OBE2	Protein of unknown function (DUF1423)
LOC_Os03g05420.2	791.528	460.896	1122.16	2.43473	1.28376	3.99071e-29	5.73498e-28	461	1122	470	554	376	655	MT-A70 domain containing protein, expressed	AT4G09980.2	EMB1691	Methyltransferase MT-A70 family protein
LOC_Os03g15960.1	2216.96	1291.3	3142.62	2.43369	1.28315	2.06501e-20	2.13403e-19	1291	3143	266	309	202	251	hsp20/alpha crystallin family protein, putative, expressed	AT1G53540.1		HSP20-like chaperones superfamily protein
LOC_Os07g39780.1	1243.85	724.595	1763.11	2.43323	1.28287	6.43334e-44	1.46264e-42	725	1763	814	1119	1026	1539	SUMO-activating enzyme subunit 2, putative, expressed	AT2G21470.1	ATSAE2,EMB2764,SAE2	SUMO-activating enzyme 2
LOC_Os07g39780.2	1245.2	725.654	1764.75	2.43195	1.28211	6.79029e-44	1.54064e-42	726	1765	815	1120	1026	1539	SUMO-activating enzyme subunit 2, putative, expressed	AT2G21470.1	ATSAE2,EMB2764,SAE2	SUMO-activating enzyme 2
LOC_Os01g58890.2	4716.32	2750.47	6682.18	2.42947	1.28064	1.21312e-90	8.05126e-89	2750	6682	6031	9747	4950	4416	cysteine proteinase inhibitor precursor protein, putative, expressed	AT2G40880.1	ATCYSA,CYSA,FL3-27	cystatin A
LOC_Os01g09120.1	1039.59	606.392	1472.79	2.42878	1.28023	4.88888e-29	7.00755e-28	606	1473	123	180	209	702	Twin LOV 1, putative, expressed	AT2G02710.2	PLP,PLPA,PLPB,PLPC	PAS/LOV protein B
LOC_Os12g18120.1	995.742	580.943	1410.54	2.42802	1.27978	7.04174e-39	1.37589e-37	581	1411	1061	1222	644	1105	zinc finger C-x8-C-x5-C-x3-H type family protein, expressed	AT3G48440.1		Zinc finger C-x8-C-x5-C-x3-H type family protein
LOC_Os10g35720.1	2729.08	1592.96	3865.2	2.42643	1.27884	4.72963e-61	1.66813e-59	1593	3865	1212	1584	1463	1344	OsGrx_S17 - glutaredoxin subgroup II, expressed	AT4G04950.1		thioredoxin family protein
LOC_Os12g18120.2	996.849	582.03	1411.67	2.42542	1.27823	8.05113e-39	1.57034e-37	582	1412	1062	1222	645	1107	zinc finger C-x8-C-x5-C-x3-H type family protein, expressed	AT3G48440.1		Zinc finger C-x8-C-x5-C-x3-H type family protein
LOC_Os08g36774.1	881.815	515.722	1247.91	2.41973	1.27485	1.72997e-28	2.42174e-27	516	1248	456	308	511	376	zinc finger family protein, putative, expressed	AT5G37340.1		ZPR1 zinc-finger domain protein
LOC_Os01g46380.1	6016.41	3520.99	8511.82	2.41745	1.27348	1.82855e-88	1.16643e-86	3521	8512	5000	6765	920	3343	ketol-acid reductoisomerase, chloroplast precursor, putative, expressed	AT3G58610.1		ketol-acid reductoisomerase
LOC_Os06g40650.1	1644.7	963.546	2325.85	2.41384	1.27133	1.63535e-54	4.84637e-53	964	2326	1559	1701	1993	2302	copine-1, putative, expressed	AT5G14420.1	RGLG2	RING domain ligase2
LOC_Os05g34050.1	959.27	561.989	1356.55	2.41384	1.27133	4.39587e-36	7.95131e-35	562	1357	659	823	752	1184	bZIP transcription factor domain containing protein, expressed	AT2G40950.1	BZIP17	Basic-leucine zipper (bZIP) transcription factor family protein
LOC_Os04g56160.1	6772.88	3968.18	9577.59	2.4136	1.27119	7.05213e-103	5.72617e-101	3968	9578	17208	25158	13457	33211	plasma membrane ATPase, putative, expressed	AT4G30190.1	AHA2,HA2,PMA2	H(+)-ATPase 2
LOC_Os08g08830.1	1589.8	931.548	2248.05	2.41324	1.27097	3.4477e-46	8.35704e-45	932	2248	715	1051	967	1315		AT4G04885.1	PCFS4	PCF11P-similar protein 4
LOC_Os02g13400.2	1097.55	643.488	1551.61	2.41124	1.26978	6.23533e-42	1.33868e-40	643	1552	1022	1125	1160	1540		AT4G32850.5	nPAP,PAP(IV)	nuclear poly(a) polymerase
LOC_Os06g43270.1	1186.22	695.72	1676.72	2.41005	1.26906	3.93285e-37	7.35381e-36	696	1677	925	1116	441	295	protein kinase domain containing protein, expressed	AT4G32250.1		Protein kinase superfamily protein
LOC_Os06g40650.3	1628.58	955.38	2301.77	2.40928	1.2686	5.2151e-54	1.52813e-52	955	2302	1540	1690	1977	2289	copine-1, putative, expressed	AT5G14420.1	RGLG2	RING domain ligase2
LOC_Os08g40260.1	5753.39	3377.45	8129.33	2.40694	1.2672	3.60735e-87	2.25251e-85	3377	8129	3615	4120	3330	5406	OsSPL15 - SBP-box gene family member, expressed	AT1G20980.1	ATSPL14,FBR6,SPL14,SPL1R2	squamosa promoter binding protein-like 14
LOC_Os09g29170.4	958.475	562.911	1354.04	2.40542	1.26629	7.52144e-29	1.0674e-27	563	1354	476	381	413	275	CAMK_CAMK_like.38 - CAMK includes calcium/calmodulin depedent protein kinases, expressed	AT1G12680.1	PEPKR2	phosphoenolpyruvate carboxylase-related kinase 2
LOC_Os04g56160.3	6673.37	3919.32	9427.42	2.40537	1.26626	3.20038e-104	2.63728e-102	3919	9427	16739	24607	13122	32342	plasma membrane ATPase, putative, expressed	AT4G30190.1	AHA2,HA2,PMA2	H(+)-ATPase 2
LOC_Os01g06590.3	776.458	456.046	1096.87	2.40517	1.26614	1.28348e-28	1.80355e-27	456	1097	454	522	645	549	zinc finger, C3HC4 type domain containing protein, expressed	AT5G42940.1		RING/U-box superfamily protein
LOC_Os03g20340.1	818.547	480.772	1156.32	2.40514	1.26612	2.88583e-30	4.30921e-29	481	1156	408	440	660	920	SNF1-related protein kinase regulatory subunit beta-1, putative, expressed	AT5G21170.1	AKINBETA1	5\'-AMP-activated protein kinase beta-2 subunit protein
LOC_Os03g16920.1	13656.3	8024.04	19288.5	2.40384	1.26534	5.19031e-27	6.94978e-26	8024	19288	8975	6753	5053	5881	DnaK family protein, putative, expressed	AT3G12580.1	ATHSP70,HSP70	heat shock protein 70
LOC_Os04g02000.2	774.619	455.516	1093.72	2.40106	1.26367	6.57172e-27	8.7598e-26	456	1094	371	405	426	574	zinc finger family protein, putative, expressed	AT2G17975.1		zinc finger (Ran-binding) family protein
LOC_Os09g27930.1	9847.84	5793.8	13901.9	2.39944	1.2627	5.86282e-80	3.23286e-78	5794	13902	5198	7472	5229	3017	ubiquitin fusion protein, putative, expressed	AT2G36170.1		Ubiquitin supergroup;Ribosomal protein L40e
LOC_Os09g31031.3	8941.59	5260.73	12622.5	2.39937	1.26266	2.25948e-95	1.63146e-93	5261	12622	4683	6509	4877	2827	ubiquitin family protein, putative, expressed	AT2G36170.1		Ubiquitin supergroup;Ribosomal protein L40e
LOC_Os12g34850.1	850.823	500.586	1201.06	2.39931	1.26262	1.96227e-30	2.944e-29	501	1201	489	608	576	694	Fibronectin type III domain containing protein, expressed	AT3G24440.1	VIL1,VRN5	Fibronectin type III domain-containing protein
LOC_Os08g42420.4	3636.16	2140.42	5131.91	2.39761	1.2616	2.1063e-74	1.01611e-72	2140	5132	2227	2148	4177	3397		AT5G41110.1
LOC_Os10g41360.1	826.468	486.875	1166.06	2.39499	1.26002	7.85095e-30	1.15636e-28	487	1166	558	783	468	535	ARABIDILLO-1, putative, expressed	AT2G44900.1	ARABIDILLO-1	ARABIDILLO-1
LOC_Os12g13170.3	1136.52	669.604	1603.43	2.39459	1.25978	1.93704e-36	3.54862e-35	670	1603	527	629	907	852	transcription factor, putative, expressed	AT1G32150.1	AtbZIP68,bZIP68	basic region/leucine zipper transcription factor 68
LOC_Os05g33730.1	1394.34	821.704	1966.98	2.39378	1.25929	5.08352e-42	1.09457e-40	822	1967	642	1463	510	1038	gibberellin receptor GID1L2, putative, expressed	AT5G27320.1	ATGID1C,GID1C	alpha/beta-Hydrolases superfamily protein
LOC_Os02g41650.2	13620.4	8028.71	19212	2.39292	1.25877	1.28159e-56	4.0211e-55	8029	19212	9502	29909	2154	2458	phenylalanine ammonia-lyase, putative, expressed	AT2G37040.1	ATPAL1,PAL1	PHE ammonia lyase 1
LOC_Os07g39780.3	1226.29	723.425	1729.15	2.39022	1.25715	5.29e-42	1.13848e-40	723	1729	809	1105	1023	1525	SUMO-activating enzyme subunit 2, putative, expressed	AT2G21470.1	ATSAE2,EMB2764,SAE2	SUMO-activating enzyme 2
LOC_Os12g04204.1	10004.2	5903.14	14105.3	2.38946	1.25669	3.598e-87	2.24984e-85	5903	14105	1214	10063	962	14964
LOC_Os11g36430.2	1607.09	948.301	2265.88	2.38941	1.25666	1.17235e-46	2.8779e-45	948	2266	896	1199	1158	1263	zinc finger, C3HC4 type domain containing protein, expressed	AT5G22000.1	RHF2A	RING-H2 group F2A
LOC_Os05g38530.1	16740.2	9898.71	23581.6	2.38229	1.25235	2.06614e-26	2.70607e-25	9899	23582	11400	7943	6187	6630	DnaK family protein, putative, expressed	AT3G12580.1	ATHSP70,HSP70	heat shock protein 70
LOC_Os12g37720.1	1803.31	1067.07	2539.55	2.37994	1.25092	3.01215e-47	7.49806e-46	1067	2540	1114	936	899	1159	zinc knuckle family protein, expressed	AT5G49930.1	emb1441	zinc knuckle (CCHC-type) family protein
LOC_Os10g28340.5	1002.13	593.121	1411.15	2.37919	1.25047	3.43418e-30	5.12457e-29	593	1411	304	396	623	532	heat stress transcription factor, putative, expressed	AT3G22830.1	AT-HSFA6B,HSFA6B	heat shock transcription factor A6B
LOC_Os01g70270.2	4713.48	2792.53	6634.43	2.37578	1.2484	1.5714e-85	9.51729e-84	2793	6634	4636	6398	4685	7692	auxin response factor, putative, expressed	AT5G62000.1	ARF1-BP,ARF2,HSS,ORE14	auxin response factor 2
LOC_Os01g70270.3	4717.97	2795.79	6640.16	2.37506	1.24796	1.62102e-85	9.80442e-84	2796	6640	4648	6421	4695	7709	auxin response factor, putative, expressed	AT5G62000.1	ARF1-BP,ARF2,HSS,ORE14	auxin response factor 2
LOC_Os03g21310.1	815.878	483.586	1148.17	2.37428	1.24749	1.38088e-17	1.23328e-16	484	1148	24	7	8	7	ulp1 protease family, C-terminal catalytic domain containing protein, expressed	AT3G06910.1	ULP1A	UB-like protease 1A
LOC_Os06g40650.4	1604.34	950.977	2257.7	2.37409	1.24737	8.10151e-52	2.24342e-50	951	2258	1525	1650	1929	2228	copine-1, putative, expressed	AT5G14420.1	RGLG2	RING domain ligase2
LOC_Os03g05200.2	995.298	590.114	1400.48	2.37324	1.24686	2.26044e-33	3.77171e-32	590	1400	574	519	961	735	DENN domain containing protein, expressed	AT2G20320.1		DENN (AEX-3) domain-containing protein
LOC_Os12g03899.3	817.618	484.783	1150.45	2.37313	1.24679	3.63009e-36	6.58766e-35	485	1150	1867	644	2186	160	major facilitator superfamily antiporter, putative, expressed	AT5G13750.1	ZIFL1	zinc induced facilitator-like 1
LOC_Os03g05200.1	1003.41	595.047	1411.78	2.37256	1.24644	1.47599e-33	2.48242e-32	595	1412	580	524	965	745	DENN domain containing protein, expressed	AT2G20320.1		DENN (AEX-3) domain-containing protein
LOC_Os02g49140.1	1091.37	647.224	1535.51	2.37246	1.24638	1.71495e-23	2.0162e-22	647	1536	95	108	37	47	glycosyltransferase, putative, expressed	AT2G22900.1		Galactosyl transferase GMA12/MNN10 family protein
LOC_Os02g38980.6	1346.63	798.794	1894.47	2.37166	1.2459	7.15094e-44	1.62164e-42	799	1894	849	978	1537	1527	bromodomain domain containing protein, expressed	AT3G27260.1	GTE8	global transcription factor group E8
LOC_Os01g70270.1	4789.73	2842.11	6737.35	2.37055	1.24522	1.35861e-85	8.25102e-84	2842	6737	4717	6531	4788	7830	auxin response factor, putative, expressed	AT5G62000.1	ARF1-BP,ARF2,HSS,ORE14	auxin response factor 2
LOC_Os02g38980.5	1414.01	839.764	1988.25	2.36763	1.24345	3.62056e-45	8.52437e-44	840	1988	900	1044	1612	1615	bromodomain domain containing protein, expressed	AT3G27260.1	GTE8	global transcription factor group E8
LOC_Os04g52600.1	843.871	501.364	1186.38	2.3663	1.24263	1.00216e-43	2.26452e-42	501	1186	2080	2597	1109	3894	SHR5-receptor-like kinase, putative, expressed	AT1G56130.1		Leucine-rich repeat transmembrane protein kinase
LOC_Os10g39200.3	1671.81	993.343	2350.27	2.36602	1.24246	1.59857e-44	3.70085e-43	993	2350	969	836	1038	971
LOC_Os01g06590.2	861.581	511.986	1211.18	2.36564	1.24223	1.20464e-29	1.76027e-28	512	1211	501	564	693	588	zinc finger, C3HC4 type domain containing protein, expressed	AT5G42940.1		RING/U-box superfamily protein
LOC_Os08g23930.2	809.471	481.495	1137.45	2.36233	1.24021	6.38332e-29	9.09085e-28	481	1137	434	460	603	901	ENT domain containing protein, expressed	AT5G13020.1		Emsy N Terminus (ENT)/ plant Tudor-like domains-containing protein
LOC_Os08g23930.1	809.471	481.495	1137.45	2.36233	1.24021	6.48816e-29	9.23423e-28	481	1137	434	459	602	901	ENT domain containing protein, expressed	AT5G13020.1		Emsy N Terminus (ENT)/ plant Tudor-like domains-containing protein
LOC_Os10g39200.2	1675.37	996.604	2354.14	2.36217	1.24011	2.00962e-44	4.63551e-43	997	2354	970	837	1040	974
LOC_Os07g44950.1	1344.01	799.544	1888.48	2.36195	1.23998	2.79767e-32	4.49555e-31	800	1888	320	396	278	388	bZIP transcription factor domain containing protein, expressed	AT2G40950.1	BZIP17	Basic-leucine zipper (bZIP) transcription factor family protein
LOC_Os02g13400.1	1059.67	630.471	1488.86	2.36151	1.23971	2.40632e-39	4.78394e-38	630	1489	1002	1093	1130	1501		AT4G32850.5	nPAP,PAP(IV)	nuclear poly(a) polymerase
LOC_Os02g35470.1	1345.19	800.604	1889.78	2.36045	1.23906	1.04645e-50	2.81854e-49	801	1890	1679	1620	2529	3162	calmodulin binding protein, putative, expressed	AT5G57580.1		Calmodulin-binding protein
LOC_Os08g01920.1	2843.51	1692.76	3994.25	2.3596	1.23854	4.63969e-54	1.36042e-52	1693	3994	933	825	892	975	SGR2, putative, expressed	AT1G31480.1	SGR2	shoot gravitropism 2 (SGR2)
LOC_Os02g35470.4	1343.8	800.074	1887.53	2.35919	1.23829	1.29296e-50	3.47197e-49	800	1888	1676	1617	2524	3159	calmodulin binding protein, putative, expressed	AT5G57580.1		Calmodulin-binding protein
LOC_Os02g35470.3	1344.63	800.604	1888.66	2.35904	1.2382	1.24565e-50	3.34898e-49	801	1889	1678	1619	2528	3162	calmodulin binding protein, putative, expressed	AT5G57580.1		Calmodulin-binding protein
LOC_Os02g35470.2	1344.36	800.604	1888.11	2.35835	1.23778	1.35502e-50	3.6342e-49	801	1888	1678	1618	2527	3163	calmodulin binding protein, putative, expressed	AT5G57580.1		Calmodulin-binding protein
LOC_Os01g67330.1	829.719	494.677	1164.76	2.35459	1.23548	2.75667e-23	3.20941e-22	495	1165	244	232	452	98	nucleotide-sugar transporter family protein, putative, expressed	AT3G59360.1	ATUTR6,UTR6	UDP-galactose transporter 6
LOC_Os11g04104.2	885.234	527.789	1242.68	2.3545	1.23542	1.85245e-37	3.49475e-36	528	1243	2003	763	2227	206	major facilitator superfamily antiporter, putative, expressed	AT5G13750.1	ZIFL1	zinc induced facilitator-like 1
LOC_Os12g04240.2	1663.41	991.809	2335.01	2.3543	1.2353	3.50852e-39	6.92859e-38	992	2335	705	501	777	275	peflin, putative, expressed	AT3G10300.3		Calcium-binding EF-hand family protein
LOC_Os04g18090.1	972.716	580.441	1364.99	2.35164	1.23367	6.59719e-45	1.5418e-43	580	1365	2218	1302	2303	3275	histone H1, putative, expressed	AT2G18050.1	HIS1-3	histone H1-3
LOC_Os01g70270.4	4530.99	2704.03	6357.96	2.35129	1.23345	1.22571e-82	7.09408e-81	2704	6358	4496	6205	4555	7424	auxin response factor, putative, expressed	AT5G62000.1	ARF1-BP,ARF2,HSS,ORE14	auxin response factor 2
LOC_Os10g39200.4	1678.12	1001.54	2354.69	2.35108	1.23332	5.10576e-44	1.165e-42	1002	2355	970	838	1036	979
LOC_Os01g67330.2	833.095	497.325	1168.86	2.3503	1.23285	2.82434e-23	3.28732e-22	497	1169	244	232	459	99	nucleotide-sugar transporter family protein, putative, expressed	AT3G59360.1	ATUTR6,UTR6	UDP-galactose transporter 6
LOC_Os01g16180.4	1325.77	791.488	1860.04	2.35006	1.2327	8.3666e-40	1.69295e-38	791	1860	747	1019	737	1215	MT-A70 domain containing protein, expressed	AT4G09980.1	EMB1691	Methyltransferase MT-A70 family protein
LOC_Os01g16180.3	1325.77	791.488	1860.04	2.35006	1.2327	8.34323e-40	1.68899e-38	791	1860	747	1020	737	1215	MT-A70 domain containing protein, expressed	AT4G09980.1	EMB1691	Methyltransferase MT-A70 family protein
LOC_Os01g06590.1	865.739	516.892	1214.59	2.34979	1.23253	2.16036e-29	3.13511e-28	517	1215	503	574	702	595	zinc finger, C3HC4 type domain containing protein, expressed	AT5G42940.1		RING/U-box superfamily protein
LOC_Os08g39090.1	882.976	527.204	1238.75	2.34965	1.23245	2.13196e-31	3.3176e-30	527	1239	606	722	726	840	coiled-coil domain containing 49, putative, expressed	AT2G44200.1		CBF1-interacting co-repressor CIR, N-terminal;Pre-mRNA splicing factor
LOC_Os01g01960.1	5512.05	3291.61	7732.49	2.34916	1.23214	1.39515e-79	7.61733e-78	3292	7732	2854	2578	3903	3820	transcriptional repressor, putative, expressed	AT1G24190.1	ATSIN3,SIN3,SNL3	SIN3-like 3
LOC_Os02g41650.3	14646.2	8749.77	20542.7	2.3478	1.23131	2.06423e-64	7.97172e-63	8750	20543	10794	32496	2435	2731	phenylalanine ammonia-lyase, putative, expressed	AT2G37040.1	ATPAL1,PAL1	PHE ammonia lyase 1
LOC_Os11g04104.1	875.777	523.441	1228.11	2.34623	1.23034	6.1055e-37	1.13493e-35	523	1228	1988	760	2207	205	major facilitator superfamily antiporter, putative, expressed	AT5G13750.1	ZIFL1	zinc induced facilitator-like 1
LOC_Os12g43950.3	814.931	487.906	1141.96	2.34052	1.22683	5.83573e-42	1.25471e-40	488	1142	2548	2759	2022	2266	homeobox domain containing protein, expressed	AT4G34610.1	BLH6	BEL1-like homeodomain 6
LOC_Os03g22740.1	2978.79	1784.05	4173.52	2.33936	1.22611	1.25279e-59	4.25603e-58	1784	4174	2514	2081	579	1241	nucleolar protein NOP5-1, putative, expressed	AT3G05060.1		NOP56-like pre RNA processing ribonucleoprotein
LOC_Os10g33230.1	2808.5	1683.18	3933.82	2.33713	1.22474	1.33259e-60	4.65557e-59	1683	3934	1639	1909	2105	2126	RNA recognition motif containing protein, putative, expressed	AT4G14300.1		RNA-binding (RRM/RBD/RNP motifs) family protein
LOC_Os03g44630.1	2140.51	1282.96	2998.06	2.33682	1.22455	8.89433e-57	2.81056e-55	1283	2998	2913	3484	900	3023	plastocyanin-like domain containing protein, putative, expressed	AT2G32300.1	UCC1	uclacyanin 1
LOC_Os10g39200.1	1721.51	1031.89	2411.14	2.33662	1.22442	3.44855e-44	7.90527e-43	1032	2411	998	869	1066	1014
LOC_Os02g27950.1	1698.7	1018.43	2378.97	2.33593	1.22399	5.91895e-42	1.27199e-40	1018	2379	693	741	839	953	ataxin-2 related protein, putative, expressed	AT3G14010.4	CID4	CTC-interacting domain 4
ChrUn.fgenesh.mRNA.83	1106.15	663.247	1549.06	2.33557	1.22378	8.73397e-33	1.4241e-31	663	1549	562	527	734	672		AT1G54610.2		Protein kinase superfamily protein
LOC_Os02g27950.2	1698.44	1018.43	2378.45	2.33542	1.22368	6.22227e-42	1.33652e-40	1018	2378	693	741	839	953	ataxin-2 related protein, putative, expressed	AT3G14010.1	CID4	CTC-interacting domain 4
LOC_Os10g37480.1	1725.64	1034.79	2416.49	2.33525	1.22358	9.14005e-41	1.89619e-39	1035	2416	664	629	750	702	STE_PAK_Ste20_STLK.6 - STE kinases include homologs to sterile 7, sterile 11 and sterile 20 from yeast, expressed	AT4G10730.1		Protein kinase superfamily protein
LOC_Os10g33680.1	1292.22	774.907	1809.53	2.33515	1.22352	2.98107e-39	5.90804e-38	775	1810	891	878	1052	1043	serine/threonine-protein phosphatase 2A regulatory subunit B subunitbeta, putative, expressed	AT5G28850.2		Calcium-binding EF-hand family protein
LOC_Os08g42420.5	3813.33	2286.98	5339.68	2.33482	1.22331	9.36035e-72	4.23451e-70	2287	5340	2377	2309	4404	3599		AT5G41110.1
LOC_Os12g43950.1	817.973	490.638	1145.31	2.33433	1.22301	7.21811e-42	1.54743e-40	491	1145	2568	2776	2039	2288	homeobox domain containing protein, expressed	AT4G34610.1	BLH6	BEL1-like homeodomain 6
LOC_Os08g42420.2	3883.03	2331.04	5435.02	2.33158	1.22131	5.96746e-72	2.72183e-70	2331	5435	2406	2298	4466	3631		AT3G26890.1
LOC_Os08g42420.3	3881.93	2330.51	5433.34	2.33139	1.22119	6.22092e-72	2.8287e-70	2331	5433	2405	2298	4465	3632		AT3G26890.1
LOC_Os02g41650.1	14767.4	8871.99	20662.7	2.32898	1.2197	1.35126e-61	4.81179e-60	8872	20663	10919	32782	2459	2775	phenylalanine ammonia-lyase, putative, expressed	AT2G37040.1	ATPAL1,PAL1	PHE ammonia lyase 1
LOC_Os08g42420.1	3812.47	2291.83	5333.12	2.32701	1.21848	3.53002e-71	1.58561e-69	2292	5333	2374	2267	4405	3587		AT3G26890.1
LOC_Os01g73970.1	725.82	436.617	1015.02	2.32474	1.21707	5.53318e-33	9.08885e-32	437	1015	755	977	1511	1586	lysine ketoglutarate reductase trans-splicing related 1, putative, expressed	AT1G67850.1		Protein of unknown function (DUF707)
LOC_Os07g26660.1	5364.92	3227.9	7501.95	2.3241	1.21667	3.182e-20	3.25648e-19	3228	7502	2744	2105	2698	629	aquaporin protein, putative, expressed	AT2G37170.1	PIP2;2,PIP2B	plasma membrane intrinsic protein 2
LOC_Os11g38980.2	819.669	493.479	1145.86	2.322	1.21537	4.22726e-24	5.10379e-23	493	1146	324	550	256	253	F-box/Kelch-repeat protein, putative, expressed	AT1G14330.1		Galactose oxidase/kelch repeat superfamily protein
LOC_Os04g17660.2	835.971	503.483	1168.46	2.32075	1.21459	4.5194e-24	5.45057e-23	503	1168	28	667	46	584	rhodanese-like domain containing protein, putative, expressed	AT5G66170.3	STR18	sulfurtransferase 18
LOC_Os04g05010.1	811.375	488.712	1134.04	2.32046	1.21441	3.19772e-26	4.16107e-25	489	1134	680	684	224	347	CBS domain containing membrane protein, putative, expressed
LOC_Os04g37540.1	952.077	573.527	1330.63	2.32008	1.21417	7.07879e-28	9.73422e-27	574	1331	377	395	493	575		AT1G36990.1
LOC_Os03g15960.2	1834.77	1106.22	2563.32	2.31719	1.21238	1.28049e-20	1.34016e-19	1106	2563	218	257	173	213	hsp20/alpha crystallin family protein, putative, expressed	AT1G53540.1		HSP20-like chaperones superfamily protein
LOC_Os01g55540.2	19192.2	11571.4	26812.9	2.31716	1.21236	4.12939e-62	1.48357e-60	11571	26813	1838	7494	1082	6189	aminotransferase, classes I and II, domain containing protein, expressed	AT5G11520.1	ASP3,YLS4	aspartate aminotransferase 3
LOC_Os01g55540.1	19268.7	11617.9	26919.4	2.31707	1.2123	5.4585e-66	2.17428e-64	11618	26919	1844	7508	1084	6209	aminotransferase, classes I and II, domain containing protein, expressed	AT5G11520.1	ASP3,YLS4	aspartate aminotransferase 3
LOC_Os07g26690.2	10836.6	6533.88	15139.4	2.31706	1.2123	7.6992e-75	3.77167e-73	6534	15139	5020	4282	4438	1450	aquaporin protein, putative, expressed	AT2G37170.1	PIP2;2,PIP2B	plasma membrane intrinsic protein 2
LOC_Os01g09570.1	1054.83	636.084	1473.57	2.31663	1.21203	4.86216e-48	1.2417e-46	636	1474	3306	4341	2289	2276	6-phosphofructokinase, putative, expressed	AT4G26270.1	PFK3	phosphofructokinase 3
LOC_Os05g35274.2	721.919	435.895	1007.94	2.31235	1.20936	5.32902e-24	6.41131e-23	436	1008	357	414	562	425	RNA recognition motif containing protein, putative, expressed	AT4G10110.1		RNA-binding (RRM/RBD/RNP motifs) family protein
LOC_Os05g42424.1	58364.1	35241.4	81486.8	2.31224	1.20929	1.16843e-15	9.44246e-15	35241	81487	31552	43348	31930	19045	ubiquitin family protein, putative, expressed	AT4G05320.2	UBQ10	polyubiquitin 10
LOC_Os07g05620.1	873.662	527.652	1219.67	2.31151	1.20884	1.48321e-40	3.05637e-39	528	1220	1479	2817	836	3148	CAMK_KIN1/SNF1/Nim1_like.28 - CAMK includes calcium/calmodulin depedent protein kinases, expressed	AT1G30270.1	ATCIPK23,CIPK23,LKS1,SnRK3.23	CBL-interacting protein kinase 23
LOC_Os07g05620.2	873.662	527.652	1219.67	2.31151	1.20884	1.48321e-40	3.05637e-39	528	1220	1479	2818	836	3148	CAMK_KIN1/SNF1/Nim1_like.28 - CAMK includes calcium/calmodulin depedent protein kinases, expressed	AT1G30270.1	ATCIPK23,CIPK23,LKS1,SnRK3.23	CBL-interacting protein kinase 23
LOC_Os12g43950.4	799.689	483.056	1116.32	2.31096	1.20849	2.57967e-40	5.27766e-39	483	1116	2488	2696	1976	2200	homeobox domain containing protein, expressed	AT4G34610.1	BLH6	BEL1-like homeodomain 6
LOC_Os07g26690.1	11241.1	6791.14	15691.1	2.31052	1.20822	5.16497e-83	3.01692e-81	6791	15691	5163	4425	4584	1496	aquaporin protein, putative, expressed	AT2G37170.1	PIP2;2,PIP2B	plasma membrane intrinsic protein 2
LOC_Os08g42189.2	911.803	550.871	1272.74	2.31041	1.20815	5.91612e-34	1.00531e-32	551	1273	720	1100	729	1557		AT5G14790.1		ARM repeat superfamily protein
LOC_Os03g05420.1	940.027	567.926	1312.13	2.31038	1.20813	8.83055e-30	1.29892e-28	568	1312	558	670	463	795	MT-A70 domain containing protein, expressed	AT4G09980.1	EMB1691	Methyltransferase MT-A70 family protein
LOC_Os04g56160.2	4610.87	2786.2	6435.53	2.30979	1.20776	1.27856e-88	8.20311e-87	2786	6436	10384	16353	8926	21634	plasma membrane ATPase, putative, expressed	AT5G62670.1	AHA11,HA11	H(+)-ATPase 11
LOC_Os03g08820.1	1455.41	879.488	2031.32	2.30967	1.20768	1.84503e-43	4.14584e-42	879	2031	883	1354	926	2101		AT3G21290.1		dentin sialophosphoprotein-related
LOC_Os11g38980.3	810.986	490.218	1131.75	2.30867	1.20706	1.24165e-23	1.46832e-22	490	1132	321	546	254	250	F-box/Kelch-repeat protein, putative, expressed	AT1G14330.1		Galactose oxidase/kelch repeat superfamily protein
LOC_Os08g41110.1	850.016	513.94	1186.09	2.30784	1.20654	5.15597e-29	7.38084e-28	514	1186	601	773	584	708	chaperone protein dnaJ 10, putative, expressed	AT1G21080.1		DNAJ heat shock N-terminal domain-containing protein
LOC_Os08g42268.1	1104.72	668.042	1541.4	2.30734	1.20623	3.94427e-39	7.76834e-38	668	1541	916	1365	957	2017		AT5G14790.1		ARM repeat superfamily protein
LOC_Os08g06280.8	1299.81	786.583	1813.05	2.30497	1.20475	1.22616e-41	2.60846e-40	787	1813	627	2740	511	1451	LSD1 zinc finger domain containing protein, expressed	AT1G32540.1	LOL1	lsd one like 1
LOC_Os12g03899.2	905.789	548.553	1263.03	2.30247	1.20318	2.03871e-36	3.72872e-35	549	1263	2057	708	2449	181	major facilitator superfamily antiporter, putative, expressed	AT5G13750.1	ZIFL1	zinc induced facilitator-like 1
LOC_Os11g38980.4	800.657	485.368	1115.95	2.29917	1.20112	3.44882e-23	4.00471e-22	485	1116	316	538	252	245	F-box/Kelch-repeat protein, putative, expressed	AT1G14330.1		Galactose oxidase/kelch repeat superfamily protein
LOC_Os01g73530.1	1422.68	862.481	1982.87	2.29904	1.20103	2.36006e-43	5.28706e-42	862	1983	1269	1081	1790	1468	ABC transporter, ATP-binding protein, putative, expressed	AT4G39850.1	ACN2,AtABCD1,CTS,PED3,PXA1	peroxisomal ABC transporter 1
LOC_Os11g38980.1	838.966	508.753	1169.18	2.29813	1.20046	5.47136e-24	6.57899e-23	509	1169	333	560	265	257	F-box/Kelch-repeat protein, putative, expressed	AT1G14330.1		Galactose oxidase/kelch repeat superfamily protein
LOC_Os02g20310.1	761.16	462.011	1060.31	2.29499	1.19849	1.41614e-29	2.06523e-28	462	1060	628	924	612	1292		AT5G14790.1		ARM repeat superfamily protein
LOC_Os03g13810.1	1231.55	747.759	1715.34	2.29397	1.19785	3.24264e-44	7.44095e-43	748	1715	1105	1466	1604	3336		AT1G20100.1
LOC_Os12g39200.1	1590.57	966.333	2214.81	2.29198	1.19659	2.24611e-49	5.87833e-48	966	2215	2280	3258	914	1875	seed maturation protein PM23, putative, expressed	AT2G14910.1
LOC_Os03g13810.2	1225.16	744.498	1705.83	2.29124	1.19613	5.52935e-44	1.2597e-42	744	1706	1102	1462	1599	3327		AT1G20100.1
LOC_Os11g05110.2	6645.23	4040.58	9249.87	2.28924	1.19487	3.96924e-64	1.51962e-62	4041	9250	2759	3040	2702	1588	pyruvate kinase, putative, expressed	AT3G52990.1		Pyruvate kinase family protein
LOC_Os11g05110.1	6650.77	4045.43	9256.11	2.28804	1.19411	8.2132e-64	3.12285e-62	4045	9256	2766	3043	2709	1592	pyruvate kinase, putative, expressed	AT3G52990.1		Pyruvate kinase family protein
LOC_Os03g25980.1	744.266	452.73	1035.8	2.2879	1.19403	1.65858e-24	2.04085e-23	453	1036	431	486	438	595	polypyrimidine tract-binding protein, putative, expressed	AT3G01150.1	ATPTB1,PTB,PTB1	polypyrimidine tract-binding protein 1
LOC_Os11g05110.3	6623.47	4029.18	9217.76	2.28775	1.19393	5.78659e-64	2.20397e-62	4029	9218	2761	3037	2706	1589	pyruvate kinase, putative, expressed	AT3G52990.2		Pyruvate kinase family protein
LOC_Os09g31019.1	10070.4	6126.13	14014.6	2.28768	1.19389	1.56072e-88	9.97015e-87	6126	14015	5412	7473	5720	3189	ubiquitin fusion protein, putative, expressed	AT2G36170.1		Ubiquitin supergroup;Ribosomal protein L40e
LOC_Os07g09630.1	766.557	466.414	1066.7	2.28702	1.19347	3.72483e-16	3.08148e-15	466	1067	30	28	25	59	oxidoreductase, putative, expressed	AT3G28480.1		Oxoglutarate/iron-dependent oxygenase
LOC_Os03g25980.2	733.431	446.263	1020.6	2.28699	1.19345	3.37191e-24	4.09338e-23	446	1021	425	476	430	584	polypyrimidine tract-binding protein, putative, expressed	AT3G01150.1	ATPTB1,PTB,PTB1	polypyrimidine tract-binding protein 1
LOC_Os04g48230.1	2929.57	1782.57	4076.56	2.28689	1.19339	3.56092e-45	8.38841e-44	1783	4077	413	439	199	316	dehydration response related protein, putative, expressed	AT4G00750.1		S-adenosyl-L-methionine-dependent methyltransferases superfamily protein
LOC_Os04g48230.2	2930.65	1783.61	4077.69	2.2862	1.19295	3.83059e-45	9.00929e-44	1784	4078	414	438	197	316	dehydration response related protein, putative, expressed	AT4G00750.1		S-adenosyl-L-methionine-dependent methyltransferases superfamily protein
LOC_Os08g42750.1	2000.17	1217.52	2782.81	2.28565	1.1926	1.97752e-41	4.18879e-40	1218	2783	480	751	632	865	CAMK_CAMK_like.37 - CAMK includes calcium/calmodulin depedent protein kinases, expressed	AT3G51850.1	CPK13	calcium-dependent protein kinase 13
LOC_Os01g09000.1	4949.3	3013.89	6884.72	2.28433	1.19177	1.61562e-65	6.39525e-64	3014	6885	1563	1256	1812	1301	glutaminyl-tRNA synthetase, putative, expressed	AT1G25350.1	OVA9	glutamine-tRNA ligase, putative / glutaminyl-tRNA synthetase, putative / GlnRS, putative
LOC_Os02g32030.1	27571.2	16789.9	38352.5	2.28426	1.19173	1.99486e-66	7.9964e-65	16790	38353	8077	9694	5064	7017	elongation factor, putative, expressed	AT1G56070.1	LOS1	Ribosomal protein S5/Elongation factor G/III/V family protein
LOC_Os03g58910.2	3311.81	2017.09	4606.53	2.28375	1.19141	2.52572e-52	7.09153e-51	2017	4607	801	693	797	849		AT4G13750.1	NOV	Histidine kinase-, DNA gyrase B-, and HSP90-like ATPase family protein
LOC_Os08g06280.7	1390.82	847.346	1934.29	2.28277	1.19078	6.27195e-43	1.391e-41	847	1934	697	3048	561	1607	LSD1 zinc finger domain containing protein, expressed	AT1G32540.1	LOL1	lsd one like 1
LOC_Os04g47190.1	1192.91	727.244	1658.57	2.28063	1.18943	6.73819e-33	1.10314e-31	727	1659	103	264	304	2044	aminotransferase domain containing protein, putative, expressed	AT5G65780.1	ATBCAT-5	branched-chain amino acid aminotransferase 5 / branched-chain amino acid transaminase 5 (BCAT5)
LOC_Os10g28340.3	998.985	609.481	1388.49	2.27815	1.18786	1.29759e-27	1.77117e-26	609	1388	312	403	626	546	heat stress transcription factor, putative, expressed	AT3G22830.1	AT-HSFA6B,HSFA6B	heat shock transcription factor A6B
LOC_Os03g22160.1	1503.72	918.112	2089.32	2.27567	1.18629	2.86626e-47	7.14292e-46	918	2089	1216	1429	2938	2429	relA-SpoT like protein RSH1, putative, expressed	AT4G02260.2	AT-RSH1,ATRSH1,RSH1	RELA/SPOT homolog 1
LOC_Os12g41500.1	2749.97	1679.36	3820.58	2.27502	1.18588	3.18987e-47	7.936e-46	1679	3821	758	708	585	746	rhodanese-like domain containing protein, putative, expressed	AT1G79230.1	ATMST1,ATRDH1,MST1,ST1,STR1	mercaptopyruvate sulfurtransferase 1
LOC_Os09g19700.1	1084.08	662.359	1505.8	2.27339	1.18484	9.35015e-27	1.23666e-25	662	1506	384	373	363	311	protein kinase domain containing protein, expressed	AT5G15080.1		Protein kinase superfamily protein
LOC_Os10g06130.2	2344.91	1432.95	3256.88	2.27286	1.18451	6.79505e-53	1.92863e-51	1433	3257	1229	2087	1405	2412	RNA recognition motif containing protein, expressed	AT4G00830.1		RNA-binding (RRM/RBD/RNP motifs) family protein
LOC_Os03g04920.1	6995.5	4275.67	9715.34	2.27224	1.18411	2.50946e-60	8.67819e-59	4276	9715	1028	1368	1142	438	multidrug resistance-associated protein, putative, expressed	AT1G04120.1	ABCC5,ATABCC5,ATMRP5,MRP5	multidrug resistance-associated protein 5
LOC_Os12g03899.4	754.787	461.343	1048.23	2.27213	1.18404	2.89125e-31	4.47246e-30	461	1048	1812	598	1968	151	major facilitator superfamily antiporter, putative, expressed	AT5G13750.1	ZIFL1	zinc induced facilitator-like 1
LOC_Os12g43950.2	776.048	474.36	1077.74	2.27198	1.18395	6.55038e-38	1.24905e-36	474	1078	2379	2557	1877	2108	homeobox domain containing protein, expressed	AT4G34610.1	BLH6	BEL1-like homeodomain 6
LOC_Os08g17400.1	1277.34	781.622	1773.05	2.26842	1.18169	3.51982e-34	6.01571e-33	782	1773	532	559	942	913	WRKY89, expressed	AT1G13960.1	WRKY4	WRKY DNA-binding protein 4
LOC_Os08g42189.3	901.154	551.538	1250.77	2.26778	1.18128	2.61137e-32	4.19921e-31	552	1251	723	1073	727	1516		AT5G14790.1		ARM repeat superfamily protein
LOC_Os12g39200.2	1615.86	989.105	2242.61	2.26732	1.18099	1.11472e-48	2.8833e-47	989	2243	2331	3329	934	1919	seed maturation protein PM23, putative, expressed	AT2G14910.1
LOC_Os12g21734.1	1163.11	712.273	1613.94	2.26591	1.18009	2.06713e-33	3.45566e-32	712	1614	828	585	935	817
LOC_Os01g16180.1	1379.02	844.587	1913.45	2.26555	1.17986	1.08561e-37	2.05593e-36	845	1913	777	1076	759	1256	MT-A70 domain containing protein, expressed	AT4G09980.1	EMB1691	Methyltransferase MT-A70 family protein
LOC_Os08g25390.2	1699.07	1040.81	2357.33	2.2649	1.17945	3.08426e-38	5.91425e-37	1041	2357	567	968	127	1214	bifunctional aspartokinase/homoserine dehydrogenase, chloroplast precursor, putative, expressed	AT4G19710.2	AK-HSDH,AK-HSDH II	aspartate kinase-homoserine dehydrogenase ii
LOC_Os01g73530.2	1544.34	946.237	2142.44	2.26417	1.17898	6.76032e-44	1.53541e-42	946	2142	1363	1140	1904	1601	ABC transporter, ATP-binding protein, putative, expressed	AT4G39850.1	ACN2,AtABCD1,CTS,PED3,PXA1	peroxisomal ABC transporter 1
LOC_Os06g35030.3	1289.21	790.318	1788.11	2.26252	1.17793	1.10052e-30	1.66293e-29	790	1788	367	543	402	573	RNA recognition motif containing protein, putative, expressed	AT3G14450.1	CID9	CTC-interacting domain 9
LOC_Os11g14180.1	1991.3	1221.11	2761.48	2.26144	1.17724	1.19825e-51	3.29549e-50	1221	2761	1500	2878	1650	2447		AT2G44090.1		Ankyrin repeat family protein
LOC_Os06g35030.1	1279.19	784.828	1773.54	2.25978	1.17619	1.91461e-30	2.87444e-29	785	1774	365	540	400	571	RNA recognition motif containing protein, putative, expressed	AT3G14450.1	CID9	CTC-interacting domain 9
LOC_Os08g08760.1	4025.41	2469.77	5581.04	2.25974	1.17616	6.2528e-16	5.12501e-15	2470	5581	2218	3102	2489	1412	ubiquitin family protein, putative, expressed	AT1G55060.1	UBQ12	ubiquitin 12
LOC_Os03g17084.1	1595.14	978.826	2211.46	2.2593	1.17587	1.22483e-41	2.6069e-40	979	2211	1140	1065	1076	1466	Core histone H2A/H2B/H3/H4 domain containing protein, putative, expressed	AT3G45980.1	H2B,HTB9	Histone superfamily protein
LOC_Os03g17980.2	14238	8741.11	19734.9	2.25771	1.17486	7.64206e-46	1.83137e-44	8741	19735	2363	2323	1368	2028	CAMK_KIN1/SNF1/Nim1_like_AMPKh.2 - CAMK includes calcium/calmodulin depedent protein kinases, expressed	AT3G01090.2	AKIN10,KIN10,SNRK1.1	SNF1 kinase homolog 10
LOC_Os01g16180.2	1356.17	833.159	1879.18	2.25548	1.17344	6.15427e-37	1.14352e-35	833	1879	766	1057	750	1243	MT-A70 domain containing protein, expressed	AT4G09980.1	EMB1691	Methyltransferase MT-A70 family protein
LOC_Os07g26630.1	4642.75	2855.36	6430.14	2.25196	1.17118	3.14258e-17	2.74961e-16	2855	6430	2356	1825	2219	558	aquaporin protein, putative, expressed	AT2G37170.1	PIP2;2,PIP2B	plasma membrane intrinsic protein 2
LOC_Os01g55940.1	858.178	528.043	1188.31	2.25041	1.17019	6.08945e-22	6.72738e-21	528	1188	368	298	179	285	OsGH3.2 - Probable indole-3-acetic acid-amido synthetase, expressed	AT4G37390.1	AUR3,BRU6,GH3-2,GH3.2,YDK1	Auxin-responsive GH3 family protein
LOC_Os08g25390.1	2073.48	1276.64	2870.33	2.24835	1.16887	4.81435e-43	1.06987e-41	1277	2870	713	1287	163	1541	bifunctional aspartokinase/homoserine dehydrogenase, chloroplast precursor, putative, expressed	AT4G19710.2	AK-HSDH,AK-HSDH II	aspartate kinase-homoserine dehydrogenase ii
LOC_Os02g04010.3	1207.09	743.212	1670.97	2.24831	1.16884	2.26863e-31	3.52408e-30	743	1671	519	547	964	464	cyclin-T1-1, putative, expressed	AT5G45190.2		Cyclin family protein
LOC_Os08g06280.3	1335.6	822.399	1848.8	2.24806	1.16868	1.66905e-40	3.43208e-39	822	1849	672	2936	540	1541	LSD1 zinc finger domain containing protein, expressed	AT1G32540.1	LOL1	lsd one like 1
LOC_Os09g33860.1	917.694	565.223	1270.17	2.2472	1.16813	4.31907e-22	4.80024e-21	565	1270	226	303	220	242	protein kinase, putative, expressed	AT3G59350.1		Protein kinase superfamily protein
LOC_Os05g15240.1	6396.47	3939.91	8853.02	2.24701	1.16801	1.87631e-18	1.7472e-17	3940	8853	3449	4552	3919	1495
LOC_Os08g15444.2	1410.01	868.501	1951.51	2.24699	1.16799	7.86294e-37	1.45673e-35	869	1952	991	704	1092	889
LOC_Os03g08430.1	946.712	583.145	1310.28	2.24692	1.16795	3.93078e-42	8.48428e-41	583	1310	1903	2069	3015	4122	SAC domain containing protein, putative, expressed	AT3G14205.1		Phosphoinositide phosphatase family protein
LOC_Os03g08430.2	946.712	583.145	1310.28	2.24692	1.16795	3.90701e-42	8.43708e-41	583	1310	1903	2069	3017	4123	SAC domain containing protein, putative, expressed	AT3G14205.1		Phosphoinositide phosphatase family protein
LOC_Os10g37480.2	1290	794.694	1785.31	2.24653	1.1677	5.80431e-31	8.87952e-30	795	1785	515	490	586	512	STE_PAK_Ste20_STLK.6 - STE kinases include homologs to sterile 7, sterile 11 and sterile 20 from yeast, expressed	AT4G10730.1		Protein kinase superfamily protein
LOC_Os09g21230.4	770.893	474.972	1066.81	2.24605	1.16739	2.84224e-32	4.5655e-31	475	1067	935	1258	1037	2128	AMP-binding enzyme, putative, expressed	AT5G23050.1	AAE17	acyl-activating enzyme 17
LOC_Os12g38210.1	2077.73	1280.54	2874.92	2.24509	1.16677	5.6191e-54	1.64325e-52	1281	2875	2097	3439	2185	2813	spotted leaf 11, putative, expressed	AT3G46510.1	ATPUB13,PUB13	plant U-box 13
LOC_Os12g35030.1	766.56	472.605	1060.51	2.24397	1.16606	4.01912e-21	4.29876e-20	473	1061	326	295	315	324	plus-3 domain containing protein, expressed	AT1G61040.1	VIP5	plus-3 domain-containing protein
LOC_Os09g38790.3	1233.98	761.361	1706.61	2.24152	1.16448	9.91165e-36	1.77187e-34	761	1707	848	813	1113	1306	ZOS9-19 - C2H2 zinc finger protein, expressed	AT1G30970.1	SUF4	zinc finger (C2H2 type) family protein
LOC_Os03g43760.1	846.421	522.272	1170.57	2.2413	1.16434	3.39721e-30	5.07111e-29	522	1171	877	1158	807	969	protein kinase domain containing protein, expressed	AT3G22750.1		Protein kinase superfamily protein
LOC_Os10g35380.1	1575.68	972.359	2179.01	2.24095	1.16411	1.48813e-37	2.80983e-36	972	2179	686	740	855	1115		AT1G61030.1		WAPL (Wings apart-like protein regulation of heterochromatin) protein
LOC_Os03g14450.2	6221.75	3840.01	8603.49	2.24049	1.16381	1.35321e-67	5.57038e-66	3840	8603	2439	4001	1086	1916	enolase, putative, expressed	AT2G36530.1	ENO2,LOS2	Enolase
LOC_Os01g39260.1	1729.63	1067.89	2391.37	2.23933	1.16307	1.7549e-46	4.28187e-45	1068	2391	1407	1662	2086	2003	OsFtsH5 FtsH protease, homologue of AtFtsH4, expressed	AT2G26140.1	ftsh4	FTSH protease 4
LOC_Os04g44060.1	2922.79	1804.73	4040.85	2.23903	1.16288	2.49428e-36	4.5488e-35	1805	4041	2248	1325	2556	358	aquaporin protein, putative, expressed	AT2G37170.1	PIP2;2,PIP2B	plasma membrane intrinsic protein 2
LOC_Os06g45910.1	1147.33	708.654	1586	2.23804	1.16224	2.62236e-30	3.91975e-29	709	1586	404	526	727	830	peptidyl-prolyl cis-trans isomerase-like 4, putative, expressed	AT1G53720.1	ATCYP59,CYP59	cyclophilin 59
LOC_Os09g21230.2	921.036	568.931	1273.14	2.23778	1.16207	2.03357e-36	3.72085e-35	569	1273	1152	1521	1304	2680	AMP-binding enzyme, putative, expressed	AT5G23050.1	AAE17	acyl-activating enzyme 17
LOC_Os01g08970.1	1526.94	943.368	2110.51	2.2372	1.1617	1.26095e-46	3.09026e-45	943	2111	1759	2280	1553	3123	SSRP1-like FACT complex subunit, putative, expressed	AT3G28730.1	ATHMG,HMG,NFD,SSRP1	high mobility group
LOC_Os10g06130.1	2393.96	1479.16	3308.76	2.23692	1.16151	1.59803e-51	4.38139e-50	1479	3309	1250	2125	1438	2443	RNA recognition motif containing protein, expressed	AT4G00830.1		RNA-binding (RRM/RBD/RNP motifs) family protein
LOC_Os08g06280.9	1331.58	822.764	1840.39	2.23684	1.16146	8.06995e-40	1.63441e-38	823	1840	689	2901	550	1461	LSD1 zinc finger domain containing protein, expressed	AT1G32540.1	LOL1	lsd one like 1
LOC_Os01g37560.3	1026.3	634.262	1418.34	2.23621	1.16106	9.44188e-36	1.68993e-34	634	1418	920	1532	1256	1661	chaperone protein dnaJ 49, putative, expressed	AT3G57340.1		Heat shock protein DnaJ, N-terminal with domain of unknown function (DUF1977)
LOC_Os09g21230.1	921.315	569.488	1273.14	2.23559	1.16066	2.37308e-36	4.33134e-35	569	1273	1153	1522	1304	2682	AMP-binding enzyme, putative, expressed	AT5G23050.1	AAE17	acyl-activating enzyme 17
LOC_Os01g08970.2	1497.62	925.893	2069.35	2.23498	1.16026	5.20293e-46	1.25362e-44	926	2069	1722	2242	1527	3062	SSRP1-like FACT complex subunit, putative, expressed	AT3G28730.1	ATHMG,HMG,NFD,SSRP1	high mobility group
LOC_Os03g17980.1	13455.9	8322.86	18588.9	2.23347	1.15929	4.64499e-42	1.00064e-40	8323	18589	2253	2209	1291	1922	CAMK_KIN1/SNF1/Nim1_like_AMPKh.2 - CAMK includes calcium/calmodulin depedent protein kinases, expressed	AT3G01090.2	AKIN10,KIN10,SNRK1.1	SNF1 kinase homolog 10
LOC_Os09g21230.3	902.712	558.728	1246.7	2.23131	1.15789	1.10853e-35	1.97769e-34	559	1247	1121	1485	1278	2612	AMP-binding enzyme, putative, expressed	AT5G23050.1	AAE17	acyl-activating enzyme 17
LOC_Os02g46690.1	1731.8	1072.92	2390.68	2.22821	1.15588	3.89894e-27	5.2444e-26	1073	2391	12	23	4	25	OsFBD8 - F-box and FBD domain containing protein, expressed	AT1G06630.1		F-box/RNI-like superfamily protein
LOC_Os12g44330.2	1125.81	697.563	1554.06	2.22784	1.15565	1.05651e-35	1.88793e-34	698	1554	926	982	1254	1724	serine/threonine-protein kinase PRP4, putative, expressed	AT3G25840.1		Protein kinase superfamily protein
LOC_Os01g37560.2	923.311	572.467	1274.15	2.22572	1.15427	6.49509e-33	1.06413e-31	572	1274	836	1372	1137	1446	chaperone protein dnaJ 49, putative, expressed	AT3G57340.1		Heat shock protein DnaJ, N-terminal with domain of unknown function (DUF1977)
LOC_Os09g21230.5	747.031	463.517	1030.54	2.22331	1.15271	6.50336e-31	9.93179e-30	464	1031	911	1223	1001	2078	AMP-binding enzyme, putative, expressed	AT5G23050.1	AAE17	acyl-activating enzyme 17
LOC_Os02g43020.1	3250.41	2017.51	4483.32	2.22221	1.15199	1.62676e-51	4.45741e-50	2018	4483	1246	1258	1226	821	heat shock protein STI, putative, expressed	AT1G62740.1		stress-inducible protein, putative
LOC_Os01g65080.2	2439.7	1515.83	3363.56	2.21895	1.14988	1.92362e-67	7.88186e-66	1516	3364	8036	7674	7177	12291	ZOS1-18 - C2H2 zinc finger protein, expressed	AT1G34370.1	STOP1	C2H2 and C2HC zinc fingers superfamily protein
LOC_Os08g44240.1	886.078	551.036	1221.12	2.21604	1.14799	5.89478e-33	9.66849e-32	551	1221	923	1155	1213	1996	AAA-type ATPase family protein, putative, expressed	AT5G08470.1	PEX1	peroxisome 1
LOC_Os03g09100.1	2090.9	1300.61	2881.19	2.21527	1.14748	5.12273e-53	1.45771e-51	1301	2881	3204	2640	2403	2863	calmodulin-binding transcription activator, putative, expressed	AT5G09410.2	CAMTA1,EICBP.B	ethylene induced calmodulin binding protein
LOC_Os10g41520.2	1796.09	1117.59	2474.58	2.2142	1.14679	2.99394e-39	5.9309e-38	1118	2475	627	928	816	1316	casein kinase II subunit beta-4, putative, expressed	AT2G44680.1	CKB4	casein kinase II beta subunit 4
LOC_Os02g38980.1	2545.12	1583.76	3506.48	2.21402	1.14667	5.33644e-55	1.60288e-53	1584	3506	1722	2052	3229	3192	bromodomain domain containing protein, expressed	AT3G01770.1	ATBET10,BET10	bromodomain and extraterminal domain protein 10
LOC_Os10g38850.1	2804.63	1745.31	3863.96	2.21392	1.1466	2.03433e-43	4.56427e-42	1745	3864	534	411	639	669	amine oxidase, putative, expressed	AT4G16310.1	LDL3	LSD1-like 3
LOC_Os01g40590.1	1035.52	644.658	1426.38	2.21261	1.14575	8.88354e-27	1.17656e-25	645	1426	443	795	231	558	tyrosine protein kinase domain containing protein, putative, expressed	AT5G15080.1		Protein kinase superfamily protein
LOC_Os02g10970.1	2197.05	1368.34	3025.76	2.21127	1.14487	1.96977e-46	4.79559e-45	1368	3026	1207	1685	1187	1667	peptidyl-prolyl cis-trans isomerase, putative, expressed	AT3G63400.1		Cyclophilin-like peptidyl-prolyl cis-trans isomerase family protein
LOC_Os09g36250.1	866.233	539.526	1192.94	2.21109	1.14476	3.09117e-26	4.02715e-25	540	1193	325	1957	68	189	MYB family transcription factor, putative, expressed	AT4G12350.1	AtMYB42,MYB42	myb domain protein 42
LOC_Os10g41520.1	1797.74	1119.74	2475.73	2.21099	1.14469	3.83195e-39	7.56056e-38	1120	2476	628	930	817	1317	casein kinase II subunit beta-4, putative, expressed	AT2G44680.1	CKB4	casein kinase II beta subunit 4
LOC_Os02g38980.3	2516.37	1567.9	3464.83	2.20985	1.14395	1.71167e-54	5.06914e-53	1568	3465	1719	2045	3188	3168	bromodomain domain containing protein, expressed	AT5G63320.1	NPX1	nuclear protein X1
LOC_Os02g10970.3	2199.23	1370.48	3027.99	2.20943	1.14367	2.32583e-46	5.65934e-45	1370	3028	1207	1686	1186	1668	peptidyl-prolyl cis-trans isomerase, putative, expressed	AT3G63400.1		Cyclophilin-like peptidyl-prolyl cis-trans isomerase family protein
LOC_Os01g37560.1	1020.33	635.934	1404.73	2.20893	1.14335	8.92923e-35	1.55425e-33	636	1405	931	1543	1265	1674	chaperone protein dnaJ 49, putative, expressed	AT3G57340.1		Heat shock protein DnaJ, N-terminal with domain of unknown function (DUF1977)
LOC_Os03g14450.1	6823.01	4256.73	9389.29	2.20575	1.14127	1.82754e-62	6.663e-61	4257	9389	2801	4288	1206	2055	enolase, putative, expressed	AT2G36530.1	ENO2,LOS2	Enolase
LOC_Os01g65080.1	2312.76	1442.98	3182.55	2.20554	1.14113	2.07586e-65	8.20973e-64	1443	3183	7839	7564	6904	12037	ZOS1-18 - C2H2 zinc finger protein, expressed	AT1G34370.1	STOP1	C2H2 and C2HC zinc fingers superfamily protein
LOC_Os12g38490.1	1127.39	703.467	1551.32	2.20524	1.14094	8.42713e-35	1.46859e-33	703	1551	1381	1229	1019	1185	SCARECROW, putative, expressed	AT2G37650.1		GRAS family transcription factor
LOC_Os04g47190.2	1247.52	778.863	1716.17	2.20343	1.13975	1.13483e-31	1.78791e-30	779	1716	111	281	329	2221	aminotransferase domain containing protein, putative, expressed	AT5G65780.1	ATBCAT-5	branched-chain amino acid aminotransferase 5 / branched-chain amino acid transaminase 5 (BCAT5)
LOC_Os05g06270.1	1186.09	740.735	1631.44	2.20246	1.13912	4.0378e-31	6.22001e-30	741	1631	641	545	1056	742	zinc finger, C3HC4 type domain containing protein, expressed	AT3G05545.1		RING/U-box superfamily protein
LOC_Os02g38980.4	2511.93	1569.18	3454.69	2.20159	1.13854	6.13297e-54	1.78999e-52	1569	3455	1709	2030	3190	3133	bromodomain domain containing protein, expressed	AT3G27260.1	GTE8	global transcription factor group E8
LOC_Os04g48050.1	863.655	539.747	1187.56	2.20022	1.13765	8.85092e-28	1.21297e-26	540	1188	683	916	759	861	RING zinc finger protein, putative, expressed	AT1G12760.1		Zinc finger, C3HC4 type (RING finger) family protein
LOC_Os01g17170.1	822.583	514.133	1131.03	2.19989	1.13743	2.57312e-43	5.75563e-42	514	1131	2137	8001	6274	15048	magnesium-protoporphyrin IX monomethyl ester cyclase,chloroplast precursor, putative, expressed	AT3G56940.1	ACSF,CHL27,CRD1	dicarboxylate diiron protein, putative (Crd1)
LOC_Os01g55270.1	1323.66	827.641	1819.67	2.19862	1.1366	6.12398e-25	7.64791e-24	828	1820	315	134	242	85	SGS domain containing protein, expressed	AT1G30070.1		SGS domain-containing protein
LOC_Os01g65080.3	2339.49	1463.1	3215.87	2.19798	1.13618	4.26717e-65	1.67862e-63	1463	3216	7851	7557	6979	12076	ZOS1-18 - C2H2 zinc finger protein, expressed	AT1G34370.1	STOP1	C2H2 and C2HC zinc fingers superfamily protein
LOC_Os03g16860.2	15483.8	9686.46	21281.2	2.19701	1.13554	2.24508e-33	3.74749e-32	9686	21281	13530	10741	8188	9379	DnaK family protein, putative, expressed	AT3G12580.1	ATHSP70,HSP70	heat shock protein 70
LOC_Os03g16860.1	16639.4	10411.5	22867.2	2.19635	1.13511	7.49015e-33	1.22444e-31	10411	22867	14404	11466	8906	9925	DnaK family protein, putative, expressed	AT3G12580.1	ATHSP70,HSP70	heat shock protein 70
LOC_Os08g41010.3	798.244	499.499	1096.99	2.19618	1.13499	5.79667e-21	6.16578e-20	499	1097	299	338	350	368	zinc finger family protein, putative, expressed	AT1G67325.1		Ran BP2/NZF zinc finger-like superfamily protein
LOC_Os08g33320.1	1566.93	980.519	2153.34	2.19612	1.13496	8.48413e-42	1.81358e-40	981	2153	1449	1324	1833	1788		AT5G52530.1		dentin sialophosphoprotein-related
LOC_Os08g41010.1	799.086	500.057	1098.12	2.19598	1.13487	5.73885e-21	6.10867e-20	500	1098	299	338	350	367	zinc finger family protein, putative, expressed	AT1G67325.1		Ran BP2/NZF zinc finger-like superfamily protein
LOC_Os01g65080.4	2337.78	1463.1	3212.46	2.19565	1.13465	6.4308e-65	2.51192e-63	1463	3212	7846	7556	6975	12069	ZOS1-18 - C2H2 zinc finger protein, expressed	AT1G34370.1	STOP1	C2H2 and C2HC zinc fingers superfamily protein
LOC_Os12g05040.6	2777.34	1738.89	3815.78	2.19437	1.13381	3.47525e-36	6.30924e-35	1739	3816	65	34	11	11	heavy-metal-associated domain-containing protein, putative, expressed	AT3G06130.1		Heavy metal transport/detoxification superfamily protein
LOC_Os02g54130.3	880.864	551.594	1210.13	2.19389	1.13349	8.73222e-27	1.1577e-25	552	1210	327	824	563	1117	heat shock protein DnaJ, putative, expressed	AT3G14200.1		Chaperone DnaJ-domain superfamily protein
LOC_Os03g03410.1	2863.05	1793.07	3933.04	2.19347	1.13322	1.38783e-15	1.11666e-14	1793	3933	991	1839	1296	1798	serine/threonine-protein kinase, putative, expressed	AT1G01540.2		Protein kinase superfamily protein
LOC_Os08g41010.2	758.091	474.945	1041.24	2.19233	1.13247	4.13444e-20	4.21081e-19	475	1041	288	323	333	352	zinc finger family protein, putative, expressed	AT1G67325.1		Ran BP2/NZF zinc finger-like superfamily protein
LOC_Os10g06130.5	2432.38	1525.51	3339.25	2.18894	1.13023	2.30115e-49	6.01884e-48	1526	3339	1283	2148	1473	2450	RNA recognition motif containing protein, expressed	AT4G00830.1		RNA-binding (RRM/RBD/RNP motifs) family protein
LOC_Os01g74610.1	4328.35	2715.24	5941.46	2.18819	1.12974	1.15047e-58	3.82347e-57	2715	5941	1732	1839	1432	2405	zinc finger, C3HC4 type domain containing protein, expressed	AT5G58410.1		HEAT/U-box domain-containing protein
LOC_Os08g37950.1	1016.95	638.053	1395.85	2.18768	1.1294	1.42223e-26	1.87046e-25	638	1396	521	551	649	534	copper-transporting ATPase PAA1, putative, expressed	AT4G33520.2	HMA6,PAA1	P-type ATP-ase 1
LOC_Os07g38420.1	861.045	540.249	1181.84	2.18759	1.12934	8.83791e-25	1.09753e-23	540	1182	371	620	515	778	pre-mRNA-splicing factor, putative, expressed	AT1G03140.1		splicing factor Prp18 family protein
LOC_Os02g54700.2	1188.33	745.64	1631.03	2.18742	1.12923	1.44449e-29	2.10589e-28	746	1631	591	728	539	749	RNA recognition motif containing protein, putative, expressed	AT3G11400.1	ATEIF3G1,EIF3G1	eukaryotic translation initiation factor 3G1
LOC_Os10g06130.4	2433.46	1527.15	3339.77	2.18693	1.1289	2.83782e-49	7.41814e-48	1527	3340	1283	2147	1478	2451	RNA recognition motif containing protein, expressed	AT4G00830.1		RNA-binding (RRM/RBD/RNP motifs) family protein
LOC_Os08g15444.1	1585.97	995.627	2176.31	2.18587	1.12821	2.29341e-37	4.32296e-36	996	2176	1129	802	1260	997
LOC_Os01g36670.1	1888.78	1186.36	2591.2	2.18416	1.12708	3.40333e-31	5.2536e-30	1186	2591	320	167	296	233		AT3G17450.1		hAT dimerisation domain-containing protein
LOC_Os09g25320.1	2314	1453.9	3174.1	2.18317	1.12642	2.8475e-48	7.30563e-47	1454	3174	1488	1797	2695	1279	ubiquitin family protein, putative, expressed	AT1G31340.1	ATRUB1,NEDD8,RUB1	related to ubiquitin 1
LOC_Os06g47890.2	2477.25	1556.98	3397.52	2.18213	1.12573	7.07416e-50	1.86349e-48	1557	3398	1737	1939	2081	2033	OsFBO9 - F-box and other domain containing protein, expressed	AT5G57360.1	ADO1,FKL2,LKP1,ZTL	Galactose oxidase/kelch repeat superfamily protein
LOC_Os12g03340.1	1342	843.527	1840.48	2.18189	1.12558	2.59778e-31	4.02693e-30	844	1840	632	624	602	859	protein of unknown function, DUF618 domain containing protein, expressed	AT5G65180.1		ENTH/VHS family protein
LOC_Os02g41670.1	5401.86	3396.47	7407.25	2.18087	1.1249	6.50416e-56	2.00247e-54	3396	7407	4376	15136	974	1215	phenylalanine ammonia-lyase, putative, expressed	AT2G37040.1	ATPAL1,PAL1	PHE ammonia lyase 1
LOC_Os03g15480.1	1414.96	889.739	1940.19	2.18063	1.12474	7.42674e-36	1.33573e-34	890	1940	1157	1016	1015	1114	heat shock protein DnaJ, putative, expressed	AT5G22080.1		Chaperone DnaJ-domain superfamily protein
LOC_Os07g46160.1	2389.13	1502.74	3275.53	2.17971	1.12414	1.73248e-42	3.79861e-41	1503	3276	763	907	1117	989	MBTB14 - Bric-a-Brac, Tramtrack, Broad Complex BTB domain with Meprin and TRAF Homology MATH domain, expressed	AT3G06190.1	ATBPM2,BPM2	BTB-POZ and MATH domain 2
LOC_Os06g07830.1	837.291	526.929	1147.65	2.17801	1.12301	5.31581e-36	9.58792e-35	527	1148	2343	2513	1999	2567	ANTH/ENTH domain containing protein, putative, expressed	AT5G35200.1		ENTH/ANTH/VHS superfamily protein
LOC_Os11g04104.3	834.042	525.058	1143.03	2.17695	1.12231	1.59075e-30	2.39471e-29	525	1143	2048	682	2157	182	major facilitator superfamily antiporter, putative, expressed	AT5G13750.1	ZIFL1	zinc induced facilitator-like 1
LOC_Os04g49510.2	958.848	603.633	1314.06	2.17692	1.12229	9.4692e-37	1.7492e-35	604	1314	1440	2804	1305	2791	CAMK_CAMK_like.27 - CAMK includes calcium/calmodulin depedent protein kinases, expressed	AT2G17290.1	ATCDPK3,ATCPK6,CPK6	Calcium-dependent protein kinase family protein
LOC_Os03g31490.1	1036.59	652.852	1420.34	2.17559	1.1214	9.05508e-39	1.76306e-37	653	1420	1514	1462	4000	2239		AT3G26580.1		Tetratricopeptide repeat (TPR)-like superfamily protein
LOC_Os05g34650.2	1320.85	831.989	1809.7	2.17515	1.12112	1.03737e-38	2.01536e-37	832	1810	956	1642	1745	2169	DUF647 domain containing protein, putative, expressed	AT5G49820.1	EMB1879,RUS6	Protein of unknown function, DUF647
LOC_Os07g26640.1	1821.16	1147.17	2495.15	2.17505	1.12105	1.88272e-36	3.45197e-35	1147	2495	955	723	1193	249	aquaporin protein, putative, expressed	AT2G37170.1	PIP2;2,PIP2B	plasma membrane intrinsic protein 2
LOC_Os04g33080.3	1067.43	672.39	1462.48	2.17504	1.12104	1.79059e-41	3.79465e-40	672	1462	1755	2211	1908	5957	protein phosphatase 2C, putative, expressed	AT3G16560.1		Protein phosphatase 2C family protein
LOC_Os12g03899.1	854.305	538.212	1170.4	2.1746	1.12075	3.90632e-31	6.02165e-30	538	1170	2139	670	2306	171	major facilitator superfamily antiporter, putative, expressed	AT3G43790.1	ZIFL2	zinc induced facilitator-like 2
LOC_Os03g16800.2	1590.37	1002.49	2178.25	2.17283	1.11958	3.95241e-42	8.52683e-41	1002	2178	1309	1805	1532	2583	clathrin assembly protein, putative, expressed	AT2G25430.1		epsin N-terminal homology (ENTH) domain-containing protein / clathrin assembly protein-related
LOC_Os01g38530.2	1298.51	818.526	1778.49	2.17279	1.11955	2.11101e-24	2.58463e-23	819	1778	108	201	110	455	ELF3 protein, putative, expressed	AT2G25930.1	ELF3,PYK20	hydroxyproline-rich glycoprotein family protein
LOC_Os03g20780.1	1364.73	860.39	1869.06	2.17235	1.11925	2.60672e-52	7.30968e-51	860	1869	3756	5591	6304	11518	ethylene-insensitive 3, putative, expressed	AT3G20770.1	AtEIN3,EIN3	Ethylene insensitive 3 family protein
LOC_Os09g23660.1	745.922	470.404	1021.44	2.17141	1.11863	6.07721e-32	9.64305e-31	470	1021	1273	1895	2403	1637	ZIM motif family protein, expressed	AT1G70700.1	JAZ9,TIFY7	TIFY domain/Divergent CCT motif family protein
LOC_Os03g10620.2	1364.12	860.362	1867.88	2.17103	1.11838	1.59582e-46	3.90017e-45	860	1868	2967	3328	3233	4404	hydrolase, alpha/beta fold family domain containing protein, expressed	AT3G03990.1		alpha/beta-Hydrolases superfamily protein
LOC_Os11g03570.1	1332.18	840.294	1824.06	2.17075	1.11819	7.71354e-31	1.17315e-29	840	1824	631	625	602	856	protein of unknown function, DUF618 domain containing protein, expressed	AT5G65180.1		ENTH/VHS family protein
LOC_Os01g62650.2	2222.21	1402.78	3041.63	2.16828	1.11655	1.9772e-45	4.68755e-44	1403	3042	1167	1799	583	2769	pumilio-family RNA binding protein, putative, expressed	AT2G29200.1	APUM1,PUM1	pumilio 1
LOC_Os03g20790.1	1368.02	863.596	1872.45	2.1682	1.1165	4.01567e-52	1.11969e-50	864	1872	3765	5601	6307	11550	ethylene-insensitive 3, putative, expressed	AT3G20770.1	AtEIN3,EIN3	Ethylene insensitive 3 family protein
LOC_Os06g46770.2	227755	143777	311733	2.16817	1.11648	6.64801e-17	5.71299e-16	143777	311733	128922	166004	148627	70118	ubiquitin family protein, putative, expressed	AT4G05320.2	UBQ10	polyubiquitin 10
LOC_Os04g33080.1	1078.5	681.032	1475.97	2.16726	1.11587	2.34779e-41	4.95181e-40	681	1476	1774	2236	1916	6015	protein phosphatase 2C, putative, expressed	AT3G16560.1		Protein phosphatase 2C family protein
LOC_Os06g46770.3	228623	144427	312819	2.16593	1.11499	5.20127e-17	4.49674e-16	144427	312819	129479	166585	149422	70380	ubiquitin family protein, putative, expressed	AT4G05320.2	UBQ10	polyubiquitin 10
LOC_Os06g46770.1	228623	144427	312819	2.16593	1.11499	5.20127e-17	4.49674e-16	144427	312819	129479	166585	149422	70380	ubiquitin family protein, putative, expressed	AT4G05320.2	UBQ10	polyubiquitin 10
LOC_Os04g02820.3	15981.8	10096.3	21867.2	2.16587	1.11495	3.3155e-33	5.48673e-32	10096	21867	5145	5712	2930	4474	elongation factor, putative, expressed	AT1G56070.1	LOS1	Ribosomal protein S5/Elongation factor G/III/V family protein
LOC_Os02g03040.3	738.976	466.861	1011.09	2.16572	1.11485	2.91869e-31	4.51334e-30	467	1011	927	1439	1520	2997	RNA recognition motif containing protein, expressed	AT4G25500.3	AT-SRP40,ATRSP35,ATRSP40,RSP35	arginine/serine-rich splicing factor 35
LOC_Os12g05260.1	760.984	480.965	1041	2.16441	1.11397	1.21612e-15	9.80818e-15	481	1041	54	115	216	23	phytosulfokines precursor, putative, expressed	AT3G44735.1	ATPSK3,PSK1,PSK3	PHYTOSULFOKINE 3 PRECURSOR
LOC_Os03g44150.1	1766.15	1116.45	2415.85	2.16387	1.11361	1.43036e-32	2.3203e-31	1116	2416	599	466	570	362	aminotransferase, putative, expressed	AT5G46180.1	DELTA-OAT	ornithine-delta-aminotransferase
LOC_Os12g32536.1	867.429	548.36	1186.5	2.16372	1.11351	1.65003e-28	2.31202e-27	548	1186	776	818	1284	1098
LOC_Os04g33080.2	1053.12	665.758	1440.48	2.16367	1.11348	1.50595e-40	3.10102e-39	666	1440	1718	2167	1868	5816	protein phosphatase 2C, putative, expressed	AT3G16560.1		Protein phosphatase 2C family protein
LOC_Os05g46770.1	919.131	581.307	1256.96	2.16229	1.11256	1.37742e-22	1.56061e-21	581	1257	304	392	386	522
LOC_Os08g03350.1	968.136	612.494	1323.78	2.16129	1.11189	1.52923e-40	3.14748e-39	612	1324	2742	3429	4659	2775	amino acid transporter, putative, expressed	AT5G40780.1	LHT1	lysine histidine transporter 1
LOC_Os05g41550.5	6619	4187.83	9050.18	2.16106	1.11174	1.26468e-72	5.86488e-71	4188	9050	5371	4764	6925	5397
LOC_Os12g05110.1	6712.15	4248.71	9175.59	2.15962	1.11078	1.19989e-40	2.48347e-39	4249	9176	1913	2266	1781	1198	pyruvate kinase, putative, expressed	AT3G52990.1		Pyruvate kinase family protein
LOC_Os06g47890.1	2507.5	1587.74	3427.26	2.15857	1.11008	5.66575e-49	1.47669e-47	1588	3427	1768	1970	2117	2069	OsFBO9 - F-box and other domain containing protein, expressed	AT5G57360.1	ADO1,FKL2,LKP1,ZTL	Galactose oxidase/kelch repeat superfamily protein
LOC_Os12g32536.4	833.142	527.734	1138.55	2.15743	1.10931	1.96508e-27	2.66993e-26	528	1139	739	765	1222	1042
LOC_Os06g46770.4	194951	123494	266407	2.15724	1.10919	8.25223e-17	7.05194e-16	123494	266407	110675	142017	127769	60175	ubiquitin family protein, putative, expressed	AT4G05320.2	UBQ10	polyubiquitin 10
LOC_Os06g46770.5	194951	123494	266407	2.15724	1.10919	8.25223e-17	7.05194e-16	123494	266407	110675	142017	127769	60175	ubiquitin family protein, putative, expressed	AT4G05320.2	UBQ10	polyubiquitin 10
LOC_Os01g53900.1	4293.15	2719.63	5866.67	2.15715	1.10913	1.34646e-27	1.83561e-26	2720	5867	1425	1697	879	1187	elongation factor, putative, expressed	AT1G56070.1	LOS1	Ribosomal protein S5/Elongation factor G/III/V family protein
LOC_Os01g65520.1	2050.18	1298.96	2801.4	2.15665	1.10879	6.30823e-34	1.07112e-32	1299	2801	440	581	449	264	Sad1 / UNC-like C-terminal domain containing protein, putative, expressed	AT1G71360.1		Galactose-binding protein
LOC_Os05g41550.3	6338.92	4018	8659.83	2.15526	1.10786	2.46249e-71	1.10834e-69	4018	8660	5225	4602	6671	5174
LOC_Os10g36810.1	949.643	602.154	1297.13	2.15415	1.10712	6.8849e-27	9.16897e-26	602	1297	721	630	807	813	plus-3 domain containing protein, putative, expressed	AT3G51120.1		DNA binding;zinc ion binding;nucleic acid binding;nucleic acid binding
LOC_Os05g41550.2	6273.21	3977.93	8568.5	2.15401	1.10703	4.87101e-71	2.18132e-69	3978	8569	5147	4572	6630	5190
LOC_Os01g17170.2	744.556	472.241	1016.87	2.15329	1.10654	2.54436e-40	5.20783e-39	472	1017	1946	7273	5734	13743	magnesium-protoporphyrin IX monomethyl ester cyclase,chloroplast precursor, putative, expressed	AT3G56940.1	ACSF,CHL27,CRD1	dicarboxylate diiron protein, putative (Crd1)
LOC_Os01g62650.1	2169.78	1376.28	2963.27	2.15311	1.10642	2.79122e-44	6.41836e-43	1376	2963	1168	1792	564	2760	pumilio-family RNA binding protein, putative, expressed	AT2G29200.1	APUM1,PUM1	pumilio 1
LOC_Os06g44380.1	736.942	467.446	1006.44	2.15306	1.10639	6.16826e-22	6.81105e-21	467	1006	503	517	576	559	ubiquitin carboxyl-terminal hydrolase family protein, expressed	AT2G24640.1	UBP19	ubiquitin-specific protease 19
LOC_Os04g53620.2	48467.2	30748.4	66185.9	2.1525	1.10601	4.42433e-15	3.45819e-14	30748	66186	27803	36212	36343	17540	ubiquitin family protein, putative, expressed	AT4G05320.2	UBQ10	polyubiquitin 10
LOC_Os03g15370.2	7010.65	4448.22	9573.09	2.15212	1.10576	1.29532e-69	5.54846e-68	4448	9573	3904	5177	4215	2226	ubiquitin fusion protein, putative, expressed	AT2G36170.1		Ubiquitin supergroup;Ribosomal protein L40e
LOC_Os01g13520.1	1503.23	953.846	2052.62	2.15194	1.10564	4.37362e-27	5.87576e-26	954	2053	401	198	459	122	auxin response factor 1, putative, expressed	AT2G46530.1	ARF11	auxin response factor 11
LOC_Os03g15370.1	7021.21	4456.41	9586	2.15106	1.10505	1.486e-69	6.35296e-68	4456	9586	3905	5179	4215	2227	ubiquitin fusion protein, putative, expressed	AT2G36170.1		Ubiquitin supergroup;Ribosomal protein L40e
LOC_Os07g30640.1	5394.38	3425.69	7363.06	2.14937	1.10391	1.53622e-43	3.46071e-42	3426	7363	3042	4010	2802	1765	ubiquitin fusion protein, putative, expressed	AT2G36170.1		Ubiquitin supergroup;Ribosomal protein L40e
LOC_Os01g70320.1	747.83	474.917	1020.74	2.14931	1.10387	2.27615e-21	2.45346e-20	475	1021	371	550	432	609		AT3G48860.2
LOC_Os04g53620.1	48215.4	30622.3	65808.5	2.14904	1.10369	3.77893e-15	2.97048e-14	30622	65808	27762	36212	36155	17499	ubiquitin family protein, putative, expressed	AT4G05320.2	UBQ10	polyubiquitin 10
LOC_Os05g06270.2	873.448	554.882	1192.01	2.14823	1.10315	2.50703e-24	3.05936e-23	555	1192	529	441	857	602	zinc finger, C3HC4 type domain containing protein, expressed
LOC_Os03g10620.3	1318.5	837.673	1799.32	2.148	1.10299	1.18205e-44	2.74516e-43	838	1799	2897	3251	3181	4318	hydrolase, alpha/beta fold family domain containing protein, expressed	AT3G03990.1		alpha/beta-Hydrolases superfamily protein
LOC_Os01g34480.2	1053.76	669.479	1438.04	2.14799	1.10299	5.46359e-33	8.97786e-32	669	1438	1496	1396	1719	858	NAD dependent epimerase/dehydratase family protein, putative, expressed	AT5G19440.1		NAD(P)-binding Rossmann-fold superfamily protein
LOC_Os02g15230.1	763.294	485.092	1041.5	2.147	1.10233	3.05018e-26	3.97492e-25	485	1041	728	1334	648	1115	GDSL-like lipase/acylhydrolase, putative, expressed	AT5G45910.1		GDSL-like Lipase/Acylhydrolase superfamily protein
LOC_Os12g44330.1	1284.77	816.551	1752.99	2.14682	1.1022	8.83354e-35	1.53881e-33	817	1753	976	1027	1324	1768	serine/threonine-protein kinase PRP4, putative, expressed	AT3G25840.1		Protein kinase superfamily protein
LOC_Os03g10620.1	1255.8	798.264	1713.34	2.14633	1.10187	1.81834e-43	4.08796e-42	798	1713	2793	3130	3050	4140	hydrolase, alpha/beta fold family domain containing protein, expressed	AT3G03990.1		alpha/beta-Hydrolases superfamily protein
LOC_Os10g41400.1	748.907	476.087	1021.73	2.14609	1.10171	5.32966e-29	7.62456e-28	476	1022	894	960	2440	1240	peptide methionine sulfoxide reductase, putative, expressed	AT4G25130.1	PMSR4	peptide met sulfoxide reductase 4
LOC_Os05g34770.1	924.201	587.603	1260.8	2.14567	1.10143	1.1705e-24	1.44912e-23	588	1261	534	536	769	516	cytochrome c, putative, expressed	AT4G10040.1	CYTC-2	cytochrome c-2
LOC_Os12g32536.2	859.828	546.771	1172.89	2.14511	1.10105	6.99411e-28	9.62374e-27	547	1173	777	819	1287	1110
LOC_Os01g42294.1	882.836	561.432	1204.24	2.14495	1.10094	4.77433e-16	3.92991e-15	561	1204	41	57	71	69	inactive receptor kinase At2g26730 precursor, putative, expressed	AT2G26730.1		Leucine-rich repeat protein kinase family protein
LOC_Os04g55150.2	1169.24	743.975	1594.5	2.14322	1.09978	4.18578e-26	5.42927e-25	744	1595	662	465	436	413	UBA/TS-N domain containing protein, expressed	AT2G12550.1		ubiquitin-associated (UBA)/TS-N domain-containing protein
LOC_Os03g12160.2	1314.21	836.227	1792.18	2.14318	1.09975	7.87205e-29	1.11644e-27	836	1792	498	749	443	703	leucine-rich repeat family protein, putative, expressed	AT3G17920.2		Outer arm dynein light chain 1 protein
LOC_Os04g51180.1	1085.5	690.815	1480.19	2.14267	1.09941	1.0148e-24	1.25811e-23	691	1480	446	379	543	450	GPR89A, putative, expressed	AT1G64990.1	GTG1	GPCR-type G protein 1
LOC_Os03g12160.1	1322.34	841.69	1802.99	2.14211	1.09903	6.5963e-29	9.38512e-28	842	1803	499	754	444	709	leucine-rich repeat family protein, putative, expressed	AT3G17920.1		Outer arm dynein light chain 1 protein
LOC_Os10g28340.2	1005.38	640	1370.77	2.14183	1.09884	4.57828e-24	5.52008e-23	640	1371	317	399	632	539	heat stress transcription factor, putative, expressed	AT3G22830.1	AT-HSFA6B,HSFA6B	heat shock transcription factor A6B
LOC_Os04g53620.4	20649.8	13150.8	28148.8	2.14046	1.09792	1.52254e-16	1.28523e-15	13151	28149	11917	15466	15913	7939	ubiquitin family protein, putative, expressed	AT4G05320.2	UBQ10	polyubiquitin 10
LOC_Os01g38530.1	2297	1464.16	3129.83	2.13763	1.09601	6.68635e-37	1.24134e-35	1464	3130	308	515	423	1183	ELF3 protein, putative, expressed	AT2G25930.1	ELF3,PYK20	hydroxyproline-rich glycoprotein family protein
LOC_Os04g35840.1	1223.76	780.535	1666.98	2.13569	1.0947	3.84765e-39	7.58478e-38	781	1667	4939	1235	2296	537	T-complex protein 11, putative, expressed	AT1G22930.1		T-complex protein 11
LOC_Os03g57430.1	2266.54	1445.74	3087.35	2.13549	1.09457	3.92029e-40	7.99825e-39	1446	3087	864	1003	859	1293		AT3G10650.1
LOC_Os01g34480.1	1084.26	692.141	1476.39	2.13307	1.09293	5.6099e-33	9.20805e-32	692	1476	1535	1426	1755	881	NAD dependent epimerase/dehydratase family protein, putative, expressed	AT5G19440.1		NAD(P)-binding Rossmann-fold superfamily protein
LOC_Os03g08830.1	1704.01	1088.19	2319.84	2.13183	1.09209	1.97429e-30	2.96103e-29	1088	2320	473	502	440	426	WD domain, G-beta repeat domain containing protein, expressed	AT5G10940.2		transducin family protein / WD-40 repeat family protein
LOC_Os08g02330.1	886.804	567.954	1205.65	2.1228	1.08597	7.18645e-25	8.94704e-24	568	1206	543	899	465	924	RNA recognition motif containing protein, putative, expressed	AT1G32790.1	CID11	CTC-interacting domain 11
LOC_Os05g34650.1	1604.25	1027.76	2180.74	2.12183	1.08531	2.94184e-41	6.18707e-40	1028	2181	1157	2077	2220	2780	DUF647 domain containing protein, putative, expressed	AT5G49820.1	EMB1879,RUS6	Protein of unknown function, DUF647
LOC_Os06g45020.1	951.929	610.485	1293.37	2.1186	1.08311	6.11671e-25	7.64098e-24	610	1293	813	859	298	637	STRUBBELIG-RECEPTOR FAMILY 3 precursor, putative, expressed	AT2G20850.1	SRF1	STRUBBELIG-receptor family 1
LOC_Os12g05040.3	2642.55	1695.24	3589.86	2.11761	1.08244	3.12912e-32	5.01541e-31	1695	3590	66	34	11	11	heavy-metal-associated domain-containing protein, putative, expressed	AT3G06130.1		Heavy metal transport/detoxification superfamily protein
LOC_Os03g58070.1	2926.7	1877.7	3975.69	2.11732	1.08224	4.8368e-56	1.49224e-54	1878	3976	2073	4516	2550	7382	frigida, putative, expressed	AT3G22440.1		FRIGIDA-like protein
LOC_Os03g58780.1	869.133	557.696	1180.57	2.11687	1.08193	9.1161e-24	1.08468e-22	558	1181	499	595	623	824		AT5G65540.1
LOC_Os03g52340.1	2875.65	1847.38	3903.93	2.11323	1.07945	3.04848e-37	5.72918e-36	1847	3904	238	347	404	408	endoplasmic oxidoreductin-1 precursor, putative, expressed	AT1G72280.1	AERO1,ERO1	endoplasmic reticulum oxidoreductins 1
LOC_Os02g23890.2	877.013	563.716	1190.31	2.11154	1.0783	2.43484e-23	2.84819e-22	564	1190	426	738	443	797	protein transporter, putative, expressed	AT3G20920.2		translocation protein-related
LOC_Os12g05040.5	2534.57	1629.97	3439.17	2.10996	1.07722	4.41718e-31	6.78556e-30	1630	3439	62	33	9	11	heavy-metal-associated domain-containing protein, putative, expressed
LOC_Os05g11140.1	871.508	560.483	1182.53	2.10985	1.07714	4.15723e-21	4.44541e-20	560	1183	402	404	503	387	CK1_CaseinKinase_1a.5 - CK1 includes the casein kinase 1 kinases, expressed	AT2G25760.1		Protein kinase family protein
LOC_Os03g12670.1	10508.2	6758.67	14257.7	2.10954	1.07693	3.76721e-77	1.93529e-75	6759	14258	8826	10866	7653	13513
LOC_Os08g37800.1	13373.3	8601.8	18144.8	2.10942	1.07684	5.97501e-37	1.11114e-35	8602	18145	2222	2212	1308	1963	CAMK_KIN1/SNF1/Nim1_like_AMPKh.4 - CAMK includes calcium/calmodulin depedent protein kinases, expressed	AT3G01090.2	AKIN10,KIN10,SNRK1.1	SNF1 kinase homolog 10
LOC_Os09g36220.2	2344.7	1508.5	3180.9	2.10865	1.07632	1.03239e-50	2.78405e-49	1509	3181	3251	3796	3427	3223	response regulator receiver domain containing protein, expressed	AT5G24470.1	APRR5,PRR5	pseudo-response regulator 5
LOC_Os09g17730.1	2948.2	1896.82	3999.57	2.10856	1.07626	8.89452e-48	2.25074e-46	1897	4000	1241	2213	1198	2668	proton pump interactor, putative, expressed	AT4G27500.1	PPI1	proton pump interactor 1
LOC_Os03g57340.1	3586.75	2307.76	4865.74	2.10842	1.07616	1.53694e-56	4.81205e-55	2308	4866	3245	2596	5338	2806	chaperone protein dnaJ, putative, expressed	AT5G22060.1	ATJ2,J2	DNAJ homologue 2
LOC_Os09g36220.1	2342.47	1507.39	3177.55	2.10799	1.07586	1.20692e-50	3.24683e-49	1507	3178	3247	3791	3426	3217	response regulator receiver domain containing protein, expressed	AT5G24470.1	APRR5,PRR5	pseudo-response regulator 5
LOC_Os02g23890.1	901.178	579.966	1222.39	2.10769	1.07566	9.10155e-24	1.08324e-22	580	1222	441	765	464	829	protein transporter, putative, expressed	AT3G20920.2		translocation protein-related
LOC_Os07g32530.1	752.763	484.811	1020.71	2.10539	1.07409	1.90037e-17	1.68401e-16	485	1021	227	276	319	261	potassium transporter, putative, expressed	AT5G09400.1	KUP7	K+ uptake permease 7
LOC_Os01g49470.2	968.791	623.977	1313.6	2.10521	1.07397	2.59203e-29	3.75286e-28	624	1314	1123	685	1688	1244	E3 ubiquitin ligase, putative, expressed	AT3G18290.1	BTS,EMB2454	zinc finger protein-related
LOC_Os11g05010.2	3214.18	2070.47	4357.89	2.10478	1.07367	8.52167e-36	1.52832e-34	2070	4358	79	42	13	5	heavy-metal-associated domain-containing protein, putative, expressed	AT3G06130.1		Heavy metal transport/detoxification superfamily protein
LOC_Os05g03480.2	815.636	525.643	1105.63	2.10338	1.07271	8.84171e-26	1.13488e-24	526	1106	649	980	687	1545	acyl-coenzyme A dehydrogenase, mitochondrial precursor, putative, expressed	AT3G45300.1	ATIVD,IVD,IVDH	isovaleryl-CoA-dehydrogenase
LOC_Os04g51180.2	1006.34	648.559	1364.13	2.10332	1.07267	1.95868e-22	2.20789e-21	649	1364	414	346	505	423	GPR89A, putative, expressed	AT1G64990.1	GTG1	GPCR-type G protein 1
LOC_Os09g17730.2	2988.95	1927.84	4050.06	2.10082	1.07095	1.12823e-47	2.84683e-46	1928	4050	1266	2241	1216	2720	proton pump interactor, putative, expressed	AT4G27500.1	PPI1	proton pump interactor 1
LOC_Os03g08270.3	1189.35	767.353	1611.35	2.09988	1.0703	1.67194e-36	3.0693e-35	767	1611	1655	2143	2423	2151	ataxin-2 C-terminal region family protein, expressed	AT2G26280.1	CID7	CTC-interacting domain 7
LOC_Os08g02904.1	806.997	520.682	1093.31	2.09977	1.07023	2.83302e-27	3.82924e-26	521	1093	808	1338	689	2016		AT1G69670.1	ATCUL3B,CUL3B	cullin 3B
LOC_Os03g47740.1	1277.29	824.132	1730.45	2.09972	1.0702	8.11023e-41	1.68412e-39	824	1730	2722	2575	3618	3359	homeodomain protein, putative, expressed	AT4G34610.1	BLH6	BEL1-like homeodomain 6
LOC_Os05g03480.4	814.523	525.643	1103.4	2.09915	1.06981	1.25423e-25	1.60245e-24	526	1103	648	979	687	1542	acyl-coenzyme A dehydrogenase, mitochondrial precursor, putative, expressed	AT3G45300.1	ATIVD,IVD,IVDH	isovaleryl-CoA-dehydrogenase
LOC_Os02g15230.3	777.661	502.12	1053.2	2.09751	1.06868	6.31048e-26	8.13755e-25	502	1053	816	1481	687	1322	GDSL-like lipase/acylhydrolase, putative, expressed	AT5G45910.1		GDSL-like Lipase/Acylhydrolase superfamily protein
LOC_Os03g52340.2	2768.71	1788.23	3749.2	2.0966	1.06805	9.40625e-36	1.68424e-34	1788	3749	232	342	390	397	endoplasmic oxidoreductin-1 precursor, putative, expressed	AT2G38960.2	AERO2,ERO2	endoplasmic reticulum oxidoreductins 2
LOC_Os03g23935.1	1210.99	782.235	1639.75	2.09624	1.06781	5.73998e-30	8.4882e-29	782	1640	796	863	1107	1154	WD domain, G-beta repeat domain containing protein, expressed	AT2G41500.1	EMB2776,LIS	WD-40 repeat family protein / small nuclear ribonucleoprotein Prp4p-related
LOC_Os05g43280.1	4224.67	2729.31	5720.02	2.09577	1.06748	2.62875e-52	7.36681e-51	2729	5720	1822	1702	1677	2127	MATH domain containing protein, expressed	AT1G04300.1		TRAF-like superfamily protein
LOC_Os03g12670.3	10144.8	6560.55	13729.1	2.09267	1.06535	4.60651e-75	2.26917e-73	6561	13729	8536	10509	7357	12987
LOC_Os01g49470.1	984.052	636.436	1331.67	2.09238	1.06515	3.12917e-29	4.51444e-28	636	1332	1148	703	1725	1273	E3 ubiquitin ligase, putative, expressed	AT3G18290.1	BTS,EMB2454	zinc finger protein-related
LOC_Os12g32536.3	787.172	509.117	1065.23	2.0923	1.06509	1.24892e-24	1.54448e-23	509	1065	714	738	1164	1011
LOC_Os06g37180.1	3520.23	2277.86	4762.59	2.09082	1.06407	2.56839e-54	7.56593e-53	2278	4763	3566	4229	2348	2718	ATP synthase, putative, expressed	AT4G38510.5		ATPase, V1 complex, subunit B protein
LOC_Os05g11140.3	894.728	579.464	1209.99	2.08812	1.06221	5.09563e-21	5.43444e-20	579	1210	414	417	521	398	CK1_CaseinKinase_1a.5 - CK1 includes the casein kinase 1 kinases, expressed	AT2G25760.1		Protein kinase family protein
LOC_Os03g47740.3	1309.73	848.433	1771.03	2.08741	1.06171	1.10743e-40	2.29318e-39	848	1771	2706	2584	3675	3413	homeodomain protein, putative, expressed	AT4G34610.1	BLH6	BEL1-like homeodomain 6
LOC_Os03g54780.1	931.308	603.379	1259.24	2.08698	1.06142	6.56495e-21	6.96293e-20	603	1259	284	378	403	535	STE_PAK_Ste20_KHSh_GCKh_HPKh.1 - STE kinases include homologs to sterile 7, sterile 11 and sterile 20 from yeast, expressed	AT1G69220.2	SIK1	Protein kinase superfamily protein
LOC_Os02g04010.1	1246.7	807.766	1685.62	2.08677	1.06127	2.86965e-27	3.87521e-26	808	1686	586	605	1037	491	cyclin-T1-1, putative, expressed	AT5G45190.2		Cyclin family protein
LOC_Os12g13170.2	1004.94	651.152	1358.72	2.08664	1.06118	2.38736e-25	3.02145e-24	651	1359	525	610	920	855	transcription factor, putative, expressed	AT2G35530.1	AtbZIP16,bZIP16	basic region/leucine zipper transcription factor 16
LOC_Os12g13170.1	1004.66	651.152	1358.17	2.08579	1.0606	2.55745e-25	3.23487e-24	651	1358	525	610	920	855	transcription factor, putative, expressed	AT2G35530.1	AtbZIP16,bZIP16	basic region/leucine zipper transcription factor 16
LOC_Os03g59470.1	749.318	485.925	1012.71	2.08409	1.05941	4.51231e-24	5.44351e-23	486	1013	804	731	1161	1018	stage II sporulation protein E, putative, expressed	AT4G16580.1		Protein phosphatase 2C family protein
LOC_Os02g15230.2	777.635	504.322	1050.95	2.08388	1.05927	1.82943e-25	2.32462e-24	504	1051	801	1464	688	1322	GDSL-like lipase/acylhydrolase, putative, expressed	AT5G45910.1		GDSL-like Lipase/Acylhydrolase superfamily protein
LOC_Os01g13520.2	1323.29	858.271	1788.31	2.08362	1.05909	6.289e-23	7.21762e-22	858	1788	359	182	398	107	auxin response factor 1, putative, expressed	AT2G46530.3	ARF11	auxin response factor 11
LOC_Os02g31290.2	6352.43	4121.2	8583.67	2.08281	1.05853	1.59838e-60	5.57096e-59	4121	8584	2229	3515	2080	3514	AML1, putative, expressed	AT5G61960.1	AML1,ML1	MEI2-like protein 1
LOC_Os12g25120.1	771.217	500.366	1042.07	2.08261	1.0584	2.35082e-11	1.42867e-10	500	1042	693	574	640	830	core histone H2A/H2B/H3/H4, putative, expressed	AT4G27230.1	HTA2	histone H2A 2
LOC_Os01g67250.1	1965.84	1275.52	2656.17	2.08242	1.05826	5.56918e-43	1.23637e-41	1276	2656	1835	1807	2558	2974	Rad21 / Rec8 like protein, putative, expressed	AT5G16270.1	ATRAD21.3,SYN4	sister chromatid cohesion 1 protein 4
LOC_Os02g04010.4	1242.26	806.149	1678.37	2.08196	1.05794	4.64053e-27	6.2268e-26	806	1678	586	604	1035	490	cyclin-T1-1, putative, expressed	AT5G45190.2		Cyclin family protein
LOC_Os10g34400.1	833.585	541.253	1125.92	2.08021	1.05673	1.1124e-28	1.56662e-27	541	1126	1152	1105	2123	1613		AT4G33630.1	EX1	Protein of unknown function (DUF3506)
LOC_Os02g03890.2	1561.93	1014.27	2109.58	2.0799	1.05651	4.21134e-31	6.48058e-30	1014	2110	673	988	679	951	nuclear transport factor 2, putative, expressed	AT5G43960.1		Nuclear transport factor 2 (NTF2) family protein with RNA binding (RRM-RBD-RNP motifs) domain
LOC_Os03g04520.4	973.874	632.673	1315.08	2.0786	1.05561	1.4007e-26	1.84324e-25	633	1315	719	886	760	1367	RNA recognition motif containing protein, putative, expressed	AT2G33435.1		RNA-binding (RRM/RBD/RNP motifs) family protein
LOC_Os02g48790.5	1386.11	900.637	1871.58	2.07806	1.05524	9.93015e-35	1.72577e-33	901	1872	1301	1042	1658	2166	AML1, putative, expressed	AT1G29400.1	AML5,ML5	MEI2-like protein 5
LOC_Os08g36994.2	938.49	609.818	1267.16	2.07793	1.05515	1.6592e-26	2.17694e-25	610	1267	886	906	980	1113	protein transport protein, putative, expressed	AT2G21630.1		Sec23/Sec24 protein transport family protein
LOC_Os06g46770.6	105211	68380.7	142041	2.0772	1.05464	1.56272e-21	1.69475e-20	68381	142041	61065	75581	73018	31638	ubiquitin family protein, putative, expressed	AT4G05320.2	UBQ10	polyubiquitin 10
LOC_Os10g30910.1	918.078	596.801	1239.36	2.07666	1.05427	1.09129e-19	1.086e-18	597	1239	562	357	220	210	transmembrane protein-related, putative, expressed	AT2G46060.1		transmembrane protein-related
LOC_Os10g34400.2	833.026	541.81	1124.24	2.07497	1.05309	1.71775e-28	2.40539e-27	542	1124	1150	1105	2123	1613		AT4G33630.1	EX1	Protein of unknown function (DUF3506)
LOC_Os08g07400.1	1332.64	866.912	1798.37	2.07445	1.05273	2.58443e-26	3.37491e-25	867	1798	427	636	430	714	cullin, putative, expressed	AT1G69670.1	ATCUL3B,CUL3B	cullin 3B
LOC_Os08g36994.1	949.886	617.957	1281.81	2.07428	1.05261	1.56817e-26	2.05934e-25	618	1282	897	913	964	1119	protein transport protein, putative, expressed	AT2G21630.1		Sec23/Sec24 protein transport family protein
LOC_Os01g48960.1	5880.59	3826.17	7935	2.07388	1.05233	6.86231e-57	2.17465e-55	3826	7935	2003	3515	1032	2052	glutamate synthase, chloroplast precursor, putative, expressed	AT5G53460.1	GLT1	NADH-dependent glutamate synthase 1
LOC_Os02g31150.1	1820.5	1184.82	2456.17	2.07302	1.05174	1.73285e-34	2.99042e-33	1185	2456	812	1076	888	1348	zinc finger, C3HC4 type domain containing protein, expressed	AT3G26730.1		RING/U-box superfamily protein
LOC_Os10g25200.1	1652.67	1075.98	2229.35	2.07192	1.05097	1.84072e-32	2.97292e-31	1076	2229	797	771	908	1270		AT1G72390.1
LOC_Os08g14620.1	1004.84	654.276	1355.4	2.0716	1.05074	2.5051e-22	2.81168e-21	654	1355	459	625	366	489		AT5G57460.1
LOC_Os07g42370.2	991.034	645.662	1336.41	2.06982	1.04951	7.90713e-36	1.41983e-34	646	1336	2420	3862	4404	1286	zinc-finger protein, putative, expressed	AT1G19180.1	JAZ1,TIFY10A	jasmonate-zim-domain protein 1
LOC_Os02g48790.3	1365.76	889.822	1841.69	2.06973	1.04944	3.88984e-34	6.64299e-33	890	1842	1294	1028	1651	2143	AML1, putative, expressed	AT1G29400.1	AML5,ML5	MEI2-like protein 5
LOC_Os01g46970.1	784.27	511.236	1057.3	2.06813	1.04833	4.20514e-14	3.08609e-13	511	1057	129	103	66	58	transcription factor, putative, expressed	AT2G46270.1	GBF3	G-box binding factor 3
LOC_Os07g09580.1	1176.25	767.099	1585.39	2.06674	1.04736	2.03863e-28	2.84933e-27	767	1585	856	915	948	1096	aminoacyl-tRNA synthetase, putative, expressed	AT1G18950.1		DDT domain superfamily
LOC_Os02g48790.2	1396.67	911.033	1882.3	2.06612	1.04692	2.04877e-34	3.52054e-33	911	1882	1316	1050	1681	2184	AML1, putative, expressed	AT1G29400.1	AML5,ML5	MEI2-like protein 5
LOC_Os08g43090.1	1485.02	968.841	2001.19	2.06555	1.04653	1.80556e-07	8.04376e-07	969	2001	741	1241	1324	885	bZIP family transcription factor, putative, expressed	AT4G38900.2		Basic-leucine zipper (bZIP) transcription factor family protein
LOC_Os01g67250.2	1935.1	1262.5	2607.7	2.0655	1.04649	9.53321e-42	2.03391e-40	1263	2608	1811	1771	2520	2922	Rad21 / Rec8 like protein, putative, expressed	AT5G16270.1	ATRAD21.3,SYN4	sister chromatid cohesion 1 protein 4
LOC_Os03g03710.1	1299.44	847.793	1751.09	2.06546	1.04647	1.88286e-29	2.73687e-28	848	1751	820	792	1027	1170	ribonuclease protein, putative, expressed	AT2G17510.1	EMB2763	ribonuclease II family protein
LOC_Os02g29480.1	816.914	533.114	1100.71	2.06469	1.04592	1.29221e-17	1.15525e-16	533	1101	249	367	198	336	RNA-binding protein-like, putative, expressed	AT3G25150.2		Nuclear transport factor 2 (NTF2) family protein with RNA binding (RRM-RBD-RNP motifs) domain
LOC_Os04g55040.2	799.281	521.632	1076.93	2.06454	1.04582	9.43171e-21	9.93456e-20	522	1077	571	701	467	490	vacuolar ATP synthase subunit D 1, putative, expressed	AT3G58730.1		vacuolar ATP synthase subunit D (VATD) / V-ATPase D subunit / vacuolar proton pump D subunit (VATPD)
LOC_Os02g28980.1	1276.35	833.104	1719.59	2.06407	1.04549	5.3527e-29	7.65505e-28	833	1720	1126	659	1191	723	peptidyl-prolyl isomerase, putative, expressed	AT3G25230.1	ATFKBP62,FKBP62,ROF1	rotamase FKBP 1
LOC_Os02g03890.1	1513.74	988.239	2039.23	2.0635	1.0451	6.54852e-30	9.6613e-29	988	2039	663	958	660	921	nuclear transport factor 2, putative, expressed	AT5G43960.1		Nuclear transport factor 2 (NTF2) family protein with RNA binding (RRM-RBD-RNP motifs) domain
LOC_Os01g10940.1	2579.86	1684.8	3474.91	2.0625	1.0444	1.15541e-45	2.75546e-44	1685	3475	2769	5592	955	993	S-adenosylmethionine synthetase 2, putative, expressed	AT1G02500.1	AtSAM1,MAT1,SAM-1,SAM1	S-adenosylmethionine synthetase 1
LOC_Os02g31290.1	6584.66	4301.16	8868.15	2.0618	1.04391	8.85579e-60	3.01314e-58	4301	8868	2349	3651	2212	3689	AML1, putative, expressed	AT5G61960.1	AML1,ML1	MEI2-like protein 1
LOC_Os04g17660.3	1103.23	720.97	1485.48	2.06039	1.04292	3.35727e-21	3.60216e-20	721	1485	29	662	47	604	rhodanese-like domain containing protein, putative, expressed	AT5G66170.1	STR18	sulfurtransferase 18
LOC_Os07g41900.1	755.902	494.037	1017.77	2.06011	1.04272	2.04053e-19	2.00454e-18	494	1018	401	481	421	658		AT3G22990.1	LFR	ARM repeat superfamily protein
LOC_Os03g44484.2	825.723	539.747	1111.7	2.05967	1.04241	5.68907e-22	6.29761e-21	540	1112	499	662	717	751	DNA-directed RNA polymerase II subunit RPB2, putative, expressed	AT4G21710.1	EMB1989,NRPB2,RPB2	DNA-directed RNA polymerase family protein
LOC_Os05g43950.1	917.814	600.09	1235.54	2.05892	1.04189	1.29844e-21	1.41333e-20	600	1236	489	609	511	513		AT1G28520.1	ATVOZ1,VOZ1	vascular plant one zinc finger protein
LOC_Os01g40470.1	1217.82	796.283	1639.35	2.05876	1.04177	5.18748e-29	7.42355e-28	796	1639	1030	1143	964	933	vacuolar ATP synthase subunit d, putative, expressed	AT3G28715.1		ATPase, V0/A0 complex, subunit C/D
LOC_Os03g31300.1	3311.09	2165.4	4456.79	2.05818	1.04137	1.88351e-44	4.34914e-43	2165	4457	1175	1311	1607	1530	chaperone protein clpB 1, putative, expressed	AT5G15450.1	APG6,CLPB-P,CLPB3	casein lytic proteinase B3
LOC_Os02g03560.2	1278.5	836.145	1720.86	2.05809	1.0413	2.73936e-19	2.67799e-18	836	1721	101	94	82	83		AT1G32260.1
LOC_Os01g32964.1	890.653	582.642	1198.66	2.05729	1.04074	6.0956e-18	5.54684e-17	583	1199	194	339	272	252	protein phosphotase protein, putative, expressed	AT1G68410.1		Protein phosphatase 2C family protein
LOC_Os05g18660.1	896.449	586.461	1206.44	2.05715	1.04065	1.16077e-19	1.15333e-18	586	1206	306	419	315	507	OsFBDUF24 - F-box and DUF domain containing protein, expressed	AT1G50870.1		F-box and associated interaction domains-containing protein
LOC_Os03g49640.2	853.329	558.397	1148.26	2.05635	1.04009	9.315e-25	1.15613e-23	558	1148	702	904	1136	1099	STE_MEKK_ste11_MAP3K.14 - STE kinases include homologs to sterile 7, sterile 11 and sterile 20 from yeast, expressed	AT4G08480.1	MAPKKK9,MEKK2	mitogen-activated protein kinase kinase kinase 9
LOC_Os10g06130.3	2589.34	1694.61	3484.07	2.05598	1.03982	1.71283e-43	3.8566e-42	1695	3484	1365	2256	1534	2542	RNA recognition motif containing protein, expressed	AT4G00830.1		RNA-binding (RRM/RBD/RNP motifs) family protein
LOC_Os07g42370.1	1008.73	660.323	1357.13	2.05525	1.03931	1.4363e-35	2.55526e-34	660	1357	2462	3928	4488	1309	zinc-finger protein, putative, expressed	AT1G19180.1	JAZ1,TIFY10A	jasmonate-zim-domain protein 1
LOC_Os07g30100.2	1060.96	694.55	1427.36	2.05509	1.0392	4.28857e-29	6.15306e-28	695	1427	1072	1470	972	1543	RIN3, putative, expressed	AT4G25230.1	RIN2	RPM1 interacting protein 2
LOC_Os03g06410.1	2457.2	1608.79	3305.62	2.05472	1.03894	1.9984e-41	4.22696e-40	1609	3306	1188	1594	1581	2223	protein kinase domain containing protein, expressed	AT1G08720.1	ATEDR1,EDR1	Protein kinase superfamily protein
LOC_Os03g13820.2	864.714	566.199	1163.23	2.05445	1.03875	2.09142e-27	2.83724e-26	566	1163	845	1089	1292	2191	protein kinase family protein, putative, expressed	AT1G77280.1		Protein kinase protein with adenine nucleotide alpha hydrolases-like domain
LOC_Os12g21700.1	1287.68	843.803	1731.55	2.05208	1.03709	7.73707e-28	1.06262e-26	844	1732	575	819	844	1051	zinc finger C-x8-C-x5-C-x3-H type family protein, expressed	AT3G02830.1	ZFN1	zinc finger protein 1
LOC_Os03g49800.1	1126.25	738.114	1514.38	2.05169	1.03681	3.81742e-21	4.08993e-20	738	1514	228	367	245	491	phosphatidylinositol-4-phosphate 5-kinase, putative, expressed	AT1G21980.1	ATPIP5K1,ATPIPK1,PIP5K1	phosphatidylinositol-4-phosphate 5-kinase 1
LOC_Os09g39500.1	16804.5	11013.3	22595.8	2.05168	1.0368	1.32116e-20	1.38207e-19	11013	22596	9575	12493	10513	5445	ubiquitin fusion protein, putative, expressed	AT2G36170.1		Ubiquitin supergroup;Ribosomal protein L40e
LOC_Os05g44310.1	1680.28	1101.23	2259.32	2.05163	1.03677	5.68439e-35	9.97671e-34	1101	2259	1696	1383	1501	948	vesicle-fusing ATPase, putative, expressed	AT4G04910.1	NSF	AAA-type ATPase family protein
LOC_Os02g48790.4	1396.33	915.353	1877.3	2.0509	1.03626	8.66445e-34	1.46614e-32	915	1877	1320	1049	1685	2193	AML1, putative, expressed	AT1G29400.1	AML5,ML5	MEI2-like protein 5
LOC_Os10g42710.1	4464.34	2926.76	6001.92	2.05071	1.03612	3.90487e-60	1.34135e-58	2927	6002	5190	5388	4916	9419	RCD1, putative, expressed	AT1G32230.1	ATP8,CEO,CEO1,RCD1	WWE protein-protein interaction domain protein family
LOC_Os03g58780.2	885.331	580.496	1190.17	2.05026	1.0358	3.14545e-22	3.51615e-21	580	1190	511	608	628	827		AT5G65540.1
LOC_Os01g03520.1	1787.88	1172.31	2403.45	2.05018	1.03575	1.81122e-31	2.82343e-30	1172	2403	713	632	778	1078	ubiquitin conjugating enzyme protein, putative, expressed	AT2G16920.1	PFU2,UBC23	ubiquitin-conjugating enzyme 23
LOC_Os04g02820.1	18634.7	12220.8	25048.7	2.04968	1.0354	8.82175e-29	1.24913e-27	12221	25049	6560	7416	3818	5725	elongation factor, putative, expressed	AT1G56070.1	LOS1	Ribosomal protein S5/Elongation factor G/III/V family protein
LOC_Os01g42950.1	1393.65	914.128	1873.17	2.04913	1.03501	1.0525e-29	1.54253e-28	914	1873	805	1040	883	1096	protein kinase family protein, putative, expressed	AT1G71410.1		ARM repeat superfamily protein
LOC_Os01g42950.2	1393.37	914.128	1872.62	2.04853	1.03459	1.13222e-29	1.65663e-28	914	1873	804	1039	882	1096	protein kinase family protein, putative, expressed	AT1G22870.1		Protein kinase family protein with ARM repeat domain
LOC_Os05g18660.2	890.55	584.314	1196.79	2.04819	1.03435	2.20613e-19	2.16339e-18	584	1197	306	418	314	506	OsFBDUF24 - F-box and DUF domain containing protein, expressed	AT1G50870.1		F-box and associated interaction domains-containing protein
LOC_Os03g04520.2	1022.09	670.774	1373.4	2.04749	1.03385	1.75413e-26	2.30082e-25	671	1373	756	938	797	1434	RNA recognition motif containing protein, putative, expressed	AT2G33440.1		RNA-binding (RRM/RBD/RNP motifs) family protein
LOC_Os01g55650.1	945.212	620.55	1269.87	2.04637	1.03307	1.12695e-20	1.18282e-19	621	1270	375	371	344	719	phospholipase, patatin family, putative, expressed	AT5G04040.1	SDP1	Patatin-like phospholipase family protein
LOC_Os03g49640.1	869.994	571.497	1168.49	2.04462	1.03183	9.03492e-25	1.12169e-23	571	1168	723	924	1153	1133	STE_MEKK_ste11_MAP3K.14 - STE kinases include homologs to sterile 7, sterile 11 and sterile 20 from yeast, expressed	AT4G08480.1	MAPKKK9,MEKK2	mitogen-activated protein kinase kinase kinase 9
LOC_Os04g02820.2	18701.2	12286.5	25115.9	2.04419	1.03153	2.33056e-28	3.25325e-27	12287	25116	6554	7425	3821	5713	elongation factor, putative, expressed	AT1G56070.1	LOS1	Ribosomal protein S5/Elongation factor G/III/V family protein
LOC_Os03g47740.2	1367.57	898.8	1836.34	2.04311	1.03076	1.49252e-39	2.98195e-38	899	1836	2888	2732	3871	3641	homeodomain protein, putative, expressed	AT4G34610.1	BLH6	BEL1-like homeodomain 6
LOC_Os05g39610.1	1112.21	731.509	1492.91	2.04086	1.02918	5.42358e-29	7.75391e-28	732	1493	554	1720	316	2412	exo70 exocyst complex subunit domain containing protein, expressed	AT5G58430.1	ATEXO70B1,EXO70B1	exocyst subunit exo70 family protein B1
LOC_Os02g48790.1	1446.95	951.727	1942.18	2.04069	1.02906	5.25546e-34	8.94416e-33	952	1942	1356	1082	1731	2260	AML1, putative, expressed	AT1G29400.1	AML5,ML5	MEI2-like protein 5
LOC_Os06g45120.2	1342.36	883.162	1801.55	2.03989	1.02849	1.2339e-33	2.08078e-32	883	1802	1905	1811	1665	1453	ATP synthase, putative, expressed	AT1G78900.1	VHA-A	vacuolar ATP synthase subunit A
LOC_Os06g13810.3	6888.69	4533.9	9243.47	2.03874	1.02768	9.40114e-56	2.87838e-54	4534	9243	1287	2614	401	3062	pyrophosphate--fructose 6-phosphate 1-phosphotransferase subunit beta, putative, expressed	AT1G12000.1		Phosphofructokinase family protein
LOC_Os04g57550.1	1828.3	1203.36	2453.25	2.03867	1.02763	6.88878e-34	1.16835e-32	1203	2453	1501	1493	1151	426	amine oxidase, flavin-containing, domain containing protein, expressed	AT3G59050.1	ATPAO3,PAO3	polyamine oxidase 3
LOC_Os02g12850.1	1402.48	923.161	1881.81	2.03844	1.02746	2.10389e-31	3.27622e-30	923	1882	904	1397	1100	1578	RNA recognition motif containing protein, expressed	AT1G17640.1		RNA-binding (RRM/RBD/RNP motifs) family protein
LOC_Os06g13810.1	7579.23	4989.34	10169.1	2.03817	1.02727	2.86984e-57	9.17975e-56	4989	10169	1431	2854	438	3463	pyrophosphate--fructose 6-phosphate 1-phosphotransferase subunit beta, putative, expressed	AT1G12000.1		Phosphofructokinase family protein
LOC_Os10g42710.4	4588.73	3021.69	6155.77	2.03719	1.02658	1.68216e-59	5.68854e-58	3022	6156	5249	5468	4938	9632	RCD1, putative, expressed	AT2G35510.1	SRO1	similar to RCD one 1
LOC_Os06g09450.8	18736.4	12343	25129.8	2.03596	1.02571	7.86544e-57	2.48898e-55	12343	25130	7486	4060	3174	3116	sucrose synthase, putative, expressed	AT3G43190.1	ATSUS4,SUS4	sucrose synthase 4
LOC_Os07g30100.1	1073.79	707.788	1439.79	2.03421	1.02447	1.1933e-28	1.68002e-27	708	1440	1092	1500	986	1583	RIN3, putative, expressed	AT4G25230.1	RIN2	RPM1 interacting protein 2
LOC_Os04g49510.1	1327.4	875.106	1779.7	2.0337	1.0241	1.02586e-37	1.94445e-36	875	1780	1970	3872	1872	3869	CAMK_CAMK_like.27 - CAMK includes calcium/calmodulin depedent protein kinases, expressed	AT4G35310.1	ATCPK5,CPK5	calmodulin-domain protein kinase 5
LOC_Os02g54130.1	817.886	539.217	1096.55	2.03361	1.02404	9.92797e-22	1.08678e-20	539	1097	337	828	556	1140	heat shock protein DnaJ, putative, expressed	AT3G14200.1		Chaperone DnaJ-domain superfamily protein
LOC_Os11g05010.1	3093.97	2040.25	4147.69	2.03293	1.02356	4.75154e-32	7.56391e-31	2040	4148	78	41	13	5	heavy-metal-associated domain-containing protein, putative, expressed	AT3G06130.1		Heavy metal transport/detoxification superfamily protein
LOC_Os11g05010.3	3085.61	2034.76	4136.45	2.03289	1.02353	5.40947e-32	8.60199e-31	2035	4136	78	41	13	5	heavy-metal-associated domain-containing protein, putative, expressed	AT3G06130.1		Heavy metal transport/detoxification superfamily protein
LOC_Os05g39610.2	1092.7	720.639	1464.76	2.03258	1.02331	2.50519e-28	3.49261e-27	721	1465	540	1691	312	2349	exo70 exocyst complex subunit domain containing protein, expressed	AT5G58430.1	ATEXO70B1,EXO70B1	exocyst subunit exo70 family protein B1
LOC_Os02g50820.1	1476.15	973.55	1978.74	2.0325	1.02326	2.43782e-19	2.38584e-18	974	1979	13	11	10	3	nucleobase-ascorbate transporter, putative, expressed	AT5G62890.1		Xanthine/uracil permease family protein
LOC_Os06g09450.3	19264.5	12709.2	25819.9	2.03159	1.02261	7.62665e-54	2.22301e-52	12709	25820	7593	4144	3269	3184	sucrose synthase, putative, expressed	AT3G43190.1	ATSUS4,SUS4	sucrose synthase 4
LOC_Os02g54130.2	817.033	539.217	1094.85	2.03044	1.02179	1.22917e-21	1.33925e-20	539	1095	337	828	556	1140	heat shock protein DnaJ, putative, expressed	AT3G14200.1		Chaperone DnaJ-domain superfamily protein
LOC_Os03g04140.2	972.446	641.981	1302.91	2.02951	1.02113	3.87279e-21	4.14726e-20	642	1303	363	384	467	807	serine acetyltransferase protein, putative, expressed	AT2G17640.1	ATSERAT3;1,SAT-106	Trimeric LpxA-like enzymes superfamily protein
LOC_Os10g42710.3	4736.01	3126.91	6345.1	2.02919	1.0209	2.21739e-59	7.48711e-58	3127	6345	5361	5584	5018	9903	RCD1, putative, expressed	AT1G32230.3	ATP8,CEO,CEO1,RCD1	WWE protein-protein interaction domain protein family
LOC_Os04g55040.1	911.07	601.541	1220.6	2.02912	1.02085	4.39933e-22	4.88577e-21	602	1221	675	848	546	579	vacuolar ATP synthase subunit D 1, putative, expressed	AT3G58730.1		vacuolar ATP synthase subunit D (VATD) / V-ATPase D subunit / vacuolar proton pump D subunit (VATPD)
LOC_Os10g42710.7	4923.37	3251.03	6595.71	2.02881	1.02063	6.28848e-60	2.15284e-58	3251	6596	5452	5702	5120	10131	RCD1, putative, expressed	AT1G32230.1	ATP8,CEO,CEO1,RCD1	WWE protein-protein interaction domain protein family
LOC_Os10g39220.1	1220.47	805.984	1634.96	2.02853	1.02043	6.32855e-21	6.71541e-20	806	1635	375	371	211	218	tobamovirus multiplication protein, putative, expressed	AT2G02180.1	TOM3	tobamovirus multiplication protein 3
LOC_Os06g09450.4	19014.7	12557.4	25472	2.02844	1.02037	4.41663e-55	1.33111e-53	12557	25472	7603	4151	3269	3194	sucrose synthase, putative, expressed	AT3G43190.1	ATSUS4,SUS4	sucrose synthase 4
LOC_Os06g09450.6	18986.5	12541.6	25431.4	2.02776	1.01989	3.77878e-55	1.14276e-53	12542	25431	7604	4140	3267	3183	sucrose synthase, putative, expressed	AT3G43190.1	ATSUS4,SUS4	sucrose synthase 4
LOC_Os06g09450.7	18986.2	12541.6	25430.8	2.02771	1.01985	1.09951e-55	3.3641e-54	12542	25431	7595	4143	3265	3182	sucrose synthase, putative, expressed	AT3G43190.1	ATSUS4,SUS4	sucrose synthase 4
LOC_Os06g09450.5	18973.9	12535.2	25412.7	2.02731	1.01957	8.72992e-56	2.67842e-54	12535	25413	7593	4142	3266	3180	sucrose synthase, putative, expressed	AT3G43190.1	ATSUS4,SUS4	sucrose synthase 4
LOC_Os06g09450.2	19003.3	12557.4	25449.2	2.02664	1.01909	2.67428e-56	8.34353e-55	12557	25449	7609	4176	3270	3199	sucrose synthase, putative, expressed	AT3G43190.1	ATSUS4,SUS4	sucrose synthase 4
LOC_Os06g09450.1	18974.2	12540	25408.4	2.02618	1.01876	1.20046e-54	3.56712e-53	12540	25408	7618	4147	3269	3191	sucrose synthase, putative, expressed	AT3G43190.1	ATSUS4,SUS4	sucrose synthase 4
LOC_Os04g58280.1	5025.04	3321.18	6728.89	2.02605	1.01867	4.28416e-55	1.29295e-53	3321	6729	1402	3161	1104	8529	stem-specific protein TSJT1, putative, expressed	AT3G15450.2		Aluminium induced protein with YGL and LRDR motifs
LOC_Os10g42710.5	4780.48	3160.11	6400.85	2.02552	1.01829	2.87093e-59	9.67908e-58	3160	6401	5401	5644	5057	10013	RCD1, putative, expressed	AT1G32230.1	ATP8,CEO,CEO1,RCD1	WWE protein-protein interaction domain protein family
LOC_Os03g44484.1	919.335	607.754	1230.92	2.02535	1.01817	1.31866e-22	1.49518e-21	608	1231	549	695	797	837	DNA-directed RNA polymerase II subunit RPB2, putative, expressed	AT4G21710.1	EMB1989,NRPB2,RPB2	DNA-directed RNA polymerase family protein
LOC_Os04g45930.3	1467.06	970.179	1963.95	2.02431	1.01743	3.40011e-31	5.25045e-30	970	1964	833	959	1401	1673	RNA recognition motif containing protein, expressed	AT2G44710.1		RNA-binding (RRM/RBD/RNP motifs) family protein
LOC_Os10g42710.6	4676.34	3092.66	6260.02	2.02415	1.01732	1.07385e-58	3.57149e-57	3093	6260	5253	5486	4899	9700	RCD1, putative, expressed	AT1G32230.1	ATP8,CEO,CEO1,RCD1	WWE protein-protein interaction domain protein family
LOC_Os01g13760.1	1627.44	1076.43	2178.45	2.02377	1.01705	1.84778e-35	3.2794e-34	1076	2178	1608	1440	3151	918	dnaJ domain containing protein, expressed	AT2G20560.1		DNAJ heat shock family protein
LOC_Os07g05610.1	1633.35	1081.11	2185.59	2.02162	1.01551	4.38406e-32	6.99903e-31	1081	2186	891	1109	1112	1615	zinc ion binding protein, putative, expressed	AT1G17210.1	ATILP1,ILP1	IAP-like protein 1
LOC_Os07g05610.3	1633.08	1081.11	2185.04	2.02111	1.01515	4.64689e-32	7.40263e-31	1081	2185	891	1109	1112	1614	zinc ion binding protein, putative, expressed	AT1G17210.1	ATILP1,ILP1	IAP-like protein 1
LOC_Os04g58280.2	5191.27	3437.21	6945.32	2.02063	1.0148	2.31125e-55	7.0183e-54	3437	6945	1414	3276	1144	8928	stem-specific protein TSJT1, putative, expressed	AT4G27450.1		Aluminium induced protein with YGL and LRDR motifs
LOC_Os01g04814.3	2087	1382.5	2791.51	2.01918	1.01377	5.79471e-36	1.04432e-34	1382	2792	1085	1534	1159	1643	vacuolar protein sorting-associating protein 4B, putative, expressed	AT2G27600.1	ATSKD1,SKD1,VPS4	AAA-type ATPase family protein
LOC_Os02g55340.1	911.502	603.881	1219.12	2.01882	1.01351	7.72704e-24	9.23122e-23	604	1219	817	714	1017	1064	WD domain and HEAT domain containing protein, putative, expressed	AT4G29380.1		protein kinase family protein / WD-40 repeat family protein
LOC_Os06g36770.3	1072.21	710.409	1434.01	2.01857	1.01333	1.24069e-26	1.63607e-25	710	1434	836	1192	926	1313	serine/threonine protein phosphatase 2A 55 kDa regulatory subunit B, putative, expressed	AT1G17720.1	ATB BETA	Protein phosphatase 2A, regulatory subunit PR55
LOC_Os02g03560.1	1174.38	778.141	1570.63	2.01843	1.01324	2.94802e-17	2.58296e-16	778	1571	96	93	68	73		AT1G32260.1
LOC_Os01g66350.1	2146.78	1422.46	2871.11	2.01841	1.01322	5.67403e-41	1.18601e-39	1422	2871	1862	2498	2337	2762	DUF647 domain containing protein, putative, expressed	AT5G49820.1	EMB1879,RUS6	Protein of unknown function, DUF647
LOC_Os08g38620.3	977.015	648.029	1306	2.01534	1.01103	1.67849e-24	2.06477e-23	648	1306	616	864	881	1303
LOC_Os09g10930.2	1447.79	960.423	1935.16	2.0149	1.01071	5.37623e-30	7.96358e-29	960	1935	919	977	1220	1337	gamma response I protein, putative, expressed	AT3G52120.1		SWAP (Suppressor-of-White-APricot)/surp domain-containing protein / D111/G-patch domain-containing protein
LOC_Os01g04814.4	2084.15	1383.03	2785.27	2.0139	1.00999	1.07454e-35	1.91937e-34	1383	2785	1084	1534	1157	1643	vacuolar protein sorting-associating protein 4B, putative, expressed	AT2G27600.1	ATSKD1,SKD1,VPS4	AAA-type ATPase family protein
LOC_Os03g13820.1	958.75	636.326	1281.17	2.01339	1.00963	1.02081e-27	1.39725e-26	636	1281	955	1235	1458	2261	protein kinase family protein, putative, expressed	AT1G77280.1		Protein kinase protein with adenine nucleotide alpha hydrolases-like domain
LOC_Os10g32550.1	4735.52	3143.08	6327.96	2.0133	1.00956	2.23931e-34	3.84053e-33	3143	6328	983	727	539	409	T-complex protein, putative, expressed	AT3G23990.1	HSP60,HSP60-3B	heat shock protein 60
LOC_Os07g41640.3	1019.66	677.412	1361.9	2.01045	1.00752	1.66639e-25	2.1217e-24	677	1362	846	1054	1060	1125	agenet domain-containing protein, putative, expressed	AT5G55600.1		agenet domain-containing protein / bromo-adjacent homology (BAH) domain-containing protein
LOC_Os10g42710.2	4904.94	3260.31	6549.58	2.00888	1.00639	2.29148e-58	7.54759e-57	3260	6550	5495	5740	5144	10182	RCD1, putative, expressed	AT2G35510.1	SRO1	similar to RCD one 1
LOC_Os03g60710.1	955.078	634.847	1275.31	2.00885	1.00637	2.99864e-22	3.35373e-21	635	1275	583	719	745	724	protein kinase domain containing protein, expressed	AT2G28930.3	APK1B,PK1B	protein kinase 1B
LOC_Os03g50850.2	1271.89	845.563	1698.22	2.00839	1.00604	7.11417e-26	9.15795e-25	846	1698	730	771	833	817	ZOS3-17 - C2H2 zinc finger protein, expressed	AT5G06160.1	ATO	splicing factor-related
LOC_Os11g10100.1	917.218	609.79	1224.64	2.0083	1.00598	2.85598e-25	3.60629e-24	610	1225	575	869	1305	1850	STE_MEKK_ste11_MAP3K.3 - STE kinases include homologs to sterile 7, sterile 11 and sterile 20 from yeast, expressed	AT1G53570.1	MAP3KA,MAPKKK3	mitogen-activated protein kinase kinase kinase 3
LOC_Os01g04814.1	2145.68	1426.56	2864.81	2.00819	1.0059	3.82696e-36	6.94208e-35	1427	2865	1138	1595	1216	1726	vacuolar protein sorting-associating protein 4B, putative, expressed	AT2G27600.1	ATSKD1,SKD1,VPS4	AAA-type ATPase family protein
LOC_Os09g10930.1	1414.89	940.857	1888.92	2.00766	1.00551	2.59282e-29	3.75286e-28	941	1889	906	957	1197	1304	gamma response I protein, putative, expressed	AT3G52120.1		SWAP (Suppressor-of-White-APricot)/surp domain-containing protein / D111/G-patch domain-containing protein
LOC_Os08g37456.2	973.445	647.361	1299.53	2.00742	1.00535	3.70779e-15	2.91663e-14	647	1300	104	141	42	76	flavonol synthase/flavanone 3-hydroxylase, putative, expressed	AT2G36690.1		2-oxoglutarate (2OG) and Fe(II)-dependent oxygenase superfamily protein
LOC_Os01g40990.2	1656.42	1101.79	2211.06	2.00679	1.00489	2.89663e-32	4.6495e-31	1102	2211	1188	1129	1163	1640		AT2G25730.2
LOC_Os09g31090.2	1610.08	1071.05	2149.12	2.00655	1.00472	2.72482e-25	3.44264e-24	1071	2149	573	416	520	285	HECT-domain domain containing protein, expressed	AT4G12570.1	UPL5	ubiquitin protein ligase 5
LOC_Os03g50850.1	1304.43	867.999	1740.86	2.0056	1.00403	4.08675e-26	5.30393e-25	868	1741	743	776	843	812	ZOS3-17 - C2H2 zinc finger protein, expressed	AT5G06160.1	ATO	splicing factor-related
LOC_Os01g40990.3	1656.39	1102.29	2210.48	2.00535	1.00385	3.42469e-32	5.48123e-31	1102	2210	1188	1127	1164	1635		AT2G25730.2
LOC_Os04g33280.1	1190.78	792.465	1589.09	2.00526	1.00379	1.46825e-28	2.05992e-27	792	1589	1022	926	1464	1680		AT5G47860.1		Protein of unknown function (DUF1350)
LOC_Os08g37456.1	949.464	632.116	1266.81	2.00408	1.00294	7.10827e-15	5.49308e-14	632	1267	106	142	42	78	flavonol synthase/flavanone 3-hydroxylase, putative, expressed	AT2G36690.1		2-oxoglutarate (2OG) and Fe(II)-dependent oxygenase superfamily protein
LOC_Os03g12350.1	1007.67	671.303	1344.04	2.00213	1.00154	3.24394e-24	3.94235e-23	671	1344	862	892	1143	675	two-component response regulator, putative, expressed	AT4G16110.1	ARR2,RR2	response regulator 2
LOC_Os03g12350.2	1006.84	670.774	1342.91	2.00203	1.00147	3.33246e-24	4.0477e-23	671	1343	862	892	1142	675	two-component response regulator, putative, expressed	AT4G16110.1	ARR2,RR2	response regulator 2
LOC_Os03g20530.1	1026.9	684.155	1369.64	2.00195	1.0014	1.3324e-24	1.64542e-23	684	1370	789	880	974	1057	DUF630/DUF632 domains containing protein, putative, expressed	AT2G27090.1		Protein of unknown function (DUF630 and DUF632)
LOC_Os03g12350.4	1002.64	668.042	1337.25	2.00174	1.00125	4.20829e-24	5.08643e-23	668	1337	853	884	1139	669	two-component response regulator, putative, expressed	AT4G16110.1	ARR2,RR2	response regulator 2
LOC_Os01g05610.1	2620.69	1746.39	3495	2.00127	1.00092	1.07552e-39	2.1605e-38	1746	3495	1649	1613	1426	2110	Core histone H2A/H2B/H3/H4 domain containing protein, putative, expressed	AT3G45980.1	H2B,HTB9	Histone superfamily protein
LOC_Os04g33280.2	1191.67	794.164	1589.18	2.00107	1.00077	2.04423e-28	2.85625e-27	794	1589	1019	928	1461	1686		AT5G47860.1		Protein of unknown function (DUF1350)
LOC_Os02g13950.1	1153.51	768.991	1538.03	2.00006	1.00004	5.59529e-20	5.65705e-19	769	1538	278	346	295	367	NHL repeat-containing protein, putative, expressed	AT3G14860.2		NHL domain-containing protein
LOC_Os02g38350.2	849.822	1133.23	566.412	0.49982	-1.00052	6.35385e-17	5.46655e-16	1133	566	493	277	334	146	Regulator of chromosome condensation domain containing protein, expressed	AT3G26100.2		Regulator of chromosome condensation (RCC1) family protein
LOC_Os02g38350.1	833.288	1111.44	555.14	0.49948	-1.0015	1.01416e-16	8.62659e-16	1111	555	480	273	331	145	Regulator of chromosome condensation domain containing protein, expressed	AT3G26100.2		Regulator of chromosome condensation (RCC1) family protein
LOC_Os07g46990.2	887.806	1184.46	591.152	0.49909	-1.00263	5.98071e-22	6.61219e-21	1184	591	1311	801	548	381	copper/zinc superoxide dismutase, putative, expressed	AT1G08830.1	CSD1	copper/zinc superoxide dismutase 1
LOC_Os05g07940.2	977.663	1304.9	650.428	0.498452	-1.00447	8.50111e-19	8.08426e-18	1305	650	375	291	330	413	glyoxalase family protein, putative, expressed	AT1G80160.2		Lactoylglutathione lyase / glyoxalase I family protein
LOC_Os11g24510.2	2139.51	2856.49	1422.53	0.498	-1.00578	6.79033e-36	1.22325e-34	2856	1423	2185	2392	515	462	OsSCP56 - Putative Serine Carboxypeptidase homologue, expressed	AT3G10450.1	SCPL7	serine carboxypeptidase-like 7
LOC_Os05g46430.1	980.487	1309.25	651.728	0.497788	-1.0064	1.21022e-24	1.49704e-23	1309	652	1183	1173	574	924	60S ribosomal protein L28-1, putative, expressed	AT2G19730.1		Ribosomal L28e protein family
LOC_Os05g02530.1	1839.55	2457.83	1221.26	0.496886	-1.00901	7.67372e-34	1.30048e-32	2458	1221	892	186	3700	476	glutathione S-transferase, N-terminal domain containing protein, expressed	AT1G75270.1	DHAR2	dehydroascorbate reductase 2
LOC_Os06g04200.1	37248.8	49780.9	24716.8	0.496511	-1.0101	1.79247e-20	1.85672e-19	49781	24717	1475	1745	1882	2603	starch synthase, putative, expressed	AT1G32900.1		UDP-Glycosyltransferase superfamily protein
LOC_Os10g28710.1	982.759	1314.6	650.92	0.495148	-1.01407	1.24059e-28	1.74494e-27	1315	651	1632	1205	1841	1614		AT4G02715.1
LOC_Os11g24510.3	2389.9	3197.14	1582.65	0.495019	-1.01444	1.03181e-38	2.00545e-37	3197	1583	2433	2689	566	510	OsSCP56 - Putative Serine Carboxypeptidase homologue, expressed	AT5G09640.1	SCPL19,SNG2	serine carboxypeptidase-like 19
LOC_Os11g24510.1	2398.93	3210.13	1587.73	0.4946	-1.01566	6.86296e-39	1.34155e-37	3210	1588	2445	2702	568	514	OsSCP56 - Putative Serine Carboxypeptidase homologue, expressed	AT5G09640.1	SCPL19,SNG2	serine carboxypeptidase-like 19
LOC_Os03g61960.1	1123.91	1504.38	743.433	0.494179	-1.01689	1.56965e-31	2.45809e-30	1504	743	3532	2594	511	768	2Fe-2S iron-sulfur cluster binding domain containing protein, expressed	AT2G27510.1	ATFD3,FD3	ferredoxin 3
LOC_Os11g26850.3	4977.24	6665.77	3288.7	0.493372	-1.01925	1.83776e-60	6.38519e-59	6666	3289	6508	17870	4218	3809	erythronate-4-phosphate dehydrogenase, putative, expressed	AT4G13940.1	ATSAHH1,EMB1395,HOG1,MEE58,SAHH1	S-adenosyl-L-homocysteine hydrolase
LOC_Os02g34990.2	1103.28	1477.91	728.66	0.493036	-1.02024	8.11463e-10	4.39529e-09	1478	729	664	666	589	610	ACT domain containing protein, putative, expressed	AT1G76990.1	ACR3	ACT domain repeat 3
LOC_Os11g26850.2	5089.8	6826.9	3352.69	0.4911	-1.02591	6.02294e-61	2.11586e-59	6827	3353	6654	18278	4324	3913	erythronate-4-phosphate dehydrogenase, putative, expressed	AT4G13940.1	ATSAHH1,EMB1395,HOG1,MEE58,SAHH1	S-adenosyl-L-homocysteine hydrolase
LOC_Os05g43690.1	905.597	1214.84	596.353	0.49089	-1.02653	1.76049e-13	1.24125e-12	1215	596	9	12	1	6	glucan endo-1,3-beta-glucosidase-like protein 3 precursor, putative, expressed	AT1G18650.1	PDCB3	plasmodesmata callose-binding protein 3
LOC_Os07g07709.1	809.364	1087.83	530.897	0.488032	-1.03495	2.53784e-22	2.84769e-21	1088	531	715	811	633	875	ribosomal protein S13p/S18e, putative, expressed	AT1G34030.1		Ribosomal protein S13/S18 family
LOC_Os04g56740.1	932.051	1252.78	611.326	0.487977	-1.03511	1.32898e-24	1.64166e-23	1253	611	975	1022	598	865	IQ calmodulin-binding motif family protein, putative, expressed	AT1G19870.1	iqd32	IQ-domain 32
LOC_Os05g07940.1	1020.15	1372.35	667.942	0.486715	-1.03885	1.47064e-20	1.53482e-19	1372	668	390	304	340	426	glyoxalase family protein, putative, expressed	AT1G80160.1		Lactoylglutathione lyase / glyoxalase I family protein
LOC_Os03g15050.1	1415.39	1904.35	926.439	0.486486	-1.03953	5.03662e-44	1.14981e-42	1904	926	3366	2096	3886	10989	phosphoenolpyruvate carboxykinase, putative, expressed	AT4G37870.1	PCK1,PEPCK	phosphoenolpyruvate carboxykinase 1
LOC_Os11g07040.1	915.233	1231.54	598.928	0.486325	-1.04001	1.2331e-28	1.73495e-27	1232	599	1254	2419	908	1302	CAMK_CAMK_like.43 - CAMK includes calcium/calmodulin depedent protein kinases, expressed	AT4G09570.1	ATCPK4,CPK4	calcium-dependent protein kinase 4
LOC_Os01g72340.1	969.798	1305.06	634.534	0.486209	-1.04035	4.08477e-28	5.66983e-27	1305	635	1115	1178	445	2334	beta-galactosidase, putative, expressed	AT3G54440.1		glycoside hydrolase family 2 protein
LOC_Os03g15050.2	1481.14	1993.57	968.722	0.485924	-1.0412	3.06396e-45	7.2254e-44	1994	969	3505	2222	4131	11700	phosphoenolpyruvate carboxykinase, putative, expressed	AT4G37870.1	PCK1,PEPCK	phosphoenolpyruvate carboxykinase 1
LOC_Os06g04990.1	3734.77	5030.69	2438.86	0.484796	-1.04455	9.07847e-27	1.20145e-25	5031	2439	41	368	7	981	early nodulin 93 ENOD93 protein, putative, expressed	AT5G25940.1		early nodulin-related
LOC_Os04g32950.4	3882.49	5232.63	2532.36	0.483954	-1.04706	2.81187e-28	3.91524e-27	5233	2532	4022	3441	4309	3570	calreticulin precursor protein, putative, expressed	AT5G61790.1	ATCNX1,CNX1	calnexin 1
LOC_Os03g15050.4	1113.19	1502.12	724.272	0.482167	-1.05239	2.90015e-40	5.92512e-39	1502	724	2593	1742	3353	9594	phosphoenolpyruvate carboxykinase, putative, expressed	AT4G37870.1	PCK1,PEPCK	phosphoenolpyruvate carboxykinase 1
LOC_Os07g10150.1	1184.5	1599.14	769.85	0.481414	-1.05465	2.78351e-29	4.02229e-28	1599	770	1255	1097	891	832	coatomer subunit gamma-2, putative, expressed	AT4G34450.1		coatomer gamma-2 subunit, putative / gamma-2 coat protein, putative / gamma-2 COP, putative
LOC_Os04g40040.1	3175.05	4288.24	2061.86	0.480818	-1.05644	7.37715e-51	1.99426e-49	4288	2062	3289	3620	1864	2352	copper methylamine oxidase precursor, putative, expressed	AT2G42490.1		Copper amine oxidase family protein
LOC_Os05g46430.2	947.282	1279.48	615.081	0.480726	-1.05671	2.42199e-26	3.16465e-25	1279	615	1146	1160	539	893	60S ribosomal protein L28-1, putative, expressed	AT2G19730.1		Ribosomal L28e protein family
LOC_Os05g48450.3	1437.82	1942.15	933.489	0.480648	-1.05695	8.05584e-34	1.3642e-32	1942	933	1511	1341	1246	1158	aminotransferase domain containing protein, putative, expressed	AT5G65780.1	ATBCAT-5	branched-chain amino acid aminotransferase 5 / branched-chain amino acid transaminase 5 (BCAT5)
LOC_Os03g07570.3	2754.21	3723.52	1784.9	0.479359	-1.06082	3.20023e-41	6.71457e-40	3724	1785	1687	2068	233	345	aminotransferase, putative, expressed	AT4G39660.1	AGT2	alanine:glyoxylate aminotransferase 2
LOC_Os04g52450.1	848.212	1146.81	549.619	0.479261	-1.06112	3.59001e-31	5.53984e-30	1147	550	2763	1867	1795	1444	aminotransferase, putative, expressed	AT3G22200.1	GABA-T,HER1,POP2	Pyridoxal phosphate (PLP)-dependent transferases superfamily protein
LOC_Os05g28280.1	1002.22	1356.96	647.482	0.477154	-1.06747	2.49021e-24	3.03967e-23	1357	647	643	670	497	631	peptidase, M24 family protein, putative, expressed	AT3G51800.3	ATEBP1,ATG2,EBP1	metallopeptidase M24 family protein
LOC_Os03g61960.2	863.509	1169.88	557.137	0.476234	-1.07026	1.93537e-29	2.80952e-28	1170	557	2793	2066	394	611	2Fe-2S iron-sulfur cluster binding domain containing protein, expressed	AT2G27510.1	ATFD3,FD3	ferredoxin 3
LOC_Os04g52450.2	833.074	1130	536.151	0.47447	-1.07561	1.37287e-31	2.15374e-30	1130	536	2714	1831	1771	1417	aminotransferase, putative, expressed	AT3G22200.1	GABA-T,HER1,POP2	Pyridoxal phosphate (PLP)-dependent transferases superfamily protein
LOC_Os04g32950.3	4031.72	5474.46	2588.98	0.472919	-1.08034	1.24555e-34	2.15873e-33	5474	2589	4260	3598	4467	3677	calreticulin precursor protein, putative, expressed	AT5G61790.1	ATCNX1,CNX1	calnexin 1
LOC_Os07g44060.1	874.687	1189.09	560.284	0.471188	-1.08563	1.21666e-19	1.20832e-18	1189	560	523	536	87	46	haloacid dehalogenase-like hydrolase family protein, putative, expressed	AT3G62040.1		Haloacid dehalogenase-like hydrolase (HAD) superfamily protein
LOC_Os04g35010.1	2038.75	2771.62	1305.88	0.471162	-1.0857	2.01862e-40	4.14129e-39	2772	1306	1657	1472	1142	1117	helix-loop-helix DNA-binding domain containing protein, expressed	AT1G49770.1	RGE1,ZOU	basic helix-loop-helix (bHLH) DNA-binding superfamily protein
LOC_Os05g06440.1	1034.12	1406.58	661.671	0.470413	-1.088	1.54532e-23	1.82015e-22	1407	662	476	361	679	261	dnaJ homolog subfamily B member 11 precursor, putative, expressed	AT3G62600.1	ATERDJ3B,ERDJ3B	DNAJ heat shock family protein
LOC_Os04g19740.1	829.013	1127.77	530.257	0.470182	-1.08871	3.60324e-21	3.86233e-20	1128	530	675	567	288	231	transketolase, chloroplast precursor, putative, expressed	AT2G45290.1		Transketolase
LOC_Os12g05050.1	4393.84	5978.11	2809.58	0.469978	-1.08933	1.97377e-45	4.68192e-44	5978	2810	11325	4937	9139	1945	stem-specific protein TSJT1, putative, expressed	AT5G19140.1	AILP1,ATAILP1	Aluminium induced protein with YGL and LRDR motifs
LOC_Os02g43010.2	1998.37	2719.64	1277.1	0.469584	-1.09054	1.63432e-33	2.74559e-32	2720	1277	402	419	413	887	vacuolar-processing enzyme precursor, putative, expressed	AT1G62710.1	BETA-VPE,BETAVPE	beta vacuolar processing enzyme
LOC_Os08g08960.1	19195.4	26125.9	12265	0.469457	-1.09094	2.06542e-27	2.80368e-26	26126	12265	6	27	15	42	Cupin domain containing protein, expressed	AT5G39110.1		RmlC-like cupins superfamily protein
LOC_Os04g32950.1	4092.02	5573.1	2610.94	0.46849	-1.09391	5.76549e-35	1.01151e-33	5573	2611	4337	3667	4568	3737	calreticulin precursor protein, putative, expressed	AT5G61790.1	ATCNX1,CNX1	calnexin 1
LOC_Os07g37100.2	1847.61	2516.48	1178.75	0.468413	-1.09415	2.47089e-29	3.57989e-28	2516	1179	311	305	299	162	nucleoside transporter, putative, expressed	AT4G05120.1	ATENT3,ENT3,FUR1	Major facilitator superfamily protein
LOC_Os06g04200.4	33802.2	46041.5	21562.9	0.468335	-1.09439	6.11396e-29	8.71844e-28	46041	21563	53	78	46	37	starch synthase, putative, expressed	AT1G32900.1		UDP-Glycosyltransferase superfamily protein
LOC_Os06g04200.2	33821.7	46074.3	21569.1	0.468136	-1.095	1.24662e-28	1.7523e-27	46074	21569	53	78	46	37	starch synthase, putative, expressed	AT1G32900.1		UDP-Glycosyltransferase superfamily protein
LOC_Os02g43010.1	2050.54	2799.21	1301.87	0.465084	-1.10444	8.09657e-35	1.41153e-33	2799	1302	411	426	420	905	vacuolar-processing enzyme precursor, putative, expressed	AT1G62710.1	BETA-VPE,BETAVPE	beta vacuolar processing enzyme
LOC_Os06g04200.3	39754.1	54272.2	25236	0.46499	-1.10473	6.25542e-30	9.23194e-29	54272	25236	53	79	46	38	starch synthase, putative, expressed	AT1G32900.1		UDP-Glycosyltransferase superfamily protein
LOC_Os08g09010.1	1521.35	2081.64	961.057	0.461683	-1.11502	5.55124e-19	5.33859e-18	2082	961	58	148	18	186	Cupin domain containing protein, expressed	AT3G05950.1		RmlC-like cupins superfamily protein
LOC_Os03g52690.4	1551.89	2131.48	972.304	0.456164	-1.13238	3.56782e-50	9.48863e-49	2131	972	1946	3015	1619	8302	CBS domain containing membrane protein, putative, expressed	AT5G10860.1		Cystathionine beta-synthase (CBS) family protein
LOC_Os02g37862.1	1302.02	1795.87	808.173	0.450017	-1.15195	1.42987e-35	2.54484e-34	1796	808	983	1217	725	1094	60S ribosomal protein L6, putative, expressed	AT1G74050.1		Ribosomal protein L6 family protein
LOC_Os11g13890.2	791.365	1091.98	490.749	0.449412	-1.15389	5.44668e-46	1.31022e-44	1092	491	4993	10676	12571	10724	chlorophyll A-B binding protein, putative, expressed	AT4G10340.1	LHCB5	light harvesting complex of photosystem II 5
LOC_Os08g40930.1	14945.7	20623.2	9268.17	0.449405	-1.15391	4.96663e-34	8.45911e-33	20623	9268	158	245	271	187	Alpha amylase, catalytic domain containing protein, expressed	AT2G39930.1	ATISA1,ISA1	isoamylase 1
LOC_Os08g43580.1	832.406	1148.98	515.833	0.448949	-1.15538	2.67523e-26	3.49039e-25	1149	516	939	689	474	478	acyl carrier protein, putative, expressed	AT1G54630.1	ACP3	acyl carrier protein 3
LOC_Os05g38520.3	1086.38	1500.42	672.336	0.448098	-1.15811	6.22606e-35	1.09101e-33	1500	672	1294	1320	866	1215	60S ribosomal protein L36-2, putative, expressed	AT3G53740.2		Ribosomal protein L36e family protein
LOC_Os01g52250.3	818.011	1130.39	505.631	0.447307	-1.16066	1.02368e-28	1.44443e-27	1130	506	1923	7892	4012	5171	starch synthase, putative, expressed	AT4G18240.1	ATSS4,SS4,SSIV	starch synthase 4
LOC_Os11g13890.4	798.561	1104.47	492.655	0.446057	-1.1647	4.02906e-47	9.97902e-46	1104	493	5138	10861	12973	10931	chlorophyll A-B binding protein, putative, expressed	AT4G10340.1	LHCB5	light harvesting complex of photosystem II 5
LOC_Os01g57968.1	6876.86	9513.32	4240.4	0.445733	-1.16575	3.04862e-86	1.87458e-84	9513	4240	3149	5513	19132	19593
LOC_Os11g13890.1	799.913	1107.17	492.655	0.444967	-1.16823	1.97454e-47	4.94015e-46	1107	493	5156	10892	13009	10953	chlorophyll A-B binding protein, putative, expressed	AT4G10340.1	LHCB5	light harvesting complex of photosystem II 5
LOC_Os08g43580.2	747.785	1035.34	460.225	0.444514	-1.1697	7.41445e-25	9.22572e-24	1035	460	835	615	422	438	acyl carrier protein, putative, expressed	AT1G54580.1	ACP2	acyl carrier protein 2
LOC_Os04g46880.2	1231.17	1707.6	754.734	0.441986	-1.17793	8.7527e-47	2.15459e-45	1708	755	2887	1668	3034	3325	transporter, major facilitator family, putative, expressed	AT3G47420.1	ATPS3,PS3	phosphate starvation-induced gene 3
LOC_Os03g58890.2	810.212	1123.87	496.557	0.441828	-1.17844	3.08713e-20	3.16231e-19	1124	497	114	195	20	519	oxidoreductase, putative, expressed	AT3G28480.1		Oxoglutarate/iron-dependent oxygenase
LOC_Os03g58890.1	807.994	1121.16	494.823	0.441348	-1.18001	3.13981e-20	3.21479e-19	1121	495	114	194	20	517	oxidoreductase, putative, expressed	AT3G28480.1		Oxoglutarate/iron-dependent oxygenase
LOC_Os04g46880.1	1265.88	1757.29	774.473	0.44072	-1.18207	8.64213e-48	2.18937e-46	1757	774	2960	1699	3116	3409	transporter, major facilitator family, putative, expressed	AT3G47420.1	ATPS3,PS3	phosphate starvation-induced gene 3
LOC_Os11g24560.1	1138.58	1580.58	696.585	0.440714	-1.18208	1.85982e-33	3.11614e-32	1581	697	919	981	700	683	protein transport protein, putative, expressed	AT1G05520.1		Sec23/Sec24 protein transport family protein
LOC_Os04g33150.1	4379.69	6080.01	2679.37	0.440686	-1.18218	1.46014e-40	3.01368e-39	6080	2679	4	1	6	2	desiccation-related protein PCC13-62 precursor, putative, expressed	AT1G47980.1
LOC_Os03g08470.2	921.092	1278.92	563.265	0.440422	-1.18304	4.02484e-31	6.2022e-30	1279	563	390	1204	38	1822	AP2 domain containing protein, expressed	AT3G14230.3	RAP2.2	related to AP2 2
LOC_Os07g09060.3	3009.59	4179.71	1839.47	0.440095	-1.18411	5.21975e-53	1.48436e-51	4180	1839	1683	1336	864	843	aldehyde dehydrogenase, putative, expressed	AT2G14170.1	ALDH6B2	aldehyde dehydrogenase 6B2
LOC_Os03g08470.3	908.188	1261.64	554.739	0.439698	-1.18542	5.82564e-31	8.90908e-30	1262	555	386	1188	37	1814	AP2 domain containing protein, expressed	AT3G14230.3	RAP2.2	related to AP2 2
LOC_Os07g09060.2	2969.81	4134.38	1805.25	0.436642	-1.19548	1.5728e-53	4.55445e-52	4134	1805	1650	1308	850	830	aldehyde dehydrogenase, putative, expressed	AT2G14170.1	ALDH6B2	aldehyde dehydrogenase 6B2
LOC_Os07g41820.1	1188.22	1654.22	722.223	0.436595	-1.19563	1.46583e-29	2.1363e-28	1654	722	295	521	281	619	stress responsive A/B Barrel domain containing protein, expressed	AT2G31670.1		Stress responsive alpha-beta barrel domain protein
LOC_Os07g09060.1	3063.39	4266.47	1860.31	0.436029	-1.1975	1.23028e-54	3.65327e-53	4266	1860	1711	1361	885	860	aldehyde dehydrogenase, putative, expressed	AT2G14170.1	ALDH6B2	aldehyde dehydrogenase 6B2
LOC_Os12g41950.1	961.584	1339.85	583.319	0.435362	-1.19971	6.37699e-28	8.7855e-27	1340	583	849	464	520	164	auxin response factor, putative, expressed	AT5G37020.1	ARF8,ATARF8	auxin response factor 8
LOC_Os02g57540.1	1005.89	1401.89	609.879	0.435041	-1.20078	3.57793e-35	6.30962e-34	1402	610	1259	1305	646	1028	60S ribosomal protein L28-1, putative, expressed	AT2G19730.1		Ribosomal L28e protein family
LOC_Os03g29760.3	723.127	1008.36	437.892	0.434261	-1.20337	1.68047e-31	2.62701e-30	1008	438	1373	727	1759	702	nuclear transcription factor Y subunit, putative, expressed	AT1G72830.1	ATHAP2C,HAP2C,NF-YA3	nuclear factor Y, subunit A3
LOC_Os03g08470.1	958.087	1336	580.172	0.43426	-1.20337	5.19432e-33	8.54807e-32	1336	580	405	1241	37	1919	AP2 domain containing protein, expressed	AT3G14230.3	RAP2.2	related to AP2 2
LOC_Os03g52840.2	1675.49	2337.04	1013.95	0.433862	-1.20469	2.81349e-70	1.2289e-68	2337	1014	8872	6676	36058	15621	serine hydroxymethyltransferase, mitochondrial precursor, putative, expressed	AT4G37930.1	SHM1,SHMT1,STM	serine transhydroxymethyltransferase 1
LOC_Os03g29760.1	729.473	1017.64	441.302	0.433651	-1.20539	9.17466e-32	1.44905e-30	1018	441	1381	732	1771	702	nuclear transcription factor Y subunit, putative, expressed	AT1G72830.1	ATHAP2C,HAP2C,NF-YA3	nuclear factor Y, subunit A3
LOC_Os03g52840.1	1699.94	2372.41	1027.48	0.433095	-1.20724	5.0751e-71	2.26814e-69	2372	1027	9097	6835	37103	16028	serine hydroxymethyltransferase, mitochondrial precursor, putative, expressed	AT4G37930.1	SHM1,SHMT1,STM	serine transhydroxymethyltransferase 1
LOC_Os11g13890.6	735.847	1026.96	444.736	0.433062	-1.20736	6.33497e-48	1.61133e-46	1027	445	4612	9903	11447	9919	chlorophyll A-B binding protein, putative, expressed	AT4G10340.1	LHCB5	light harvesting complex of photosystem II 5
LOC_Os01g55830.1	1597.95	2232.18	963.722	0.43174	-1.21177	1.93013e-44	4.45447e-43	2232	964	1435	1734	1199	584	glutathione S-transferase, putative, expressed	AT3G62760.1	ATGSTF13	Glutathione S-transferase family protein
LOC_Os06g30894.1	791.158	1105.5	476.817	0.431314	-1.21319	2.1547e-33	3.59934e-32	1105	477	1095	1078	934	1514		AT1G67140.3	SWEETIE	HEAT repeat-containing protein
LOC_Os06g30894.2	746.388	1042.95	449.823	0.431297	-1.21325	4.82245e-32	7.67404e-31	1043	450	1035	1021	878	1413		AT1G67140.3	SWEETIE	HEAT repeat-containing protein
LOC_Os07g44430.1	3474.54	4860.88	2088.2	0.429592	-1.21896	5.28051e-47	1.30494e-45	4861	2088	20	7	2	1	peroxiredoxin, putative, expressed	AT1G48130.1	ATPER1,PER1	1-cysteine peroxiredoxin 1
LOC_Os04g41620.1	894.715	1252.44	536.991	0.428756	-1.22177	1.04108e-18	9.83914e-18	1252	537	72	27	20	7	CHIT2 - Chitinase family protein precursor, expressed	AT3G54420.1	ATCHITIV,ATEP3,CHIV,EP3	homolog of carrot EP3-3 chitinase
LOC_Os03g43684.1	736.492	1031.08	441.904	0.428584	-1.22235	3.7416e-23	4.33446e-22	1031	442	833	452	98	28	KIP1, putative, expressed	AT4G14760.1		kinase interacting (KIP1-like) family protein
ChrUn.fgenesh.mRNA.85	996.142	1395.82	596.468	0.427326	-1.22659	3.6447e-33	6.02028e-32	1396	596	955	543	998	551		AT3G06400.1	CHR11	chromatin-remodeling protein 11
LOC_Os02g10390.1	1236.1	1733.88	738.318	0.425819	-1.23169	1.22875e-64	4.766e-63	1734	738	6519	10098	20974	17146	chlorophyll A-B binding protein, putative, expressed	AT1G61520.1	LHCA3	photosystem I light harvesting complex gene 3
LOC_Os03g52840.3	1622.65	2276.41	968.894	0.425623	-1.23235	3.41967e-72	1.56781e-70	2276	969	8509	6360	33923	14763	serine hydroxymethyltransferase, mitochondrial precursor, putative, expressed	AT4G37930.1	SHM1,SHMT1,STM	serine transhydroxymethyltransferase 1
LOC_Os04g56520.1	912.493	1280.48	544.504	0.425234	-1.23367	5.53655e-34	9.41532e-33	1280	545	1117	846	826	841	alpha-1,4-glucan-protein synthase, putative, expressed	AT5G16510.1		Alpha-1,4-glucan-protein synthase family protein
LOC_Os04g56520.2	911.925	1279.92	543.926	0.424968	-1.23458	5.04283e-34	8.5856e-33	1280	544	1118	847	826	841	alpha-1,4-glucan-protein synthase, putative, expressed	AT5G16510.1		Alpha-1,4-glucan-protein synthase family protein
LOC_Os05g38520.2	1362.44	1913.24	811.641	0.424224	-1.2371	2.09485e-45	4.96116e-44	1913	812	1597	1615	1093	1521	60S ribosomal protein L36-2, putative, expressed	AT3G53740.2		Ribosomal protein L36e family protein
LOC_Os08g25734.1	16548.1	23242.3	9853.86	0.423962	-1.23799	1.21532e-55	3.71332e-54	23242	9854	2157	2930	1908	1571	glucose-1-phosphate adenylyltransferase large subunit, chloroplast precursor, putative, expressed	AT5G48300.1	ADG1,APS1	ADP glucose pyrophosphorylase 1
LOC_Os02g04840.1	834.79	1172.5	497.077	0.423946	-1.23805	8.26541e-32	1.30778e-30	1173	497	1180	531	796	717	GHMP kinases ATP-binding protein, putative, expressed	AT4G16130.1	ARA1,ATISA1,ISA1	arabinose kinase
LOC_Os05g38520.1	1366.82	1920.29	813.346	0.423554	-1.23938	1.2324e-45	2.93748e-44	1920	813	1601	1620	1095	1522	60S ribosomal protein L36-2, putative, expressed	AT3G53740.2		Ribosomal protein L36e family protein
LOC_Os02g10390.2	1044.2	1468.64	619.766	0.422	-1.24469	8.12142e-61	2.84854e-59	1469	620	5735	8836	18639	15042	chlorophyll A-B binding protein, putative, expressed	AT1G61520.1	LHCA3	photosystem I light harvesting complex gene 3
LOC_Os05g38520.4	1337.33	1881.1	793.549	0.421853	-1.24519	1.90683e-45	4.52799e-44	1881	794	1570	1585	1080	1497	60S ribosomal protein L36-2, putative, expressed	AT3G53740.2		Ribosomal protein L36e family protein
LOC_Os08g25734.2	19280.7	27150.1	11411.3	0.420304	-1.2505	1.16585e-46	2.86353e-45	27150	11411	1907	2664	1616	1384	glucose-1-phosphate adenylyltransferase large subunit, chloroplast precursor, putative, expressed	AT5G48300.1	ADG1,APS1	ADP glucose pyrophosphorylase 1
LOC_Os12g36830.1	874.236	1231.48	516.989	0.41981	-1.25219	1.57885e-40	3.24811e-39	1231	517	10809	6344	866	515	pathogenesis-related Bet v I family protein, putative, expressed
LOC_Os10g21190.1	1315.8	1853.65	777.945	0.419683	-1.25263	6.59559e-50	1.74053e-48	1854	778	562	1057	3244	3267
LOC_Os02g10390.3	1169.65	1648.98	690.314	0.41863	-1.25625	3.55811e-65	1.40343e-63	1649	690	6093	9452	19493	15867	chlorophyll A-B binding protein, putative, expressed	AT1G61520.1	LHCA3	photosystem I light harvesting complex gene 3
LOC_Os08g20660.2	1237.04	1744.53	729.559	0.418198	-1.25774	1.69907e-46	4.14794e-45	1745	730	1999	1137	1977	1360	sucrose-phosphate synthase, putative, expressed	AT5G20280.1	ATSPS1F,SPS1F	sucrose phosphate synthase 1F
LOC_Os08g20660.1	1237.87	1746.17	729.559	0.417805	-1.2591	1.33579e-46	3.27007e-45	1746	730	2000	1137	1977	1360	sucrose-phosphate synthase, putative, expressed	AT5G20280.1	ATSPS1F,SPS1F	sucrose phosphate synthase 1F
LOC_Os03g05290.1	1394.57	1967.95	821.179	0.417276	-1.26093	1.43967e-48	3.71298e-47	1968	821	1811	176	4380	29	aquaporin protein, putative, expressed	AT2G36830.1	GAMMA-TIP,GAMMA-TIP1,TIP1;1	gamma tonoplast intrinsic protein
LOC_Os03g16980.4	1251.21	1767.07	735.343	0.416136	-1.26487	4.25639e-45	9.98428e-44	1767	735	1916	1390	1312	872	NAD dependent epimerase/dehydratase family domain containing protein, expressed	AT2G28760.1	UXS6	UDP-XYL synthase 6
LOC_Os08g23180.1	1589.56	2247.37	931.755	0.414598	-1.27022	5.36265e-31	8.2152e-30	2247	932	82	71	28	18	fasciclin-like arabinogalactan protein 8 precursor, putative, expressed	AT4G12730.1	FLA2	FASCICLIN-like arabinogalactan 2
LOC_Os02g57040.1	1049.83	1484.51	615.143	0.414374	-1.27099	6.70105e-47	1.65322e-45	1485	615	1730	1775	1896	2483	dehydrogenase, putative, expressed	AT5G43940.1	ADH2,ATGSNOR1,GSNOR,HOT5,PAR2	GroES-like zinc-binding dehydrogenase family protein
LOC_Os02g57040.3	1048.98	1483.95	614.015	0.41377	-1.2731	5.11888e-47	1.2657e-45	1484	614	1727	1775	1893	2482	dehydrogenase, putative, expressed	AT5G43940.2	ADH2,ATGSNOR1,GSNOR,HOT5,PAR2	GroES-like zinc-binding dehydrogenase family protein
LOC_Os03g16980.1	1304.79	1847.01	762.567	0.412865	-1.27626	4.66059e-47	1.15367e-45	1847	763	1985	1453	1365	907	NAD dependent epimerase/dehydratase family domain containing protein, expressed	AT2G28760.1	UXS6	UDP-XYL synthase 6
LOC_Os03g16980.3	1267.43	1795.36	739.503	0.411896	-1.27965	1.78672e-46	4.35712e-45	1795	740	1934	1418	1330	882	NAD dependent epimerase/dehydratase family domain containing protein, expressed	AT2G28760.1	UXS6	UDP-XYL synthase 6
LOC_Os01g54030.1	1564.6	2217.83	911.38	0.410933	-1.28302	1.26569e-30	1.90861e-29	2218	911	45	25	14	11	NADP-dependent malic enzyme, putative, expressed	AT5G25880.1	ATNADP-ME3,NADP-ME3	NADP-malic enzyme 3
LOC_Os07g47240.1	2035.26	2885.48	1185.04	0.410692	-1.28387	9.10534e-17	7.7645e-16	2885	1185	888	1083	868	1105		AT2G41900.1		CCCH-type zinc finger protein with ARM repeat domain
LOC_Os05g51180.1	1050.47	1490.11	610.835	0.409926	-1.28657	5.71962e-37	1.06409e-35	1490	611	876	828	513	834	hyaluronan/mRNA binding family domain containing protein, expressed	AT4G17520.1		Hyaluronan / mRNA binding family
LOC_Os03g31550.2	2256.45	3201.47	1311.44	0.409636	-1.28759	1.19191e-57	3.86555e-56	3201	1311	2190	736	2130	476	aldehyde oxidase, putative, expressed	AT4G34890.1	ATXDH1,XDH1	xanthine dehydrogenase 1
LOC_Os03g31550.1	2270.62	3225.3	1315.94	0.408007	-1.29333	2.56582e-58	8.44492e-57	3225	1316	2203	738	2142	477	aldehyde oxidase, putative, expressed	AT4G34890.1	ATXDH1,XDH1	xanthine dehydrogenase 1
LOC_Os03g16980.2	1283.1	1823.21	742.999	0.407523	-1.29505	1.20516e-47	3.03749e-46	1823	743	1927	1407	1316	881	NAD dependent epimerase/dehydratase family domain containing protein, expressed	AT2G28760.1	UXS6	UDP-XYL synthase 6
LOC_Os02g57040.2	1006.53	1432.2	580.865	0.405576	-1.30196	9.136e-48	2.31053e-46	1432	581	1661	1714	1819	2387	dehydrogenase, putative, expressed	AT5G43940.2	ADH2,ATGSNOR1,GSNOR,HOT5,PAR2	GroES-like zinc-binding dehydrogenase family protein
LOC_Os08g02340.1	1322.42	1882.24	762.595	0.405152	-1.30346	6.63821e-48	1.68652e-46	1882	763	1206	1420	1194	1357	60S acidic ribosomal protein, putative, expressed	AT5G24510.1		60S acidic ribosomal protein family
LOC_Os08g02340.2	1103.85	1571.22	636.473	0.405082	-1.30371	1.40267e-42	3.08003e-41	1571	636	1014	1195	1000	1130	60S acidic ribosomal protein, putative, expressed	AT5G24510.1		60S acidic ribosomal protein family
LOC_Os02g09150.2	1077.54	1533.78	621.304	0.405079	-1.30373	5.37371e-59	1.80347e-57	1534	621	3444	4895	3687	5779	inorganic H+ pyrophosphatase, putative, expressed	AT1G15690.1	ATAVP3,AtVHP1;1,AVP-3,AVP1	Inorganic H pyrophosphatase family protein
LOC_Os02g01010.1	4401.69	6274.58	2528.8	0.403023	-1.31107	1.07402e-54	3.19569e-53	6275	2529	448	599	450	307	OsPDIL1-4 protein disulfide isomerase PDIL1-4, expressed	AT5G60640.1	ATPDI2,ATPDIL1-4,PDI2,PDIL1-4	PDI-like 1-4
LOC_Os03g49730.1	712.776	1016.34	409.216	0.402639	-1.31244	4.13575e-18	3.79067e-17	1016	409	41	66	16	31	zinc finger protein, putative, expressed	AT2G17900.1	SDG37	SET domain group 37
LOC_Os03g49730.2	712.473	1016.31	408.638	0.402081	-1.31444	3.75332e-18	3.44513e-17	1016	409	41	66	16	31	zinc finger protein, putative, expressed	AT2G17900.1	SDG37	SET domain group 37
LOC_Os02g09150.1	1094.28	1561.04	627.517	0.401986	-1.31478	1.82813e-60	6.35673e-59	1561	628	3502	4992	3764	5897	inorganic H+ pyrophosphatase, putative, expressed	AT1G15690.1	ATAVP3,AtVHP1;1,AVP-3,AVP1	Inorganic H pyrophosphatase family protein
LOC_Os02g50350.1	1267.53	1811.5	723.551	0.39942	-1.32402	4.23484e-35	7.45917e-34	1812	724	328	324	434	285	dihydroorotate dihydrogenase protein, putative, expressed	AT3G17810.1	PYD1	pyrimidine 1
LOC_Os03g51030.1	925.187	1323.99	526.384	0.397574	-1.33071	1.34809e-38	2.6076e-37	1324	526	1187	943	472	853	phytochrome A, putative, expressed	AT1G09570.1	FHY2,FRE1,HY8,PHYA	phytochrome A
LOC_Os03g51030.2	921.314	1318.5	524.129	0.397519	-1.3309	1.64402e-38	3.17033e-37	1318	524	1182	941	470	852	phytochrome A, putative, expressed	AT1G09570.1	FHY2,FRE1,HY8,PHYA	phytochrome A
LOC_Os03g51030.3	924.912	1323.99	525.834	0.397159	-1.33221	1.13199e-38	2.19727e-37	1324	526	1187	943	472	853	phytochrome A, putative, expressed	AT1G09570.1	FHY2,FRE1,HY8,PHYA	phytochrome A
LOC_Os03g17570.5	1607.39	2301.69	913.085	0.396701	-1.33388	1.33177e-70	5.85743e-69	2302	913	5115	2162	8345	1751	response regulator receiver domain containing protein, expressed	AT5G02810.1	APRR7,PRR7	pseudo-response regulator 7
LOC_Os12g36880.1	3034.17	4346.71	1721.64	0.396078	-1.33614	2.94992e-56	9.17124e-55	4347	1722	23252	10099	3601	755	pathogenesis-related Bet v I family protein, putative, expressed
LOC_Os02g50350.2	1143.87	1638.73	649.015	0.396047	-1.33625	3.88816e-33	6.41286e-32	1639	649	294	292	401	257	dihydroorotate dihydrogenase protein, putative, expressed	AT3G17810.1	PYD1	pyrimidine 1
LOC_Os10g35050.1	8157.56	11688	4627.16	0.395891	-1.33682	1.00634e-39	2.02703e-38	11688	4627	6	8	34	6	aquaporin protein, putative, expressed	AT1G73190.1	ALPHA-TIP,TIP3;1	Aquaporin-like superfamily protein
LOC_Os07g41810.4	1200.78	1723.2	678.349	0.393657	-1.34499	2.848e-37	5.35694e-36	1723	678	366	480	397	578	stress responsive A/B Barrel domain containing protein, expressed	AT2G31670.1		Stress responsive alpha-beta barrel domain protein
LOC_Os01g04190.1	2234.14	3212.2	1256.09	0.391038	-1.35462	6.308e-55	1.88831e-53	3212	1256	688	726	549	789	transporter family protein, putative, expressed	AT5G16150.1	GLT1,PGLCT	plastidic GLC translocator
LOC_Os11g32240.1	1076.09	1547.39	604.793	0.390848	-1.35532	2.5173e-41	5.30176e-40	1547	605	704	841	736	847	cytochrome P450 51, putative, expressed	AT1G11680.1	CYP51,CYP51A2,CYP51G1,EMB1738	CYTOCHROME P450 51G1
LOC_Os01g04190.2	2255.51	3244.81	1266.21	0.390225	-1.35762	2.23489e-55	6.79572e-54	3245	1266	688	726	549	788	transporter family protein, putative, expressed	AT5G16150.1	GLT1,PGLCT	plastidic GLC translocator
LOC_Os01g55040.1	869.316	1250.63	488.003	0.390206	-1.35769	1.59874e-37	3.0174e-36	1251	488	1004	560	874	599	1,3-beta-glucan synthase component, putative, expressed	AT4G03550.1	ATGSL05,ATGSL5,GSL05,GSL5,PMR4	glucan synthase-like 5
LOC_Os03g52690.6	1461.35	2102.38	820.314	0.390184	-1.35777	4.16613e-68	1.72941e-66	2102	820	1885	2920	1569	7989	CBS domain containing membrane protein, putative, expressed	AT5G10860.1		Cystathionine beta-synthase (CBS) family protein
LOC_Os03g17570.1	1732.45	2493.37	971.526	0.389643	-1.35978	5.18836e-76	2.62581e-74	2493	972	5589	2352	9083	1908	response regulator receiver domain containing protein, expressed	AT5G02810.1	APRR7,PRR7	pseudo-response regulator 7
LOC_Os03g17570.2	1731.05	2491.73	970.37	0.389436	-1.36054	4.65832e-76	2.36025e-74	2492	970	5580	2353	9078	1908	response regulator receiver domain containing protein, expressed	AT5G02810.1	APRR7,PRR7	pseudo-response regulator 7
LOC_Os01g04190.3	2257.65	3250.77	1264.53	0.388994	-1.36218	9.3885e-56	2.8765e-54	3251	1265	688	727	550	789	transporter family protein, putative, expressed	AT5G16150.1	GLT1,PGLCT	plastidic GLC translocator
LOC_Os06g48355.1	1577.77	2273.4	882.131	0.388023	-1.36579	1.45814e-61	5.18405e-60	2273	882	2127	2296	1753	1604		AT1G36730.1		Translation initiation factor IF2/IF5
LOC_Os03g17570.3	1727.7	2489.53	965.861	0.387969	-1.36598	1.4381e-76	7.31996e-75	2490	966	5582	2349	9075	1908	response regulator receiver domain containing protein, expressed	AT5G02810.1	APRR7,PRR7	pseudo-response regulator 7
LOC_Os01g04190.4	2186.12	3152.25	1219.99	0.387023	-1.36951	3.58056e-55	1.08355e-53	3152	1220	663	705	528	763	transporter family protein, putative, expressed	AT5G16150.1	GLT1,PGLCT	plastidic GLC translocator
LOC_Os09g15775.1	1561.67	2252.05	871.294	0.386889	-1.37001	1.11757e-61	3.99246e-60	2252	871	2134	2284	1758	1599		AT1G36730.1		Translation initiation factor IF2/IF5
LOC_Os06g23440.1	710.369	1024.58	396.154	0.386648	-1.37091	1.07594e-37	2.0385e-36	1025	396	989	1032	1101	746	eukaryotic translation initiation factor 1A, putative, expressed	AT2G04520.1		Nucleic acid-binding, OB-fold-like protein
LOC_Os02g12480.5	767.044	1106.75	427.337	0.386118	-1.37289	6.09916e-63	2.26656e-61	1107	427	13811	12849	8043	11798
LOC_Os02g12480.10	767.044	1106.75	427.337	0.386118	-1.37289	6.09771e-63	2.26656e-61	1107	427	13811	12850	8043	11799
LOC_Os03g17570.6	1727.1	2492.26	961.93	0.385967	-1.37345	2.97716e-77	1.53298e-75	2492	962	5558	2334	9016	1902	response regulator receiver domain containing protein, expressed	AT5G02810.1	APRR7,PRR7	pseudo-response regulator 7
LOC_Os06g04270.1	1159.95	1674.01	645.891	0.385835	-1.37395	7.8227e-75	3.82794e-73	1674	646	7377	11564	12945	8440	transketolase, chloroplast precursor, putative, expressed	AT2G45290.1		Transketolase
LOC_Os01g47410.2	9523.59	13746.5	5300.72	0.385606	-1.3748	9.46573e-61	3.31218e-59	13746	5301	1178	329	219	85	aspartic proteinase oryzasin-1 precursor, putative, expressed	AT1G11910.1	APA1,ATAPA1	aspartic proteinase A1
LOC_Os09g15770.1	1964.51	2836.74	1092.28	0.385047	-1.3769	1.07263e-70	4.73175e-69	2837	1092	2663	2835	2221	2032	CPuORF13 - conserved peptide uORF-containing transcript, expressed	AT1G36730.1		Translation initiation factor IF2/IF5
LOC_Os02g25860.1	1640.07	2368.41	911.729	0.384954	-1.37724	1.80849e-35	3.21225e-34	2368	912	2	2	2	4	glutelin, putative, expressed	AT5G44120.3	ATCRA1,CRA1,CRU1	RmlC-like cupins superfamily protein
LOC_Os02g26480.1	718.567	1037.83	399.306	0.384751	-1.378	1.39001e-23	1.6407e-22	1038	399	346	305	2	1	OsSCP7 - Putative Serine Carboxypeptidase homologue, expressed	AT4G12910.1	scpl20	serine carboxypeptidase-like 20
LOC_Os05g06480.1	3265.05	4718.08	1812.01	0.384056	-1.38061	2.02877e-52	5.71434e-51	4718	1812	12	11	5	16	inorganic H+ pyrophosphatase, putative, expressed	AT1G15690.1	ATAVP3,AtVHP1;1,AVP-3,AVP1	Inorganic H pyrophosphatase family protein
LOC_Os02g12480.1	800.469	1156.84	444.101	0.383892	-1.38123	5.37854e-65	2.10461e-63	1157	444	13987	12973	8106	12104
LOC_Os03g52690.5	1438.84	2080.09	797.594	0.383443	-1.38292	4.907e-70	2.12656e-68	2080	798	1883	2899	1563	7892	CBS domain containing membrane protein, putative, expressed	AT5G10860.1		Cystathionine beta-synthase (CBS) family protein
LOC_Os02g44510.1	931.221	1346.26	516.182	0.383419	-1.38301	1.04693e-51	2.88288e-50	1346	516	1786	1564	1964	2282	UDP-glucose glycoprotein glucosyltransferase 1 precursor, putative, expressed	AT1G71220.2	EBS1,PSL2,UGGT	UDP-glucose:glycoprotein glucosyltransferases;transferases, transferring hexosyl groups;transferases, transferring glycosyl groups
LOC_Os12g29520.4	1887.56	2730.34	1044.79	0.38266	-1.38587	2.88777e-63	1.0813e-61	2730	1045	2011	1331	1676	1029	auxin response factor, putative, expressed	AT5G62000.1	ARF1-BP,ARF2,HSS,ORE14	auxin response factor 2
LOC_Os12g29520.2	1882.84	2724.26	1041.41	0.382272	-1.38733	2.63002e-63	9.86456e-62	2724	1041	2009	1329	1669	1027	auxin response factor, putative, expressed	AT5G62000.1	ARF1-BP,ARF2,HSS,ORE14	auxin response factor 2
LOC_Os12g29520.1	1887.29	2730.9	1043.69	0.382179	-1.38768	2.02735e-63	7.62994e-62	2731	1044	2011	1331	1676	1030	auxin response factor, putative, expressed	AT5G62000.1	ARF1-BP,ARF2,HSS,ORE14	auxin response factor 2
LOC_Os02g12480.9	732.263	1059.59	404.937	0.382164	-1.38774	1.94657e-62	7.08534e-61	1060	405	13149	12162	7591	11035
LOC_Os12g29520.3	1886.73	2730.9	1042.57	0.381767	-1.38924	1.55424e-63	5.86432e-62	2731	1043	2010	1331	1674	1029	auxin response factor, putative, expressed	AT5G62000.1	ARF1-BP,ARF2,HSS,ORE14	auxin response factor 2
LOC_Os01g46700.1	770.024	1114.56	425.488	0.381755	-1.38928	8.15831e-39	1.59055e-37	1115	425	728	691	1085	1010	SET domain containing protein, expressed	AT4G27910.1	ATX4,SDG16	SET domain protein 16
LOC_Os02g12480.3	738.013	1068.31	407.712	0.381641	-1.38971	6.9714e-63	2.5842e-61	1068	408	13247	12301	7702	11184
LOC_Os03g41419.1	696.058	1007.78	384.333	0.381364	-1.39076	5.99503e-30	8.85651e-29	1008	384	448	477	451	342	serpin domain containing protein, putative, expressed	AT1G47710.1		Serine protease inhibitor (SERPIN) family protein
LOC_Os01g47410.1	9813.29	14209.7	5416.9	0.381212	-1.39134	2.7114e-53	7.78544e-52	14210	5417	1234	336	229	87	aspartic proteinase oryzasin-1 precursor, putative, expressed	AT1G11910.1	APA1,ATAPA1	aspartic proteinase A1
LOC_Os03g52690.8	1517.91	2198.32	837.508	0.380977	-1.39222	4.9111e-73	2.2943e-71	2198	838	2007	3073	1654	8432	CBS domain containing membrane protein, putative, expressed	AT5G10860.1		Cystathionine beta-synthase (CBS) family protein
LOC_Os12g29520.5	1882.84	2727.02	1038.66	0.380878	-1.3926	9.5092e-64	3.61252e-62	2727	1039	2004	1330	1671	1027	auxin response factor, putative, expressed	AT5G62000.1	ARF1-BP,ARF2,HSS,ORE14	auxin response factor 2
LOC_Os03g52690.3	1519.83	2201.55	838.115	0.380693	-1.3933	3.43039e-73	1.60934e-71	2202	838	2010	3076	1655	8440	CBS domain containing membrane protein, putative, expressed	AT5G10860.1		Cystathionine beta-synthase (CBS) family protein
LOC_Os06g43660.2	817.627	1184.82	450.429	0.380166	-1.3953	5.25857e-62	1.88619e-60	1185	450	4285	3556	4428	10619	inorganic H+ pyrophosphatase, putative, expressed	AT1G15690.1	ATAVP3,AtVHP1;1,AVP-3,AVP1	Inorganic H pyrophosphatase family protein
LOC_Os06g06520.1	716.501	1038.47	394.535	0.37992	-1.39623	4.17703e-19	4.04775e-18	1038	395	12	6	1	3	GDSL-like lipase/acylhydrolase, putative, expressed	AT4G01130.1		GDSL-like Lipase/Acylhydrolase superfamily protein
LOC_Os06g48350.1	2032.58	2946.57	1118.58	0.37962	-1.39737	1.98389e-73	9.35676e-72	2947	1119	2645	2863	2195	2099	CPuORF14 - conserved peptide uORF-containing transcript, expressed	AT1G36730.1		Translation initiation factor IF2/IF5
LOC_Os06g43660.1	829.721	1202.86	456.586	0.379585	-1.39751	1.0516e-62	3.86903e-61	1203	457	4351	3590	4496	10803	inorganic H+ pyrophosphatase, putative, expressed	AT1G15690.1	ATAVP3,AtVHP1;1,AVP-3,AVP1	Inorganic H pyrophosphatase family protein
LOC_Os11g26790.1	1496.59	2174.38	818.81	0.376572	-1.409	7.59212e-35	1.32672e-33	2174	819	28	3	27	1	dehydrin, putative, expressed	AT5G66400.1	ATDI8,RAB18	Dehydrin family protein
LOC_Os02g12480.6	952.863	1384.86	520.862	0.376111	-1.41077	6.00531e-72	2.73622e-70	1385	521	16443	15398	9771	14748
LOC_Os01g52250.2	1891.95	2750.49	1033.4	0.375715	-1.41229	1.05786e-44	2.45802e-43	2750	1033	7460	26731	15428	20033	starch synthase, putative, expressed	AT4G18240.1	ATSS4,SS4,SSIV	starch synthase 4
LOC_Os11g32260.2	1680.77	2444.04	917.508	0.375406	-1.41347	2.79085e-57	8.93353e-56	2444	918	641	1127	217	2093	lysosomal alpha-mannosidase precursor, putative, expressed	AT5G13980.1		Glycosyl hydrolase family 38 protein
LOC_Os11g32260.1	1682.12	2446.19	918.057	0.375301	-1.41388	2.47464e-57	7.93279e-56	2446	918	641	1127	217	2093	lysosomal alpha-mannosidase precursor, putative, expressed	AT5G13980.1		Glycosyl hydrolase family 38 protein
LOC_Os07g41810.1	1099.36	1600.71	598.006	0.373589	-1.42048	6.95908e-38	1.32471e-36	1601	598	289	413	321	525	stress responsive A/B Barrel domain containing protein, expressed	AT2G31670.1		Stress responsive alpha-beta barrel domain protein
LOC_Os02g26480.2	866.992	1264.62	469.362	0.371147	-1.42994	1.69854e-29	2.47138e-28	1265	469	434	389	2	1	OsSCP7 - Putative Serine Carboxypeptidase homologue, expressed	AT4G12910.1	scpl20	serine carboxypeptidase-like 20
LOC_Os03g52690.1	1330.49	1942.79	718.201	0.369676	-1.43567	4.92543e-72	2.25117e-70	1943	718	1784	2675	1444	7448	CBS domain containing membrane protein, putative, expressed	AT5G10860.1		Cystathionine beta-synthase (CBS) family protein
LOC_Os03g52690.2	1333.26	1947.16	719.357	0.369439	-1.43659	3.36119e-72	1.5442e-70	1947	719	1789	2679	1450	7458	CBS domain containing membrane protein, putative, expressed	AT5G10860.1		Cystathionine beta-synthase (CBS) family protein
LOC_Os04g16722.1	6885.79	10068.1	3703.5	0.367845	-1.44283	2.80603e-130	3.38971e-128	10068	3703	3062	6064	21524	23169	uncharacterized protein ycf68, putative, expressed
LOC_Os03g17570.4	1905.86	2787.26	1024.47	0.367556	-1.44396	6.52642e-89	4.22397e-87	2787	1024	6081	2626	10199	2201	response regulator receiver domain containing protein, expressed	AT5G02810.1	APRR7,PRR7	pseudo-response regulator 7
LOC_Os07g41810.3	1079.71	1580.66	578.758	0.366149	-1.4495	1.84229e-38	3.54806e-37	1581	579	273	402	290	505	stress responsive A/B Barrel domain containing protein, expressed	AT2G31670.1		Stress responsive alpha-beta barrel domain protein
LOC_Os06g07220.1	717.126	1051.42	382.828	0.364105	-1.45757	1.86108e-20	1.92643e-19	1051	383	1	2	2	2	LTPL128 - Protease inhibitor/seed storage/LTP family protein precursor, expressed	AT3G22142.1		Bifunctional inhibitor/lipid-transfer protein/seed storage 2S albumin superfamily protein
LOC_Os08g02120.1	1255	1841.19	668.812	0.36325	-1.46097	9.18943e-50	2.41639e-48	1841	669	1026	973	509	449	kinase, pfkB family, putative, expressed	AT4G10260.1		pfkB-like carbohydrate kinase family protein
LOC_Os04g50204.1	770.908	1131.59	410.229	0.362525	-1.46385	1.1988e-31	1.886e-30	1132	410	359	344	257	297	protein transport protein-related, putative, expressed	AT5G16730.1		Plant protein of unknown function (DUF827)
LOC_Os05g51830.1	903.401	1326.98	479.826	0.361594	-1.46756	3.085e-41	6.47894e-40	1327	480	705	783	461	512	ZOS5-12 - C2H2 zinc finger protein, expressed	AT3G44750.1	ATHD2A,HD2A,HDA3,HDT1	histone deacetylase 3
LOC_Os01g43580.1	1877.15	2760.11	994.184	0.360197	-1.47314	3.8187e-45	8.98611e-44	2760	994	68	43	22	15	kinesin motor domain containing protein, putative, expressed	AT3G16060.1		ATP binding microtubule motor family protein
LOC_Os03g11440.1	5066.16	7467.37	2664.96	0.35688	-1.48649	1.31583e-101	1.04732e-99	7467	2665	1575	2196	1294	2136	protein transport protein Sec61 subunit alpha, putative, expressed	AT2G34250.1		SecY protein transport family protein
LOC_Os11g31330.1	4330.14	6384.23	2276.05	0.356511	-1.48798	4.00009e-47	9.91279e-46	6384	2276	1	1	4	1	no apical meristem protein, putative, expressed	AT5G13180.1	ANAC083,NAC083,VNI2	NAC domain containing protein 83
LOC_Os01g50910.2	720.166	1062.18	378.148	0.35601	-1.49001	1.96895e-21	2.12905e-20	1062	378	7	4	6	1	late embryogenesis abundant protein, group 3, putative, expressed	AT3G15670.1		Late embryogenesis abundant protein (LEA) family protein
LOC_Os01g50910.1	734.957	1084.45	385.46	0.355442	-1.49232	7.47129e-22	8.21712e-21	1084	385	7	4	6	1	late embryogenesis abundant protein, group 3, putative, expressed	AT3G15670.1		Late embryogenesis abundant protein (LEA) family protein
LOC_Os11g26860.1	1823.82	2694.03	953.606	0.35397	-1.4983	1.9135e-87	1.2016e-85	2694	954	3008	9184	1309	821	serine hydroxymethyltransferase, mitochondrial precursor, putative, expressed	AT4G13930.1	SHM4	serine hydroxymethyltransferase 4
LOC_Os02g27030.1	1553.44	2297.18	809.707	0.352478	-1.50439	5.67821e-94	3.9895e-92	2297	810	8382	4269	10668	4944	cysteine proteinase 1 precursor, putative, expressed	AT4G39090.1	RD19,RD19A	Papain family cysteine protease
LOC_Os05g02520.2	1075.8	1593.63	557.973	0.350128	-1.51405	1.9937e-41	4.21903e-40	1594	558	505	176	621	143	cupin domain containing protein, expressed	AT2G28680.1		RmlC-like cupins superfamily protein
LOC_Os11g05050.1	2331.75	3455.64	1207.86	0.349532	-1.5165	2.49113e-110	2.25392e-108	3456	1208	15499	5911	10154	2452	stem-specific protein TSJT1, putative, expressed	AT5G19140.1	AILP1,ATAILP1	Aluminium induced protein with YGL and LRDR motifs
LOC_Os02g44630.3	2225.85	3301.76	1149.93	0.348279	-1.52169	1.27533e-94	9.07551e-93	3302	1150	5682	3590	8026	3397	aquaporin protein, putative, expressed	AT2G45960.2	ATHH2,PIP1;2,PIP1B,TMP-A	plasma membrane intrinsic protein 1B
LOC_Os01g52250.1	2821.01	4190.53	1451.49	0.346373	-1.5296	3.11129e-51	8.46232e-50	4191	1451	12272	44092	25582	32841	starch synthase, putative, expressed	AT4G18240.1	ATSS4,SS4,SSIV	starch synthase 4
LOC_Os01g52250.4	2821.29	4191.09	1451.49	0.346327	-1.52979	3.06795e-51	8.34957e-50	4191	1451	12272	44092	25582	32841	starch synthase, putative, expressed	AT4G18240.1	ATSS4,SS4,SSIV	starch synthase 4
LOC_Os01g52250.5	2820.18	4189.44	1450.91	0.346325	-1.5298	2.96291e-51	8.06865e-50	4189	1451	12272	44091	25581	32841	starch synthase, putative, expressed	AT4G18240.1	ATSS4,SS4,SSIV	starch synthase 4
LOC_Os01g52250.6	2818.79	4187.83	1449.75	0.346182	-1.5304	2.86508e-51	7.80704e-50	4188	1450	12269	44090	25579	32839	starch synthase, putative, expressed	AT4G18240.1	ATSS4,SS4,SSIV	starch synthase 4
LOC_Os07g29760.1	1270.44	1887.79	653.089	0.345954	-1.53135	2.53908e-35	4.49012e-34	1888	653	1	1	3	4	cysteine proteinase A494 precursor, putative, expressed	AT3G54940.2		Papain family cysteine protease
LOC_Os11g09280.2	13277.3	19733.5	6821.08	0.34566	-1.53257	1.55921e-96	1.15018e-94	19733	6821	2856	2821	2432	2104	OsPDIL1-1 protein disulfide isomerase PDIL1-1, expressed	AT1G77510.1	ATPDI6,ATPDIL1-2,PDI6,PDIL1-2	PDI-like 1-2
LOC_Os02g12480.7	676.454	1005.69	347.223	0.345259	-1.53425	3.87148e-70	1.67943e-68	1006	347	11982	11024	6918	9741
LOC_Os11g09280.1	13573.6	20190.7	6956.57	0.344543	-1.53724	9.17013e-88	5.78305e-86	20191	6957	2915	2890	2521	2182	OsPDIL1-1 protein disulfide isomerase PDIL1-1, expressed	AT1G77510.1	ATPDI6,ATPDIL1-2,PDI6,PDIL1-2	PDI-like 1-2
LOC_Os07g08420.1	1282.96	1910.17	655.749	0.343294	-1.54248	9.18003e-37	1.69719e-35	1910	656	25	22	26	18	bZIP transcription factor domain containing protein, expressed	AT4G02640.2	ATBZIP10,BZO2H1	bZIP transcription factor family protein
LOC_Os05g43920.1	907.033	1350.72	463.349	0.343039	-1.54356	3.70422e-32	5.92221e-31	1351	463	184	173	88	72	auxin response factor 14, putative, expressed	AT2G33860.1	ARF3,ETT	Transcriptional factor B3 family protein / auxin-responsive factor AUX/IAA-related
LOC_Os05g02520.3	856.874	1277.94	435.805	0.341021	-1.55207	4.45927e-37	8.32059e-36	1278	436	421	154	546	125	cupin domain containing protein, expressed	AT1G07750.1		RmlC-like cupins superfamily protein
LOC_Os02g44630.2	2275.39	3393.56	1157.22	0.341003	-1.55214	9.31088e-98	6.97278e-96	3394	1157	5822	3677	8266	3515	aquaporin protein, putative, expressed	AT4G00430.1	PIP1;4,PIP1E,TMP-C	plasma membrane intrinsic protein 1;4
LOC_Os02g44630.1	2308.78	3443.4	1174.15	0.340986	-1.55222	2.2637e-95	1.63185e-93	3443	1174	5874	3722	8362	3569	aquaporin protein, putative, expressed	AT4G00430.1	PIP1;4,PIP1E,TMP-C	plasma membrane intrinsic protein 1;4
LOC_Os01g19770.1	730.269	1090.31	370.229	0.339564	-1.55825	2.52731e-23	2.95246e-22	1090	370	3	2	1	1	mitochondrial import inner membrane translocase subunit Tim17, putative, expressed	AT4G16160.2	ATOEP16-2,ATOEP16-S	Mitochondrial import inner membrane translocase subunit Tim17/Tim22/Tim23 family protein
LOC_Os02g41590.1	712.052	1064.19	359.913	0.338203	-1.56404	4.64893e-56	1.43528e-54	1064	360	1455	4044	447	900	kinase, pfkB family, putative, expressed	AT5G03300.1	ADK2	adenosine kinase 2
LOC_Os08g35050.1	788.414	1178.97	397.859	0.337463	-1.5672	2.68942e-37	5.06081e-36	1179	398	425	348	352	296	ARID/BRIGHT DNA-binding domain containing protein, expressed	AT3G43240.1		ARID/BRIGHT DNA-binding domain-containing protein
LOC_Os05g02520.1	1268.23	1897.32	639.128	0.336858	-1.56979	4.11234e-50	1.09172e-48	1897	639	601	214	749	172	cupin domain containing protein, expressed	AT2G28680.1		RmlC-like cupins superfamily protein
LOC_Os03g39610.1	2160.18	3233.93	1086.43	0.335949	-1.57369	9.55504e-73	4.44039e-71	3234	1086	8027	33927	21612	30556	chlorophyll A-B binding protein, putative, expressed	AT2G05100.1	LHCB2,LHCB2.1	photosystem II light harvesting complex gene 2.1
LOC_Os03g39610.2	2133.02	3194.29	1071.75	0.335521	-1.57552	3.09197e-82	1.76195e-80	3194	1072	7893	33308	21134	29818	chlorophyll A-B binding protein, putative, expressed	AT2G05070.1	LHCB2,LHCB2.2	photosystem II light harvesting complex gene 2.2
LOC_Os05g04510.1	11187.9	16779.7	5596.23	0.333513	-1.58418	4.40026e-148	7.11975e-146	16780	5596	16722	30419	4455	6513	S-adenosylmethionine synthetase, putative, expressed	AT1G02500.1	AtSAM1,MAT1,SAM-1,SAM1	S-adenosylmethionine synthetase 1
LOC_Os05g04510.2	11098.4	16650.7	5546.15	0.333089	-1.58602	1.71237e-147	2.75059e-145	16651	5546	16617	30160	4409	6450	S-adenosylmethionine synthetase, putative, expressed	AT1G02500.1	AtSAM1,MAT1,SAM-1,SAM1	S-adenosylmethionine synthetase 1
LOC_Os07g41810.2	1135.15	1704.03	566.269	0.332312	-1.58939	3.54542e-46	8.58453e-45	1704	566	257	421	243	484	stress responsive A/B Barrel domain containing protein, expressed	AT2G31670.1		Stress responsive alpha-beta barrel domain protein
LOC_Os03g48310.1	3861.82	5798.02	1925.62	0.332117	-1.59023	1.39574e-66	5.62535e-65	5798	1926	447	159	657	128	plasma membrane ATPase, putative, expressed	AT5G62670.1	AHA11,HA11	H(+)-ATPase 11
LOC_Os08g40919.2	864.465	1298.73	430.202	0.331249	-1.59401	9.51918e-36	1.70308e-34	1299	430	102	173	368	199		AT2G24395.1		chaperone protein dnaJ-related
LOC_Os02g12310.1	6410.16	9631.21	3189.11	0.331123	-1.59456	6.14795e-55	1.84289e-53	9631	3189	4	7	8	5	no apical meristem protein, putative, expressed	AT1G01720.1	ANAC002,ATAF1	NAC (No Apical Meristem) domain transcriptional regulator superfamily protein
LOC_Os11g08090.1	725.627	1090.53	360.72	0.330773	-1.59609	1.12659e-35	2.00829e-34	1091	361	539	386	128	197		AT1G77460.1		Armadillo/beta-catenin-like repeat ; C2 calcium/lipid-binding domain (CaLB) protein
LOC_Os03g55734.1	1584.75	2384.58	784.923	0.329166	-1.60311	3.78564e-14	2.78607e-13	2385	785	1	1	3	3	SSA3 - 2S albumin seed storage family protein precursor, expressed
LOC_Os04g44470.1	1980.75	2983.62	977.883	0.32775	-1.60933	5.87029e-54	1.71445e-52	2984	978	4	3	4	2	KUN1 - Kunitz-type trypsin inhibitor precursor, expressed	AT1G73260.1	ATKTI1,KTI1	kunitz trypsin inhibitor 1
LOC_Os05g32110.4	699.576	1054.3	344.854	0.327093	-1.61223	2.33024e-33	3.88378e-32	1054	345	351	420	128	70	COBRA, putative, expressed	AT5G60920.1	COB	COBRA-like extracellular glycosyl-phosphatidyl inositol-anchored protein family
LOC_Os05g32110.1	722.578	1088.97	356.182	0.327081	-1.61228	3.60527e-34	6.15938e-33	1089	356	357	437	130	66	COBRA, putative, expressed	AT5G60920.1	COB	COBRA-like extracellular glycosyl-phosphatidyl inositol-anchored protein family
LOC_Os08g08840.2	5080.28	7668.5	2492.06	0.324974	-1.6216	2.01013e-114	1.94579e-112	7669	2492	2896	2580	499	503	phosphate/phosphate translocator, putative, expressed	AT1G61800.1	ATGPT2,GPT2	glucose-6-phosphate/phosphate translocator 2
LOC_Os08g08840.1	5086.5	7678.71	2494.29	0.324832	-1.62223	2.01902e-118	2.02514e-116	7679	2494	2898	2582	499	503	phosphate/phosphate translocator, putative, expressed	AT1G61800.1	ATGPT2,GPT2	glucose-6-phosphate/phosphate translocator 2
LOC_Os08g35050.2	1040.22	1571.1	509.333	0.324188	-1.6251	6.42423e-49	1.67143e-47	1571	509	538	457	460	390	ARID/BRIGHT DNA-binding domain containing protein, expressed	AT3G43240.1		ARID/BRIGHT DNA-binding domain-containing protein
LOC_Os06g06260.1	2651.7	4008.34	1295.05	0.323088	-1.63	2.19287e-68	9.17156e-67	4008	1295	49	39	24	22	GDSL-like lipase/acylhydrolase, putative, expressed	AT5G45910.1		GDSL-like Lipase/Acylhydrolase superfamily protein
LOC_Os05g44130.2	920.627	1393.39	447.86	0.321416	-1.63748	3.17116e-38	6.07827e-37	1393	448	302	99	277	76	gamma-glutamyl hydrolase precursor, putative, expressed	AT1G78680.1	ATGGH2,GGH2	gamma-glutamyl hydrolase 2
LOC_Os05g41970.1	29513.3	44681.1	14345.6	0.321065	-1.63906	6.76471e-54	1.97307e-52	44681	14346	5	25	51	42	SSA1 - 2S albumin seed storage family protein precursor, expressed
LOC_Os05g32110.2	692.032	1048.11	335.951	0.320529	-1.64147	5.58038e-34	9.48622e-33	1048	336	335	421	121	61	COBRA, putative, expressed	AT5G60920.1	COB	COBRA-like extracellular glycosyl-phosphatidyl inositol-anchored protein family
LOC_Os05g44130.1	976.029	1478.79	473.264	0.320034	-1.6437	4.27378e-40	8.71143e-39	1479	473	314	100	284	78	gamma-glutamyl hydrolase precursor, putative, expressed	AT1G78680.1	ATGGH2,GGH2	gamma-glutamyl hydrolase 2
LOC_Os05g44130.3	936.308	1419.06	453.553	0.319614	-1.6456	3.91268e-39	7.70955e-38	1419	454	308	100	287	78	gamma-glutamyl hydrolase precursor, putative, expressed	AT1G78680.1	ATGGH2,GGH2	gamma-glutamyl hydrolase 2
LOC_Os03g11530.1	776.54	1177.21	375.865	0.319283	-1.64709	4.23134e-38	8.08937e-37	1177	376	281	298	182	369	nucleotide pyrophosphatase/phosphodiesterase, putative, expressed	AT1G13750.1		Purple acid phosphatases superfamily protein
LOC_Os07g46460.1	896.637	1359.75	433.522	0.318824	-1.64917	7.6115e-96	5.55013e-94	1360	434	13220	2824	40357	5688	ferredoxin-dependent glutamate synthase, chloroplast precursor, putative, expressed	AT5G04140.1	FD-GOGAT,GLS1,GLU1,GLUS	glutamate synthase 1
LOC_Os03g21790.1	9188.69	13939.6	4437.75	0.318355	-1.65129	1.52202e-66	6.12317e-65	13940	4438	36	51	56	69	cupin domain containing protein, expressed	AT2G28490.1		RmlC-like cupins superfamily protein
LOC_Os05g32110.3	661.322	1003.6	319.044	0.317899	-1.65336	3.88966e-33	6.41295e-32	1004	319	317	400	117	58	COBRA, putative, expressed	AT5G60920.1	COB	COBRA-like extracellular glycosyl-phosphatidyl inositol-anchored protein family
LOC_Os05g50890.3	700.514	1064.41	336.615	0.316245	-1.66089	2.30169e-54	6.7893e-53	1064	337	762	890	1047	1611	OsGH3.5 - Probable indole-3-acetic acid-amido synthetase, expressed	AT2G46370.4	FIN219,JAR1	Auxin-responsive GH3 family protein
LOC_Os04g53195.1	755.671	1151.46	359.879	0.312541	-1.67788	8.56489e-67	3.47725e-65	1151	360	2560	1197	3365	390		AT2G43020.1	ATPAO2,PAO2	polyamine oxidase 2
LOC_Os02g25640.2	82557.2	125806	39308.5	0.312453	-1.67829	1.43497e-53	4.16075e-52	125806	39308	21	33	48	67	glutelin, putative, expressed	AT4G28520.3	CRC,CRU3	cruciferin 3
LOC_Os03g49610.1	706.19	1076.46	335.922	0.312062	-1.68009	2.49862e-27	3.38137e-26	1076	336	34	40	38	13	Os3bglu8 - beta-glucosidase, exo-beta-glucansase, high similarity to Os3bglu7, expressed	AT3G18080.1	BGLU44	B-S glucosidase 44
LOC_Os02g25640.1	86127.9	131299	40956.6	0.311933	-1.68069	4.1181e-54	1.20989e-52	131299	40957	23	35	50	72	glutelin, putative, expressed	AT5G44120.3	ATCRA1,CRA1,CRU1	RmlC-like cupins superfamily protein
LOC_Os02g32860.1	1899.8	2896.57	903.027	0.311757	-1.6815	1.43024e-57	4.63171e-56	2897	903	30	19	29	38	poly synthetase 3, putative, expressed	AT5G22470.1		NAD+ ADP-ribosyltransferases;NAD+ ADP-ribosyltransferases
LOC_Os07g05470.2	1677.07	2557.12	797.017	0.311686	-1.68184	4.92349e-57	1.56584e-55	2557	797	297	255	13	47	AIR9 protein, putative, expressed	AT2G34680.1	AIR9	Outer arm dynein light chain 1 protein
LOC_Os07g05470.1	1719.28	2621.84	816.728	0.31151	-1.68265	4.02425e-58	1.31863e-56	2622	817	306	261	13	48	AIR9 protein, putative, expressed	AT2G34680.1	AIR9	Outer arm dynein light chain 1 protein
LOC_Os05g50890.2	767.77	1173.09	362.453	0.308974	-1.69444	1.42772e-60	4.98398e-59	1173	362	856	1000	1175	1809	OsGH3.5 - Probable indole-3-acetic acid-amido synthetase, expressed	AT2G46370.4	FIN219,JAR1	Auxin-responsive GH3 family protein
LOC_Os05g50890.1	770.215	1176.88	363.552	0.308912	-1.69473	1.0422e-60	3.64391e-59	1177	364	859	1003	1177	1812	OsGH3.5 - Probable indole-3-acetic acid-amido synthetase, expressed	AT2G46370.4	FIN219,JAR1	Auxin-responsive GH3 family protein
LOC_Os03g48080.1	941.06	1437.96	444.158	0.30888	-1.69488	1.54763e-59	5.24161e-58	1438	444	927	425	1494	543	CHCH domain containing protein, expressed	AT5G09570.1		Cox19-like CHCH family protein
LOC_Os08g05660.1	1078.18	1649.35	507.021	0.307408	-1.70178	1.32542e-48	3.42431e-47	1649	507	224	375	183	364		AT1G33230.1		TMPIT-like protein
LOC_Os07g15440.1	877.782	1343.11	412.454	0.307089	-1.70327	1.32072e-55	4.02702e-54	1343	412	987	730	416	765	alanyl-tRNA synthetase family protein, expressed	AT1G50200.1	ACD,ALATS	Alanyl-tRNA synthetase
LOC_Os06g51084.1	57636.3	88221.7	27050.8	0.306624	-1.70546	6.80075e-68	2.81517e-66	88222	27051	2538	1938	2020	1695	1,4-alpha-glucan-branching enzyme, chloroplast precursor, putative, expressed	AT5G03650.1	SBE2.2	starch branching enzyme 2.2
LOC_Os06g51084.4	56844.9	87010.6	26679.1	0.306619	-1.70548	3.10652e-73	1.45895e-71	87011	26679	2507	1909	1988	1663	1,4-alpha-glucan-branching enzyme, chloroplast precursor, putative, expressed	AT5G03650.1	SBE2.2	starch branching enzyme 2.2
LOC_Os06g51084.6	57595.9	88163.8	27028	0.306565	-1.70573	4.30464e-67	1.75567e-65	88164	27028	2535	1931	2017	1691	1,4-alpha-glucan-branching enzyme, chloroplast precursor, putative, expressed	AT5G03650.1	SBE2.2	starch branching enzyme 2.2
LOC_Os06g51084.8	57278.4	87678.1	26878.7	0.306561	-1.70575	1.63879e-72	7.56812e-71	87678	26879	2659	2048	2097	1846	1,4-alpha-glucan-branching enzyme, chloroplast precursor, putative, expressed	AT5G03650.1	SBE2.2	starch branching enzyme 2.2
LOC_Os06g51084.2	57161.3	87561.2	26761.5	0.305633	-1.71013	1.12831e-68	4.72801e-67	87561	26762	2533	1925	2009	1697	1,4-alpha-glucan-branching enzyme, chloroplast precursor, putative, expressed	AT5G03650.1	SBE2.2	starch branching enzyme 2.2
LOC_Os06g51084.5	55129.9	84501.9	25757.9	0.304821	-1.71397	2.06769e-77	1.07593e-75	84502	25758	2464	1874	1957	1653	1,4-alpha-glucan-branching enzyme, chloroplast precursor, putative, expressed	AT5G03650.1	SBE2.2	starch branching enzyme 2.2
LOC_Os06g51084.7	54975.5	84279.6	25671.5	0.304599	-1.71502	2.47502e-74	1.19139e-72	84280	25671	2449	1861	1945	1638	1,4-alpha-glucan-branching enzyme, chloroplast precursor, putative, expressed	AT5G03650.1	SBE2.2	starch branching enzyme 2.2
LOC_Os06g51084.3	55416.8	84957.5	25876.1	0.304577	-1.71512	1.90989e-74	9.24378e-73	84958	25876	2601	2005	2055	1821	1,4-alpha-glucan-branching enzyme, chloroplast precursor, putative, expressed	AT5G03650.1	SBE2.2	starch branching enzyme 2.2
LOC_Os08g06100.1	2721.7	4176.38	1267.01	0.303376	-1.72082	1.17578e-103	9.59986e-102	4176	1267	9736	19209	2042	1042	O-methyltransferase, putative, expressed	AT5G54160.1	ATOMT1,OMT1	O-methyltransferase 1
LOC_Os02g55560.1	3089.96	4744.53	1435.39	0.302537	-1.72482	4.28932e-73	2.00594e-71	4745	1435	107	57	500	21	protein phosphatase 2C, putative, expressed	AT2G25620.1	AtDBP1,DBP1	DNA-binding protein phosphatase 1
LOC_Os07g37550.1	1300.44	1997.38	603.489	0.30214	-1.72671	6.13862e-104	5.03981e-102	1997	603	6418	17545	17429	16727	chlorophyll A-B binding protein, putative, expressed	AT5G54270.1	LHCB3,LHCB3*1	light-harvesting chlorophyll B-binding protein 3
LOC_Os01g41710.1	3244.2	4996.91	1491.49	0.298482	-1.74429	8.17376e-106	6.83728e-104	4997	1491	15079	52232	30695	39829	chlorophyll A-B binding protein, putative, expressed	AT2G34420.1	LHB1B2,LHCB1.5	photosystem II light harvesting complex gene B1B2
LOC_Os04g53190.1	1032.13	1591.37	472.886	0.297157	-1.7507	1.32037e-88	8.45915e-87	1591	473	3528	1658	4798	550	CPuORF12 - conserved peptide uORF-containing transcript, expressed	AT2G43020.1	ATPAO2,PAO2	polyamine oxidase 2
LOC_Os04g53190.2	980.88	1512.6	449.159	0.296945	-1.75173	1.74053e-85	1.04986e-83	1513	449	3286	1537	4477	506	CPuORF12 - conserved peptide uORF-containing transcript, expressed	AT2G43020.1	ATPAO2,PAO2	polyamine oxidase 2
LOC_Os02g55560.2	3032.24	4676.17	1388.32	0.296892	-1.75199	9.98717e-89	6.41697e-87	4676	1388	112	61	499	22	protein phosphatase 2C, putative, expressed	AT2G25620.1	AtDBP1,DBP1	DNA-binding protein phosphatase 1
LOC_Os01g52240.1	2517.59	3883.49	1151.69	0.296561	-1.7536	1.95293e-63	7.35609e-62	3883	1152	11980	43794	25248	32556	chlorophyll A-B binding protein, putative, expressed	AT2G34420.1	LHB1B2,LHCB1.5	photosystem II light harvesting complex gene B1B2
LOC_Os09g17740.1	3571.16	5510.23	1632.09	0.296193	-1.75539	6.39236e-137	8.71997e-135	5510	1632	17265	52226	36994	47169	chlorophyll A-B binding protein, putative, expressed	AT2G34420.1	LHB1B2,LHCB1.5	photosystem II light harvesting complex gene B1B2
LOC_Os03g21780.1	3375.12	5213.85	1536.38	0.294672	-1.76282	2.86728e-93	1.99244e-91	5214	1536	59	85	154	65	pentatricopeptide repeat domain containing protein, putative, expressed	AT1G09900.1		Pentatricopeptide repeat (PPR-like) superfamily protein
LOC_Os01g54010.1	1101.32	1702.3	500.344	0.293922	-1.76649	1.7743e-53	5.12454e-52	1702	500	389	404	179	278	peptidase, putative, expressed	AT5G19740.1		Peptidase M28 family protein
LOC_Os03g55350.1	1905.19	2945.99	864.388	0.293412	-1.769	4.72931e-63	1.76341e-61	2946	864	23	56	22	4	OsSub31 - Putative Subtilisin homologue, expressed	AT5G67360.1	ARA12	Subtilase family protein
LOC_Os01g13360.2	2253.58	3489.72	1017.45	0.291556	-1.77816	5.46875e-52	1.52007e-50	3490	1017	2	1	2	1	phosphatidylinositol 3- and 4-kinase family protein, putative, expressed	AT2G46500.1	ATPI4K GAMMA 4,PI4K GAMMA 4,UBDK GAMMA 4	phosphoinositide 4-kinase gamma 4
LOC_Os01g41550.1	1643.03	2547.25	738.81	0.290042	-1.78567	9.22116e-58	2.99495e-56	2547	739	19	11	69	19	aspartic proteinase, putative, expressed	AT1G01300.1		Eukaryotic aspartyl protease family protein
LOC_Os03g49190.1	3196.82	4971.83	1421.81	0.285973	-1.80605	8.48902e-85	5.07898e-83	4972	1422	2	1	3	3	oleosin, putative, expressed	AT3G01570.1		Oleosin family protein
LOC_Os11g04220.1	843.939	1312.53	375.344	0.285969	-1.80607	4.38055e-66	1.75119e-64	1313	375	1357	691	1033	806	HEAT repeat family protein, putative, expressed	AT2G26780.1		ARM repeat superfamily protein
LOC_Os01g13360.1	2111.33	3285.37	937.305	0.285297	-1.80946	1.16661e-69	5.00681e-68	3285	937	2	1	2	1	phosphatidylinositol 3- and 4-kinase family protein, putative, expressed	AT2G46500.1	ATPI4K GAMMA 4,PI4K GAMMA 4,UBDK GAMMA 4	phosphoinositide 4-kinase gamma 4
LOC_Os03g02514.2	668.318	1040.25	296.386	0.284918	-1.81138	4.80791e-51	1.30449e-49	1040	296	593	1230	339	149	hydrolase, alpha/beta fold family protein, putative, expressed	AT2G36290.1		alpha/beta-Hydrolases superfamily protein
LOC_Os03g02514.1	651.97	1015.36	288.582	0.284216	-1.81494	9.54412e-52	2.63468e-50	1015	289	636	1321	358	161	hydrolase, alpha/beta fold family protein, putative, expressed	AT2G36290.1		alpha/beta-Hydrolases superfamily protein
LOC_Os06g41030.1	806.109	1256.09	356.125	0.283518	-1.81849	2.45836e-33	4.09271e-32	1256	356	8	5	5	5	DUF1680 domain containing protein, putative, expressed	AT5G12950.1		Putative glycosyl hydrolase of unknown function (DUF1680)
LOC_Os02g15150.2	154929	241763	68095.1	0.28166	-1.82797	1.42562e-65	5.6482e-64	241763	68095	42	103	128	151	glutelin, putative, expressed	AT5G44120.2	ATCRA1,CRA1,CRU1	RmlC-like cupins superfamily protein
LOC_Os04g42090.2	2756.72	4303.26	1210.17	0.281221	-1.83022	3.81982e-157	7.33107e-155	4303	1210	6533	7715	6521	6767	CPuORF7 - conserved peptide uORF-containing transcript, expressed	AT3G25570.1		Adenosylmethionine decarboxylase family protein
LOC_Os02g15150.1	161659	252405	70913.5	0.280952	-1.83161	4.50878e-56	1.39395e-54	252405	70913	44	108	129	153	glutelin, putative, expressed	AT5G44120.3	ATCRA1,CRA1,CRU1	RmlC-like cupins superfamily protein
LOC_Os04g42090.3	2962.72	4627.22	1298.23	0.280564	-1.8336	6.10637e-162	1.28303e-159	4627	1298	6940	8199	7017	7228	CPuORF7 - conserved peptide uORF-containing transcript, expressed	AT3G25570.1		Adenosylmethionine decarboxylase family protein
LOC_Os04g42090.1	3073.64	4800.55	1346.73	0.280536	-1.83374	3.56014e-164	7.89177e-162	4801	1347	7168	8486	7295	7485	CPuORF7 - conserved peptide uORF-containing transcript, expressed	AT3G25570.1		Adenosylmethionine decarboxylase family protein
LOC_Os04g42090.5	2944.32	4598.93	1289.7	0.280436	-1.83426	1.02155e-161	2.1363e-159	4599	1290	6929	8171	6989	7199	CPuORF7 - conserved peptide uORF-containing transcript, expressed	AT3G25570.1		Adenosylmethionine decarboxylase family protein
LOC_Os04g42090.4	2995.05	4686.55	1303.55	0.278146	-1.84609	1.51443e-164	3.3739e-162	4687	1304	6953	8273	7091	7288	CPuORF7 - conserved peptide uORF-containing transcript, expressed	AT3G25570.1		Adenosylmethionine decarboxylase family protein
LOC_Os04g42095.1	2124.36	3325.78	922.943	0.277512	-1.84938	3.95043e-143	5.95709e-141	3326	923	4953	5949	4974	5175	S-adenosyl-l-methionine decarboxylase leader peptide, putative, expressed	AT3G25570.1		Adenosylmethionine decarboxylase family protein
LOC_Os04g46200.1	4527	7092.86	1961.14	0.276495	-1.85467	7.86367e-73	3.66206e-71	7093	1961	3	3	7	5	oleosin, putative, expressed	AT4G25140.1	OLE1,OLEO1	oleosin 1
LOC_Os02g49410.1	1492.34	2346.06	638.608	0.272204	-1.87724	1.66994e-57	5.39223e-56	2346	639	3	1	1	4	histone-like transcription factor and archaeal histone, putative, expressed	AT1G21970.1	EMB 212,EMB212,LEC1,NF-YB9	Histone superfamily protein
LOC_Os04g09390.1	1814.62	2853.14	776.092	0.272013	-1.87825	7.25319e-63	2.68416e-61	2853	776	3	3	2	4	HEV3 - Hevein family protein precursor, expressed	AT4G12020.2	ATWRKY19,MAPKKK11,MEKK4,WRKY19	protein kinase family protein
LOC_Os04g50970.1	916.27	1441.39	391.153	0.271373	-1.88165	1.54745e-70	6.79254e-69	1441	391	1011	752	486	1127	seed specific protein Bn15D1B, putative, expressed	AT3G03150.1
LOC_Os03g61120.1	1000.29	1574.56	426.009	0.270557	-1.88599	3.92748e-44	8.97992e-43	1575	426	41	40	42	27	anthranilate synthase component I-1, chloroplast precursor, putative, expressed	AT5G05730.1	AMT1,ASA1,JDL1,TRP5,WEI2	anthranilate synthase alpha subunit 1
LOC_Os02g01280.1	1187.24	1869.54	504.939	0.270088	-1.8885	1.22799e-75	6.15158e-74	1870	505	944	936	334	592	T-complex protein, putative, expressed	AT3G13470.1		TCP-1/cpn60 chaperonin family protein
LOC_Os12g42876.1	8423.03	13296.2	3549.83	0.26698	-1.9052	2.76086e-188	7.74683e-186	13296	3550	13737	25127	6375	5189	5-methyltetrahydropteroyltriglutamate--homocysteine methyltransferase, putative, expressed	AT5G17920.1	ATCIMS,ATMETS,ATMS1	Cobalamin-independent synthase family protein
LOC_Os12g42884.2	8683.9	13713.2	3654.57	0.266499	-1.9078	1.92967e-162	4.13284e-160	13713	3655	14394	26069	6859	5522	5-methyltetrahydropteroyltriglutamate--homocysteine methyltransferase, putative, expressed	AT5G17920.1	ATCIMS,ATMETS,ATMS1	Cobalamin-independent synthase family protein
LOC_Os12g42884.1	8634.38	13639.5	3629.31	0.266089	-1.91002	1.80387e-163	3.93955e-161	13639	3629	14309	25887	6802	5473	5-methyltetrahydropteroyltriglutamate--homocysteine methyltransferase, putative, expressed	AT5G17920.1	ATCIMS,ATMETS,ATMS1	Cobalamin-independent synthase family protein
LOC_Os12g42884.3	8574.1	13548.3	3599.91	0.26571	-1.91208	5.97116e-164	1.31704e-161	13548	3600	14155	25648	6711	5392	5-methyltetrahydropteroyltriglutamate--homocysteine methyltransferase, putative, expressed	AT5G17920.1	ATCIMS,ATMETS,ATMS1	Cobalamin-independent synthase family protein
LOC_Os08g33820.1	749.427	1184.4	314.449	0.265491	-1.91326	1.14284e-111	1.05997e-109	1184	314	5546	10701	18116	18603	chlorophyll A-B binding protein, putative, expressed	AT3G47470.1	CAB4,LHCA4	light-harvesting chlorophyll-protein complex I subunit A4
LOC_Os10g32720.1	2078.33	3285.98	870.688	0.264971	-1.9161	2.45554e-76	1.24701e-74	3286	871	1	2	3	5	AWPM-19-like membrane family protein, putative, expressed	AT1G04560.1		AWPM-19-like family protein
LOC_Os11g37270.1	29176.8	46155.3	12198.3	0.264289	-1.91981	1.36507e-59	4.62684e-58	46155	12198	11	23	15	23	AMBP1 - Antimicrobial peptide MBP-1 family protein precursor, expressed
LOC_Os11g03730.3	1318.07	2087.27	548.869	0.26296	-1.92708	7.70392e-89	4.97155e-87	2087	549	778	941	607	1492	alpha-N-arabinofuranosidase A, putative, expressed	AT3G10740.1	ARAF,ARAF1,ASD1,ATASD1	alpha-L-arabinofuranosidase 1
LOC_Os12g44150.2	1099.35	1741.22	457.479	0.262734	-1.92833	1.38976e-77	7.27434e-76	1741	457	789	422	1465	364	plasma membrane ATPase, putative, expressed	AT5G62670.1	AHA11,HA11	H(+)-ATPase 11
LOC_Os11g03730.2	1319.7	2090.53	548.869	0.26255	-1.92933	4.3917e-89	2.84652e-87	2091	549	779	942	607	1492	alpha-N-arabinofuranosidase A, putative, expressed	AT3G10740.1	ARAF,ARAF1,ASD1,ATASD1	alpha-L-arabinofuranosidase 1
LOC_Os06g50300.1	2470.11	3914.47	1025.74	0.262039	-1.93215	3.74073e-154	6.88139e-152	3914	1026	4214	3199	5272	3460	heat shock protein, putative, expressed	AT4G24190.2	AtHsp90-7,AtHsp90.7,HSP90.7,SHD	Chaperone protein htpG family protein
LOC_Os12g44150.1	1109.71	1760.26	459.155	0.260845	-1.93874	2.08466e-79	1.1354e-77	1760	459	812	434	1526	380	plasma membrane ATPase, putative, expressed	AT5G62670.1	AHA11,HA11	H(+)-ATPase 11
LOC_Os08g03410.1	18861	29927.8	7794.19	0.260433	-1.94102	1.47368e-69	6.30638e-68	29928	7794	1	9	6	11	glutelin, putative, expressed	AT5G44120.3	ATCRA1,CRA1,CRU1	RmlC-like cupins superfamily protein
LOC_Os02g48560.1	2760.99	4384.31	1137.68	0.259488	-1.94626	3.4827e-149	5.73985e-147	4384	1138	2268	6108	1290	1043	fatty acid desaturase, putative, expressed	AT3G12120.1	FAD2	fatty acid desaturase 2
LOC_Os02g48560.5	3016.56	4792.11	1241	0.258968	-1.94916	1.61995e-155	3.01761e-153	4792	1241	2424	6578	1400	1121	fatty acid desaturase, putative, expressed	AT3G12120.1	FAD2	fatty acid desaturase 2
LOC_Os02g48560.2	3024.76	4805.16	1244.36	0.258963	-1.94918	1.11492e-155	2.08561e-153	4805	1244	2428	6590	1402	1121	fatty acid desaturase, putative, expressed	AT3G12120.1	FAD2	fatty acid desaturase 2
LOC_Os02g48560.4	2754.12	4375.61	1132.62	0.258848	-1.94982	2.56313e-149	4.24006e-147	4376	1133	2244	6052	1285	1038	fatty acid desaturase, putative, expressed	AT3G12120.1	FAD2	fatty acid desaturase 2
LOC_Os02g48560.3	3022.02	4801.37	1242.68	0.258818	-1.94999	9.48166e-156	1.78119e-153	4801	1243	2427	6589	1402	1121	fatty acid desaturase, putative, expressed	AT3G12120.1	FAD2	fatty acid desaturase 2
LOC_Os12g03470.3	1311.1	2083.48	538.725	0.25857	-1.95137	7.85498e-91	5.23673e-89	2083	539	797	935	620	1502	alpha-N-arabinofuranosidase A, putative, expressed	AT3G10740.1	ARAF,ARAF1,ASD1,ATASD1	alpha-L-arabinofuranosidase 1
LOC_Os01g67310.1	1579	2509.82	648.174	0.258255	-1.95313	4.57936e-65	1.79665e-63	2510	648	12	15	24	10	patatin, putative, expressed	AT2G26560.1	PLA IIA,PLA2A,PLP2	phospholipase A 2A
LOC_Os02g48560.6	2943.23	4679.65	1206.81	0.257885	-1.9552	9.71858e-155	1.80278e-152	4680	1207	2368	6446	1379	1100	fatty acid desaturase, putative, expressed	AT3G12120.1	FAD2	fatty acid desaturase 2
LOC_Os11g03730.1	1333.17	2120.89	545.459	0.257185	-1.95912	7.81247e-92	5.29599e-90	2121	545	771	930	611	1500	alpha-N-arabinofuranosidase A, putative, expressed	AT3G10740.1	ARAF,ARAF1,ASD1,ATASD1	alpha-L-arabinofuranosidase 1
LOC_Os12g03470.1	1302.79	2074.78	530.806	0.255837	-1.9667	1.77752e-91	1.19401e-89	2075	531	787	916	610	1487	alpha-N-arabinofuranosidase A, putative, expressed	AT3G10740.1	ARAF,ARAF1,ASD1,ATASD1	alpha-L-arabinofuranosidase 1
LOC_Os12g03470.2	1327.32	2115.98	538.668	0.254571	-1.97386	1.55883e-93	1.09177e-91	2116	539	811	943	633	1533	alpha-N-arabinofuranosidase A, putative, expressed	AT3G10740.1	ARAF,ARAF1,ASD1,ATASD1	alpha-L-arabinofuranosidase 1
LOC_Os12g03470.4	1324.89	2112.24	537.541	0.254488	-1.97433	2.10159e-93	1.46727e-91	2112	538	808	938	629	1529	alpha-N-arabinofuranosidase A, putative, expressed	AT3G10740.1	ARAF,ARAF1,ASD1,ATASD1	alpha-L-arabinofuranosidase 1
LOC_Os11g26570.1	1389.04	2215.07	563.002	0.254169	-1.97614	1.30067e-59	4.41193e-58	2215	563	5	1	7	1	dehydrin, putative, expressed	AT5G66400.1	ATDI8,RAB18	Dehydrin family protein
LOC_Os02g15169.1	188341	300424	76258.8	0.253837	-1.97802	3.90902e-60	1.34135e-58	300424	76259	41	126	133	161	glutelin, putative, expressed	AT5G44120.3	ATCRA1,CRA1,CRU1	RmlC-like cupins superfamily protein
LOC_Os02g15178.1	188341	300424	76258.8	0.253837	-1.97802	3.90902e-60	1.34135e-58	300424	76259	41	126	133	161	glutelin, putative, expressed	AT5G44120.3	ATCRA1,CRA1,CRU1	RmlC-like cupins superfamily protein
LOC_Os03g03910.1	800.37	1277.3	323.438	0.253219	-1.98154	3.71948e-121	3.87999e-119	1277	323	10075	4244	24176	7094	catalase domain containing protein, expressed	AT4G35090.1	CAT2	catalase 2
LOC_Os12g03470.5	1272.43	2034.15	510.718	0.251072	-1.99383	9.08842e-93	6.21799e-91	2034	511	785	912	614	1482	alpha-N-arabinofuranosidase A, putative, expressed	AT3G10740.1	ARAF,ARAF1,ASD1,ATASD1	alpha-L-arabinofuranosidase 1
LOC_Os01g67310.2	1413.38	2261.48	565.285	0.249963	-2.00021	2.53317e-62	9.19031e-61	2261	565	12	14	23	9	patatin, putative, expressed	AT4G37050.1	AtPLAIVC,PLA V,PLP4	PATATIN-like protein 4
LOC_Os10g40260.1	4061.1	6504.58	1617.62	0.248689	-2.00759	8.38234e-77	4.28631e-75	6505	1618	149	150	113	118		AT4G00450.1	CCT,CRP	RNA polymerase II transcription mediators
LOC_Os03g03810.1	2532.6	4062.05	1003.14	0.246955	-2.01768	4.28184e-99	3.27295e-97	4062	1003	150	124	20	12	DEF8 - Defensin and Defensin-like DEFL family, expressed	AT2G02100.1	LCR69,PDF2.2	low-molecular-weight cysteine-rich 69
LOC_Os09g27830.3	972.968	1569.26	376.672	0.240031	-2.05871	1.29474e-62	4.75568e-61	1569	377	288	227	314	205	OsPDIL2-3 protein disulfide isomerase PDIL2-3, expressed	AT1G04980.1	ATPDI10,ATPDIL2-2,PDI10,PDIL2-2	PDI-like 2-2
LOC_Os09g27830.1	1387.37	2238.76	535.979	0.239409	-2.06245	3.05775e-82	1.74469e-80	2239	536	387	321	473	289	OsPDIL2-3 protein disulfide isomerase PDIL2-3, expressed	AT1G04980.1	ATPDI10,ATPDIL2-2,PDI10,PDIL2-2	PDI-like 2-2
LOC_Os09g27830.2	1353.62	2186.53	520.719	0.238149	-2.07006	3.35555e-81	1.8831e-79	2187	521	381	308	460	278	OsPDIL2-3 protein disulfide isomerase PDIL2-3, expressed	AT1G04980.1	ATPDI10,ATPDIL2-2,PDI10,PDIL2-2	PDI-like 2-2
LOC_Os10g01134.1	745.651	1205	286.299	0.237592	-2.07344	3.06458e-68	1.27693e-66	1205	286	415	240	1146	569	OsSCP46 - Putative Serine Carboxypeptidase homologue, expressed	AT1G73270.1	scpl6	serine carboxypeptidase-like 6
LOC_Os10g01134.2	712.284	1151.74	272.83	0.236885	-2.07774	4.56486e-66	1.82323e-64	1152	273	397	227	1095	542	OsSCP46 - Putative Serine Carboxypeptidase homologue, expressed	AT3G12203.1	scpl17	serine carboxypeptidase-like 17
LOC_Os05g35690.1	1271.74	2056.47	487.019	0.236823	-2.07812	7.66754e-59	2.5636e-57	2056	487	6	5	6	3	GASR6 - Gibberellin-regulated GASA/GAST/Snakin family protein precursor, expressed	AT4G09600.1	GASA3	GAST1 protein homolog 3
LOC_Os06g33330.1	662.442	1073.53	251.357	0.234141	-2.09455	1.379e-41	2.928e-40	1074	251	69	43	216	13	powdery mildew resistant protein 5, putative, expressed	AT4G23790.1	TBL24	TRICHOME BIREFRINGENCE-LIKE 24
LOC_Os03g55100.1	789.099	1279.79	298.411	0.233172	-2.10053	2.09623e-70	9.16513e-69	1280	298	605	443	431	760	cyclic nucleotide-gated ion channel 2, putative, expressed	AT5G15410.1	ATCNGC2,CNGC2,DND1	Cyclic nucleotide-regulated ion channel family protein
LOC_Os07g11510.1	23643.1	38471	8815.18	0.229138	-2.12571	1.72335e-99	1.33806e-97	38471	8815	4	12	37	48	RAL6 - Seed allergenic protein RA5/RA14/RA17 precursor, expressed
LOC_Os02g15070.1	28313.2	46080.6	10545.8	0.228855	-2.1275	5.13799e-160	1.04971e-157	46081	10546	8	21	15	16	glutelin, putative, expressed	AT5G44120.3	ATCRA1,CRA1,CRU1	RmlC-like cupins superfamily protein
LOC_Os07g05360.1	913.912	1488.55	339.275	0.227923	-2.13338	1.3344e-118	1.34759e-116	1489	339	7347	15310	1144	21531	photosystem II 10 kDa polypeptide, chloroplast precursor, putative, expressed	AT1G79040.1	PSBR	photosystem II subunit R
LOC_Os05g06430.1	772.969	1259.46	286.475	0.227458	-2.13633	2.35179e-91	1.57737e-89	1259	286	1532	1176	1515	865	OsPDIL2-1 protein disulfide isomerase PDIL2-1, expressed	AT2G47470.1	ATPDI11,ATPDIL2-1,MEE30,PDI11,UNE5	thioredoxin family protein
LOC_Os05g06430.2	773.764	1261.05	286.475	0.227171	-2.13815	1.54707e-91	1.04396e-89	1261	286	1531	1179	1515	864	OsPDIL2-1 protein disulfide isomerase PDIL2-1, expressed	AT2G47470.1	ATPDI11,ATPDIL2-1,MEE30,PDI11,UNE5	thioredoxin family protein
LOC_Os07g05360.2	734.765	1198.2	271.326	0.226443	-2.14278	2.08323e-90	1.37233e-88	1198	271	5718	11881	900	16705	photosystem II 10 kDa polypeptide, chloroplast precursor, putative, expressed	AT1G79040.1	PSBR	photosystem II subunit R
LOC_Os05g26040.1	2612.14	4266.85	957.422	0.224386	-2.15595	5.42986e-87	3.36682e-85	4267	957	122	102	19	82	pumilio-family RNA binding repeat containing protein, expressed	AT3G17450.1		hAT dimerisation domain-containing protein
LOC_Os06g33640.1	933.729	1525.9	341.558	0.22384	-2.15946	2.77068e-50	7.39081e-49	1526	342	1	1	1	1	CAPIP1, putative, expressed	AT5G53160.2	PYL8,RCAR3	regulatory components of ABA receptor 3
LOC_Os07g11380.2	12238.9	20035.1	4442.71	0.221746	-2.17302	7.1136e-243	3.79969e-240	20035	4443	2	11	15	17	RAL4 - Seed allergenic protein RA5/RA14/RA17 precursor, expressed
LOC_Os04g33740.1	626.188	1026.54	225.838	0.219999	-2.18443	9.63017e-37	1.77745e-35	1027	226	4	6	3	2	glycosyl hydrolases, putative, expressed	AT3G52600.1	AtcwINV2,CWINV2	cell wall invertase 2
LOC_Os04g51610.3	1413.88	2319.09	508.669	0.21934	-2.18876	2.00149e-108	1.73648e-106	2319	509	935	229	1551	414	calcium-transporting ATPase, plasma membrane-type, putative, expressed	AT5G57110.1	ACA8,AT-ACA8	autoinhibited Ca2+ -ATPase, isoform 8
LOC_Os04g51610.1	1427.33	2342.61	512.05	0.218581	-2.19376	1.00176e-109	8.95403e-108	2343	512	947	233	1582	418	calcium-transporting ATPase, plasma membrane-type, putative, expressed	AT5G57110.1	ACA8,AT-ACA8	autoinhibited Ca2+ -ATPase, isoform 8
LOC_Os12g24170.1	702.279	1158.29	246.27	0.212616	-2.23368	5.28654e-72	2.41373e-70	1158	246	515	327	494	729	beta-galactosidase precursor, putative, expressed	AT2G32810.1	BGAL9	beta galactosidase 9
LOC_Os04g32950.2	2031.7	3368.7	694.708	0.206224	-2.27771	4.58365e-177	1.14809e-174	3369	695	3123	2354	3102	1874	calreticulin precursor protein, putative, expressed	AT5G61790.1	ATCNX1,CNX1	calnexin 1
LOC_Os07g11380.1	21479.2	35699.4	7258.91	0.203334	-2.29808	4.71115e-90	3.0897e-88	35699	7259	2	14	26	37	RAL4 - Seed allergenic protein RA5/RA14/RA17 precursor, expressed
LOC_Os01g08260.1	701.59	1168.18	234.998	0.201166	-2.31354	2.46458e-46	5.9904e-45	1168	235	25	29	23	21	pleiotropic drug resistance protein 4, putative, expressed	AT2G26910.1	ATPDR4,PDR4	pleiotropic drug resistance 4
LOC_Os02g14600.1	24704.7	41171	8238.4	0.200102	-2.32119	1.40319e-112	1.32642e-110	41171	8238	3	13	16	18	glutelin, putative, expressed	AT5G44120.3	ATCRA1,CRA1,CRU1	RmlC-like cupins superfamily protein
LOC_Os02g16820.1	122747	204579	40915.9	0.200001	-2.32192	9.08959e-84	5.35875e-82	204579	40916	30	82	61	98	glutelin, putative, expressed	AT5G44120.3	ATCRA1,CRA1,CRU1	RmlC-like cupins superfamily protein
LOC_Os02g16830.1	122709	204522	40896	0.199959	-2.32223	4.22964e-84	2.50356e-82	204522	40896	30	82	61	98	glutelin, putative, expressed	AT5G44120.3	ATCRA1,CRA1,CRU1	RmlC-like cupins superfamily protein
LOC_Os08g10020.1	675.327	1127.82	222.829	0.197574	-2.33953	8.52263e-143	1.2722e-140	1128	223	4986	2454	22322	8638	photosystem II 10 kDa polypeptide, chloroplast precursor, putative, expressed	AT1G79040.1	PSBR	photosystem II subunit R
LOC_Os07g14270.2	1965.78	3283.41	648.145	0.1974	-2.34081	1.26305e-174	3.0599e-172	3283	648	2666	1733	2181	1759	calreticulin precursor protein, putative, expressed	AT1G56340.2	AtCRT1a,CRT1,CRT1a	calreticulin 1a
LOC_Os08g10020.2	746.588	1247.37	245.807	0.19706	-2.34329	2.10205e-152	3.66899e-150	1247	246	5523	2724	24966	9575	photosystem II 10 kDa polypeptide, chloroplast precursor, putative, expressed	AT1G79040.1	PSBR	photosystem II subunit R
LOC_Os07g49400.3	1200.46	2005.97	394.94	0.196882	-2.34459	3.17957e-157	6.12884e-155	2006	395	3046	2135	5392	999	OsAPx2 - Cytosolic Ascorbate Peroxidase encoding gene 4,5,6,8, expressed	AT1G07890.1	APX1,ATAPX01,ATAPX1,CS1,MEE6	ascorbate peroxidase 1
LOC_Os07g49400.1	1251.54	2092.96	410.114	0.195949	-2.35145	5.27254e-162	1.11843e-159	2093	410	3164	2240	5634	1036	OsAPx2 - Cytosolic Ascorbate Peroxidase encoding gene 4,5,6,8, expressed	AT1G07890.1	APX1,ATAPX01,ATAPX1,CS1,MEE6	ascorbate peroxidase 1
LOC_Os07g49400.4	1242.55	2079.47	405.634	0.195066	-2.35796	4.65796e-162	9.92817e-160	2079	406	3140	2225	5606	1026	OsAPx2 - Cytosolic Ascorbate Peroxidase encoding gene 4,5,6,8, expressed	AT1G07890.1	APX1,ATAPX01,ATAPX1,CS1,MEE6	ascorbate peroxidase 1
LOC_Os07g14270.1	1963.94	3286.98	640.891	0.194978	-2.35861	4.25338e-177	1.07142e-174	3287	641	2688	1743	2200	1767	calreticulin precursor protein, putative, expressed	AT1G56340.2	AtCRT1a,CRT1,CRT1a	calreticulin 1a
LOC_Os07g14270.3	2031.47	3401.84	661.093	0.194334	-2.36339	1.64801e-180	4.2727e-178	3402	661	2728	1775	2251	1806	calreticulin precursor protein, putative, expressed	AT1G56340.2	AtCRT1a,CRT1,CRT1a	calreticulin 1a
LOC_Os07g49400.2	1208.71	2025.48	391.936	0.193503	-2.36957	3.71359e-160	7.62214e-158	2025	392	3025	2134	5376	984	OsAPx2 - Cytosolic Ascorbate Peroxidase encoding gene 4,5,6,8, expressed	AT1G07890.1	APX1,ATAPX01,ATAPX1,CS1,MEE6	ascorbate peroxidase 1
LOC_Os03g07226.2	2862.08	4801.19	922.972	0.192238	-2.37903	1.6698e-90	1.10162e-88	4801	923	52	38	57	28	thioredoxin, putative, expressed	AT1G08570.2	ACHT4	atypical CYS HIS rich thioredoxin 4
LOC_Os08g10020.3	642.572	1078.3	206.848	0.191829	-2.38211	3.20692e-142	4.72345e-140	1078	207	4741	2284	21552	8250	photosystem II 10 kDa polypeptide, chloroplast precursor, putative, expressed	AT1G79040.1	PSBR	photosystem II subunit R
LOC_Os10g35770.3	968.896	1628.69	309.1	0.189784	-2.39757	6.54678e-141	9.45424e-139	1629	309	2885	2122	2287	1608	E2F-related protein, putative, expressed	AT2G23790.1		Protein of unknown function (DUF607)
LOC_Os03g50490.1	1123.17	1888.63	357.716	0.189404	-2.40046	5.52303e-97	4.08778e-95	1889	358	677	583	295	81	glutamine synthetase, catalytic domain containing protein, expressed	AT5G37600.1	ATGLN1;1,ATGSR1,GLN1;1,GSR 1	glutamine synthase clone R1
LOC_Os06g22960.1	679.605	1143.11	216.099	0.189045	-2.4032	9.08888e-92	6.15186e-90	1143	216	623	631	1613	403	aquaporin protein, putative, expressed	AT3G16240.1	AQP1,ATTIP2;1,DELTA-TIP,DELTA-TIP1,TIP2;1	delta tonoplast integral protein
LOC_Os01g08020.1	598.851	1008.22	189.477	0.187932	-2.41172	2.07891e-109	1.84332e-107	1008	189	664	960	4920	953	boron transporter protein, putative, expressed	AT1G15460.1	ATBOR4,BOR4	HCO3- transporter family
LOC_Os08g34280.1	662.769	1117.68	207.861	0.185976	-2.42681	6.70724e-102	5.35782e-100	1118	208	1392	2414	692	109	cinnamoyl-CoA reductase, putative, expressed	AT1G15950.1	ATCCR1,CCR1,IRX4	cinnamoyl coa reductase 1
LOC_Os01g05650.1	935.067	1577.07	293.062	0.185826	-2.42797	4.82963e-144	7.38334e-142	1577	293	1923	1230	4143	2325	metallothionein, putative, expressed	AT3G09390.1	ATMT-1,ATMT-K,MT2A	metallothionein 2A
LOC_Os03g07226.1	2623.19	4428.32	818.06	0.184734	-2.43648	1.9915e-137	2.73348e-135	4428	818	29	18	28	17	thioredoxin, putative, expressed	AT1G08570.2	ACHT4	atypical CYS HIS rich thioredoxin 4
LOC_Os02g02890.1	2850.97	4819.87	882.074	0.183008	-2.45002	2.20373e-260	1.35695e-257	4820	882	6022	4895	10190	5066	peptidyl-prolyl cis-trans isomerase, putative, expressed	AT2G21130.1		Cyclophilin-like peptidyl-prolyl cis-trans isomerase family protein
LOC_Os01g55690.1	257979	436877	79081.7	0.181016	-2.46581	8.46166e-81	4.72468e-79	436877	79082	155	222	311	349	glutelin, putative, expressed	AT5G44120.3	ATCRA1,CRA1,CRU1	RmlC-like cupins superfamily protein
LOC_Os07g11410.1	13725.6	23249.8	4201.36	0.180706	-2.46829	2.52108e-143	3.81466e-141	23250	4201	3	10	16	36	RAL5 - Seed allergenic protein RA5/RA14/RA17 precursor, expressed
LOC_Os10g26060.1	256849	435312	78385.9	0.180068	-2.47338	2.03627e-83	1.19413e-81	435312	78386	161	235	311	347	glutelin, putative, expressed	AT5G44120.3	ATCRA1,CRA1,CRU1	RmlC-like cupins superfamily protein
LOC_Os07g10580.1	38316.4	65014.3	11618.6	0.178708	-2.48433	8.27701e-96	6.0255e-94	65014	11619	17	37	57	72	PROLM26 - Prolamin precursor, expressed
LOC_Os04g40510.1	602.019	1023.66	180.374	0.176205	-2.50468	5.99215e-53	1.70183e-51	1024	180	172	124	46	33	glycosyl hydrolase family 5 protein, putative, expressed	AT1G13130.1		Cellulase (glycosyl hydrolase family 5) protein
LOC_Os03g60090.2	1875.62	3189.89	561.354	0.175979	-2.50653	2.98523e-221	1.22544e-218	3190	561	4985	10399	1805	1790	methylenetetrahydrofolate reductase, putative, expressed	AT2G44160.1	MTHFR2	methylenetetrahydrofolate reductase 2
LOC_Os07g11650.1	8406.66	14299	2514.34	0.175841	-2.50766	1.67695e-73	7.94291e-72	14299	2514	2	3	5	16	LTPL164 - Protease inhibitor/seed storage/LTP family protein precursor, expressed
LOC_Os05g26490.1	15396.6	26199.1	4594.09	0.175353	-2.51166	4.59141e-101	3.62844e-99	26199	4594	10	17	22	33	PROLM13 - Prolamin precursor, expressed
LOC_Os07g11360.1	13798.6	23481	4116.11	0.175295	-2.51214	2.88997e-142	4.2708e-140	23481	4116	3	7	14	28	RAL3 - Seed allergenic protein RA5/RA14/RA17 precursor, expressed
LOC_Os08g10510.2	687.532	1170.36	204.708	0.174911	-2.5153	9.19191e-96	6.68056e-94	1170	205	1318	328	1017	242	aminotransferase, putative, expressed	AT3G22200.1	GABA-T,HER1,POP2	Pyridoxal phosphate (PLP)-dependent transferases superfamily protein
LOC_Os07g10570.1	36296.6	61805.7	10787.5	0.174539	-2.51838	3.32167e-86	2.03965e-84	61806	10787	17	30	52	66	PROLM25 - Prolamin precursor, expressed
LOC_Os04g42770.6	1009.59	1719.36	299.824	0.174381	-2.51968	1.59387e-77	8.33287e-76	1719	300	107	119	107	43		AT4G28760.1		Protein of unknown function (DUF3741)
LOC_Os07g11910.1	19914.6	33916.1	5913.19	0.174348	-2.51996	1.20079e-83	7.06981e-82	33916	5913	10	18	20	27	PROLM20 - Prolamin precursor, expressed
LOC_Os04g40510.2	600.069	1022.02	178.12	0.174282	-2.5205	9.73305e-53	2.75546e-51	1022	178	157	114	43	31	glycosyl hydrolase family 5 protein, putative, expressed	AT1G13130.1		Cellulase (glycosyl hydrolase family 5) protein
LOC_Os04g42770.5	1009.88	1720.5	299.247	0.17393	-2.52342	1.00941e-77	5.29602e-76	1721	299	107	119	107	43		AT4G28760.1		Protein of unknown function (DUF3741)
LOC_Os04g42770.2	1010.13	1721.01	299.247	0.173879	-2.52385	9.26629e-78	4.86744e-76	1721	299	107	119	107	43		AT4G28760.1		Protein of unknown function (DUF3741)
LOC_Os04g42770.3	1016.36	1731.74	300.98	0.173802	-2.52448	3.58495e-78	1.90799e-76	1732	301	108	119	107	43		AT4G28760.1		Protein of unknown function (DUF3741)
LOC_Os07g11920.1	19657.6	33494.6	5820.7	0.17378	-2.52466	9.77403e-98	7.30728e-96	33495	5821	9	18	21	26	PROLM22 - Prolamin precursor, expressed
LOC_Os04g42770.4	1019.96	1739.54	300.374	0.172674	-2.53388	7.35126e-79	3.96003e-77	1740	300	108	119	108	43		AT4G28760.1		Protein of unknown function (DUF3741)
LOC_Os11g01740.2	652.667	1113.8	191.531	0.171961	-2.53984	5.47605e-57	1.73783e-55	1114	192	153	109	61	36	serine/threonine-protein kinase, putative, expressed	AT1G56720.1		Protein kinase superfamily protein
LOC_Os10g36880.1	986.694	1685.35	288.032	0.170903	-2.54875	6.50081e-71	2.89365e-69	1685	288	35	9	10	12	kinesin motor domain containing protein, putative, expressed	AT4G39050.1		Kinesin motor family protein
LOC_Os05g26350.1	16639	28430.7	4847.42	0.1705	-2.55216	1.32548e-133	1.73345e-131	28431	4847	11	17	25	36	PROLM4 - Prolamin precursor, expressed
LOC_Os08g10510.1	718.382	1227.58	209.188	0.170408	-2.55294	1.62143e-100	1.27455e-98	1228	209	1344	330	1030	243	aminotransferase, putative, expressed	AT3G22200.1	GABA-T,HER1,POP2	Pyridoxal phosphate (PLP)-dependent transferases superfamily protein
LOC_Os05g26620.1	16291	27842.4	4739.62	0.17023	-2.55444	1.11481e-146	1.77146e-144	27842	4740	10	17	25	35	PROLM14 - Prolamin precursor, putative, expressed
LOC_Os11g01740.1	657.006	1123	191.011	0.170089	-2.55564	5.8231e-58	1.90104e-56	1123	191	153	111	62	37	serine/threonine-protein kinase, putative, expressed	AT1G56720.1		Protein kinase superfamily protein
LOC_Os05g26368.1	17195.1	29414.4	4975.77	0.169161	-2.56353	4.51957e-126	5.13771e-124	29414	4976	11	17	25	36	prolamin precursor, putative, expressed
LOC_Os05g26386.1	17207.8	29438.7	4976.87	0.169059	-2.5644	2.54657e-128	3.01065e-126	29439	4977	11	17	25	36	prolamin precursor, putative, expressed
LOC_Os05g26377.1	17217.9	29457.2	4978.55	0.169009	-2.56483	1.34453e-127	1.56865e-125	29457	4979	11	17	25	36	PROLM9 - Prolamin precursor, expressed
LOC_Os04g42770.1	1053.46	1803.17	303.755	0.168456	-2.56956	1.20574e-82	6.98762e-81	1803	304	108	121	110	43		AT4G28760.1		Protein of unknown function (DUF3741)
LOC_Os10g37340.1	627.183	1073.53	180.837	0.168452	-2.56959	4.33966e-69	1.83233e-67	1074	181	230	174	549	34	cystathionine gamma-synthase, putative, expressed	AT1G64660.1	ATMGL,MGL	methionine gamma-lyase
LOC_Os01g63270.2	645.542	1105.19	185.895	0.168202	-2.57173	1.55618e-108	1.35278e-106	1105	186	1855	723	1585	211	alpha-glucan phosphorylast isozyme, putative, expressed	AT3G46970.1	ATPHS2,PHS2	alpha-glucan phosphorylase 2
LOC_Os11g33000.1	42521.8	72833.3	12210.4	0.167648	-2.57649	8.33715e-60	2.83886e-58	72833	12210	31	63	78	96	SSA5 - 2S albumin seed storage family protein precursor, expressed
LOC_Os12g01740.1	654.232	1121.38	187.08	0.166829	-2.58356	1.62271e-58	5.36876e-57	1121	187	150	107	60	34	serine/threonine-protein kinase, putative, expressed	AT1G56720.1		Protein kinase superfamily protein
LOC_Os07g11900.1	15932.1	27309.2	4554.86	0.166788	-2.58391	8.34287e-111	7.56386e-109	27309	4555	8	13	14	20	PROLM19 - Prolamin precursor, putative, expressed
LOC_Os01g63270.1	663.485	1137.63	189.334	0.166428	-2.58703	1.49909e-111	1.3846e-109	1138	189	1878	738	1621	211	alpha-glucan phosphorylast isozyme, putative, expressed	AT3G46970.1	ATPHS2,PHS2	alpha-glucan phosphorylase 2
LOC_Os05g26460.1	16677.7	28607.2	4748.23	0.16598	-2.59092	3.12567e-109	2.76594e-107	28607	4748	11	16	24	35	PROLM11 - Prolamin precursor, expressed
LOC_Os05g26440.1	11690.8	20053.3	3328.34	0.165974	-2.59097	6.0952e-124	6.67222e-122	20053	3328	9	12	17	23	PROLM10 - Prolamin precursor, putative, expressed
LOC_Os12g01740.2	641.655	1101.32	181.993	0.165251	-2.59727	1.26069e-57	4.08562e-56	1101	182	143	99	56	29	serine/threonine-protein kinase, putative, expressed	AT1G56720.1		Protein kinase superfamily protein
LOC_Os03g60090.1	2141.24	3676.02	606.469	0.16498	-2.59964	3.39926e-249	1.93209e-246	3676	606	5417	11332	1971	1990	methylenetetrahydrofolate reductase, putative, expressed	AT2G44160.1	MTHFR2	methylenetetrahydrofolate reductase 2
LOC_Os07g11630.1	6290.33	10828.8	1751.89	0.161781	-2.62789	1.58291e-29	2.30542e-28	10829	1752	4	2	4	7	LTPL163 - Protease inhibitor/seed storage/LTP family protein precursor, expressed
LOC_Os05g26720.1	11215.4	19316.9	3113.91	0.161201	-2.63307	3.36834e-89	2.19283e-87	19317	3114	8	13	14	26	PROLM16 - Prolamin precursor, expressed
LOC_Os05g26400.1	16491.6	28415.7	4567.53	0.16074	-2.6372	2.78886e-89	1.81826e-87	28416	4568	18	21	61	46	prolamin precursor, putative, expressed
LOC_Os05g26359.1	16490.3	28414.1	4566.43	0.16071	-2.63747	3.65046e-89	2.37301e-87	28414	4566	18	21	61	46	PROLM6 - Prolamin precursor, putative, expressed
LOC_Os07g34620.1	685.801	1182.76	188.842	0.159662	-2.6469	2.07398e-60	7.19468e-59	1183	189	32	81	79	53
LOC_Os05g26750.1	10822.4	18708.1	2936.63	0.156971	-2.67143	2.68264e-74	1.28994e-72	18708	2937	9	12	17	23	PROLM17 - Prolamin precursor, expressed
LOC_Os05g26240.1	10287.2	17804.5	2769.87	0.155571	-2.68435	2.61627e-104	2.16399e-102	17804	2770	6	11	16	28	PROLM1 - Prolamin precursor, expressed
LOC_Os05g26770.1	10169.8	17605.4	2734.15	0.155302	-2.68686	1.92043e-83	1.12769e-81	17605	2734	8	14	14	25	PROLM18 - Prolamin precursor, expressed
LOC_Os12g16880.1	13328.1	23085.1	3571.1	0.154693	-2.69252	3.99154e-109	3.51113e-107	23085	3571	5	22	11	29	PROLM27 - Prolamin precursor, expressed
LOC_Os08g36900.1	635.499	1102.82	168.176	0.152496	-2.71316	1.86898e-53	5.39448e-52	1103	168	5	13	6	4	alpha-amylase precursor, putative, expressed	AT4G25000.1	AMY1,ATAMY1	alpha-amylase-like
LOC_Os06g31060.1	7866.58	13657.4	2075.79	0.15199	-2.71795	8.95825e-69	3.7645e-67	13657	2076	3	11	7	12	PROLM23 - Prolamin precursor, expressed
LOC_Os06g15990.1	1565.35	2718.11	412.598	0.151796	-2.71979	4.41791e-252	2.54368e-249	2718	413	8824	3920	10153	1883	aldehyde dehydrogenase, putative, expressed	AT1G23800.1	ALDH2B,ALDH2B7	aldehyde dehydrogenase 2B7
LOC_Os08g36900.2	612.507	1065.33	159.679	0.149887	-2.73806	1.90558e-52	5.37761e-51	1065	160	4	11	6	4	alpha-amylase precursor, putative, expressed	AT4G25000.1	AMY1,ATAMY1	alpha-amylase-like
LOC_Os12g16890.1	16076.3	27983.6	4168.99	0.14898	-2.74681	5.61958e-129	6.67931e-127	27984	4169	5	23	12	33	PROLM28 - Prolamin precursor, expressed
LOC_Os05g26250.1	6125.97	10666.1	1585.84	0.14868	-2.74972	5.75126e-117	5.70417e-115	10666	1586	10	11	44	23	PROLM3 - Prolamin precursor, putative, expressed
LOC_Os10g40730.1	821.834	1432.92	210.75	0.147078	-2.76535	2.90348e-70	1.26571e-68	1433	211	15	59	12	4	expansin precursor, putative, expressed	AT1G65680.1	ATEXPB2,ATHEXP BETA 1.4,EXPB2	expansin B2
LOC_Os07g11330.1	10436.9	18251.6	2622.16	0.143667	-2.7992	0	0	18252	2622	3	8	11	14	RAL2 - Seed allergenic protein RA5/RA14/RA17 precursor, expressed
LOC_Os12g17010.1	10290	18009.2	2570.81	0.14275	-2.80844	3.43617e-61	1.21289e-59	18009	2571	2	15	10	22	PROLM29 - Prolamin precursor, expressed
LOC_Os06g31060.2	3671.4	6425.64	917.159	0.142734	-2.80859	2.77908e-72	1.27942e-70	6426	917	2	3	4	5	PROLM23 - Prolamin precursor, expressed
LOC_Os12g17030.1	3651	6403.76	898.236	0.140267	-2.83375	4.67779e-218	1.77252e-215	6404	898	3	5	3	7	PROLM30 - Prolamin precursor, expressed
LOC_Os05g18604.6	693.019	1218.73	167.312	0.137284	-2.86477	1.44261e-70	6.33864e-69	1219	167	80	33	87	103	OsSCP28 - Putative Serine Carboxypeptidase homologue, expressed	AT2G35770.1	scpl28	serine carboxypeptidase-like 28
LOC_Os06g31070.1	21547.5	37993.1	5101.87	0.134284	-2.89664	5.97365e-103	4.85937e-101	37993	5102	4	22	12	35	PROLM24 - Prolamin precursor, expressed
LOC_Os05g26480.1	5022.84	8858.9	1186.79	0.133966	-2.90006	1.28226e-272	8.35995e-270	8859	1187	5	4	8	15	PROLM12 - Prolamin precursor, putative, expressed
LOC_Os05g26690.1	2801.43	4944.72	658.147	0.133101	-2.90941	6.08087e-192	1.78536e-189	4945	658	4	4	5	10	PROLM15 - Prolamin precursor, putative, expressed
LOC_Os05g18604.5	667.563	1179.81	155.319	0.131647	-2.92525	9.08601e-71	4.02819e-69	1180	155	78	33	88	104	OsSCP28 - Putative Serine Carboxypeptidase homologue, expressed	AT2G35780.1	scpl26	serine carboxypeptidase-like 26
LOC_Os05g18604.4	1687.88	2986.16	389.591	0.130466	-2.93826	4.55834e-154	8.35081e-152	2986	390	226	103	275	286	OsSCP28 - Putative Serine Carboxypeptidase homologue, expressed	AT3G07990.1	SCPL27	serine carboxypeptidase-like 27
LOC_Os11g47970.1	1583.74	2803.14	364.331	0.129972	-2.94372	0	0	2803	364	43064	16419	127888	32865	AAA-type ATPase family protein, putative, expressed	AT2G39730.3	RCA	rubisco activase
LOC_Os05g18604.3	1790.36	3181.07	399.65	0.125634	-2.9927	1.22261e-162	2.64406e-160	3181	400	193	77	246	282	OsSCP28 - Putative Serine Carboxypeptidase homologue, expressed	AT3G07990.1	SCPL27	serine carboxypeptidase-like 27
LOC_Os06g39260.1	635.701	1131.09	140.317	0.124055	-3.01095	1.53321e-91	1.03618e-89	1131	140	247	206	435	220	solute carrier family 35 member B1, putative, expressed	AT1G14360.1	ATUTR3,UTR3	UDP-galactose transporter 3
[truncated: 71 more rows]

## Sheet: SEED(GO)
Category	GO ID	GO Term	Pop total	Pop hits	Up: Total	Up: Gene Count	Up: Genes	Down: Total	Down: Gene Count	Down: Genes
[truncated: 120 more rows]

[truncated: 7 more sheets: SEED(KEGG), STEM(DEGs), STEM(GO), STEM(KEGG), LEAF(DEGs), LEAF(GO), LEAF(KEGG)]
