# Supplementary material for: Analysis of the distribution of assimilation products and the characteristics of transcriptomes in rice by submergence during the ripening stage
Source: BMC Genomics. 2019 Jan 8;20:18. doi: 10.1186/s12864-018-5320-7 (PMC6323827; doi:10.1186/s12864-018-5320-7)
Supplement: Supplementary file 4 — Table S4. Venn-diagram of differentially expressed genes affected by flooding treatment during the ripening stage. (XLSX 513 kb) [file 12864_2018_5320_MOESM4_ESM.xlsx]

## Sheet: A(Seed,up)
	Cluster	Log2FoldChange			Normalization						Annotation
Gene id	cluster	seed_treatment_vs_seed_control	stem_treatment_vs_stem_control	leaf_treatment_vs_leaf_control	seed_control	seed_treatment	stem_control	stem_treatment	leaf_control	leaf_treatment	RICEdesc	TAIR	TAIRsymbol	TAIRdesc
LOC_Os06g46770.3	C3	1.11	0.36	-1.09	144427	312819	129479	166585	149422	70380	ubiquitin family protein, putative, expressed	AT4G05320.2	UBQ10	polyubiquitin 10
LOC_Os06g46770.1	C3	1.11	0.36	-1.09	144427	312819	129479	166585	149422	70380	ubiquitin family protein, putative, expressed	AT4G05320.2	UBQ10	polyubiquitin 10
LOC_Os06g46770.2	C3	1.12	0.36	-1.08	143777	311733	128922	166004	148627	70118	ubiquitin family protein, putative, expressed	AT4G05320.2	UBQ10	polyubiquitin 10
LOC_Os06g46770.4	C3	1.11	0.36	-1.09	123494	266407	110675	142017	127769	60175	ubiquitin family protein, putative, expressed	AT4G05320.2	UBQ10	polyubiquitin 10
LOC_Os06g46770.5	C3	1.11	0.36	-1.09	123494	266407	110675	142017	127769	60175	ubiquitin family protein, putative, expressed	AT4G05320.2	UBQ10	polyubiquitin 10
LOC_Os02g06640.1	C5	1.4	0.61	-0.48	98027	259504	91271	139775	83252	59779	ubiquitin family protein, putative, expressed	AT4G05320.2	UBQ10	polyubiquitin 10
LOC_Os02g06640.3	C5	1.41	0.62	-0.46	79060	209620	73704	113091	66711	48448	ubiquitin family protein, putative, expressed	AT4G05320.2	UBQ10	polyubiquitin 10
LOC_Os02g06640.4	C5	1.38	0.6	-0.53	63056	164044	58565	89071	55058	38246	ubiquitin family protein, putative, expressed	AT4G05320.2	UBQ10	polyubiquitin 10
LOC_Os06g46770.6	C3	1.05	0.31	-1.21	68381	142041	61065	75581	73018	31638	ubiquitin family protein, putative, expressed	AT4G05320.2	UBQ10	polyubiquitin 10
LOC_Os05g42424.1	C3	1.21	0.46	-0.75	35241	81487	31552	43348	31930	19045	ubiquitin family protein, putative, expressed	AT4G05320.2	UBQ10	polyubiquitin 10
LOC_Os04g53620.2	C3	1.11	0.38	-1.05	30748	66186	27803	36212	36343	17540	ubiquitin family protein, putative, expressed	AT4G05320.2	UBQ10	polyubiquitin 10
LOC_Os04g53620.1	C3	1.1	0.38	-1.05	30622	65808	27762	36212	36155	17499	ubiquitin family protein, putative, expressed	AT4G05320.2	UBQ10	polyubiquitin 10
LOC_Os02g32030.1	C5	1.19	0.26	0.47	16790	38353	8077	9694	5064	7017	elongation factor, putative, expressed	AT1G56070.1	LOS1	Ribosomal protein S5/Elongation factor G/III/V family protein
LOC_Os04g53620.4	C3	1.1	0.38	-1	13151	28149	11917	15466	15913	7939	ubiquitin family protein, putative, expressed	AT4G05320.2	UBQ10	polyubiquitin 10
LOC_Os12g06870.1	C5	4.37	0.39	0.12	1357	28000	457	599	421	456	OsNucAP2 - Putative Nucleoporin Autopeptidase homologue, expressed	AT1G10390.1		Nucleoporin autopeptidase
LOC_Os06g09450.3	C6	1.02	-0.87	-0.04	12709	25820	7593	4144	3269	3184	sucrose synthase, putative, expressed	AT3G43190.1	ATSUS4,SUS4	sucrose synthase 4
LOC_Os06g09450.4	C6	1.02	-0.87	-0.03	12557	25472	7603	4151	3269	3194	sucrose synthase, putative, expressed	AT3G43190.1	ATSUS4,SUS4	sucrose synthase 4
LOC_Os06g09450.2	C6	1.02	-0.87	-0.03	12557	25449	7609	4176	3270	3199	sucrose synthase, putative, expressed	AT3G43190.1	ATSUS4,SUS4	sucrose synthase 4
LOC_Os06g09450.6	C6	1.02	-0.88	-0.04	12542	25431	7604	4140	3267	3183	sucrose synthase, putative, expressed	AT3G43190.1	ATSUS4,SUS4	sucrose synthase 4
LOC_Os06g09450.7	C6	1.02	-0.87	-0.04	12542	25431	7595	4143	3265	3182	sucrose synthase, putative, expressed	AT3G43190.1	ATSUS4,SUS4	sucrose synthase 4
LOC_Os06g09450.5	C6	1.02	-0.87	-0.04	12535	25413	7593	4142	3266	3180	sucrose synthase, putative, expressed	AT3G43190.1	ATSUS4,SUS4	sucrose synthase 4
LOC_Os06g09450.1	C6	1.02	-0.88	-0.03	12540	25408	7618	4147	3269	3191	sucrose synthase, putative, expressed	AT3G43190.1	ATSUS4,SUS4	sucrose synthase 4
LOC_Os06g09450.8	C6	1.03	-0.88	-0.03	12343	25130	7486	4060	3174	3116	sucrose synthase, putative, expressed	AT3G43190.1	ATSUS4,SUS4	sucrose synthase 4
LOC_Os04g02820.2	C5	1.03	0.18	0.58	12287	25116	6554	7425	3821	5713	elongation factor, putative, expressed	AT1G56070.1	LOS1	Ribosomal protein S5/Elongation factor G/III/V family protein
LOC_Os01g62290.1	C6	1.41	-0.54	0.05	9416	25092	9569	6569	5219	5408	DnaK family protein, putative, expressed	AT3G12580.1	ATHSP70,HSP70	heat shock protein 70
LOC_Os04g02820.1	C5	1.04	0.18	0.58	12221	25049	6560	7416	3818	5725	elongation factor, putative, expressed	AT1G56070.1	LOS1	Ribosomal protein S5/Elongation factor G/III/V family protein
LOC_Os01g62290.2	C6	1.42	-0.57	0.13	8832	23583	8899	6012	4567	5002	DnaK family protein, putative, expressed	AT3G12580.1	ATHSP70,HSP70	heat shock protein 70
LOC_Os05g38530.1	C6	1.25	-0.52	0.1	9899	23582	11400	7943	6187	6630	DnaK family protein, putative, expressed	AT3G12580.1	ATHSP70,HSP70	heat shock protein 70
LOC_Os04g32030.1	C1	1.54	1.7	4.64	8048	23437	86	280	24	607	heavy metal-associated domain containing protein, expressed	AT5G63530.1	ATFP3,FP3	farnesylated protein 3
LOC_Os03g16860.1	C6	1.14	-0.33	0.16	10411	22867	14404	11466	8906	9925	DnaK family protein, putative, expressed	AT3G12580.1	ATHSP70,HSP70	heat shock protein 70
LOC_Os09g39500.1	C3	1.04	0.38	-0.95	11013	22596	9575	12493	10513	5445	ubiquitin fusion protein, putative, expressed	AT2G36170.1		Ubiquitin supergroup;Ribosomal protein L40e
LOC_Os04g02820.3	C5	1.11	0.15	0.61	10096	21867	5145	5712	2930	4474	elongation factor, putative, expressed	AT1G56070.1	LOS1	Ribosomal protein S5/Elongation factor G/III/V family protein
LOC_Os03g16860.2	C6	1.14	-0.33	0.2	9686	21281	13530	10741	8188	9379	DnaK family protein, putative, expressed	AT3G12580.1	ATHSP70,HSP70	heat shock protein 70
LOC_Os03g17980.2	C1	1.17	-0.02	0.57	8741	19735	2363	2323	1368	2028	CAMK_KIN1/SNF1/Nim1_like_AMPKh.2 - CAMK includes calcium/calmodulin depedent protein kinases, expressed	AT3G01090.2	AKIN10,KIN10,SNRK1.1	SNF1 kinase homolog 10
LOC_Os03g16920.1	C6	1.27	-0.41	0.22	8024	19288	8975	6753	5053	5881	DnaK family protein, putative, expressed	AT3G12580.1	ATHSP70,HSP70	heat shock protein 70
LOC_Os03g17980.1	C1	1.16	-0.03	0.57	8323	18589	2253	2209	1291	1922	CAMK_KIN1/SNF1/Nim1_like_AMPKh.2 - CAMK includes calcium/calmodulin depedent protein kinases, expressed	AT3G01090.2	AKIN10,KIN10,SNRK1.1	SNF1 kinase homolog 10
LOC_Os08g37800.1	C1	1.08	-0.01	0.59	8602	18145	2222	2212	1308	1963	CAMK_KIN1/SNF1/Nim1_like_AMPKh.4 - CAMK includes calcium/calmodulin depedent protein kinases, expressed	AT3G01090.2	AKIN10,KIN10,SNRK1.1	SNF1 kinase homolog 10
LOC_Os07g26690.1	C3	1.21	-0.22	-1.62	6791	15691	5163	4425	4584	1496	aquaporin protein, putative, expressed	AT2G37170.1	PIP2;2,PIP2B	plasma membrane intrinsic protein 2
LOC_Os07g26690.2	C3	1.21	-0.23	-1.61	6534	15139	5020	4282	4438	1450	aquaporin protein, putative, expressed	AT2G37170.1	PIP2;2,PIP2B	plasma membrane intrinsic protein 2
LOC_Os03g12670.1	C1	1.08	0.3	0.82	6759	14258	8826	10866	7653	13513
LOC_Os09g31019.1	C3	1.19	0.47	-0.84	6126	14015	5412	7473	5720	3189	ubiquitin fusion protein, putative, expressed	AT2G36170.1		Ubiquitin supergroup;Ribosomal protein L40e
LOC_Os09g27930.1	C3	1.26	0.52	-0.79	5794	13902	5198	7472	5229	3017	ubiquitin fusion protein, putative, expressed	AT2G36170.1		Ubiquitin supergroup;Ribosomal protein L40e
LOC_Os03g12670.3	C1	1.07	0.3	0.82	6561	13729	8536	10509	7357	12987
LOC_Os09g31031.2	C3	1.34	0.48	-0.78	5283	13383	4700	6540	4882	2842	ubiquitin family protein, putative, expressed	AT2G36170.1		Ubiquitin supergroup;Ribosomal protein L40e
LOC_Os09g31031.1	C3	1.34	0.48	-0.78	5280	13346	4699	6538	4882	2842	ubiquitin family protein, putative, expressed	AT2G36170.1		Ubiquitin supergroup;Ribosomal protein L40e
LOC_Os09g31031.3	C3	1.26	0.48	-0.79	5261	12622	4683	6509	4877	2827	ubiquitin family protein, putative, expressed	AT2G36170.1		Ubiquitin supergroup;Ribosomal protein L40e
LOC_Os05g49890.1	C5	1.62	0.68	-0.73	3917	12016	2620	4204	3164	1901	ras-related protein, putative, expressed	AT5G55190.1	ATRAN3,RAN3	RAN GTPase 3
LOC_Os05g49890.2	C5	1.62	0.68	-0.72	3660	11279	2439	3919	2909	1767	ras-related protein, putative, expressed	AT5G55190.1	ATRAN3,RAN3	RAN GTPase 3
LOC_Os05g49890.3	C5	1.62	0.69	-0.75	3639	11152	2437	3922	2969	1764	ras-related protein, putative, expressed	AT5G55190.1	ATRAN3,RAN3	RAN GTPase 3
LOC_Os08g04210.1	C5	10.33	3.71	-0.91	8	10457	9	117	12	6	cysteine-rich repeat secretory protein 55 precursor, putative, expressed	AT5G48540.1		receptor-like protein kinase-related family protein
LOC_Os06g51220.2	C5	1.44	0.77	0.46	3841	10453	8201	13962	11962	16489	HMG1/2, putative, expressed	AT1G20693.2	HMG BETA 1,HMGB2,NFD02,NFD2	high mobility group B2
LOC_Os06g51220.3	C5	1.44	0.77	0.46	3843	10450	8199	13960	11956	16486	HMG1/2, putative, expressed	AT1G20693.2	HMG BETA 1,HMGB2,NFD02,NFD2	high mobility group B2
LOC_Os06g51220.4	C5	1.45	0.77	0.46	3759	10281	7998	13602	11679	16076	HMG1/2, putative, expressed	AT1G20693.2	HMG BETA 1,HMGB2,NFD02,NFD2	high mobility group B2
LOC_Os04g33190.1	C3	3.15	0.01	-0.97	1120	9969	3387	3400	5657	2891	AMP-binding enzyme, putative, expressed	AT5G36880.2	ACS	acetyl-CoA synthetase
LOC_Os03g04920.1	C3	1.18	0.41	-1.38	4276	9715	1028	1368	1142	438	multidrug resistance-associated protein, putative, expressed	AT1G04120.1	ABCC5,ATABCC5,ATMRP5,MRP5	multidrug resistance-associated protein 5
LOC_Os12g06890.1	C5	2.75	0.08	0.42	1444	9689	862	912	731	979	OsNucAP3 - Putative Nucleoporin Autopeptidase homologue, expressed	AT1G10390.1		Nucleoporin autopeptidase
LOC_Os03g15370.1	C3	1.11	0.41	-0.92	4456	9586	3905	5179	4215	2227	ubiquitin fusion protein, putative, expressed	AT2G36170.1		Ubiquitin supergroup;Ribosomal protein L40e
LOC_Os04g41570.1	C5	2.3	2.38	1.57	1950	9583	69	358	235	697	ethylene-responsive protein related, putative, expressed	AT1G05710.1		basic helix-loop-helix (bHLH) DNA-binding superfamily protein
LOC_Os03g15370.2	C3	1.11	0.41	-0.92	4448	9573	3904	5177	4215	2226	ubiquitin fusion protein, putative, expressed	AT2G36170.1		Ubiquitin supergroup;Ribosomal protein L40e
LOC_Os04g41570.2	C5	2.29	2.38	1.57	1947	9543	69	358	235	697	ethylene-responsive protein related, putative, expressed	AT1G05710.1		basic helix-loop-helix (bHLH) DNA-binding superfamily protein
LOC_Os03g14450.1	C1	1.14	0.61	0.77	4257	9389	2801	4288	1206	2055	enolase, putative, expressed	AT2G36530.1	ENO2,LOS2	Enolase
LOC_Os11g05110.1	C3	1.19	0.14	-0.77	4045	9256	2766	3043	2709	1592	pyruvate kinase, putative, expressed	AT3G52990.1		Pyruvate kinase family protein
LOC_Os11g05110.2	C3	1.19	0.14	-0.77	4041	9250	2759	3040	2702	1588	pyruvate kinase, putative, expressed	AT3G52990.1		Pyruvate kinase family protein
LOC_Os11g05110.3	C3	1.19	0.14	-0.77	4029	9218	2761	3037	2706	1589	pyruvate kinase, putative, expressed	AT3G52990.2		Pyruvate kinase family protein
LOC_Os12g05110.1	C3	1.11	0.24	-0.57	4249	9176	1913	2266	1781	1198	pyruvate kinase, putative, expressed	AT3G52990.1		Pyruvate kinase family protein
LOC_Os05g41550.5	C3	1.11	-0.17	-0.36	4188	9050	5371	4764	6925	5397
LOC_Os06g39875.1	C3	5.01	-0.41	-0.81	277	8933	49	37	23	13	ras-related protein, putative, expressed	AT5G55190.1	ATRAN3,RAN3	RAN GTPase 3
LOC_Os04g41570.3	C5	2.28	2.38	1.56	1842	8932	67	349	228	672	ethylene-responsive protein related, putative, expressed	AT1G05710.1		basic helix-loop-helix (bHLH) DNA-binding superfamily protein
LOC_Os02g31290.1	C1	1.04	0.64	0.74	4301	8868	2349	3651	2212	3689	AML1, putative, expressed	AT5G61960.1	AML1,ML1	MEI2-like protein 1
LOC_Os05g15240.1	C3	1.17	0.4	-1.39	3940	8853	3449	4552	3919	1495
LOC_Os03g12820.1	C3	4.89	-1.18	-4.6	297	8809	190	83	351	14	ATP8, putative, expressed	AT1G32230.2	ATP8,CEO,CEO1,RCD1	WWE protein-protein interaction domain protein family
LOC_Os05g41550.3	C3	1.11	-0.18	-0.37	4018	8660	5225	4602	6671	5174
LOC_Os03g12550.2	C5	1.79	-0.12	0.25	2494	8631	1215	1117	1195	1417		AT3G58050.1
LOC_Os03g14450.2	C1	1.16	0.71	0.82	3840	8603	2439	4001	1086	1916	enolase, putative, expressed	AT2G36530.1	ENO2,LOS2	Enolase
LOC_Os02g31290.2	C1	1.06	0.66	0.76	4121	8584	2229	3515	2080	3514	AML1, putative, expressed	AT5G61960.1	AML1,ML1	MEI2-like protein 1
LOC_Os05g41550.2	C3	1.11	-0.17	-0.35	3978	8569	5147	4572	6630	5190
LOC_Os01g43480.1	C5	1.86	0.32	-0.13	2341	8498	1016	1267	1447	1324	AAA-type ATPase family protein, putative, expressed	AT1G64110.2		P-loop containing nucleoside triphosphate hydrolases superfamily protein
LOC_Os01g43480.2	C5	1.85	0.34	-0.13	2266	8190	984	1242	1402	1282	AAA-type ATPase family protein, putative, expressed	AT1G64110.2		P-loop containing nucleoside triphosphate hydrolases superfamily protein
LOC_Os08g40260.1	C5	1.27	0.19	0.7	3377	8129	3615	4120	3330	5406	OsSPL15 - SBP-box gene family member, expressed	AT1G20980.1	ATSPL14,FBR6,SPL14,SPL1R2	squamosa promoter binding protein-like 14
LOC_Os03g12820.2	C3	4.88	-1.21	-4.71	272	7996	166	72	257	10	ATP8, putative, expressed	AT1G32230.2	ATP8,CEO,CEO1,RCD1	WWE protein-protein interaction domain protein family
LOC_Os01g48960.1	C1	1.05	0.81	0.99	3826	7935	2003	3515	1032	2052	glutamate synthase, chloroplast precursor, putative, expressed	AT5G53460.1	GLT1	NADH-dependent glutamate synthase 1
LOC_Os08g04240.1	C5	9.44	3.66	0.38	11	7926	8	107	10	12	cysteine-rich repeat secretory protein 55 precursor, putative, expressed	AT5G48540.1		receptor-like protein kinase-related family protein
LOC_Os04g52900.1	C3	2.16	-0.07	-0.51	1773	7898	4815	4584	6107	4286	ABC transporter family protein, putative, expressed	AT2G34660.1	ATMRP2,EST4,MRP2	multidrug resistance-associated protein 2
LOC_Os01g08560.1	C3	1.45	-0.19	-0.84	2839	7736	2063	1810	2278	1270	DnaK family protein, putative, expressed	AT1G79920.1		Heat shock protein 70 (Hsp 70) family protein
LOC_Os01g08560.2	C3	1.45	-0.19	-0.84	2838	7732	2063	1810	2278	1270	DnaK family protein, putative, expressed	AT1G79920.1		Heat shock protein 70 (Hsp 70) family protein
LOC_Os01g01960.1	C5	1.23	-0.15	-0.03	3292	7732	2854	2578	3903	3820	transcriptional repressor, putative, expressed	AT1G24190.1	ATSIN3,SIN3,SNL3	SIN3-like 3
LOC_Os04g52900.2	C3	2.16	-0.07	-0.52	1735	7730	4700	4481	5978	4182	ABC transporter family protein, putative, expressed	AT2G34660.1	ATMRP2,EST4,MRP2	multidrug resistance-associated protein 2
LOC_Os06g08740.2	C5	1.7	0.73	0.67	2383	7717	1425	2359	1873	2986		AT2G24100.1
LOC_Os04g28420.1	C3	1.58	-1.21	-1.81	2550	7615	401	173	82	23	peptidyl-prolyl isomerase, putative, expressed	AT3G25230.2	ATFKBP62,FKBP62,ROF1	rotamase FKBP 1
LOC_Os04g28420.2	C3	1.58	-1.22	-1.81	2548	7613	401	172	82	23	peptidyl-prolyl isomerase, putative, expressed	AT3G25230.2	ATFKBP62,FKBP62,ROF1	rotamase FKBP 1
LOC_Os07g26660.1	C3	1.22	-0.38	-2.1	3228	7502	2744	2105	2698	629	aquaporin protein, putative, expressed	AT2G37170.1	PIP2;2,PIP2B	plasma membrane intrinsic protein 2
LOC_Os01g43480.3	C5	1.85	0.35	-0.14	2082	7502	915	1165	1312	1192	AAA-type ATPase family protein, putative, expressed	AT5G52882.1		P-loop containing nucleoside triphosphate hydrolases superfamily protein
LOC_Os07g30640.1	C3	1.1	0.4	-0.67	3426	7363	3042	4010	2802	1765	ubiquitin fusion protein, putative, expressed	AT2G36170.1		Ubiquitin supergroup;Ribosomal protein L40e
LOC_Os01g09320.1	C3	1.75	-0.27	-0.41	2161	7273	3757	3120	2961	2231	NADP-dependent malic enzyme, chloroplast precursor, putative, expressed	AT1G79750.1	ATNADP-ME4,NADP-ME4	NADP-malic enzyme 4
LOC_Os08g39440.2	C5	1.73	-0.12	0.01	2187	7269	855	785	900	904	RNA recognition motif containing protein, putative, expressed	AT3G12640.1		RNA binding (RRM/RBD/RNP motifs) family protein
LOC_Os07g37650.1	C5	1.36	0.48	0.68	2809	7188	3319	4627	3737	5972	GTPase-activating protein, putative, expressed	AT5G54310.1	AGD5,NEV	ARF-GAP domain 5
LOC_Os08g39440.1	C5	1.73	-0.12	0.01	2157	7150	838	771	886	891	RNA recognition motif containing protein, putative, expressed	AT3G12640.1		RNA binding (RRM/RBD/RNP motifs) family protein
LOC_Os01g09000.1	C6	1.19	-0.31	-0.48	3014	6885	1563	1256	1812	1301	glutaminyl-tRNA synthetase, putative, expressed	AT1G25350.1	OVA9	glutamine-tRNA ligase, putative / glutaminyl-tRNA synthetase, putative / GlnRS, putative
LOC_Os04g40400.1	C5	2.15	0.11	-0.01	1544	6860	385	416	589	585	eukaryotic translation initiation factor 4B, putative, expressed	AT3G26400.1	EIF4B1	eukaryotic translation initiation factor 4B1
LOC_Os01g70270.1	C1	1.25	0.47	0.71	2842	6737	4717	6531	4788	7830	auxin response factor, putative, expressed	AT5G62000.1	ARF1-BP,ARF2,HSS,ORE14	auxin response factor 2
LOC_Os05g44340.1	C3	2.13	-2.24	-3.74	1540	6733	136	29	49	4	heat shock protein 101, putative, expressed	AT1G74310.1	ATHSP101,HOT1,HSP101	heat shock protein 101
LOC_Os01g58890.2	C5	1.28	0.69	-0.16	2750	6682	6031	9747	4950	4416	cysteine proteinase inhibitor precursor protein, putative, expressed	AT2G40880.1	ATCYSA,CYSA,FL3-27	cystatin A
LOC_Os01g70270.3	C1	1.25	0.47	0.72	2796	6640	4648	6421	4695	7709	auxin response factor, putative, expressed	AT5G62000.1	ARF1-BP,ARF2,HSS,ORE14	auxin response factor 2
LOC_Os01g70270.2	C1	1.25	0.46	0.72	2793	6634	4636	6398	4685	7692	auxin response factor, putative, expressed	AT5G62000.1	ARF1-BP,ARF2,HSS,ORE14	auxin response factor 2
LOC_Os10g42710.7	C1	1.02	0.06	0.98	3251	6596	5452	5702	5120	10131	RCD1, putative, expressed	AT1G32230.1	ATP8,CEO,CEO1,RCD1	WWE protein-protein interaction domain protein family
LOC_Os10g42710.2	C1	1.01	0.06	0.99	3260	6550	5495	5740	5144	10182	RCD1, putative, expressed	AT2G35510.1	SRO1	similar to RCD one 1
LOC_Os01g65380.1	C5	2.15	0.41	0.46	1445	6433	1791	2378	463	639	patellin protein, putative, expressed	AT4G09160.1		SEC14 cytosolic factor family protein / phosphoglyceride transfer family protein
LOC_Os07g26630.1	C3	1.17	-0.37	-1.99	2855	6430	2356	1825	2219	558	aquaporin protein, putative, expressed	AT2G37170.1	PIP2;2,PIP2B	plasma membrane intrinsic protein 2
LOC_Os10g42710.5	C1	1.02	0.06	0.99	3160	6401	5401	5644	5057	10013	RCD1, putative, expressed	AT1G32230.1	ATP8,CEO,CEO1,RCD1	WWE protein-protein interaction domain protein family
LOC_Os01g70270.4	C1	1.23	0.46	0.7	2704	6358	4496	6205	4555	7424	auxin response factor, putative, expressed	AT5G62000.1	ARF1-BP,ARF2,HSS,ORE14	auxin response factor 2
LOC_Os10g42710.3	C1	1.02	0.06	0.98	3127	6345	5361	5584	5018	9903	RCD1, putative, expressed	AT1G32230.3	ATP8,CEO,CEO1,RCD1	WWE protein-protein interaction domain protein family
LOC_Os10g32550.1	C6	1.01	-0.44	-0.4	3143	6328	983	727	539	409	T-complex protein, putative, expressed	AT3G23990.1	HSP60,HSP60-3B	heat shock protein 60
LOC_Os10g42710.6	C1	1.02	0.06	0.99	3093	6260	5253	5486	4899	9700	RCD1, putative, expressed	AT1G32230.1	ATP8,CEO,CEO1,RCD1	WWE protein-protein interaction domain protein family
LOC_Os03g12550.1	C5	1.78	-0.03	0.27	1818	6254	936	914	949	1143		AT3G58050.1
LOC_Os03g38970.1	C3	1.45	-0.55	-2.17	2275	6230	785	535	1044	231	metal ion binding protein, putative, expressed	AT3G62010.1
LOC_Os06g09890.2	C5	2.25	0.36	0.58	1293	6156	2042	2629	3817	5693	smr domain containing protein, expressed	AT2G26280.1	CID7	CTC-interacting domain 7
LOC_Os10g42710.4	C1	1.03	0.06	0.96	3022	6156	5249	5468	4938	9632	RCD1, putative, expressed	AT2G35510.1	SRO1	similar to RCD one 1
LOC_Os01g58890.1	C5	1.4	0.66	-0.07	2313	6125	5716	9002	3898	3717	cysteine proteinase inhibitor precursor protein, putative, expressed	AT2G40880.1	ATCYSA,CYSA,FL3-27	cystatin A
LOC_Os10g42710.1	C1	1.04	0.05	0.94	2927	6002	5190	5388	4916	9419	RCD1, putative, expressed	AT1G32230.1	ATP8,CEO,CEO1,RCD1	WWE protein-protein interaction domain protein family
LOC_Os01g74610.1	C1	1.13	0.09	0.75	2715	5941	1732	1839	1432	2405	zinc finger, C3HC4 type domain containing protein, expressed	AT5G58410.1		HEAT/U-box domain-containing protein
LOC_Os01g58890.4	C5	1.44	0.65	-0.08	2169	5886	5416	8515	3623	3428	cysteine proteinase inhibitor precursor protein, putative, expressed
LOC_Os01g53900.1	C5	1.11	0.25	0.43	2720	5867	1425	1697	879	1187	elongation factor, putative, expressed	AT1G56070.1	LOS1	Ribosomal protein S5/Elongation factor G/III/V family protein
LOC_Os05g43280.1	C5	1.07	-0.1	0.34	2729	5720	1822	1702	1677	2127	MATH domain containing protein, expressed	AT1G04300.1		TRAF-like superfamily protein
LOC_Os02g56460.1	C5	9.09	4.96	3.41	10	5618	11	346	5	56	dehydrogenase, putative, expressed	AT1G15950.1	ATCCR1,CCR1,IRX4	cinnamoyl coa reductase 1
LOC_Os11g32110.3	C5	1.39	0.14	0.25	2128	5594	3731	4105	3483	4136	auxin response factor, putative, expressed	AT5G62000.1	ARF1-BP,ARF2,HSS,ORE14	auxin response factor 2
LOC_Os11g32110.2	C5	1.4	0.14	0.25	2127	5593	3730	4104	3483	4135	auxin response factor, putative, expressed	AT5G62000.1	ARF1-BP,ARF2,HSS,ORE14	auxin response factor 2
LOC_Os11g32110.1	C5	1.39	0.14	0.25	2127	5592	3728	4103	3479	4134	auxin response factor, putative, expressed	AT5G62000.1	ARF1-BP,ARF2,HSS,ORE14	auxin response factor 2
LOC_Os11g32110.4	C5	1.39	0.14	0.25	2132	5591	3731	4098	3482	4134	auxin response factor, putative, expressed	AT5G62000.1	ARF1-BP,ARF2,HSS,ORE14	auxin response factor 2
LOC_Os08g08760.1	C3	1.18	0.48	-0.82	2470	5581	2218	3102	2489	1412	ubiquitin family protein, putative, expressed	AT1G55060.1	UBQ12	ubiquitin 12
LOC_Os08g04250.1	C5	9.15	2.76	0.61	10	5554	8	54	6	9	cysteine-rich repeat secretory protein 55 precursor, putative, expressed	AT5G48540.1		receptor-like protein kinase-related family protein
LOC_Os02g56680.1	C5	8.92	5.56	4	11	5522	9	422	4	68	dehydrogenase, putative, expressed	AT1G15950.1	ATCCR1,CCR1,IRX4	cinnamoyl coa reductase 1
LOC_Os08g42420.2	C3	1.22	-0.07	-0.3	2331	5435	2406	2298	4466	3631		AT3G26890.1
LOC_Os06g08740.1	C5	1.62	0.65	0.58	1770	5435	953	1499	1300	1945		AT2G24100.1
LOC_Os04g01740.1	C1	1.41	-0.27	0.93	2039	5435	1516	1256	878	1667	heat shock protein, putative, expressed	AT5G52640.1	ATHS83,AtHsp90-1,ATHSP90.1,HSP81-1,HSP81.1,HSP83,HSP90.1	heat shock protein 90.1
LOC_Os08g42420.3	C3	1.22	-0.07	-0.3	2331	5433	2405	2298	4465	3632		AT3G26890.1
LOC_Os02g48010.1	C5	1.62	0.29	0.6	1768	5433	1726	2111	2334	3531	nuclear matrix constituent protein 1-like, putative, expressed	AT1G67230.1	LINC1	little nuclei1
LOC_Os07g07080.1	C3	1.97	-0.25	-0.58	1373	5386	732	616	895	597	regulator of chromosome condensation/beta-lactamase-inhibitor protein II, putative, expressed	AT3G03790.2		ankyrin repeat family protein / regulator of chromosome condensation (RCC1) family protein
LOC_Os08g42420.5	C3	1.22	-0.04	-0.29	2287	5340	2377	2309	4404	3599		AT5G41110.1
LOC_Os08g42420.1	C3	1.22	-0.07	-0.3	2292	5333	2374	2267	4405	3587		AT3G26890.1
LOC_Os05g15880.1	C5	5.07	2.16	1.65	158	5319	18	82	55	171	glycosyl hydrolase, putative, expressed	AT5G24090.1	ATCHIA,CHIA	chitinase A
LOC_Os09g31970.1	C3	2.15	0.94	-1.28	1189	5262	134	257	100	41	3-hydroxy-3-methylglutaryl-coenzyme A reductase, putative, expressed	AT1G76490.1	HMG1,HMGR1	hydroxy methylglutaryl CoA reductase 1
LOC_Os02g14720.1	C3	1.54	-0.06	-0.74	1796	5229	121	116	136	81		AT1G78420.1		RING/U-box superfamily protein
LOC_Os02g14720.2	C3	1.54	-0.05	-0.74	1793	5220	121	116	136	82		AT1G78420.1		RING/U-box superfamily protein
LOC_Os01g24710.1	C5	5.77	1.78	0.54	94	5137	267	915	23	33	jacalin-like lectin domain containing protein, expressed	AT1G73040.1		Mannose-binding lectin superfamily protein
LOC_Os08g42420.4	C3	1.26	-0.05	-0.3	2140	5132	2227	2148	4177	3397		AT5G41110.1
LOC_Os08g06140.1	C5	2.21	0.09	0.36	1081	5006	2384	2531	1928	2473	no apical meristem protein, putative, expressed	AT1G33060.2	ANAC014,NAC014	NAC 014
LOC_Os08g06140.2	C5	2.21	0.09	0.36	1082	5004	2384	2531	1928	2473	no apical meristem protein, putative, expressed	AT1G33060.2	ANAC014,NAC014	NAC 014
LOC_Os08g06140.3	C5	2.21	0.09	0.36	1078	4991	2372	2516	1919	2465	no apical meristem protein, putative, expressed	AT1G33060.2	ANAC014,NAC014	NAC 014
LOC_Os05g44770.1	C3	3.84	0.81	-0.79	348	4979	1378	2412	2051	1186	receptor-like protein kinase 5 precursor, putative, expressed	AT5G25930.1		Protein kinase family protein with leucine-rich repeat domain
LOC_Os04g58720.1	C1	1.99	0.05	1.24	1237	4910	89	92	10	24	anthranilate phosphoribosyltransferase, putative, expressed	AT4G11610.1		C2 calcium/lipid-binding plant phosphoribosyltransferase family protein
LOC_Os05g03820.3	C5	1.33	0.77	0.5	1941	4884	1689	2880	1925	2721	glutamate--cysteine ligase, chloroplast precursor, putative, expressed	AT4G23100.1	ATECS1,CAD2,GSH1,GSHA,PAD2,RML1	glutamate-cysteine ligase
LOC_Os05g03820.1	C5	1.33	0.77	0.5	1941	4884	1690	2880	1925	2722	glutamate--cysteine ligase, chloroplast precursor, putative, expressed	AT4G23100.1	ATECS1,CAD2,GSH1,GSHA,PAD2,RML1	glutamate-cysteine ligase
LOC_Os05g03820.2	C5	1.33	0.77	0.5	1941	4883	1689	2880	1924	2721	glutamate--cysteine ligase, chloroplast precursor, putative, expressed	AT4G23100.1	ATECS1,CAD2,GSH1,GSHA,PAD2,RML1	glutamate-cysteine ligase
LOC_Os07g40290.1	C5	1.39	1.89	-0.42	1857	4866	176	651	86	64	OsGH3.8 - Probable indole-3-acetic acid-amido synthetase, expressed	AT4G37390.1	AUR3,BRU6,GH3-2,GH3.2,YDK1	Auxin-responsive GH3 family protein
LOC_Os03g57340.1	C3	1.08	-0.32	-0.93	2308	4866	3245	2596	5338	2806	chaperone protein dnaJ, putative, expressed	AT5G22060.1	ATJ2,J2	DNAJ homologue 2
LOC_Os07g27790.1	C5	1.32	0.78	0.51	1946	4859	1679	2885	1905	2708	glutamate--cysteine ligase, chloroplast precursor, putative, expressed	AT4G23100.1	ATECS1,CAD2,GSH1,GSHA,PAD2,RML1	glutamate-cysteine ligase
LOC_Os01g24710.2	C5	5.78	1.79	0.58	88	4805	237	818	21	32	jacalin-like lectin domain containing protein, expressed	AT1G73040.1		Mannose-binding lectin superfamily protein
LOC_Os03g17180.1	C5	1.73	0.45	0.5	1442	4787	2042	2782	2231	3160	ABC transporter, ATP-binding protein, putative, expressed	AT3G55320.1	PGP20	P-glycoprotein 20
LOC_Os01g24710.3	C5	5.81	1.79	0.58	85	4787	236	818	21	32	jacalin-like lectin domain containing protein, expressed	AT1G73040.1		Mannose-binding lectin superfamily protein
LOC_Os02g13840.1	C5	1.73	0.28	0.04	1438	4781	1337	1628	1402	1437	citrate synthase, putative, expressed	AT2G42790.1	CSY3	citrate synthase 3
LOC_Os06g06440.1	C3	1.84	0.21	-1.3	1338	4777	1755	2033	3530	1431	ABC transporter, ATP-binding protein, putative, expressed	AT3G59140.1	ATMRP14,MRP14	multidrug resistance-associated protein 14
LOC_Os06g37180.1	C5	1.06	0.25	0.21	2278	4763	3566	4229	2348	2718	ATP synthase, putative, expressed	AT4G38510.5		ATPase, V1 complex, subunit B protein
LOC_Os06g09890.3	C5	1.93	0.39	0.6	1236	4718	1999	2628	3811	5793	smr domain containing protein, expressed	AT2G26280.1	CID7	CTC-interacting domain 7
LOC_Os06g09890.1	C5	1.92	0.39	0.61	1244	4718	2004	2618	3794	5782	smr domain containing protein, expressed	AT2G26280.1	CID7	CTC-interacting domain 7
LOC_Os06g35540.1	C1	1.47	1.23	1.19	1692	4694	394	925	432	989	aminotransferase, classes I and II, domain containing protein, expressed	AT2G30970.1	ASP1	aspartate aminotransferase 1
LOC_Os06g09890.6	C5	1.93	0.39	0.59	1213	4610	1968	2582	3744	5638	smr domain containing protein, expressed	AT2G26280.1	CID7	CTC-interacting domain 7
LOC_Os03g58910.2	C6	1.19	-0.21	0.09	2017	4607	801	693	797	849		AT4G13750.1	NOV	Histidine kinase-, DNA gyrase B-, and HSP90-like ATPase family protein
LOC_Os08g21350.2	C5	1.46	0.03	0.01	1672	4590	1885	1927	2210	2227	cig3, putative, expressed	AT5G19400.1	SMG7	Telomerase activating protein Est1
LOC_Os08g21350.1	C5	1.45	0.03	0.01	1666	4558	1873	1916	2193	2212	cig3, putative, expressed	AT5G19400.1	SMG7	Telomerase activating protein Est1
LOC_Os04g57600.1	C5	1.87	0.65	0.89	1245	4554	946	1480	1013	1884	zinc finger C-x8-C-x5-C-x3-H type family protein, expressed	AT2G02160.1		CCCH-type zinc finger family protein
LOC_Os08g21350.3	C5	1.45	0.03	0.01	1666	4548	1871	1914	2192	2209	cig3, putative, expressed	AT5G19400.1	SMG7	Telomerase activating protein Est1
LOC_Os07g49250.1	C5	2.39	1.34	0.72	861	4512	277	701	219	360	thiamine pyrophosphate enzyme, C-terminal TPP binding domain containing protein, expressed	AT4G33070.1		Thiamine pyrophosphate dependent pyruvate decarboxylase family protein
LOC_Os06g09890.5	C5	1.9	0.38	0.56	1207	4497	1953	2534	3709	5475	smr domain containing protein, expressed	AT2G26280.1	CID7	CTC-interacting domain 7
LOC_Os02g43020.1	C3	1.15	0.01	-0.58	2018	4483	1246	1258	1226	821	heat shock protein STI, putative, expressed	AT1G62740.1		stress-inducible protein, putative
LOC_Os03g31300.1	C5	1.04	0.16	-0.07	2165	4457	1175	1311	1607	1530	chaperone protein clpB 1, putative, expressed	AT5G15450.1	APG6,CLPB-P,CLPB3	casein lytic proteinase B3
LOC_Os08g03390.1	C5	1.71	0.46	0.44	1347	4400	1368	1884	1390	1888	pre-mRNA-splicing factor SLU7, putative, expressed	AT1G65660.1	SMP1	Pre-mRNA splicing Prp18-interacting factor
LOC_Os06g09890.4	C5	1.93	0.37	0.59	1146	4364	1850	2398	3471	5220	smr domain containing protein, expressed	AT2G26280.1	CID7	CTC-interacting domain 7
LOC_Os09g35800.1	C5	3.91	-0.46	-0.41	291	4361	376	274	289	218	UDP-glucose 4-epimerase, putative, expressed	AT1G12780.1	ATUGE1,UGE1	UDP-D-glucose/UDP-D-galactose 4-epimerase 1
LOC_Os11g05010.2	C3	1.07	-0.92	-1.44	2070	4358	79	42	13	5	heavy-metal-associated domain-containing protein, putative, expressed	AT3G06130.1		Heavy metal transport/detoxification superfamily protein
LOC_Os05g38710.1	C3	1.88	-0.4	-0.48	1174	4320	1244	945	1953	1399	lipin, N-terminal conserved region family protein, expressed	AT3G09560.1	ATPAH1,PAH1	Lipin family protein
LOC_Os04g41100.5	C5	1.33	0.34	0.63	1706	4289	1674	2121	2585	3987	cyclin-dependent kinase G-2, putative, expressed	AT1G67580.1		Protein kinase superfamily protein
LOC_Os11g05700.1	C3	2.07	0.42	-1.26	1013	4264	1501	2012	3697	1539	ABC transporter family protein, putative, expressed	AT3G59140.1	ATMRP14,MRP14	multidrug resistance-associated protein 14
LOC_Os04g41100.1	C5	1.33	0.32	0.61	1675	4204	1654	2067	2550	3894	cyclin-dependent kinase G-2, putative, expressed	AT1G67580.1		Protein kinase superfamily protein
LOC_Os04g41100.4	C5	1.33	0.32	0.61	1676	4204	1655	2068	2550	3894	cyclin-dependent kinase G-2, putative, expressed	AT1G67580.1		Protein kinase superfamily protein
LOC_Os10g13694.1	C5	2.6	0.43	0.87	695	4201	933	1261	808	1481
LOC_Os04g41100.2	C5	1.34	0.33	0.62	1645	4164	1626	2043	2497	3835	cyclin-dependent kinase G-2, putative, expressed	AT1G67580.1		Protein kinase superfamily protein
LOC_Os03g41080.1	C3	1.38	0.22	-0.75	1597	4164	1686	1967	5820	3460	seed maturation protein PM23, putative, expressed	AT2G14910.1
LOC_Os02g03840.2	C5	1.74	0.54	0.51	1246	4163	4992	7263	3841	5484		AT5G40450.1
LOC_Os04g41100.3	C5	1.33	0.32	0.61	1650	4159	1628	2037	2493	3818	cyclin-dependent kinase G-2, putative, expressed	AT1G67580.1		Protein kinase superfamily protein
LOC_Os11g05010.1	C3	1.02	-0.92	-1.44	2040	4148	78	41	13	5	heavy-metal-associated domain-containing protein, putative, expressed	AT3G06130.1		Heavy metal transport/detoxification superfamily protein
LOC_Os11g05010.3	C3	1.02	-0.92	-1.44	2035	4136	78	41	13	5	heavy-metal-associated domain-containing protein, putative, expressed	AT3G06130.1		Heavy metal transport/detoxification superfamily protein
LOC_Os01g24710.4	C5	5.74	1.75	0.65	77	4128	210	707	16	26	jacalin-like lectin domain containing protein, expressed	AT1G19715.3		Mannose-binding lectin superfamily protein
LOC_Os04g41100.6	C5	1.33	0.35	0.62	1638	4115	1602	2035	2468	3790	cyclin-dependent kinase G-2, putative, expressed	AT1G67580.1		Protein kinase superfamily protein
LOC_Os11g47550.1	C5	6.5	2.81	0.29	45	4111	19	133	40	49	glycosyl hydrolase, putative, expressed	AT5G24090.1	ATCHIA,CHIA	chitinase A
LOC_Os04g48230.2	C1	1.19	0.08	0.68	1784	4078	414	438	197	316	dehydration response related protein, putative, expressed	AT4G00750.1		S-adenosyl-L-methionine-dependent methyltransferases superfamily protein
LOC_Os04g48230.1	C1	1.19	0.09	0.66	1783	4077	413	439	199	316	dehydration response related protein, putative, expressed	AT4G00750.1		S-adenosyl-L-methionine-dependent methyltransferases superfamily protein
LOC_Os04g44060.1	C3	1.16	-0.76	-2.84	1805	4041	2248	1325	2556	358	aquaporin protein, putative, expressed	AT2G37170.1	PIP2;2,PIP2B	plasma membrane intrinsic protein 2
LOC_Os01g62420.1	C3	1.51	-0.25	-1.35	1417	4034	235	197	283	111	triosephosphate isomerase, cytosolic, putative, expressed	AT3G55440.1	ATCTIMC,CYTOTPI,TPI	triosephosphate isomerase
LOC_Os11g19130.1	C5	1.73	0.07	-0.22	1215	4033	918	963	1290	1104		AT4G37860.1		SPT2 chromatin protein
LOC_Os04g57810.2	C5	1.49	0.22	0.23	1432	4027	997	1157	995	1167	GA18008-PA, putative, expressed	AT5G18400.2		Cytokine-induced anti-apoptosis inhibitor 1, Fe-S biogenesis
LOC_Os01g68370.1	C5	1.58	0.02	-0.17	1340	4010	29	30	30	27	B3 DNA binding domain containing protein, expressed	AT3G24650.1	ABI3,SIS10	AP2/B3-like transcriptional factor family protein
LOC_Os08g01920.1	C5	1.24	-0.18	0.13	1693	3994	933	825	892	975	SGR2, putative, expressed	AT1G31480.1	SGR2	shoot gravitropism 2 (SGR2)
LOC_Os05g19970.1	C5	1.43	0.3	0.32	1479	3982	745	919	855	1063	ZOS5-06 - C2H2 zinc finger protein, expressed	AT3G62240.1		RING/U-box superfamily protein
LOC_Os04g57810.1	C5	1.49	0.22	0.24	1416	3974	1001	1165	997	1174	GA18008-PA, putative, expressed	AT5G18400.2		Cytokine-induced anti-apoptosis inhibitor 1, Fe-S biogenesis
LOC_Os06g13820.1	C5	1.33	0.03	0.13	1572	3958	1867	1903	1883	2060	dynamin, putative, expressed	AT1G59610.1	ADL3,CF1,DL3,DRP2B	dynamin-like 3
LOC_Os01g62420.4	C3	1.49	-0.25	-1.39	1406	3952	229	192	279	107	triosephosphate isomerase, cytosolic, putative, expressed	AT3G55440.1	ATCTIMC,CYTOTPI,TPI	triosephosphate isomerase
LOC_Os06g13820.2	C5	1.33	0.03	0.13	1567	3950	1855	1890	1873	2051	dynamin, putative, expressed	AT1G59610.1	ADL3,CF1,DL3,DRP2B	dynamin-like 3
LOC_Os01g68370.3	C5	1.6	1.99	-0.86	1303	3944	1	5	4	2	B3 DNA binding domain containing protein, expressed	AT3G24650.1	ABI3,SIS10	AP2/B3-like transcriptional factor family protein
LOC_Os01g68370.2	C5	1.6	1.99	-0.86	1302	3943	1	5	4	2	B3 DNA binding domain containing protein, expressed	AT3G24650.1	ABI3,SIS10	AP2/B3-like transcriptional factor family protein
LOC_Os01g68370.4	C5	1.6	1.99	-0.86	1303	3942	1	5	4	2	B3 DNA binding domain containing protein, expressed	AT3G24650.1	ABI3,SIS10	AP2/B3-like transcriptional factor family protein
LOC_Os10g33230.1	C5	1.22	0.22	0.01	1683	3934	1639	1909	2105	2126	RNA recognition motif containing protein, putative, expressed	AT4G14300.1		RNA-binding (RRM/RBD/RNP motifs) family protein
LOC_Os03g03410.1	C5	1.13	0.89	0.47	1793	3933	991	1839	1296	1798	serine/threonine-protein kinase, putative, expressed	AT1G01540.2		Protein kinase superfamily protein
LOC_Os03g52340.1	C5	1.08	0.54	0.02	1847	3904	238	347	404	408	endoplasmic oxidoreductin-1 precursor, putative, expressed	AT1G72280.1	AERO1,ERO1	endoplasmic reticulum oxidoreductins 1
LOC_Os01g66120.1	C5	1.73	0.45	0.06	1169	3889	2190	2984	4268	4457	No apical meristem protein, putative, expressed	AT1G01720.1	ANAC002,ATAF1	NAC (No Apical Meristem) domain transcriptional regulator superfamily protein
LOC_Os01g15640.1	C5	2.03	0.06	-0.12	949	3878	1443	1508	1141	1047	no apical meristem protein, putative, expressed	AT5G17260.1	anac086,NAC086	NAC domain containing protein 86
LOC_Os04g57810.3	C5	1.49	0.21	0.22	1376	3868	957	1109	946	1104	GA18008-PA, putative, expressed	AT5G18400.2		Cytokine-induced anti-apoptosis inhibitor 1, Fe-S biogenesis
LOC_Os10g35720.1	C5	1.28	0.39	-0.12	1593	3865	1212	1584	1463	1344	OsGrx_S17 - glutaredoxin subgroup II, expressed	AT4G04950.1		thioredoxin family protein
LOC_Os10g38850.1	C6	1.15	-0.38	0.07	1745	3864	534	411	639	669	amine oxidase, putative, expressed	AT4G16310.1	LDL3	LSD1-like 3
LOC_Os01g71624.5	C3	3.38	2.1	-1.47	371	3856	31	134	738	267
LOC_Os03g02560.1	C6	1.32	-0.4	-0.84	1534	3834	363	274	347	194	cyclin-like F-box, putative, expressed	AT4G00755.1		F-box family protein
LOC_Os12g41500.1	C5	1.19	-0.1	0.35	1679	3821	758	708	585	746	rhodanese-like domain containing protein, putative, expressed	AT1G79230.1	ATMST1,ATRDH1,MST1,ST1,STR1	mercaptopyruvate sulfurtransferase 1
LOC_Os12g05040.6	C6	1.13	-0.92	0.09	1739	3816	65	34	11	11	heavy-metal-associated domain-containing protein, putative, expressed	AT3G06130.1		Heavy metal transport/detoxification superfamily protein
LOC_Os07g23485.1	C5	1.4	0.39	-0.6	1437	3795	105	138	162	107
LOC_Os01g48190.1	C5	2.22	0.52	0.37	812	3787	645	928	1031	1337	drought induced 19 protein, putative, expressed	AT3G05700.1		Drought-responsive family protein
LOC_Os07g08710.1	C1	1.47	-0.19	2.09	1365	3775	1122	984	186	796	AT hook-containing DNA-binding protein, putative, expressed	AT2G30620.2		winged-helix DNA-binding transcription factor family protein
LOC_Os03g52340.2	C5	1.07	0.56	0.02	1788	3749	232	342	390	397	endoplasmic oxidoreductin-1 precursor, putative, expressed	AT2G38960.2	AERO2,ERO2	endoplasmic reticulum oxidoreductins 2
LOC_Os10g10500.1	C5	1.48	-0.05	0.16	1339	3726	2533	2438	1886	2108	vacuolar ATP synthase 98 kDa subunit, putative, expressed	AT4G39080.1	VHA-A3	vacuolar proton ATPase A3
LOC_Os05g38710.2	C3	2.08	-0.41	-0.37	879	3719	890	670	1320	1023	lipin, N-terminal conserved region family protein, expressed	AT3G09560.1	ATPAH1,PAH1	Lipin family protein
LOC_Os08g03390.2	C5	1.82	0.46	0.46	1052	3708	1097	1508	1082	1487	pre-mRNA-splicing factor SLU7, putative, expressed	AT1G65660.1	SMP1	Pre-mRNA splicing Prp18-interacting factor
LOC_Os05g38710.3	C3	2.08	-0.42	-0.37	873	3698	883	662	1312	1017	lipin, N-terminal conserved region family protein, expressed	AT3G09560.1	ATPAH1,PAH1	Lipin family protein
LOC_Os01g48190.3	C5	2.16	0.5	0.45	827	3695	662	936	1015	1382	drought induced 19 protein, putative, expressed	AT5G49230.1	HRB1	Drought-responsive family protein
LOC_Os04g58564.1	C5	1.3	0.19	0.38	1491	3677	1087	1243	1030	1344	GA18008-PA, putative, expressed	AT5G18400.2		Cytokine-induced anti-apoptosis inhibitor 1, Fe-S biogenesis
LOC_Os01g66120.3	C5	1.7	0.45	0.05	1128	3653	2068	2820	4063	4204	No apical meristem protein, putative, expressed	AT1G01720.1	ANAC002,ATAF1	NAC (No Apical Meristem) domain transcriptional regulator superfamily protein
LOC_Os04g58564.3	C5	1.34	0.2	0.37	1431	3623	1035	1192	980	1265	GA18008-PA, putative, expressed	AT5G18400.2		Cytokine-induced anti-apoptosis inhibitor 1, Fe-S biogenesis
LOC_Os06g07350.1	C5	1.66	0.34	0.47	1141	3608	1284	1624	1135	1574	RNA-binding motif protein, putative, expressed	AT1G07360.1		CCCH-type zinc fingerfamily protein with RNA-binding domain
LOC_Os03g45250.1	C1	1.49	2.44	3.15	1284	3597	8	46	13	113	2-aminoethanethiol dioxygenase, putative, expressed	AT5G39890.1		Protein of unknown function (DUF1637)
LOC_Os12g05040.3	C6	1.08	-0.93	0.09	1695	3590	66	34	11	11	heavy-metal-associated domain-containing protein, putative, expressed	AT3G06130.1		Heavy metal transport/detoxification superfamily protein
LOC_Os02g39010.3	C5	1.94	0.51	0.24	921	3537	1195	1699	1941	2294	cyclin-dependent kinase G-1, putative, expressed	AT1G67580.1		Protein kinase superfamily protein
LOC_Os02g38980.1	C5	1.15	0.25	-0.02	1584	3506	1722	2052	3229	3192	bromodomain domain containing protein, expressed	AT3G01770.1	ATBET10,BET10	bromodomain and extraterminal domain protein 10
LOC_Os01g05610.1	C1	1	-0.03	0.57	1746	3495	1649	1613	1426	2110	Core histone H2A/H2B/H3/H4 domain containing protein, putative, expressed	AT3G45980.1	H2B,HTB9	Histone superfamily protein
LOC_Os10g06130.3	C5	1.04	0.72	0.73	1695	3484	1365	2256	1534	2542	RNA recognition motif containing protein, expressed	AT4G00830.1		RNA-binding (RRM/RBD/RNP motifs) family protein
LOC_Os02g38980.3	C5	1.14	0.25	-0.01	1568	3465	1719	2045	3188	3168	bromodomain domain containing protein, expressed	AT5G63320.1	NPX1	nuclear protein X1
LOC_Os02g39010.2	C5	1.92	0.51	0.24	910	3456	1171	1663	1903	2243	cyclin-dependent kinase G-1, putative, expressed	AT1G67580.1		Protein kinase superfamily protein
LOC_Os02g38980.4	C5	1.14	0.25	-0.03	1569	3455	1709	2030	3190	3133	bromodomain domain containing protein, expressed	AT3G27260.1	GTE8	global transcription factor group E8
LOC_Os02g39010.1	C5	1.92	0.51	0.24	910	3454	1171	1663	1902	2241	cyclin-dependent kinase G-1, putative, expressed	AT1G67580.1		Protein kinase superfamily protein
LOC_Os12g05040.5	C6	1.08	-0.9	0.24	1630	3439	62	33	9	11	heavy-metal-associated domain-containing protein, putative, expressed
LOC_Os03g45770.1	C5	1.58	0.07	-0.12	1148	3432	560	587	957	880		AT1G60995.1
LOC_Os04g58564.2	C5	1.31	0.18	0.4	1386	3428	1010	1148	943	1240	GA18008-PA, putative, expressed	AT5G18400.2		Cytokine-induced anti-apoptosis inhibitor 1, Fe-S biogenesis
LOC_Os06g47890.1	C5	1.11	0.16	-0.03	1588	3427	1768	1970	2117	2069	OsFBO9 - F-box and other domain containing protein, expressed	AT5G57360.1	ADO1,FKL2,LKP1,ZTL	Galactose oxidase/kelch repeat superfamily protein
LOC_Os03g51520.2	C5	1.48	0.44	0.57	1215	3400	865	1177	1268	1876	fip1 motif family protein, expressed	AT5G58040.1	ATFIP1[V],ATFIPS5,FIP1[V],FIPS5	homolog of yeast FIP1 [V]
LOC_Os06g47890.2	C5	1.13	0.16	-0.03	1557	3398	1737	1939	2081	2033	OsFBO9 - F-box and other domain containing protein, expressed	AT5G57360.1	ADO1,FKL2,LKP1,ZTL	Galactose oxidase/kelch repeat superfamily protein
LOC_Os01g06660.1	C3	2.97	-0.26	-1.4	434	3393	580	483	158	60	thiamine pyrophosphate enzyme, C-terminal TPP binding domain containing protein, expressed	AT4G33070.1		Thiamine pyrophosphate dependent pyruvate decarboxylase family protein
LOC_Os03g45770.2	C5	1.57	0.07	-0.12	1135	3373	556	582	944	866		AT1G60995.1
LOC_Os01g65080.2	C1	1.15	-0.07	0.78	1516	3364	8036	7674	7177	12291	ZOS1-18 - C2H2 zinc finger protein, expressed	AT1G34370.1	STOP1	C2H2 and C2HC zinc fingers superfamily protein
LOC_Os03g51520.1	C5	1.5	0.45	0.58	1183	3358	844	1155	1230	1833	fip1 motif family protein, expressed	AT5G58040.1	ATFIP1[V],ATFIPS5,FIP1[V],FIPS5	homolog of yeast FIP1 [V]
LOC_Os02g37830.1	C5	2.94	0.36	1.25	436	3345	500	644	414	984	protein kinase domain containing protein, expressed	AT3G20860.1	ATNEK5,NEK5	NIMA-related kinase 5
LOC_Os10g06130.4	C5	1.13	0.74	0.73	1527	3340	1283	2147	1478	2451	RNA recognition motif containing protein, expressed	AT4G00830.1		RNA-binding (RRM/RBD/RNP motifs) family protein
LOC_Os10g06130.5	C5	1.13	0.74	0.73	1526	3339	1283	2148	1473	2450	RNA recognition motif containing protein, expressed	AT4G00830.1		RNA-binding (RRM/RBD/RNP motifs) family protein
LOC_Os03g11910.1	C6	2.02	-1.67	-0.82	818	3314	231	73	62	35	DnaK family protein, putative, expressed	AT2G32120.1	HSP70T-2	heat-shock protein 70T-2
LOC_Os10g06130.1	C5	1.16	0.77	0.76	1479	3309	1250	2125	1438	2443	RNA recognition motif containing protein, expressed	AT4G00830.1		RNA-binding (RRM/RBD/RNP motifs) family protein
LOC_Os03g06410.1	C5	1.04	0.42	0.49	1609	3306	1188	1594	1581	2223	protein kinase domain containing protein, expressed	AT1G08720.1	ATEDR1,EDR1	Protein kinase superfamily protein
LOC_Os01g42380.1	C3	2.83	0.43	-1.48	460	3278	1065	1438	797	286	pleiotropic drug resistance protein, putative, expressed	AT1G15520.1	ABCG40,ATABCG40,ATPDR12,PDR12	pleiotropic drug resistance 12
LOC_Os07g46160.1	C5	1.12	0.25	-0.18	1503	3276	763	907	1117	989	MBTB14 - Bric-a-Brac, Tramtrack, Broad Complex BTB domain with Meprin and TRAF Homology MATH domain, expressed	AT3G06190.1	ATBPM2,BPM2	BTB-POZ and MATH domain 2
LOC_Os02g37830.2	C5	2.93	0.35	1.26	427	3266	495	630	408	976	protein kinase domain containing protein, expressed	AT3G20860.1	ATNEK5,NEK5	NIMA-related kinase 5
LOC_Os04g55800.1	C3	2.09	-0.52	-2.04	767	3264	609	424	3757	916	sulfate transporter, putative, expressed	AT1G23090.1	AST91,SULTR3;3	sulfate transporter 91
LOC_Os01g72480.1	C3	1.92	0.1	-0.35	861	3261	515	553	823	645	zinc finger, C3HC4 type domain containing protein, expressed	AT5G19430.1		RING/U-box superfamily protein
LOC_Os10g06130.2	C5	1.18	0.76	0.78	1433	3257	1229	2087	1405	2412	RNA recognition motif containing protein, expressed	AT4G00830.1		RNA-binding (RRM/RBD/RNP motifs) family protein
LOC_Os01g47540.1	C5	2.17	-0.14	-0.04	726	3254	823	746	1249	1213	NLI interacting factor-like phosphatase, putative, expressed	AT5G46410.2	SSP4	SCP1-like small phosphatase 4
LOC_Os03g11910.2	C6	2.02	-1.62	-0.81	800	3251	220	72	61	35	DnaK family protein, putative, expressed	AT2G32120.1	HSP70T-2	heat-shock protein 70T-2
LOC_Os01g47540.2	C5	2.16	-0.14	-0.04	725	3249	821	745	1247	1209	NLI interacting factor-like phosphatase, putative, expressed	AT5G46410.2	SSP4	SCP1-like small phosphatase 4
LOC_Os02g07160.1	C3	3.36	-0.2	-2.21	317	3248	559	487	2426	525	glyoxalase family protein, putative, expressed	AT1G06570.1	HPD,PDS1	phytoene desaturation 1
LOC_Os04g56590.1	C3	2.8	0.42	-0.72	465	3245	183	246	227	138	ATP/GTP binding protein, putative, expressed	AT5G10010.1
LOC_Os01g47540.4	C5	2.17	-0.09	0.01	718	3243	811	764	1224	1229	NLI interacting factor-like phosphatase, putative, expressed	AT5G46410.2	SSP4	SCP1-like small phosphatase 4
LOC_Os01g65080.3	C1	1.14	-0.05	0.79	1463	3216	7851	7557	6979	12076	ZOS1-18 - C2H2 zinc finger protein, expressed	AT1G34370.1	STOP1	C2H2 and C2HC zinc fingers superfamily protein
LOC_Os01g65080.4	C1	1.13	-0.05	0.79	1463	3212	7846	7556	6975	12069	ZOS1-18 - C2H2 zinc finger protein, expressed	AT1G34370.1	STOP1	C2H2 and C2HC zinc fingers superfamily protein
LOC_Os02g11760.1	C3	4.03	0	-3.37	197	3211	215	216	1007	97	pleiotropic drug resistance protein, putative, expressed	AT1G15520.1	ABCG40,ATABCG40,ATPDR12,PDR12	pleiotropic drug resistance 12
LOC_Os06g06490.1	C1	1.64	-0.45	0.75	1028	3206	1237	906	891	1503	U-box domain containing heat shock protein, putative, expressed	AT2G45910.1		U-box domain-containing protein kinase family protein
LOC_Os07g08710.2	C1	1.49	-0.14	2.07	1136	3193	932	845	157	657	AT hook-containing DNA-binding protein, putative, expressed	AT2G30620.2		winged-helix DNA-binding transcription factor family protein
LOC_Os10g35720.2	C5	1.31	0.36	-0.12	1288	3189	987	1266	1165	1073	OsGrx_S17 - glutaredoxin subgroup II, expressed	AT4G04950.1		thioredoxin family protein
LOC_Os01g65080.1	C1	1.14	-0.05	0.8	1443	3183	7839	7564	6904	12037	ZOS1-18 - C2H2 zinc finger protein, expressed	AT1G34370.1	STOP1	C2H2 and C2HC zinc fingers superfamily protein
LOC_Os09g36220.2	C5	1.08	0.22	-0.09	1509	3181	3251	3796	3427	3223	response regulator receiver domain containing protein, expressed	AT5G24470.1	APRR5,PRR5	pseudo-response regulator 5
LOC_Os09g36220.1	C5	1.08	0.22	-0.09	1507	3178	3247	3791	3426	3217	response regulator receiver domain containing protein, expressed	AT5G24470.1	APRR5,PRR5	pseudo-response regulator 5
LOC_Os06g45140.1	C5	1.64	0.34	0.31	1020	3175	202	255	179	222	bZIP transcription factor domain containing protein, expressed	AT5G24800.1	ATBZIP9,BZIP9,BZO2H2	basic leucine zipper 9
LOC_Os09g25320.1	C3	1.13	0.27	-1.08	1454	3174	1488	1797	2695	1279	ubiquitin family protein, putative, expressed	AT1G31340.1	ATRUB1,NEDD8,RUB1	related to ubiquitin 1
LOC_Os11g05930.3	C5	1.81	0.48	0.57	900	3165	1329	1848	1595	2364	response regulator receiver domain containing protein, expressed	AT5G24470.1	APRR5,PRR5	pseudo-response regulator 5
LOC_Os11g05930.4	C5	1.81	0.48	0.57	899	3158	1325	1844	1591	2362	response regulator receiver domain containing protein, expressed	AT5G24470.1	APRR5,PRR5	pseudo-response regulator 5
LOC_Os06g06490.2	C1	1.62	-0.45	0.75	1028	3157	1233	901	893	1499	U-box domain containing heat shock protein, putative, expressed	AT4G12400.2		stress-inducible protein, putative
LOC_Os03g15960.1	C5	1.28	0.22	0.31	1291	3143	266	309	202	251	hsp20/alpha crystallin family protein, putative, expressed	AT1G53540.1		HSP20-like chaperones superfamily protein
LOC_Os11g05930.2	C5	1.8	0.48	0.56	898	3124	1309	1826	1576	2330	response regulator receiver domain containing protein, expressed	AT5G24470.1	APRR5,PRR5	pseudo-response regulator 5
LOC_Os11g05930.1	C5	1.8	0.48	0.56	897	3117	1307	1823	1573	2321	response regulator receiver domain containing protein, expressed	AT5G24470.1	APRR5,PRR5	pseudo-response regulator 5
LOC_Os11g05930.5	C5	1.82	0.46	0.57	884	3112	1311	1807	1562	2317	response regulator receiver domain containing protein, expressed	AT5G24470.1	APRR5,PRR5	pseudo-response regulator 5
LOC_Os07g07990.1	C5	2.82	3.1	1.54	436	3091	22	187	24	71	uncharacterized protein At4g06744 precursor, putative, expressed	AT3G22800.1		Leucine-rich repeat (LRR) family protein
LOC_Os03g57430.1	C5	1.09	0.21	0.59	1446	3087	864	1003	859	1293		AT3G10650.1
LOC_Os01g48190.2	C5	2.29	0.47	0.44	628	3081	493	684	755	1028	drought induced 19 protein, putative, expressed	AT3G05700.1		Drought-responsive family protein
LOC_Os06g45140.2	C5	1.61	0.32	0.29	999	3045	198	247	174	213	bZIP transcription factor domain containing protein, expressed	AT5G24800.1	ATBZIP9,BZIP9,BZO2H2	basic leucine zipper 9
LOC_Os01g15010.1	C5	1.55	0.53	-0.29	1040	3039	1177	1705	1347	1101	miro, putative, expressed	AT4G02080.1	ASAR1,ATSAR2,ATSARA1C,SAR2	secretion-associated RAS super family 2
LOC_Os02g10970.3	C5	1.14	0.48	0.49	1370	3028	1207	1686	1186	1668	peptidyl-prolyl cis-trans isomerase, putative, expressed	AT3G63400.1		Cyclophilin-like peptidyl-prolyl cis-trans isomerase family protein
LOC_Os02g10970.1	C5	1.14	0.48	0.49	1368	3026	1207	1685	1187	1667	peptidyl-prolyl cis-trans isomerase, putative, expressed	AT3G63400.1		Cyclophilin-like peptidyl-prolyl cis-trans isomerase family protein
LOC_Os09g36300.1	C5	1.9	0.28	0.38	808	3014	3088	3754	5479	7154	OsLonP4 - Putative Lon protease homologue, expressed	AT5G47040.1	LON2	lon protease 2
LOC_Os02g56720.2	C5	7.86	5.34	3.37	13	3004	9	360	6	60	cinnamoyl CoA reductase, putative, expressed	AT1G80820.1	ATCCR2,CCR2	cinnamoyl coa reductase
LOC_Os09g36300.3	C5	1.9	0.28	0.38	802	2994	3058	3713	5424	7072	OsLonP4 - Putative Lon protease homologue, expressed	AT5G47040.1	LON2	lon protease 2
LOC_Os01g47540.3	C5	2.17	-0.15	-0.06	659	2966	749	673	1147	1101	NLI interacting factor-like phosphatase, putative, expressed	AT5G46410.2	SSP4	SCP1-like small phosphatase 4
LOC_Os01g42370.1	C5	5.22	1.8	-1.18	79	2963	169	590	110	49	pleiotropic drug resistance protein, putative, expressed	AT1G15520.1	ABCG40,ATABCG40,ATPDR12,PDR12	pleiotropic drug resistance 12
LOC_Os09g36300.2	C5	1.9	0.28	0.39	794	2962	3028	3679	5359	7017	OsLonP4 - Putative Lon protease homologue, expressed	AT5G47040.1	LON2	lon protease 2
LOC_Os01g62410.2	C6	2.13	-0.61	-0.8	674	2959	347	228	427	245	MYB family transcription factor, putative, expressed	AT5G02320.1	ATMYB3R5,MYB3R-5	myb domain protein 3r-5
LOC_Os01g62410.1	C6	2.14	-0.62	-0.78	672	2957	351	229	433	252	MYB family transcription factor, putative, expressed	AT5G02320.1	ATMYB3R5,MYB3R-5	myb domain protein 3r-5
LOC_Os09g36300.4	C5	1.9	0.29	0.38	791	2955	2989	3644	5270	6872	OsLonP4 - Putative Lon protease homologue, expressed	AT5G47040.1	LON2	lon protease 2
LOC_Os08g43300.1	C3	2.02	-0.2	-1.85	728	2943	106	93	75	21	UBX domain-containing protein, putative, expressed	AT4G11740.1	SAY1	Ubiquitin-like superfamily protein
LOC_Os01g58890.3	C5	1.39	0.64	-0.13	1115	2929	2732	4262	1902	1733	cysteine proteinase inhibitor precursor protein, putative, expressed
LOC_Os02g05320.1	C5	1.72	0.43	0.32	886	2923	690	927	1062	1328	phosphatidate cytidylyltransferase family protein, putative, expressed	AT3G45040.1		phosphatidate cytidylyltransferase family protein
LOC_Os02g05320.3	C5	1.71	0.42	0.34	890	2911	680	913	1045	1323	phosphatidate cytidylyltransferase family protein, putative, expressed	AT3G45040.1		phosphatidate cytidylyltransferase family protein
LOC_Os08g04230.1	C5	8.69	2.97	-0.77	7	2903	4	32	3	2	cysteine-rich repeat secretory protein 55 precursor, putative, expressed	AT5G48540.1		receptor-like protein kinase-related family protein
LOC_Os12g39320.1	C3	1.32	-0.24	-0.19	1158	2899	430	363	642	563	DUF221 domain containing protein, expressed	AT3G01100.1	ATHYP1,HYP1	hypothetical protein 1
LOC_Os01g71624.2	C3	4.01	2.51	-1.35	180	2885	20	111	556	218
LOC_Os03g09100.1	C5	1.15	-0.28	0.25	1301	2881	3204	2640	2403	2863	calmodulin-binding transcription activator, putative, expressed	AT5G09410.2	CAMTA1,EICBP.B	ethylene induced calmodulin binding protein
LOC_Os12g38210.1	C5	1.17	0.71	0.36	1281	2875	2097	3439	2185	2813	spotted leaf 11, putative, expressed	AT3G46510.1	ATPUB13,PUB13	plant U-box 13
LOC_Os11g47600.1	C5	7.79	4.61	2.2	13	2873	15	370	9	41	glycosyl hydrolase, putative, expressed	AT5G24090.1	ATCHIA,CHIA	chitinase A
LOC_Os01g66350.1	C5	1.01	0.42	0.24	1422	2871	1862	2498	2337	2762	DUF647 domain containing protein, putative, expressed	AT5G49820.1	EMB1879,RUS6	Protein of unknown function, DUF647
LOC_Os02g05320.2	C5	1.66	0.41	0.35	908	2869	701	932	1071	1364	phosphatidate cytidylyltransferase family protein, putative, expressed	AT3G45040.1		phosphatidate cytidylyltransferase family protein
LOC_Os01g04814.1	C5	1.01	0.49	0.5	1427	2865	1138	1595	1216	1726	vacuolar protein sorting-associating protein 4B, putative, expressed	AT2G27600.1	ATSKD1,SKD1,VPS4	AAA-type ATPase family protein
LOC_Os08g07830.1	C3	1.71	-0.4	-0.58	878	2862	1256	952	1129	754	DUF292 domain containing protein, expressed	AT1G34220.2		Regulator of Vps4 activity in the MVB pathway protein
LOC_Os01g65460.2	C3	1.44	1.21	-2.2	1051	2861	10	23	10	2	beta-galactosidase precursor, putative, expressed	AT5G63810.1	BGAL10	beta-galactosidase 10
LOC_Os11g36430.1	C5	1.33	0.45	0.14	1138	2860	1081	1478	1426	1572	zinc finger, C3HC4 type domain containing protein, expressed	AT5G22000.1	RHF2A	RING-H2 group F2A
LOC_Os09g31486.1	C3	2.25	-0.18	-1.03	599	2848	686	606	545	267	DnaK family protein, putative, expressed	AT5G09590.1	HSC70-5,MTHSC70-2	mitochondrial HSO70 2
LOC_Os04g43030.1	C3	3.09	-0.39	-0.7	334	2839	472	361	1026	630	lipase class 3 family protein, putative, expressed	AT4G13550.1		triglyceride lipases;triglyceride lipases
LOC_Os08g37920.1	C5	1.58	0.47	0.85	944	2823	748	1038	832	1495	ZOS8-09 - C2H2 zinc finger protein, expressed	AT1G22310.2	ATMBD8,MBD8	methyl-CPG-binding domain 8
LOC_Os04g52280.1	C5	3.91	1.89	0.74	187	2801	150	559	187	313	dehydrogenase, putative, expressed	AT4G39330.1	ATCAD9,CAD9	cinnamyl alcohol dehydrogenase 9
LOC_Os01g65520.1	C3	1.11	0.4	-0.76	1299	2801	440	581	449	264	Sad1 / UNC-like C-terminal domain containing protein, putative, expressed	AT1G71360.1		Galactose-binding protein
LOC_Os08g07830.2	C3	1.7	-0.39	-0.59	864	2798	1240	944	1129	749	DUF292 domain containing protein, expressed	AT1G34220.2		Regulator of Vps4 activity in the MVB pathway protein
LOC_Os01g21120.1	C1	2.6	3.22	4.72	461	2797	24	221	20	517	AP2 domain containing protein, expressed	AT2G47520.1	HRE2	Integrase-type DNA-binding superfamily protein
LOC_Os10g37230.1	C3	2.74	0.49	-3.11	420	2796	29	40	99	11		AT1G64980.1		Nucleotide-diphospho-sugar transferases superfamily protein
LOC_Os03g28420.1	C3	2.12	0.22	-0.46	642	2795	851	993	649	472	3-oxoacyl-synthase, putative, expressed	AT1G74960.1	ATKAS2,FAB1,KAS2	fatty acid biosynthesis 1
LOC_Os01g65460.1	C3	1.44	1.21	-2.12	1028	2793	10	23	9	2	beta-galactosidase precursor, putative, expressed	AT5G63810.1	BGAL10	beta-galactosidase 10
LOC_Os01g04814.3	C5	1.01	0.5	0.5	1382	2792	1085	1534	1159	1643	vacuolar protein sorting-associating protein 4B, putative, expressed	AT2G27600.1	ATSKD1,SKD1,VPS4	AAA-type ATPase family protein
LOC_Os01g62420.3	C3	1.63	-0.08	-1.29	902	2788	140	132	162	66	triosephosphate isomerase, cytosolic, putative, expressed	AT3G55440.1	ATCTIMC,CYTOTPI,TPI	triosephosphate isomerase
LOC_Os01g04814.4	C5	1.01	0.5	0.51	1383	2785	1084	1534	1157	1643	vacuolar protein sorting-associating protein 4B, putative, expressed	AT2G27600.1	ATSKD1,SKD1,VPS4	AAA-type ATPase family protein
LOC_Os08g42750.1	C5	1.19	0.64	0.45	1218	2783	480	751	632	865	CAMK_CAMK_like.37 - CAMK includes calcium/calmodulin depedent protein kinases, expressed	AT3G51850.1	CPK13	calcium-dependent protein kinase 13
LOC_Os05g38830.1	C5	1.42	-0.08	0.04	1034	2767	783	739	700	721	HECT-domain domain containing protein, expressed	AT5G02880.1	UPL4	ubiquitin-protein ligase 4
LOC_Os07g43604.1	C3	1.32	0.16	-2.16	1109	2767	34	38	69	16
LOC_Os05g38830.2	C5	1.42	-0.08	0.04	1034	2766	782	740	700	721	HECT-domain domain containing protein, expressed	AT5G02880.1	UPL4	ubiquitin-protein ligase 4
LOC_Os05g10730.2	C6	3.89	-1.29	-1.56	186	2762	2224	907	6031	2039	ABC transporter, ATP-binding protein, putative, expressed	AT3G21250.2	ATMRP6,MRP6	multidrug resistance-associated protein 6
LOC_Os11g14180.1	C5	1.18	0.94	0.57	1221	2761	1500	2878	1650	2447		AT2G44090.1		Ankyrin repeat family protein
LOC_Os05g09440.1	C3	3.25	-0.57	-0.92	287	2743	233	157	307	163	NADP-dependent malic enzyme, chloroplast precursor, putative, expressed	AT5G25880.1	ATNADP-ME3,NADP-ME3	NADP-malic enzyme 3
LOC_Os05g10730.1	C6	3.87	-1.29	-1.56	188	2742	2238	918	6056	2055	ABC transporter, ATP-binding protein, putative, expressed	AT3G21250.2	ATMRP6,MRP6	multidrug resistance-associated protein 6
LOC_Os08g37920.2	C5	1.58	0.47	0.85	913	2732	731	1015	816	1466	ZOS8-09 - C2H2 zinc finger protein, expressed	AT1G22310.2	ATMBD8,MBD8	methyl-CPG-binding domain 8
LOC_Os05g10730.3	C6	3.86	-1.29	-1.56	188	2725	2225	909	6009	2036	ABC transporter, ATP-binding protein, putative, expressed	AT3G21250.2	ATMRP6,MRP6	multidrug resistance-associated protein 6
LOC_Os11g36430.5	C5	1.33	0.46	0.14	1079	2717	1025	1408	1364	1499	zinc finger, C3HC4 type domain containing protein, expressed	AT5G22000.1	RHF2A	RING-H2 group F2A
LOC_Os06g05910.2	C1	3.11	1.76	3.15	314	2717	205	697	89	787	methyltransferase domain containing protein, expressed	AT2G30920.1	ATCOQ3,COQ3,EMB3002	coenzyme Q 3
LOC_Os11g36430.3	C5	1.36	0.47	0.16	1057	2716	1003	1388	1325	1476	zinc finger, C3HC4 type domain containing protein, expressed	AT5G22000.1	RHF2A	RING-H2 group F2A
LOC_Os03g02160.3	C5	1.68	-0.23	0.27	844	2711	2407	2057	1509	1825	zinc finger C-x8-C-x5-C-x3-H type family protein, expressed	AT3G51120.1		DNA binding;zinc ion binding;nucleic acid binding;nucleic acid binding
LOC_Os03g02160.1	C5	1.68	-0.23	0.27	843	2710	2408	2056	1509	1825	zinc finger C-x8-C-x5-C-x3-H type family protein, expressed	AT3G51120.1		DNA binding;zinc ion binding;nucleic acid binding;nucleic acid binding
LOC_Os02g05630.4	C5	1.81	0.26	0.25	769	2703	1693	2023	2771	3295	protein phosphatase 2C, putative, expressed	AT4G31750.1	WIN2	HOPW1-1-interacting 2
LOC_Os11g38910.1	C5	6.82	5.99	1.43	24	2697	5	311	13	34	pyruvate decarboxylase isozyme 1, putative, expressed	AT4G33070.1		Thiamine pyrophosphate dependent pyruvate decarboxylase family protein
LOC_Os11g10520.3	C1	1.59	-0.72	0.51	896	2695	11241	6822	783	1116	dehydrogenase, putative, expressed	AT1G77120.1	ADH,ADH1,ATADH,ATADH1	alcohol dehydrogenase 1
LOC_Os11g10520.1	C1	1.58	-0.73	0.5	900	2694	11430	6904	789	1118	dehydrogenase, putative, expressed	AT1G77120.1	ADH,ADH1,ATADH,ATADH1	alcohol dehydrogenase 1
LOC_Os09g31486.2	C3	2.24	-0.17	-0.99	569	2692	642	571	496	250	DnaK family protein, putative, expressed	AT5G09590.1	HSC70-5,MTHSC70-2	mitochondrial HSO70 2
LOC_Os03g04340.1	C3	1.52	-0.47	-1.39	941	2691	194	140	302	115	C-methyltransferase, putative, expressed	AT1G20330.1	CVP1,FRL1,SMT2	sterol methyltransferase 2
LOC_Os11g33120.1	C5	2.39	0.66	0.42	514	2690	2009	3172	2620	3512	respiratory burst oxidase, putative, expressed	AT5G47910.1	ATRBOHD,RBOHD	respiratory burst oxidase homologue D
LOC_Os03g57490.1	C3	1.62	1.23	-0.56	874	2688	23	54	8	6	fasciclin domain containing protein, expressed	AT2G35860.1	FLA16	FASCICLIN-like arabinogalactan protein 16 precursor
LOC_Os02g12810.2	C5	1.48	0.07	0.31	965	2687	972	1020	1278	1587	protein kinase domain containing protein, expressed	AT5G11850.1		Protein kinase superfamily protein
LOC_Os01g37832.3	C5	1.58	0.65	-0.49	896	2686	297	465	297	211	thioredoxin, putative, expressed	AT2G25950.1		Protein of unknown function (DUF1000)
LOC_Os05g38980.1	C3	1.99	0.17	-4.18	673	2672	9	11	121	7	respiratory burst oxidase, putative, expressed	AT5G60010.1		ferric reductase-like transmembrane component family protein
LOC_Os05g15920.1	C5	5.53	2.73	1.92	58	2668	7	47	14	54	glycosyl hydrolase, putative, expressed	AT5G24090.1	ATCHIA,CHIA	chitinase A
LOC_Os09g16330.2	C6	4.23	-1.83	-2.45	142	2666	717	202	1675	307	pleiotropic drug resistance protein, putative, expressed	AT1G15520.1	ABCG40,ATABCG40,ATPDR12,PDR12	pleiotropic drug resistance 12
LOC_Os02g12810.1	C5	1.49	0.07	0.3	945	2660	954	1003	1259	1552	protein kinase domain containing protein, expressed	AT5G11850.1		Protein kinase superfamily protein
LOC_Os01g33090.1	C6	1.79	-0.55	-0.09	767	2657	44	30	14	13		AT2G01210.1		Leucine-rich repeat protein kinase family protein
LOC_Os01g67250.1	C5	1.06	-0.02	0.22	1276	2656	1835	1807	2558	2974	Rad21 / Rec8 like protein, putative, expressed	AT5G16270.1	ATRAD21.3,SYN4	sister chromatid cohesion 1 protein 4
LOC_Os01g72810.1	C3	1.85	-0.48	-2.26	739	2654	4	3	15	3	secreted glycoprotein, putative, expressed	AT1G16905.1		Curculin-like (mannose-binding) lectin family protein
LOC_Os01g14370.2	C1	1.37	-0.02	0.57	1025	2646	803	789	1120	1662	histone acetyltransferase HAC5, putative, expressed	AT1G79000.1	ATHAC1,ATHPCAT2,HAC1,PCAT2	histone acetyltransferase of the CBP family 1
LOC_Os03g16030.1	C5	1.5	0.12	0.1	931	2640	183	198	135	145	hsp20/alpha crystallin family protein, putative, expressed	AT1G53540.1		HSP20-like chaperones superfamily protein
LOC_Os01g65920.1	C3	1.62	-0.15	-1.2	859	2639	296	267	314	137	F-box/LRR-repeat protein 2, putative, expressed	AT1G21410.1	SKP2A	F-box/RNI-like superfamily protein
LOC_Os01g14370.1	C1	1.36	-0.02	0.57	1025	2634	799	786	1116	1660	histone acetyltransferase HAC5, putative, expressed	AT1G79000.1	ATHAC1,ATHPCAT2,HAC1,PCAT2	histone acetyltransferase of the CBP family 1
LOC_Os03g02160.2	C5	1.69	-0.23	0.29	812	2627	2329	1984	1440	1756	zinc finger C-x8-C-x5-C-x3-H type family protein, expressed	AT3G51120.1		DNA binding;zinc ion binding;nucleic acid binding;nucleic acid binding
LOC_Os05g51670.1	C5	2.24	0.95	0.88	555	2626	840	1625	979	1808	NAD dependent epimerase/dehydratase family protein, putative, expressed	AT4G10960.1	UGE5	UDP-D-glucose/UDP-D-galactose 4-epimerase 5
LOC_Os06g45140.3	C5	1.58	0.31	0.25	870	2608	173	214	152	180	bZIP transcription factor domain containing protein, expressed	AT5G24800.1	ATBZIP9,BZIP9,BZO2H2	basic leucine zipper 9
LOC_Os01g67250.2	C5	1.05	-0.03	0.21	1263	2608	1811	1771	2520	2922	Rad21 / Rec8 like protein, putative, expressed	AT5G16270.1	ATRAD21.3,SYN4	sister chromatid cohesion 1 protein 4
LOC_Os11g36340.1	C5	1.45	0.28	0.52	951	2604	651	791	259	371	lymphoid organ expressed yellow head virus receptor protein, putative, expressed	AT2G35880.1		TPX2 (targeting protein for Xklp2) protein family
LOC_Os01g65920.2	C3	1.6	-0.13	-1.11	858	2598	288	264	297	138	F-box/LRR-repeat protein 2, putative, expressed	AT1G21410.1	SKP2A	F-box/RNI-like superfamily protein
LOC_Os03g03510.1	C5	1.61	0.83	-0.39	848	2597	830	1476	927	707	CAMK_KIN1/SNF1/Nim1_like.15 - CAMK includes calcium/calmodulin depedent protein kinases, expressed	AT1G01140.1	CIPK9,PKS6,SnRK3.12	CBL-interacting protein kinase 9
LOC_Os01g36670.1	C6	1.13	-0.94	-0.35	1186	2591	320	167	296	233		AT3G17450.1		hAT dimerisation domain-containing protein
LOC_Os05g10770.1	C5	1.28	0.11	0.19	1057	2575	641	691	773	881	transcription factor jumonji, putative, expressed	AT1G08620.1	PKDM7D	Transcription factor jumonji (jmj) family protein / zinc finger (C5HC2 type) family protein
LOC_Os03g15960.2	C5	1.21	0.24	0.3	1106	2563	218	257	173	213	hsp20/alpha crystallin family protein, putative, expressed	AT1G53540.1		HSP20-like chaperones superfamily protein
LOC_Os03g04050.1	C5	1.72	0.67	0.67	778	2555	552	876	534	851	protein kinase family protein, putative, expressed	AT4G35230.1	BSK1	BR-signaling kinase 1
LOC_Os08g37904.4	C5	1.5	0.36	0.56	902	2548	713	915	853	1256	ZOS8-08 - C2H2 zinc finger protein, expressed	AT1G22310.2	ATMBD8,MBD8	methyl-CPG-binding domain 8
LOC_Os08g37904.2	C5	1.5	0.37	0.56	901	2546	715	921	860	1266	ZOS8-08 - C2H2 zinc finger protein, expressed	AT1G22310.2	ATMBD8,MBD8	methyl-CPG-binding domain 8
LOC_Os05g51670.3	C5	2.23	0.95	0.88	541	2545	823	1590	957	1766	NAD dependent epimerase/dehydratase family protein, putative, expressed	AT4G10960.1	UGE5	UDP-D-glucose/UDP-D-galactose 4-epimerase 5
LOC_Os07g20340.1	C3	1.9	-1.47	-1.62	682	2545	3	1	3	1	heavy metal-associated domain containing protein, expressed	AT5G50740.3		Heavy metal transport/detoxification superfamily protein
LOC_Os06g50050.1	C3	1.52	-0.11	-0.34	884	2545	722	670	923	727	AAA-type ATPase family protein, putative, expressed	AT4G27680.1		P-loop containing nucleoside triphosphate hydrolases superfamily protein
LOC_Os12g37890.1	C5	1.48	0.19	-0.15	912	2543	823	940	1188	1071		AT2G39580.1
LOC_Os03g57490.2	C3	1.61	1.05	-1.21	832	2542	27	56	13	6	fasciclin domain containing protein, expressed	AT2G35860.1	FLA16	FASCICLIN-like arabinogalactan protein 16 precursor
LOC_Os12g37720.1	C5	1.25	-0.25	0.37	1067	2540	1114	936	899	1159	zinc knuckle family protein, expressed	AT5G49930.1	emb1441	zinc knuckle (CCHC-type) family protein
LOC_Os03g03510.2	C5	1.62	0.83	-0.4	828	2537	818	1450	918	697	CAMK_KIN1/SNF1/Nim1_like.15 - CAMK includes calcium/calmodulin depedent protein kinases, expressed	AT1G01140.1	CIPK9,PKS6,SnRK3.12	CBL-interacting protein kinase 9
LOC_Os02g04945.1	C5	1.71	0.44	0.35	776	2536	588	799	902	1153	phosphatidate cytidylyltransferase family protein, putative, expressed	AT3G45040.1		phosphatidate cytidylyltransferase family protein
LOC_Os02g08120.2	C1	1.29	0.49	0.7	1030	2519	1195	1683	2091	3393	calmodulin binding protein, putative, expressed	AT5G57580.1		Calmodulin-binding protein
LOC_Os02g08120.1	C1	1.29	0.5	0.7	1026	2513	1190	1678	2086	3382	calmodulin binding protein, putative, expressed	AT5G57580.1		Calmodulin-binding protein
LOC_Os01g46810.1	C5	1.86	0.09	0.38	689	2510	1094	1167	695	904	viral A-type inclusion protein repeat containing protein, expressed
LOC_Os03g51650.1	C3	2.91	-1.25	-3.25	333	2505	532	224	1988	210	membrane protein, putative, expressed	AT2G36630.1		Sulfite exporter TauE/SafE family protein
LOC_Os08g37904.1	C5	1.49	0.38	0.58	892	2502	713	927	856	1276	ZOS8-08 - C2H2 zinc finger protein, expressed	AT1G22310.2	ATMBD8,MBD8	methyl-CPG-binding domain 8
LOC_Os08g37904.3	C5	1.49	0.38	0.58	891	2501	714	928	854	1276	ZOS8-08 - C2H2 zinc finger protein, expressed	AT1G22310.2	ATMBD8,MBD8	methyl-CPG-binding domain 8
LOC_Os07g26640.1	C3	1.12	-0.4	-2.26	1147	2495	955	723	1193	249	aquaporin protein, putative, expressed	AT2G37170.1	PIP2;2,PIP2B	plasma membrane intrinsic protein 2
LOC_Os03g45730.1	C5	3.33	0.71	0.09	247	2492	343	559	653	697	DNA-binding protein-like, putative, expressed	AT5G47430.3		DWNN domain, a CCHC-type zinc finger
LOC_Os11g04480.1	C3	1.33	-0.46	-1.63	992	2487	707	514	830	268	peflin, putative, expressed	AT3G10300.3		Calcium-binding EF-hand family protein
LOC_Os07g38090.1	C5	1.9	-0.01	0.51	666	2483	683	679	791	1124	zinc finger family protein, putative, expressed	AT2G41900.1		CCCH-type zinc finger protein with ARM repeat domain
LOC_Os07g38090.2	C5	1.9	-0.01	0.51	664	2480	682	678	791	1123	zinc finger family protein, putative, expressed	AT2G41900.1		CCCH-type zinc finger protein with ARM repeat domain
LOC_Os10g41520.1	C1	1.14	0.57	0.69	1120	2476	628	930	817	1317	casein kinase II subunit beta-4, putative, expressed	AT2G44680.1	CKB4	casein kinase II beta subunit 4
LOC_Os10g41520.2	C1	1.15	0.57	0.69	1118	2475	627	928	816	1316	casein kinase II subunit beta-4, putative, expressed	AT2G44680.1	CKB4	casein kinase II beta subunit 4
LOC_Os08g37904.5	C5	1.49	0.37	0.55	880	2470	699	901	843	1234	ZOS8-08 - C2H2 zinc finger protein, expressed	AT1G22310.2	ATMBD8,MBD8	methyl-CPG-binding domain 8
LOC_Os02g31150.1	C1	1.05	0.41	0.6	1185	2456	812	1076	888	1348	zinc finger, C3HC4 type domain containing protein, expressed	AT3G26730.1		RING/U-box superfamily protein
LOC_Os04g57550.1	C3	1.03	-0.01	-1.43	1203	2453	1501	1493	1151	426	amine oxidase, flavin-containing, domain containing protein, expressed	AT3G59050.1	ATPAO3,PAO3	polyamine oxidase 3
LOC_Os02g56690.1	C5	8.45	5.05	2.72	7	2449	11	367	9	59	dihydroflavonol-4-reductase, putative, expressed	AT1G15950.1	ATCCR1,CCR1,IRX4	cinnamoyl coa reductase 1
LOC_Os11g10520.2	C1	1.58	-0.75	0.45	821	2448	11405	6797	786	1072	dehydrogenase, putative, expressed	AT1G77120.1	ADH,ADH1,ATADH,ATADH1	alcohol dehydrogenase 1
LOC_Os02g12810.4	C5	1.5	0.1	0.34	858	2436	881	942	1143	1448	protein kinase domain containing protein, expressed	AT5G11850.1		Protein kinase superfamily protein
LOC_Os12g04240.1	C3	1.31	-0.47	-1.58	979	2436	702	508	817	273	peflin, putative, expressed	AT3G10300.3		Calcium-binding EF-hand family protein
LOC_Os01g24030.1	C5	4.56	2.34	0.85	103	2434	59	300	53	95	AMP-binding enzyme, putative, expressed	AT1G20560.1	AAE1	acyl activating enzyme 1
LOC_Os02g13960.1	C3	1.63	-0.39	-0.51	784	2430	1045	796	989	697	spotted leaf 11, putative, expressed	AT1G29340.1	ATPUB17,PUB17	plant U-box 17
LOC_Os08g37904.6	C5	1.54	0.38	0.62	831	2421	665	863	779	1195	ZOS8-08 - C2H2 zinc finger protein, expressed	AT1G22310.2	ATMBD8,MBD8	methyl-CPG-binding domain 8
LOC_Os04g42420.3	C5	2.26	0.8	-0.29	505	2418	1104	1918	1570	1286	nodulin, putative, expressed	AT1G80530.1		Major facilitator superfamily protein
LOC_Os03g44150.1	C6	1.11	-0.36	-0.65	1116	2416	599	466	570	362	aminotransferase, putative, expressed	AT5G46180.1	DELTA-OAT	ornithine-delta-aminotransferase
LOC_Os10g37480.1	C5	1.22	-0.08	-0.1	1035	2416	664	629	750	702	STE_PAK_Ste20_STLK.6 - STE kinases include homologs to sterile 7, sterile 11 and sterile 20 from yeast, expressed	AT4G10730.1		Protein kinase superfamily protein
LOC_Os11g02300.2	C6	2.55	-0.4	-0.95	412	2412	1877	1418	4325	2242	CPuORF36 - conserved peptide uORF-containing transcript, expressed	AT3G51630.1	ATWNK5,WNK5,ZIK1	with no lysine (K) kinase 5
LOC_Os10g39200.1	C5	1.22	-0.2	-0.07	1032	2411	998	869	1066	1014
LOC_Os06g03520.1	C1	2.89	2.67	4.43	326	2408	60	382	40	865	DUF581 domain containing protein, expressed	AT4G17670.1		Protein of unknown function (DUF581)
LOC_Os05g41900.1	C5	1.56	0.33	0.65	817	2406	1457	1828	1548	2435	translation initiation factor SUI1, putative, expressed	AT1G54290.1		Translation initiation factor SUI1 family protein
LOC_Os01g03520.1	C1	1.04	-0.17	0.47	1172	2403	713	632	778	1078	ubiquitin conjugating enzyme protein, putative, expressed	AT2G16920.1	PFU2,UBC23	ubiquitin-conjugating enzyme 23
LOC_Os02g46690.1	C1	1.16	0.94	2.55	1073	2391	12	23	4	25	OsFBD8 - F-box and FBD domain containing protein, expressed	AT1G06630.1		F-box/RNI-like superfamily protein
LOC_Os01g39260.1	C5	1.16	0.24	-0.06	1068	2391	1407	1662	2086	2003	OsFtsH5 FtsH protease, homologue of AtFtsH4, expressed	AT2G26140.1	ftsh4	FTSH protease 4
LOC_Os06g33570.1	C5	1.86	0.41	0.42	657	2386	777	1035	827	1104	cyclic nucleotide-gated ion channel 1, putative, expressed	AT5G53130.1	ATCNGC1,CNGC1	cyclic nucleotide gated channel 1
LOC_Os12g02810.1	C5	1.4	1.32	0.16	900	2382	184	460	198	221	protein kinase domain containing protein, expressed	AT5G01020.1		Protein kinase superfamily protein
LOC_Os07g12780.1	C3	3.24	-0.49	-0.73	252	2380	123	88	396	238	cyclin, putative, expressed	AT3G05327.1		Cyclin family protein
LOC_Os02g27950.1	C5	1.22	0.1	0.19	1018	2379	693	741	839	953	ataxin-2 related protein, putative, expressed	AT3G14010.4	CID4	CTC-interacting domain 4
LOC_Os02g27950.2	C5	1.22	0.09	0.19	1018	2378	693	741	839	953	ataxin-2 related protein, putative, expressed	AT3G14010.1	CID4	CTC-interacting domain 4
LOC_Os07g09420.1	C3	2.74	-0.01	-0.45	355	2371	355	352	265	194	ATPase, putative, expressed	AT5G40010.1	AATP1	AAA-ATPase 1
LOC_Os05g50480.1	C5	1.71	0.54	0.42	724	2364	918	1336	942	1258	protein of unknown function DUF1296 domain containing protein, expressed	AT1G29370.1		Kinase-related protein of unknown function (DUF1296)
LOC_Os10g39200.4	C5	1.23	-0.21	-0.08	1002	2355	970	838	1036	979
LOC_Os10g39200.2	C5	1.24	-0.21	-0.09	997	2354	970	837	1040	974
LOC_Os10g21560.1	C3	1.82	0.32	-0.65	669	2353	550	688	813	518	no apical meristem protein, putative, expressed	AT3G10500.1	anac053,NAC053	NAC domain containing protein 53
LOC_Os10g39200.3	C5	1.24	-0.21	-0.1	993	2350	969	836	1038	971
LOC_Os01g65650.1	C3	3.07	0.73	-1.95	279	2348	248	411	446	115	receptor-like protein kinase HAIKU2 precursor, putative, expressed	AT1G72180.1		Leucine-rich receptor-like protein kinase family protein
LOC_Os03g17010.1	C5	1.62	0.87	0.75	761	2346	1038	1891	1404	2355	RNA recognition motif containing protein, putative, expressed	AT5G59950.1		RNA-binding (RRM/RBD/RNP motifs) family protein
LOC_Os05g37970.1	C5	1.45	0.63	-0.41	856	2339	62	95	64	48	universal stress protein domain containing protein, putative, expressed	AT3G53990.1		Adenine nucleotide alpha hydrolases-like superfamily protein
LOC_Os11g02830.1	C5	1.38	1.37	0.21	901	2338	176	455	187	217	protein kinase domain containing protein, expressed	AT5G01020.1		Protein kinase superfamily protein
LOC_Os02g05320.5	C5	1.76	0.47	0.28	690	2335	547	760	880	1068	phosphatidate cytidylyltransferase family protein, putative, expressed	AT3G45040.1		phosphatidate cytidylyltransferase family protein
LOC_Os12g04240.2	C3	1.24	-0.49	-1.5	992	2335	705	501	777	275	peflin, putative, expressed	AT3G10300.3		Calcium-binding EF-hand family protein
LOC_Os11g02830.2	C5	1.38	1.37	0.21	898	2332	176	454	187	217	protein kinase domain containing protein, expressed	AT5G01020.1		Protein kinase superfamily protein
LOC_Os06g40650.1	C5	1.27	0.13	0.21	964	2326	1559	1701	1993	2302	copine-1, putative, expressed	AT5G14420.1	RGLG2	RING domain ligase2
LOC_Os06g43790.1	C1	1.41	0.5	0.88	875	2325	969	1366	1240	2289	transcription initiation factor TFIID subunit 1, putative, expressed	AT1G32750.1	GTD1,HAC13,HAF01,HAF1,TAF1	HAC13 protein (HAC13)
LOC_Os06g09660.1	C1	1.75	-0.04	1.05	692	2323	191	186	135	279	auxin response factor, putative, expressed	AT5G20730.2	ARF7,BIP,IAA21,IAA23,IAA25,MSG1,NPH4,TIR5	Transcriptional factor B3 family protein / auxin-responsive factor AUX/IAA-related
LOC_Os12g02250.1	C6	2.47	-0.36	-0.92	420	2321	1898	1476	4382	2319	STE_PAK_Ste20_Slob_Wnk.3 - STE kinases include homologs to sterile 7, sterile 11 and sterile 20 from yeast, expressed	AT3G51630.1	ATWNK5,WNK5,ZIK1	with no lysine (K) kinase 5
LOC_Os03g08830.1	C5	1.09	0.09	-0.05	1088	2320	473	502	440	426	WD domain, G-beta repeat domain containing protein, expressed	AT5G10940.2		transducin family protein / WD-40 repeat family protein
LOC_Os06g40650.3	C5	1.27	0.13	0.21	955	2302	1540	1690	1977	2289	copine-1, putative, expressed	AT5G14420.1	RGLG2	RING domain ligase2
LOC_Os02g30730.2	C5	1.41	0.3	0.37	865	2300	744	916	933	1210	SART-1 family protein, putative, expressed	AT5G16780.1	DOT2,MDF	SART-1 family
LOC_Os01g36840.1	C5	1.69	0.18	-0.1	712	2299	368	417	507	473	ATP-binding region, ATPase-like domain containing protein, expressed	AT1G19100.1		Histidine kinase-, DNA gyrase B-, and HSP90-like ATPase family protein
LOC_Os04g36660.1	C5	1.63	0.36	0.79	743	2296	1537	1970	1851	3207	calmodulin binding protein, putative, expressed	AT5G57580.1		Calmodulin-binding protein
LOC_Os03g17010.2	C5	1.6	0.86	0.72	755	2293	1035	1877	1429	2346	RNA recognition motif containing protein, putative, expressed	AT5G59950.1		RNA-binding (RRM/RBD/RNP motifs) family protein
LOC_Os02g30730.1	C5	1.41	0.29	0.37	860	2289	744	909	933	1208	SART-1 family protein, putative, expressed	AT5G16780.1	DOT2,MDF	SART-1 family
LOC_Os01g36840.2	C5	1.69	0.19	-0.11	710	2287	364	416	505	469	ATP-binding region, ATPase-like domain containing protein, expressed	AT1G19100.1		Histidine kinase-, DNA gyrase B-, and HSP90-like ATPase family protein
LOC_Os06g22650.1	C5	1.54	0.53	-0.09	782	2279	478	689	656	617	VHS and GAT domain containing protein, expressed	AT4G32760.2		ENTH/VHS/GAT family protein
LOC_Os02g05630.2	C5	1.76	0.29	0.16	672	2278	1424	1743	2489	2785	protein phosphatase 2C, putative, expressed	AT4G31750.1	WIN2	HOPW1-1-interacting 2
LOC_Os05g33050.1	C5	1.62	-0.26	0.24	740	2277	455	379	508	599	ABTB1 - Armadillo repeats with a Bric-a-Brac, Tramtrack, Broad Complex BTB domain, expressed	AT5G19330.1	ARIA	ARM repeat protein interacting with ABF2
LOC_Os06g14750.1	C5	1.35	0.11	-0.16	891	2276	1258	1362	1442	1294	phosphatidylinositol-4-phosphate 5-Kinase family protein, putative, expressed	AT3G14270.1	FAB1B	phosphatidylinositol-4-phosphate 5-kinase family protein
LOC_Os03g17010.3	C5	1.62	0.86	0.72	738	2274	1017	1841	1398	2307	RNA recognition motif containing protein, putative, expressed	AT5G59950.1		RNA-binding (RRM/RBD/RNP motifs) family protein
LOC_Os04g42420.1	C5	2.11	0.8	-0.3	527	2272	1262	2191	1811	1470	nodulin, putative, expressed	AT1G80530.1		Major facilitator superfamily protein
LOC_Os11g36430.2	C5	1.26	0.42	0.13	948	2266	896	1199	1158	1263	zinc finger, C3HC4 type domain containing protein, expressed	AT5G22000.1	RHF2A	RING-H2 group F2A
LOC_Os10g21560.2	C3	1.79	0.34	-0.64	655	2265	538	682	799	514	no apical meristem protein, putative, expressed	AT3G10500.1	anac053,NAC053	NAC domain containing protein 53
LOC_Os04g38610.2	C5	2.44	1.02	0.31	418	2262	236	479	268	333	RAN guanine nucleotide release factor, putative, expressed	AT1G69680.1		Mog1/PsbP/DUF1795-like photosystem II reaction center PsbP family protein
LOC_Os05g44310.1	C6	1.04	-0.29	-0.66	1101	2259	1696	1383	1501	948	vesicle-fusing ATPase, putative, expressed	AT4G04910.1	NSF	AAA-type ATPase family protein
LOC_Os06g40650.4	C5	1.25	0.11	0.21	951	2258	1525	1650	1929	2228	copine-1, putative, expressed	AT5G14420.1	RGLG2	RING domain ligase2
LOC_Os12g40520.1	C5	1.66	0.02	0.25	714	2257	729	741	721	857	MATH domain containing protein, expressed	AT1G04300.1		TRAF-like superfamily protein
LOC_Os03g16040.1	C5	1.75	0.13	0.04	670	2256	136	149	107	110	hsp20/alpha crystallin family protein, putative, expressed	AT1G53540.1		HSP20-like chaperones superfamily protein
LOC_Os04g38610.3	C5	2.47	1.04	0.31	406	2255	227	466	257	320	RAN guanine nucleotide release factor, putative, expressed	AT1G69680.1		Mog1/PsbP/DUF1795-like photosystem II reaction center PsbP family protein
LOC_Os11g02300.1	C6	2.45	-0.4	-0.94	411	2253	1894	1433	4361	2281	CPuORF36 - conserved peptide uORF-containing transcript, expressed	AT3G51630.1	ATWNK5,WNK5,ZIK1	with no lysine (K) kinase 5
LOC_Os07g49030.1	C5	1.53	0.44	0.53	780	2248	701	952	900	1302	PHD-finger family protein, expressed	AT3G05670.1		RING/U-box protein
LOC_Os08g08830.1	C5	1.27	0.56	0.44	932	2248	715	1051	967	1315		AT4G04885.1	PCFS4	PCF11P-similar protein 4
LOC_Os11g33120.3	C5	2.34	0.69	0.43	443	2248	1661	2685	2212	2984	respiratory burst oxidase, putative, expressed	AT5G47910.1	ATRBOHD,RBOHD	respiratory burst oxidase homologue D
LOC_Os03g55280.1	C1	2.3	1.47	1.95	456	2244	140	386	36	137	semialdehyde dehydrogenase, NAD binding domain containing protein, putative, expressed	AT1G14810.1		semialdehyde dehydrogenase family protein
LOC_Os05g51670.2	C5	2.3	0.96	1	454	2233	670	1303	726	1450	NAD dependent epimerase/dehydratase family protein, putative, expressed	AT4G23920.1	ATUGE2,UGE2	UDP-D-glucose/UDP-D-galactose 4-epimerase 2
LOC_Os10g25200.1	C1	1.05	-0.05	0.48	1076	2229	797	771	908	1270		AT1G72390.1
LOC_Os07g49030.2	C5	1.52	0.44	0.53	776	2228	676	915	864	1247	PHD-finger family protein, expressed	AT3G05670.1		RING/U-box protein
LOC_Os06g04390.1	C3	2.96	0.02	-0.5	286	2220	846	854	1107	780		AT4G22740.1		glycine-rich protein
LOC_Os02g15880.1	C5	1.64	0.24	0.44	710	2212	862	1020	1184	1604	CPuORF16 - conserved peptide uORF-containing transcript, expressed	AT1G64140.1
LOC_Os03g17084.1	C5	1.18	-0.1	0.45	979	2211	1140	1065	1076	1466	Core histone H2A/H2B/H3/H4 domain containing protein, putative, expressed	AT3G45980.1	H2B,HTB9	Histone superfamily protein
LOC_Os01g40990.2	C1	1	-0.07	0.5	1102	2211	1188	1129	1163	1640		AT2G25730.2
LOC_Os01g40990.3	C1	1	-0.08	0.49	1102	2210	1188	1127	1164	1635		AT2G25730.2
LOC_Os03g07600.1	C1	1.45	1.13	1.51	806	2209	51	111	44	125	calcium-binding protein, putative, expressed	AT5G47540.1		Mo25 family protein
LOC_Os05g41900.3	C5	1.61	0.25	0.68	723	2209	1339	1590	1400	2241	translation initiation factor SUI1, putative, expressed	AT1G54290.1		Translation initiation factor SUI1 family protein
LOC_Os02g05630.1	C5	1.76	0.33	0.15	649	2195	1380	1731	2444	2705	protein phosphatase 2C, putative, expressed	AT4G31750.1	WIN2	HOPW1-1-interacting 2
LOC_Os02g05400.2	C5	1.84	0.43	0.37	611	2189	465	625	678	878	transmembrane protein 15, putative, expressed	AT3G45040.1		phosphatidate cytidylyltransferase family protein
LOC_Os05g41900.2	C5	1.53	0.2	0.68	759	2189	1460	1682	1443	2305	translation initiation factor SUI1, putative, expressed	AT1G54290.1		Translation initiation factor SUI1 family protein
LOC_Os03g16020.1	C5	1.59	0.16	-0.04	724	2187	136	152	111	109	hsp20/alpha crystallin family protein, putative, expressed	AT1G53540.1		HSP20-like chaperones superfamily protein
LOC_Os07g05610.1	C5	1.02	0.32	0.54	1081	2186	891	1109	1112	1615	zinc ion binding protein, putative, expressed	AT1G17210.1	ATILP1,ILP1	IAP-like protein 1
LOC_Os07g05610.3	C5	1.02	0.32	0.54	1081	2185	891	1109	1112	1614	zinc ion binding protein, putative, expressed	AT1G17210.1	ATILP1,ILP1	IAP-like protein 1
LOC_Os05g34650.1	C5	1.09	0.84	0.32	1028	2181	1157	2077	2220	2780	DUF647 domain containing protein, putative, expressed	AT5G49820.1	EMB1879,RUS6	Protein of unknown function, DUF647
LOC_Os10g35380.1	C5	1.16	0.11	0.38	972	2179	686	740	855	1115		AT1G61030.1		WAPL (Wings apart-like protein regulation of heterochromatin) protein
LOC_Os03g16800.2	C1	1.12	0.46	0.75	1002	2178	1309	1805	1532	2583	clathrin assembly protein, putative, expressed	AT2G25430.1		epsin N-terminal homology (ENTH) domain-containing protein / clathrin assembly protein-related
LOC_Os02g15880.2	C5	1.62	0.24	0.43	707	2178	852	1009	1172	1583	CPuORF16 - conserved peptide uORF-containing transcript, expressed	AT1G64140.1
LOC_Os01g13760.1	C3	1.02	-0.16	-1.78	1076	2178	1608	1440	3151	918	dnaJ domain containing protein, expressed	AT2G20560.1		DNAJ heat shock family protein
LOC_Os08g15444.1	C6	1.13	-0.49	-0.34	996	2176	1129	802	1260	997
LOC_Os05g37970.3	C1	1.47	0.91	2.14	785	2172	37	69	4	19	universal stress protein domain containing protein, putative, expressed	AT3G53990.1		Adenine nucleotide alpha hydrolases-like superfamily protein
LOC_Os05g23670.1	C5	1.78	-0.02	0.28	632	2167	336	332	476	577	transcription factor jumonji, putative, expressed	AT1G08620.1	PKDM7D	Transcription factor jumonji (jmj) family protein / zinc finger (C5HC2 type) family protein
LOC_Os02g08490.1	C3	2.24	-0.19	-1.63	457	2156	275	240	392	127	chaperone protein clpB 1, putative, expressed	AT2G25140.1	CLPB-M,CLPB4,HSP98.7	casein lytic proteinase B4
LOC_Os08g33320.1	C5	1.13	-0.13	-0.04	981	2153	1449	1324	1833	1788		AT5G52530.1		dentin sialophosphoprotein-related
LOC_Os09g31090.2	C3	1	-0.46	-0.87	1071	2149	573	416	520	285	HECT-domain domain containing protein, expressed	AT4G12570.1	UPL5	ubiquitin protein ligase 5
LOC_Os02g05630.3	C5	1.78	0.34	0.16	624	2146	1331	1690	2359	2642	protein phosphatase 2C, putative, expressed	AT4G31750.1	WIN2	HOPW1-1-interacting 2
LOC_Os02g12810.3	C5	1.61	-0.01	0.25	703	2146	706	699	928	1101	protein kinase domain containing protein, expressed	AT5G11850.1		Protein kinase superfamily protein
LOC_Os01g73530.2	C3	1.18	-0.26	-0.25	946	2142	1363	1140	1904	1601	ABC transporter, ATP-binding protein, putative, expressed	AT4G39850.1	ACN2,AtABCD1,CTS,PED3,PXA1	peroxisomal ABC transporter 1
LOC_Os04g39980.1	C5	1.94	-0.24	0.16	557	2142	178	150	57	64	gibberellin 20 oxidase 2, putative, expressed	AT1G14130.1		2-oxoglutarate (2OG) and Fe(II)-dependent oxygenase superfamily protein
LOC_Os02g33580.1	C3	1.83	-0.18	-0.97	598	2133	1610	1420	3143	1607	digalactosyldiacylglycerol synthase, chloroplast precursor, putative, expressed	AT3G11670.1	DGD1	UDP-Glycosyltransferase superfamily protein
LOC_Os07g38580.1	C3	1.79	0.16	-0.35	614	2126	464	517	680	534	zinc finger family protein, putative, expressed	AT1G20110.1		RING/FYVE/PHD zinc finger superfamily protein
LOC_Os02g13850.1	C5	2.07	1.46	1.04	505	2121	316	866	228	468	leucine-rich repeat-containing protein kinase family protein, putative, expressed	AT1G53440.1		Leucine-rich repeat transmembrane protein kinase
LOC_Os04g14510.2	C5	1.34	0.11	-0.04	838	2114	864	935	1548	1505		AT1G32810.2		RING/FYVE/PHD zinc finger superfamily protein
LOC_Os02g31030.2	C1	2.47	0.72	3.88	382	2113	166	273	47	694	glycerophosphoryl diester phosphodiesterase family protein, putative, expressed	AT3G02040.1	SRG3	senescence-related gene 3
LOC_Os02g31030.1	C1	2.47	0.72	3.88	382	2113	166	273	47	694	glycerophosphoryl diester phosphodiesterase family protein, putative, expressed	AT3G02040.1	SRG3	senescence-related gene 3
LOC_Os02g03890.2	C5	1.06	0.55	0.49	1014	2110	673	988	679	951	nuclear transport factor 2, putative, expressed	AT5G43960.1		Nuclear transport factor 2 (NTF2) family protein with RNA binding (RRM-RBD-RNP motifs) domain
LOC_Os05g37970.2	C1	1.48	0.88	2.09	752	2105	36	67	4	18	universal stress protein domain containing protein, putative, expressed	AT3G53990.1		Adenine nucleotide alpha hydrolases-like superfamily protein
LOC_Os01g13160.1	C5	1.5	0.49	0.29	745	2103	915	1282	913	1120		AT3G16270.1		ENTH/VHS family protein
LOC_Os08g39080.1	C5	1.41	0.26	0.47	790	2101	1340	1603	1747	2416	tetratricopeptide repeat domain containing protein, expressed	AT5G56290.1	ATPEX5,PEX5	peroxin 5
LOC_Os03g48300.1	C3	1.44	-0.14	-0.27	773	2100	1045	951	2567	2126	histidine acid phosphatase, putative, expressed	AT5G15070.1		Phosphoglycerate mutase-like family protein
LOC_Os05g48810.1	C3	2.24	-0.14	-1.04	443	2099	151	137	215	104	dnaJ domain containing protein, expressed	AT2G20560.1		DNAJ heat shock family protein
LOC_Os04g14510.1	C5	1.32	0.11	-0.04	842	2099	863	935	1546	1507		AT1G32810.2		RING/FYVE/PHD zinc finger superfamily protein
LOC_Os07g39470.1	C5	1.47	0.39	0.99	755	2096	1619	2116	1595	3159	gibberellin response modulator protein, putative, expressed	AT1G50600.1	SCL5	scarecrow-like 5
LOC_Os02g44770.1	C6	2.03	-0.77	-1.05	514	2090	29	17	49	24	uncharacterized mscS family protein, putative, expressed	AT3G14810.1	MSL5	mechanosensitive channel of small conductance-like 5
LOC_Os03g22160.1	C3	1.19	0.23	-0.27	918	2089	1216	1429	2938	2429	relA-SpoT like protein RSH1, putative, expressed	AT4G02260.2	AT-RSH1,ATRSH1,RSH1	RELA/SPOT homolog 1
LOC_Os02g50320.2	C3	1.86	-0.2	-1.55	572	2084	135	118	153	52	ATMAP70 protein, putative, expressed	AT1G24764.1	ATMAP70-2,MAP70-2	microtubule-associated proteins 70-2
LOC_Os02g50320.1	C3	1.87	-0.2	-1.55	572	2084	135	118	153	52	ATMAP70 protein, putative, expressed	AT1G24764.1	ATMAP70-2,MAP70-2	microtubule-associated proteins 70-2
LOC_Os07g45070.1	C1	1.32	-0.06	0.97	836	2083	1011	970	834	1638	FAT domain-containing protein, putative, expressed	AT2G17930.1		Phosphatidylinositol 3- and 4-kinase family protein with FAT domain
LOC_Os02g05400.1	C5	1.83	0.44	0.38	587	2083	437	593	640	834	transmembrane protein 15, putative, expressed	AT3G45040.1		phosphatidate cytidylyltransferase family protein
LOC_Os03g63330.1	C5	2.91	0.81	1.62	275	2063	222	389	50	153	aspartokinase, chloroplast precursor, putative, expressed	AT5G13280.1	AK,AK-LYS1,AK1	aspartate kinase 1
LOC_Os01g71624.1	C5	5.43	2.81	-1.29	48	2061	14	96	438	179
LOC_Os01g13520.1	C3	1.11	-1.02	-1.92	954	2053	401	198	459	122	auxin response factor 1, putative, expressed	AT2G46530.1	ARF11	auxin response factor 11
LOC_Os11g47520.1	C1	2.69	4.96	5	318	2051	6	180	8	271	glycosyl hydrolase, putative, expressed	AT5G24090.1	ATCHIA,CHIA	chitinase A
LOC_Os05g32630.1	C5	2.04	0.75	0.02	497	2045	679	1141	700	711	mitochondrial carrier protein, putative, expressed	AT3G05290.1	PNC1	peroxisomal adenine nucleotide carrier 1
LOC_Os01g62420.2	C3	1.58	-0.42	-1.27	684	2045	130	98	145	60	triosephosphate isomerase, cytosolic, putative, expressed	AT3G55440.1	ATCTIMC,CYTOTPI,TPI	triosephosphate isomerase
LOC_Os05g41900.4	C5	1.62	0.22	0.7	667	2043	1246	1454	1271	2069	translation initiation factor SUI1, putative, expressed	AT1G54290.1		Translation initiation factor SUI1 family protein
LOC_Os02g03890.1	C5	1.05	0.53	0.48	988	2039	663	958	660	921	nuclear transport factor 2, putative, expressed	AT5G43960.1		Nuclear transport factor 2 (NTF2) family protein with RNA binding (RRM-RBD-RNP motifs) domain
LOC_Os01g67420.1	C5	2.88	0.86	0.09	275	2023	185	337	91	97	lipase, putative, expressed	AT1G05790.1		lipase class 3 family protein
LOC_Os05g49290.1	C5	1.57	0.5	0.13	681	2018	876	1243	976	1070	3-ketoacyl-CoA synthase, putative, expressed	AT1G19440.1	KCS4	3-ketoacyl-CoA synthase 4
LOC_Os08g43090.1	C3	1.05	0.74	-0.58	969	2001	741	1241	1324	885	bZIP family transcription factor, putative, expressed	AT4G38900.2		Basic-leucine zipper (bZIP) transcription factor family protein
LOC_Os08g06330.1	C3	1.31	-0.2	-0.31	804	1996	162	141	213	172	zinc finger C-x8-C-x5-C-x3-H type family protein, expressed	AT1G32360.1		Zinc finger (CCCH-type) family protein
LOC_Os04g33490.1	C6	1.47	-0.61	-0.82	719	1996	441	289	384	218	neutral/alkaline invertase, putative, expressed	AT5G22510.1	At-A/N-InvE,INV-E	alkaline/neutral invertase
LOC_Os07g36544.2	C5	4.84	1.44	0.61	70	1994	127	344	66	101	serine/threonine-protein kinase receptor precursor, putative, expressed	AT4G21380.1	ARK3,RK3	receptor kinase 3
LOC_Os07g36544.1	C5	4.86	1.45	0.61	68	1992	127	345	66	101	serine/threonine-protein kinase receptor precursor, putative, expressed	AT4G21380.1	ARK3,RK3	receptor kinase 3
LOC_Os05g46490.1	C5	2.17	0.99	0.83	443	1992	490	976	511	907	mov34 family protein, putative, expressed	AT1G80210.1		Mov34/MPN/PAD-1 family protein
LOC_Os10g07114.1	C3	2.43	1.12	-2.16	369	1990	15	33	37	8
LOC_Os02g17870.1	C5	1.42	0.47	0.61	744	1989	501	696	793	1210	microfibrillar-associated protein 1, putative, expressed	AT4G08580.1		microfibrillar-associated protein-related
LOC_Os02g38980.5	C5	1.24	0.21	0	840	1988	900	1044	1612	1615	bromodomain domain containing protein, expressed	AT3G27260.1	GTE8	global transcription factor group E8
LOC_Os05g13580.1	C3	1.72	0.13	-0.72	602	1988	222	243	1158	703	OsCML18 - Calmodulin-related calcium sensor protein, expressed	AT5G37770.1	CML24,TCH2	EF hand calcium-binding protein family
LOC_Os01g73530.1	C3	1.2	-0.23	-0.29	862	1983	1269	1081	1790	1468	ABC transporter, ATP-binding protein, putative, expressed	AT4G39850.1	ACN2,AtABCD1,CTS,PED3,PXA1	peroxisomal ABC transporter 1
LOC_Os06g06470.1	C5	1.47	0.96	0.8	714	1982	1130	2191	366	637	U-box domain containing heat shock protein, putative, expressed	AT4G12400.2		stress-inducible protein, putative
LOC_Os02g50820.1	C3	1.02	-0.35	-1.7	974	1979	13	11	10	3	nucleobase-ascorbate transporter, putative, expressed	AT5G62890.1		Xanthine/uracil permease family protein
LOC_Os02g47110.3	C5	1.98	0.46	-0.09	503	1978	274	377	349	328	ADP-ribosylation factor, putative, expressed	AT5G17060.1	ARFB1B,ATARFB1B	ADP-ribosylation factor B1B
LOC_Os03g58790.1	C1	2.4	-0.18	1.14	375	1977	717	635	297	654	ATPase, putative, expressed	AT3G28580.1		P-loop containing nucleoside triphosphate hydrolases superfamily protein
LOC_Os06g43120.1	C3	1.31	0.09	-0.41	798	1976	834	885	1144	859	zinc finger C-x8-C-x5-C-x3-H type family protein, expressed	AT1G21580.1		Zinc finger C-x8-C-x5-C-x3-H type family protein
LOC_Os08g39080.2	C5	1.39	0.27	0.48	751	1970	1284	1548	1695	2369	tetratricopeptide repeat domain containing protein, expressed	AT5G56290.1	ATPEX5,PEX5	peroxin 5
LOC_Os08g38880.1	C5	2.12	-0.18	-0.27	452	1969	386	341	1088	903	WD-40 repeat family protein, putative, expressed	AT1G55680.1		Transducin/WD40 repeat-like superfamily protein
LOC_Os08g38880.2	C5	2.13	-0.18	-0.27	451	1968	386	340	1083	901	WD-40 repeat family protein, putative, expressed	AT1G55680.1		Transducin/WD40 repeat-like superfamily protein
LOC_Os01g71624.4	C5	5.46	2.82	-1.32	45	1966	13	94	428	171
LOC_Os05g33430.1	C5	6.96	2.19	0.65	16	1964	3	12	3	4	xyloglucanase inhibitor, putative, expressed	AT1G03220.1		Eukaryotic aspartyl protease family protein
LOC_Os05g01760.1	C3	1.3	0.2	-0.38	795	1964	953	1093	1262	972	lysine ketoglutarate reductase trans-splicing related 1, putative, expressed	AT1G67850.1		Protein of unknown function (DUF707)
LOC_Os04g45930.3	C5	1.02	0.2	0.26	970	1964	833	959	1401	1673	RNA recognition motif containing protein, expressed	AT2G44710.1		RNA-binding (RRM/RBD/RNP motifs) family protein
LOC_Os08g38880.4	C5	2.12	-0.18	-0.27	452	1960	384	339	1080	896	WD-40 repeat family protein, putative, expressed	AT1G55680.1		Transducin/WD40 repeat-like superfamily protein
LOC_Os10g39780.1	C5	1.73	0.46	-0.07	592	1959	356	491	325	309	protein phosphatase 2C, putative, expressed	AT4G38520.1		Protein phosphatase 2C family protein
LOC_Os08g15444.2	C6	1.17	-0.49	-0.3	869	1952	991	704	1092	889
LOC_Os10g39780.3	C5	1.73	0.47	-0.07	590	1951	354	490	325	308	protein phosphatase 2C, putative, expressed	AT3G51370.1		Protein phosphatase 2C family protein
LOC_Os04g58880.1	C3	1.35	0.07	-0.33	764	1950	679	712	939	746	exo70 exocyst complex subunit, putative, expressed	AT5G03540.1	ATEXO70A1,EXO70A1	exocyst subunit exo70 family protein A1
LOC_Os01g24030.2	C5	5.63	3.04	1.17	39	1950	26	210	19	43	AMP-binding enzyme, putative, expressed	AT1G20560.1	AAE1	acyl activating enzyme 1
LOC_Os02g48790.1	C1	1.03	-0.33	0.38	952	1942	1356	1082	1731	2260	AML1, putative, expressed	AT1G29400.1	AML5,ML5	MEI2-like protein 5
LOC_Os03g15480.1	C5	1.12	-0.19	0.14	890	1940	1157	1016	1015	1114	heat shock protein DnaJ, putative, expressed	AT5G22080.1		Chaperone DnaJ-domain superfamily protein
LOC_Os09g10930.2	C5	1.01	0.09	0.13	960	1935	919	977	1220	1337	gamma response I protein, putative, expressed	AT3G52120.1		SWAP (Suppressor-of-White-APricot)/surp domain-containing protein / D111/G-patch domain-containing protein
LOC_Os11g01869.1	C5	1.68	0.65	0.4	602	1932	505	792	405	535	double-stranded RNA binding motif containing protein, expressed	AT1G09700.1	DRB1,HYL1	dsRNA-binding domain-like superfamily protein
LOC_Os02g47110.1	C5	2.04	0.44	-0.19	470	1927	268	363	346	304	ADP-ribosylation factor, putative, expressed	AT5G17060.1	ARFB1B,ATARFB1B	ADP-ribosylation factor B1B
LOC_Os02g09720.1	C5	2.38	-0.25	0.05	370	1927	748	628	489	507	multidrug resistance protein, putative, expressed	AT3G28345.1		ABC transporter family protein
LOC_Os01g16180.1	C1	1.18	0.47	0.73	845	1913	777	1076	759	1256	MT-A70 domain containing protein, expressed	AT4G09980.1	EMB1691	Methyltransferase MT-A70 family protein
LOC_Os10g07114.2	C5	2.75	0.79	-0.58	285	1913	11	19	22	15
LOC_Os08g38880.5	C5	2.12	-0.17	-0.28	439	1912	371	329	1045	859	WD-40 repeat family protein, putative, expressed	AT1G55680.1		Transducin/WD40 repeat-like superfamily protein
LOC_Os05g23320.2	C3	1.4	0.42	-1.2	723	1911	361	483	842	367		AT3G01750.1		Ankyrin repeat family protein
LOC_Os05g49290.3	C5	1.59	0.52	0.12	637	1911	821	1174	919	1000	3-ketoacyl-CoA synthase, putative, expressed	AT1G19440.1	KCS4	3-ketoacyl-CoA synthase 4
LOC_Os04g44900.1	C5	3.72	0.92	1.08	145	1910	823	1561	372	785	lectin-like receptor kinase, putative, expressed	AT2G37710.1	RLK	receptor lectin kinase
LOC_Os07g28820.1	C5	2.11	0.2	0.23	442	1904	791	906	986	1156	ribonuclease 2-5A family protein, expressed	AT2G17520.1	ATIRE1-2,IRE1-2,IRE1A	Endoribonuclease/protein kinase IRE1-like
LOC_Os04g41200.1	C1	1.88	0.45	1.51	515	1900	243	333	276	784	lipase, putative, expressed	AT1G05790.1		lipase class 3 family protein
LOC_Os01g42350.1	C5	4.7	1.64	-1.15	73	1896	121	378	70	32	pleiotropic drug resistance protein, putative, expressed	AT1G15520.1	ABCG40,ATABCG40,ATPDR12,PDR12	pleiotropic drug resistance 12
LOC_Os02g38980.6	C5	1.25	0.2	-0.01	799	1894	849	978	1537	1527	bromodomain domain containing protein, expressed	AT3G27260.1	GTE8	global transcription factor group E8
LOC_Os02g35470.1	C5	1.24	-0.05	0.32	801	1890	1679	1620	2529	3162	calmodulin binding protein, putative, expressed	AT5G57580.1		Calmodulin-binding protein
LOC_Os02g35470.3	C5	1.24	-0.05	0.32	801	1889	1678	1619	2528	3162	calmodulin binding protein, putative, expressed	AT5G57580.1		Calmodulin-binding protein
LOC_Os09g10930.1	C5	1.01	0.08	0.12	941	1889	906	957	1197	1304	gamma response I protein, putative, expressed	AT3G52120.1		SWAP (Suppressor-of-White-APricot)/surp domain-containing protein / D111/G-patch domain-containing protein
LOC_Os02g35470.2	C5	1.24	-0.05	0.32	801	1888	1678	1618	2527	3163	calmodulin binding protein, putative, expressed	AT5G57580.1		Calmodulin-binding protein
LOC_Os02g35470.4	C5	1.24	-0.05	0.32	800	1888	1676	1617	2524	3159	calmodulin binding protein, putative, expressed	AT5G57580.1		Calmodulin-binding protein
LOC_Os07g44950.1	C5	1.24	0.31	0.48	800	1888	320	396	278	388	bZIP transcription factor domain containing protein, expressed	AT2G40950.1	BZIP17	Basic-leucine zipper (bZIP) transcription factor family protein
LOC_Os02g15885.1	C5	1.62	0.27	0.41	613	1886	730	880	1013	1346		AT1G64140.1
LOC_Os01g09020.1	C5	1.53	0.41	0.55	654	1885	377	502	458	672	WD domain, G-beta repeat domain containing protein, expressed	AT1G49040.1	SCD1	stomatal cytokinesis defective / SCD1 protein (SCD1)
LOC_Os05g49290.2	C5	1.56	0.5	0.16	638	1884	797	1130	875	980	3-ketoacyl-CoA synthase, putative, expressed	AT1G19440.1	KCS4	3-ketoacyl-CoA synthase 4
LOC_Os10g13694.2	C5	2.93	0.7	1.03	247	1883	298	485	288	588
LOC_Os02g12850.1	C5	1.03	0.63	0.52	923	1882	904	1397	1100	1578	RNA recognition motif containing protein, expressed	AT1G17640.1		RNA-binding (RRM/RBD/RNP motifs) family protein
LOC_Os02g48790.2	C1	1.05	-0.33	0.38	911	1882	1316	1050	1681	2184	AML1, putative, expressed	AT1G29400.1	AML5,ML5	MEI2-like protein 5
LOC_Os01g03570.1	C3	2.39	-0.17	-0.82	359	1880	90	80	174	98	transcription factor X1, putative, expressed	AT3G48670.1	IDN2,RDM12	XH/XS domain-containing protein
LOC_Os01g16180.2	C1	1.17	0.46	0.73	833	1879	766	1057	750	1243	MT-A70 domain containing protein, expressed	AT4G09980.1	EMB1691	Methyltransferase MT-A70 family protein
LOC_Os07g41310.1	C5	1.58	1.9	-0.7	627	1877	20	73	33	20	COBRA, putative, expressed	AT5G60920.1	COB	COBRA-like extracellular glycosyl-phosphatidyl inositol-anchored protein family
LOC_Os02g48790.4	C1	1.04	-0.33	0.38	915	1877	1320	1049	1685	2193	AML1, putative, expressed	AT1G29400.1	AML5,ML5	MEI2-like protein 5
LOC_Os01g42950.1	C5	1.04	0.37	0.31	914	1873	805	1040	883	1096	protein kinase family protein, putative, expressed	AT1G71410.1		ARM repeat superfamily protein
LOC_Os01g42950.2	C5	1.03	0.37	0.31	914	1873	804	1039	882	1096	protein kinase family protein, putative, expressed	AT1G22870.1		Protein kinase family protein with ARM repeat domain
LOC_Os03g20790.1	C1	1.12	0.57	0.87	864	1872	3765	5601	6307	11550	ethylene-insensitive 3, putative, expressed	AT3G20770.1	AtEIN3,EIN3	Ethylene insensitive 3 family protein
LOC_Os02g48790.5	C1	1.06	-0.32	0.39	901	1872	1301	1042	1658	2166	AML1, putative, expressed	AT1G29400.1	AML5,ML5	MEI2-like protein 5
LOC_Os03g20780.1	C1	1.12	0.57	0.87	860	1869	3756	5591	6304	11518	ethylene-insensitive 3, putative, expressed	AT3G20770.1	AtEIN3,EIN3	Ethylene insensitive 3 family protein
LOC_Os03g10620.2	C5	1.12	0.17	0.45	860	1868	2967	3328	3233	4404	hydrolase, alpha/beta fold family domain containing protein, expressed	AT3G03990.1		alpha/beta-Hydrolases superfamily protein
LOC_Os08g14230.1	C6	1.29	-0.52	-0.08	760	1861	271	189	240	226	villin, putative, expressed	AT4G30160.2	ATVLN4,VLN4	villin 4
LOC_Os03g16260.1	C5	3.47	1.7	0.97	167	1861	1	3	1	2	protein kinase, putative, expressed	AT3G24550.1	ATPERK1,PERK1	proline extensin-like receptor kinase 1
LOC_Os01g16180.3	C1	1.23	0.45	0.72	791	1860	747	1020	737	1215	MT-A70 domain containing protein, expressed	AT4G09980.1	EMB1691	Methyltransferase MT-A70 family protein
LOC_Os01g16180.4	C1	1.23	0.45	0.72	791	1860	747	1019	737	1215	MT-A70 domain containing protein, expressed	AT4G09980.1	EMB1691	Methyltransferase MT-A70 family protein
LOC_Os01g64750.1	C5	1.74	0.47	0.69	556	1856	183	254	181	291	sterol 3-beta-glucosyltransferase, putative, expressed	AT1G43620.1	TT15,UGT80B1	UDP-Glycosyltransferase superfamily protein
LOC_Os12g01916.1	C5	1.62	0.62	0.44	602	1848	500	766	390	529	double-stranded RNA binding motif containing protein, expressed	AT1G09700.1	DRB1,HYL1	dsRNA-binding domain-like superfamily protein
LOC_Os07g43160.1	C5	1.46	0.55	0.07	672	1843	13	18	16	17	uncharacterized glycosyl hydrolase Rv2006/MT2062, putative, expressed	AT5G65140.1		Haloacid dehalogenase-like hydrolase (HAD) superfamily protein
LOC_Os02g48790.3	C1	1.05	-0.33	0.38	890	1842	1294	1028	1651	2143	AML1, putative, expressed	AT1G29400.1	AML5,ML5	MEI2-like protein 5
LOC_Os12g03340.1	C1	1.13	-0.02	0.51	844	1840	632	624	602	859	protein of unknown function, DUF618 domain containing protein, expressed	AT5G65180.1		ENTH/VHS family protein
LOC_Os03g47740.2	C5	1.03	-0.08	-0.09	899	1836	2888	2732	3871	3641	homeodomain protein, putative, expressed	AT4G34610.1	BLH6	BEL1-like homeodomain 6
LOC_Os03g53400.1	C5	2.98	0.29	0.07	233	1834	60	73	73	77	transmembrane BAX inhibitor motif-containing protein, putative, expressed	AT1G03070.1		Bax inhibitor-1 family protein
LOC_Os02g15880.3	C5	1.63	0.19	0.45	589	1828	704	806	955	1306	CPuORF16 - conserved peptide uORF-containing transcript, expressed	AT1G64140.1
LOC_Os11g03570.1	C1	1.12	-0.02	0.51	840	1824	631	625	602	856	protein of unknown function, DUF618 domain containing protein, expressed	AT5G65180.1		ENTH/VHS family protein
LOC_Os01g55270.1	C3	1.14	-1.23	-1.5	828	1820	315	134	242	85	SGS domain containing protein, expressed	AT1G30070.1		SGS domain-containing protein
LOC_Os10g31770.1	C3	1.72	-0.03	-0.23	553	1819	844	829	946	804	START domain containing protein, expressed	AT4G19040.1	EDR2	ENHANCED DISEASE RESISTANCE 2
LOC_Os11g47580.1	C5	6.67	3.45	3.37	18	1819	11	122	12	121	glycosyl hydrolase, putative, expressed	AT5G24090.1	ATCHIA,CHIA	chitinase A
LOC_Os11g02305.1	C6	2.35	-0.47	-1	355	1813	1531	1108	3713	1854		AT3G51630.1	ATWNK5,WNK5,ZIK1	with no lysine (K) kinase 5
LOC_Os01g16960.1	C3	2.35	-0.28	-2.08	355	1811	687	566	340	80	pyruvate kinase, putative, expressed	AT5G56350.1		Pyruvate kinase family protein
LOC_Os05g34650.2	C5	1.12	0.78	0.31	832	1810	956	1642	1745	2169	DUF647 domain containing protein, putative, expressed	AT5G49820.1	EMB1879,RUS6	Protein of unknown function, DUF647
LOC_Os10g33680.1	C5	1.22	-0.02	-0.01	775	1810	891	878	1052	1043	serine/threonine-protein phosphatase 2A regulatory subunit B subunitbeta, putative, expressed	AT5G28850.2		Calcium-binding EF-hand family protein
LOC_Os08g31630.1	C3	2.47	1.57	-1.11	327	1809	295	875	874	404	uncharacterized glycosyl hydrolase Rv2006/MT2062, putative, expressed	AT5G10100.1		Haloacid dehalogenase-like hydrolase (HAD) superfamily protein
LOC_Os02g47110.2	C5	2.09	0.48	-0.28	424	1806	226	314	306	251	ADP-ribosylation factor, putative, expressed	AT5G17060.1	ARFB1B,ATARFB1B	ADP-ribosylation factor B1B
LOC_Os03g12160.1	C1	1.1	0.59	0.67	842	1803	499	754	444	709	leucine-rich repeat family protein, putative, expressed	AT3G17920.1		Outer arm dynein light chain 1 protein
LOC_Os06g45120.2	C3	1.03	-0.07	-0.2	883	1802	1905	1811	1665	1453	ATP synthase, putative, expressed	AT1G78900.1	VHA-A	vacuolar ATP synthase subunit A
LOC_Os07g47100.2	C3	3.49	0.61	-1.45	160	1800	326	497	218	80	transporter, monovalent cation:proton antiporter-2 family, putative, expressed	AT3G05030.1	ATNHX2,NHX2	sodium hydrogen exchanger 2
LOC_Os03g10620.3	C5	1.1	0.17	0.44	838	1799	2897	3251	3181	4318	hydrolase, alpha/beta fold family domain containing protein, expressed	AT3G03990.1		alpha/beta-Hydrolases superfamily protein
LOC_Os03g55320.1	C1	1.57	0.72	0.94	606	1798	903	1488	1171	2245	protein phosphatase 2C, putative, expressed	AT4G33920.1		Protein phosphatase 2C family protein
LOC_Os08g07400.1	C1	1.05	0.57	0.73	867	1798	427	636	430	714	cullin, putative, expressed	AT1G69670.1	ATCUL3B,CUL3B	cullin 3B
LOC_Os03g12160.2	C1	1.1	0.59	0.67	836	1792	498	749	443	703	leucine-rich repeat family protein, putative, expressed	AT3G17920.2		Outer arm dynein light chain 1 protein
LOC_Os10g41200.1	C5	2.49	0.68	0.45	318	1789	963	1544	1411	1932	MYB family transcription factor, putative, expressed	AT5G47390.1		myb-like transcription factor family protein
LOC_Os01g13520.2	C3	1.06	-0.98	-1.9	858	1788	359	182	398	107	auxin response factor 1, putative, expressed	AT2G46530.3	ARF11	auxin response factor 11
LOC_Os06g35030.3	C5	1.18	0.56	0.51	790	1788	367	543	402	573	RNA recognition motif containing protein, putative, expressed	AT3G14450.1	CID9	CTC-interacting domain 9
LOC_Os10g37480.2	C3	1.17	-0.07	-0.2	795	1785	515	490	586	512	STE_PAK_Ste20_STLK.6 - STE kinases include homologs to sterile 7, sterile 11 and sterile 20 from yeast, expressed	AT4G10730.1		Protein kinase superfamily protein
LOC_Os11g33120.2	C5	2.54	0.64	0.34	306	1785	1321	2055	1660	2095	respiratory burst oxidase, putative, expressed	AT5G47910.1	ATRBOHD,RBOHD	respiratory burst oxidase homologue D
LOC_Os01g38530.2	C1	1.12	0.9	2.05	819	1778	108	201	110	455	ELF3 protein, putative, expressed	AT2G25930.1	ELF3,PYK20	hydroxyproline-rich glycoprotein family protein
LOC_Os06g35030.1	C5	1.18	0.56	0.51	785	1774	365	540	400	571	RNA recognition motif containing protein, putative, expressed	AT3G14450.1	CID9	CTC-interacting domain 9
LOC_Os08g17400.1	C5	1.18	0.07	-0.05	782	1773	532	559	942	913	WRKY89, expressed	AT1G13960.1	WRKY4	WRKY DNA-binding protein 4
LOC_Os03g47740.3	C5	1.06	-0.07	-0.11	848	1771	2706	2584	3675	3413	homeodomain protein, putative, expressed	AT4G34610.1	BLH6	BEL1-like homeodomain 6
LOC_Os07g39780.2	C5	1.28	0.46	0.59	726	1765	815	1120	1026	1539	SUMO-activating enzyme subunit 2, putative, expressed	AT2G21470.1	ATSAE2,EMB2764,SAE2	SUMO-activating enzyme 2
LOC_Os01g62820.2	C5	1.34	0.41	0.3	697	1764	323	428	697	860	Transcription initiation factor TFIID subunit A containing protein, expressed	AT1G17440.1	EER4,TAF12B	Transcription initiation factor TFIID subunit A
LOC_Os01g62820.3	C5	1.34	0.41	0.3	697	1764	323	428	697	860	Transcription initiation factor TFIID subunit A containing protein, expressed	AT1G17440.1	EER4,TAF12B	Transcription initiation factor TFIID subunit A
LOC_Os01g62820.1	C5	1.34	0.4	0.3	697	1764	324	428	697	860	Transcription initiation factor TFIID subunit A containing protein, expressed	AT1G17440.1	EER4,TAF12B	Transcription initiation factor TFIID subunit A
LOC_Os07g47100.1	C3	3.45	0.6	-1.44	161	1764	329	498	217	80	transporter, monovalent cation:proton antiporter-2 family, putative, expressed	AT3G05030.1	ATNHX2,NHX2	sodium hydrogen exchanger 2
LOC_Os07g39780.1	C5	1.28	0.46	0.59	725	1763	814	1119	1026	1539	SUMO-activating enzyme subunit 2, putative, expressed	AT2G21470.1	ATSAE2,EMB2764,SAE2	SUMO-activating enzyme 2
LOC_Os01g56630.1	C5	1.44	0.26	0	649	1762	416	498	315	314	dymeclin, putative, expressed	AT1G04200.1
LOC_Os01g56630.2	C5	1.43	0.26	0	654	1762	416	499	316	316	dymeclin, putative, expressed	AT1G04200.1
LOC_Os06g43120.2	C3	1.35	0.04	-0.4	690	1758	725	748	983	747	zinc finger C-x8-C-x5-C-x3-H type family protein, expressed	AT1G21580.1		Zinc finger C-x8-C-x5-C-x3-H type family protein
LOC_Os06g05910.1	C1	3.3	2	3.28	179	1755	131	523	59	577	methyltransferase domain containing protein, expressed	AT2G30920.1	ATCOQ3,COQ3,EMB3002	coenzyme Q 3
LOC_Os07g43050.1	C5	1.93	0.49	-0.21	462	1754	484	680	783	677	RNA recognition motif containing protein, expressed	AT5G64200.1	ATSC35,SC35	ortholog of human splicing factor SC35
LOC_Os12g44330.1	C5	1.1	0.07	0.42	817	1753	976	1027	1324	1768	serine/threonine-protein kinase PRP4, putative, expressed	AT3G25840.1		Protein kinase superfamily protein
LOC_Os08g31630.2	C3	2.48	1.56	-1.17	313	1751	282	833	835	371	uncharacterized glycosyl hydrolase Rv2006/MT2062, putative, expressed	AT5G10100.1		Haloacid dehalogenase-like hydrolase (HAD) superfamily protein
LOC_Os03g03710.1	C5	1.05	-0.05	0.19	848	1751	820	792	1027	1170	ribonuclease protein, putative, expressed	AT2G17510.1	EMB2763	ribonuclease II family protein
LOC_Os05g37970.4	C1	1.48	0.81	1.77	628	1751	32	56	4	14	universal stress protein domain containing protein, putative, expressed	AT3G53990.1		Adenine nucleotide alpha hydrolases-like superfamily protein
LOC_Os05g23320.1	C3	1.39	0.39	-1.21	670	1750	349	457	813	351		AT3G01750.1		Ankyrin repeat family protein
LOC_Os06g49790.1	C5	1.51	0.35	0.15	615	1750	901	1152	1453	1611	acyltransferase, putative, expressed	AT2G45670.1		calcineurin B subunit-related
LOC_Os06g05060.1	C5	1.58	0.02	0.47	586	1747	813	826	1561	2167	ELF3 protein, putative, expressed	AT2G25930.1	ELF3,PYK20	hydroxyproline-rich glycoprotein family protein
LOC_Os03g50850.1	C5	1	0.06	-0.05	868	1741	743	776	843	812	ZOS3-17 - C2H2 zinc finger protein, expressed	AT5G06160.1	ATO	splicing factor-related
LOC_Os12g21700.1	C5	1.04	0.51	0.32	844	1732	575	819	844	1051	zinc finger C-x8-C-x5-C-x3-H type family protein, expressed	AT3G02830.1	ZFN1	zinc finger protein 1
LOC_Os03g47740.1	C5	1.07	-0.08	-0.11	824	1730	2722	2575	3618	3359	homeodomain protein, putative, expressed	AT4G34610.1	BLH6	BEL1-like homeodomain 6
LOC_Os07g39780.3	C5	1.26	0.45	0.58	723	1729	809	1105	1023	1525	SUMO-activating enzyme subunit 2, putative, expressed	AT2G21470.1	ATSAE2,EMB2764,SAE2	SUMO-activating enzyme 2
LOC_Os05g24160.1	C5	1.45	0.49	0.46	631	1725	491	691	408	562	double-stranded RNA binding motif containing protein, expressed	AT1G09700.1	DRB1,HYL1	dsRNA-binding domain-like superfamily protein
LOC_Os02g04010.2	C3	1.32	0.1	-0.99	691	1725	453	486	869	438	cyclin-T1-1, putative, expressed	AT5G45190.1		Cyclin family protein
LOC_Os05g34830.1	C5	1.97	0.21	0	439	1721	873	1006	1615	1610	No apical meristem protein, putative, expressed	AT1G01720.1	ANAC002,ATAF1	NAC (No Apical Meristem) domain transcriptional regulator superfamily protein
LOC_Os02g03560.2	C5	1.04	-0.1	0.01	836	1721	101	94	82	83		AT1G32260.1
LOC_Os02g28980.1	C3	1.05	-0.77	-0.72	833	1720	1126	659	1191	723	peptidyl-prolyl isomerase, putative, expressed	AT3G25230.1	ATFKBP62,FKBP62,ROF1	rotamase FKBP 1
LOC_Os01g02200.1	C5	1.78	0.67	0.42	500	1719	764	1215	566	755	armadillo/beta-catenin repeat family protein, putative, expressed	AT3G03440.1		ARM repeat superfamily protein
LOC_Os03g10620.1	C5	1.1	0.16	0.44	798	1713	2793	3130	3050	4140	hydrolase, alpha/beta fold family domain containing protein, expressed	AT3G03990.1		alpha/beta-Hydrolases superfamily protein
LOC_Os07g43050.2	C5	1.93	0.49	-0.22	448	1712	472	664	766	659	RNA recognition motif containing protein, expressed	AT5G64200.1	ATSC35,SC35	ortholog of human splicing factor SC35
LOC_Os09g38790.3	C5	1.16	-0.06	0.23	761	1707	848	813	1113	1306	ZOS9-19 - C2H2 zinc finger protein, expressed	AT1G30970.1	SUF4	zinc finger (C2H2 type) family protein
LOC_Os03g55320.2	C1	1.56	0.71	0.95	578	1707	868	1422	1111	2145	protein phosphatase 2C, putative, expressed	AT4G33920.1		Protein phosphatase 2C family protein
LOC_Os04g39629.1	C5	1.5	0.24	0.72	601	1705	579	685	469	772	RNA recognition motif containing protein, putative, expressed	AT3G12640.1		RNA binding (RRM/RBD/RNP motifs) family protein
LOC_Os12g40190.1	C5	1.32	0.09	0.32	681	1705	572	610	793	988	G-protein alpha subunit, putative, expressed	AT2G23460.1	ATXLG1,XLG1	extra-large G-protein 1
LOC_Os03g50850.2	C5	1.01	0.08	-0.03	846	1698	730	771	833	817	ZOS3-17 - C2H2 zinc finger protein, expressed	AT5G06160.1	ATO	splicing factor-related
LOC_Os05g15770.1	C5	2.22	0.41	1.3	365	1698	112	149	333	824	glycosyl hydrolase, putative, expressed	AT5G24090.1	ATCHIA,CHIA	chitinase A
LOC_Os11g01869.2	C5	1.7	0.67	0.36	523	1697	437	695	361	463	double-stranded RNA binding motif containing protein, expressed	AT1G09700.1	DRB1,HYL1	dsRNA-binding domain-like superfamily protein
LOC_Os03g32526.1	C5	1.38	0.09	0.26	650	1697	450	479	609	728	tRNA-splicing endonuclease positive effector-related, putative, expressed	AT4G15570.1	MAA3	P-loop containing nucleoside triphosphate hydrolases superfamily protein
LOC_Os02g04010.1	C3	1.06	0.05	-1.08	808	1686	586	605	1037	491	cyclin-T1-1, putative, expressed	AT5G45190.2		Cyclin family protein
LOC_Os07g43050.3	C5	1.98	0.48	-0.24	426	1683	449	627	722	612	RNA recognition motif containing protein, expressed	AT5G64200.1	ATSC35,SC35	ortholog of human splicing factor SC35
LOC_Os02g56480.1	C5	1.94	0.32	1.01	438	1682	129	162	62	126	PB1 domain containing protein, expressed	AT5G09620.1		Octicosapeptide/Phox/Bem1p family protein
LOC_Os10g35550.1	C5	1.4	0.03	0.19	636	1680	703	717	789	901	pre-mRNA-processing factor 6, putative, expressed	AT4G03430.1	EMB2770,STA1	pre-mRNA splicing factor-related
LOC_Os02g04010.4	C3	1.06	0.05	-1.08	806	1678	586	604	1035	490	cyclin-T1-1, putative, expressed	AT5G45190.2		Cyclin family protein
LOC_Os06g43270.1	C3	1.27	0.27	-0.58	696	1677	925	1116	441	295	protein kinase domain containing protein, expressed	AT4G32250.1		Protein kinase superfamily protein
LOC_Os02g04010.3	C3	1.17	0.08	-1.05	743	1671	519	547	964	464	cyclin-T1-1, putative, expressed	AT5G45190.2		Cyclin family protein
LOC_Os10g39780.4	C5	1.8	0.48	-0.07	478	1668	290	405	260	247	protein phosphatase 2C, putative, expressed	AT3G51370.1		Protein phosphatase 2C family protein
LOC_Os04g35840.1	C6	1.09	-2	-2.1	781	1667	4939	1235	2296	537	T-complex protein 11, putative, expressed	AT1G22930.1		T-complex protein 11
LOC_Os01g71624.3	C5	5.45	2.82	-1.25	38	1666	12	85	438	184
LOC_Os05g33630.4	C3	1.81	-0.89	-1.97	470	1646	1441	776	4466	1144	inosine-uridine preferring nucleoside hydrolase family protein, putative, expressed	AT5G18860.1		inosine-uridine preferring nucleoside hydrolase family protein
LOC_Os06g20500.1	C5	1.42	0.1	0.29	616	1644	423	452	563	688	tRNA-splicing endonuclease positive effector-related, putative, expressed	AT4G15570.1	MAA3	P-loop containing nucleoside triphosphate hydrolases superfamily protein
LOC_Os04g35410.2	C1	1.69	-0.08	0.74	509	1644	1030	975	447	745		AT1G34320.1		Protein of unknown function (DUF668)
LOC_Os02g11780.1	C5	1.33	0.3	0.37	653	1643	731	900	994	1283	transcription factor S-II, central domain containing protein, expressed	AT5G11430.1		SPOC domain / Transcription elongation factor S-II protein
LOC_Os04g35410.1	C1	1.71	-0.07	0.74	501	1642	1025	977	448	750		AT1G34320.1		Protein of unknown function (DUF668)
LOC_Os03g23935.1	C5	1.07	0.12	0.06	782	1640	796	863	1107	1154	WD domain, G-beta repeat domain containing protein, expressed	AT2G41500.1	EMB2776,LIS	WD-40 repeat family protein / small nuclear ribonucleoprotein Prp4p-related
LOC_Os01g40470.1	C5	1.04	0.15	-0.05	796	1639	1030	1143	964	933	vacuolar ATP synthase subunit d, putative, expressed	AT3G28715.1		ATPase, V0/A0 complex, subunit C/D
LOC_Os07g19530.1	C5	1.76	-0.05	-0.17	484	1638	717	693	595	529	peptidase, putative, expressed	AT1G67420.2		Zn-dependent exopeptidases superfamily protein
LOC_Os10g33040.1	C3	3.79	0.26	-1.31	118	1636	415	496	458	184	receptor-like protein kinase precursor, putative, expressed	AT1G35710.1		Protein kinase family protein with leucine-rich repeat domain
LOC_Os10g39220.1	C5	1.02	-0.02	0.05	806	1635	375	371	211	218	tobamovirus multiplication protein, putative, expressed	AT2G02180.1	TOM3	tobamovirus multiplication protein 3
LOC_Os05g33630.1	C3	1.8	-0.89	-1.96	470	1635	1427	769	4460	1148	inosine-uridine preferring nucleoside hydrolase family protein, putative, expressed	AT5G18860.1		inosine-uridine preferring nucleoside hydrolase family protein
LOC_Os05g33630.3	C3	1.81	-0.89	-1.96	467	1634	1426	771	4446	1142	inosine-uridine preferring nucleoside hydrolase family protein, putative, expressed	AT5G18860.1		inosine-uridine preferring nucleoside hydrolase family protein
LOC_Os05g33630.2	C3	1.8	-0.9	-1.96	469	1631	1431	768	4448	1144	inosine-uridine preferring nucleoside hydrolase family protein, putative, expressed	AT5G18860.1		inosine-uridine preferring nucleoside hydrolase family protein
LOC_Os02g54700.2	C5	1.13	0.3	0.47	746	1631	591	728	539	749	RNA recognition motif containing protein, putative, expressed	AT3G11400.1	ATEIF3G1,EIF3G1	eukaryotic translation initiation factor 3G1
LOC_Os05g06270.1	C6	1.14	-0.23	-0.51	741	1631	641	545	1056	742	zinc finger, C3HC4 type domain containing protein, expressed	AT3G05545.1		RING/U-box superfamily protein
LOC_Os03g02750.1	C3	1.95	-1.18	-2.42	422	1628	56	25	75	14	OsSub25 - Putative Subtilisin homologue, expressed	AT1G04110.1	SDD1	Subtilase family protein
LOC_Os05g33630.5	C3	1.8	-0.9	-1.96	466	1623	1427	763	4383	1126	inosine-uridine preferring nucleoside hydrolase family protein, putative, expressed	AT5G18860.1		inosine-uridine preferring nucleoside hydrolase family protein
LOC_Os02g35010.1	C5	1.47	0.86	-0.31	584	1620	341	618	560	450	STE_MEKK_ste11_MAP3K.9 - STE kinases include homologs to sterile 7, sterile 11 and sterile 20 from yeast, expressed	AT1G53570.1	MAP3KA,MAPKKK3	mitogen-activated protein kinase kinase kinase 3
LOC_Os06g14490.1	C5	3.67	1.33	0.36	127	1618	116	291	58	75	calmodulin-binding heat-shock protein, putative, expressed	AT5G37710.1		alpha/beta-Hydrolases superfamily protein
LOC_Os11g47610.1	C5	8.56	4.63	1.67	4	1616	2	55	4	13	glycosyl hydrolase, putative, expressed	AT5G24090.1	ATCHIA,CHIA	chitinase A
LOC_Os12g21734.1	C6	1.18	-0.5	-0.19	712	1614	828	585	935	817
LOC_Os06g14490.2	C5	3.68	1.34	0.37	126	1614	115	291	58	75	calmodulin-binding heat-shock protein, putative, expressed	AT5G37710.1		alpha/beta-Hydrolases superfamily protein
LOC_Os03g08270.3	C5	1.07	0.37	-0.17	767	1611	1655	2143	2423	2151	ataxin-2 C-terminal region family protein, expressed	AT2G26280.1	CID7	CTC-interacting domain 7
LOC_Os05g35190.1	C5	2.22	1.36	1.13	345	1607	299	765	268	584	powdery mildew resistant protein 5, putative, expressed	AT1G48880.1	TBL7	TRICHOME BIREFRINGENCE-LIKE 7
LOC_Os02g54780.1	C5	1.45	-0.19	-0.1	589	1605	257	225	200	186	CYPRO4, putative, expressed	AT4G33400.1		Vacuolar import/degradation, Vid27-related protein
LOC_Os12g13170.3	C5	1.26	0.26	-0.09	670	1603	527	629	907	852	transcription factor, putative, expressed	AT1G32150.1	AtbZIP68,bZIP68	basic region/leucine zipper transcription factor 68
LOC_Os12g32980.1	C5	1.28	0.35	0.26	658	1602	1001	1275	1265	1511	potyvirus VPg interacting protein, putative, expressed	AT5G48160.1	OBE2	Protein of unknown function (DUF1423)
LOC_Os08g38880.3	C3	2.1	-0.14	-0.37	374	1600	308	280	886	686	WD-40 repeat family protein, putative, expressed	AT1G55680.1		Transducin/WD40 repeat-like superfamily protein
LOC_Os07g39900.1	C5	1.44	0.73	0.49	589	1599	716	1185	1028	1447	interferon-related developmental regulator, putative, expressed	AT1G27760.3	ATSAT32,SAT32	interferon-related developmental regulator family protein / IFRD protein family
LOC_Os08g38880.6	C3	2.09	-0.14	-0.37	374	1597	308	280	886	687	WD-40 repeat family protein, putative, expressed	AT1G55680.1		Transducin/WD40 repeat-like superfamily protein
LOC_Os04g55150.2	C6	1.1	-0.51	-0.08	744	1595	662	465	436	413	UBA/TS-N domain containing protein, expressed	AT2G12550.1		ubiquitin-associated (UBA)/TS-N domain-containing protein
LOC_Os06g07000.3	C5	2.14	-0.09	-0.18	362	1594	651	610	379	334	OsFBL28 - F-box domain and LRR containing protein, expressed	AT5G67140.1		F-box/RNI-like superfamily protein
LOC_Os04g33280.1	C5	1	-0.14	0.2	792	1589	1022	926	1464	1680		AT5G47860.1		Protein of unknown function (DUF1350)
LOC_Os04g33280.2	C5	1	-0.14	0.21	794	1589	1019	928	1461	1686		AT5G47860.1		Protein of unknown function (DUF1350)
LOC_Os07g01560.1	C5	2.63	-0.09	0.16	257	1588	4217	3966	3627	4039	transporter family protein, putative, expressed	AT1G11260.1	ATSTP1,STP1	sugar transporter 1
LOC_Os06g45910.1	C5	1.16	0.38	0.19	709	1586	404	526	727	830	peptidyl-prolyl cis-trans isomerase-like 4, putative, expressed	AT1G53720.1	ATCYP59,CYP59	cyclophilin 59
LOC_Os07g09580.1	C5	1.05	0.1	0.21	767	1585	856	915	948	1096	aminoacyl-tRNA synthetase, putative, expressed	AT1G18950.1		DDT domain superfamily
LOC_Os10g20470.1	C3	3.43	-0.05	-2.63	147	1578	160	155	478	77	MATE efflux family protein, putative, expressed	AT5G52450.1		MATE efflux family protein
LOC_Os07g39620.1	C5	1.81	0.75	0.53	448	1575	665	1116	846	1225	C2 domain containing protein, putative, expressed	AT5G55530.1		Calcium-dependent lipid-binding (CaLB domain) family protein
LOC_Os12g42370.1	C5	2.24	-0.22	-0.03	333	1573	327	280	397	389	GTPase of unknown function domain containing protein, putative, expressed	AT1G08410.1		P-loop containing nucleoside triphosphate hydrolases superfamily protein
LOC_Os05g24684.1	C6	1.47	-0.72	-0.58	570	1572	3155	1917	2153	1440	structural constituent of ribosome, putative, expressed	AT3G23590.1	MED33A,RFR1	REF4-related 1
LOC_Os01g65600.1	C5	1.69	0.11	0.78	487	1572	447	482	594	1018	PHD-finger domain containing protein, putative, expressed	AT1G33420.1		RING/FYVE/PHD zinc finger superfamily protein
LOC_Os02g03560.1	C5	1.01	-0.04	0.11	778	1571	96	93	68	73		AT1G32260.1
LOC_Os02g52150.2	C3	2.89	0.07	-1.05	212	1569	27	28	68	33	heat shock 22 kDa protein, mitochondrial precursor, putative, expressed	AT5G51440.1		HSP20-like chaperones superfamily protein
LOC_Os12g31440.1	C5	1.76	0.24	0.07	463	1567	514	608	778	815		AT3G54190.1		Transducin/WD40 repeat-like superfamily protein
LOC_Os02g52150.1	C3	2.89	0.07	-1.04	212	1565	27	28	67	33	heat shock 22 kDa protein, mitochondrial precursor, putative, expressed	AT5G51440.1		HSP20-like chaperones superfamily protein
LOC_Os05g24160.2	C5	1.47	0.6	0.52	563	1565	454	688	372	535	double-stranded RNA binding motif containing protein, expressed	AT1G09700.1	DRB1,HYL1	dsRNA-binding domain-like superfamily protein
LOC_Os03g55240.1	C3	2.6	-1.09	-2.61	258	1564	1673	788	1396	228	cytochrome P450, putative, expressed	AT4G37320.1	CYP81D5	cytochrome P450, family 81, subfamily D, polypeptide 5
LOC_Os03g55320.3	C1	1.61	0.72	0.94	511	1563	768	1268	1001	1925	protein phosphatase 2C, putative, expressed	AT4G33920.1		Protein phosphatase 2C family protein
LOC_Os01g35040.1	C5	1.91	-0.13	0.1	416	1562	580	530	666	713	ZOS1-09 - C2H2 zinc finger protein, expressed	AT4G15420.1		Ubiquitin fusion degradation UFD1 family protein
LOC_Os12g44330.2	C5	1.16	0.08	0.46	698	1554	926	982	1254	1724	serine/threonine-protein kinase PRP4, putative, expressed	AT3G25840.1		Protein kinase superfamily protein
LOC_Os02g13400.2	C5	1.27	0.14	0.41	643	1552	1022	1125	1160	1540		AT4G32850.5	nPAP,PAP(IV)	nuclear poly(a) polymerase
LOC_Os12g38490.1	C5	1.14	-0.17	0.22	703	1551	1381	1229	1019	1185	SCARECROW, putative, expressed	AT2G37650.1		GRAS family transcription factor
ChrUn.fgenesh.mRNA.83	C5	1.22	-0.09	-0.13	663	1549	562	527	734	672		AT1G54610.2		Protein kinase superfamily protein
LOC_Os02g08230.2	C3	1.94	0.53	-1.37	404	1548	69	100	53	21	WAX2, putative, expressed	AT5G57800.1	CER3,FLP1,WAX2,YRE	Fatty acid hydroxylase superfamily
LOC_Os02g08230.1	C3	1.99	0.78	-3.51	391	1547	53	91	47	4	WAX2, putative, expressed	AT5G57800.1	CER3,FLP1,WAX2,YRE	Fatty acid hydroxylase superfamily
LOC_Os06g48530.1	C5	1.9	0.05	0.33	413	1543	354	368	468	590	ZOS6-09 - C2H2 zinc finger protein, expressed	AT2G27100.1	SE	C2H2 zinc-finger protein SERRATE (SE)
LOC_Os06g35560.1	C5	6.89	2.52	0.53	13	1542	126	720	517	747	reticuline oxidase-like protein precursor, putative, expressed	AT1G30760.1		FAD-binding Berberine family protein
LOC_Os11g47530.1	C1	4.19	4.66	4.51	84	1539	3	80	6	133	glycosyl hydrolase, putative, expressed	AT5G24090.1	ATCHIA,CHIA	chitinase A
LOC_Os04g34670.1	C5	1.36	0.11	0.23	601	1538	421	455	581	680	tRNA-splicing endonuclease positive effector-related, putative, expressed	AT4G15570.1	MAA3	P-loop containing nucleoside triphosphate hydrolases superfamily protein
LOC_Os02g13950.1	C5	1	0.32	0.31	769	1538	278	346	295	367	NHL repeat-containing protein, putative, expressed	AT3G14860.2		NHL domain-containing protein
LOC_Os02g49140.1	C5	1.25	0.19	0.35	647	1536	95	108	37	47	glycosyltransferase, putative, expressed	AT2G22900.1		Galactosyl transferase GMA12/MNN10 family protein
LOC_Os05g44590.2	C5	2.3	0.01	0.13	312	1535	341	344	479	524	ATP-dependent protease La, putative, expressed	AT2G25740.1		ATP-dependent protease La (LON) domain protein
LOC_Os08g34580.1	C5	1.29	-0.01	0.48	629	1535	274	272	94	131	trehalose-6-phosphate synthase, putative, expressed	AT1G23870.1	ATTPS9,TPS9	trehalose-phosphatase/synthase 9
LOC_Os01g09420.1	C5	1.3	0.33	0.66	623	1532	472	593	657	1042
LOC_Os01g16960.2	C3	2.3	-0.29	-2.2	310	1529	584	478	284	62	pyruvate kinase, putative, expressed	AT5G56350.1		Pyruvate kinase family protein
LOC_Os05g44590.3	C5	2.31	0.02	0.13	308	1527	337	343	476	520	ATP-dependent protease La, putative, expressed	AT2G25740.1		ATP-dependent protease La (LON) domain protein
LOC_Os01g19130.1	C5	2.55	0.24	0.26	259	1515	389	461	499	597	protein phosphatase 2C, putative, expressed	AT3G62260.2		Protein phosphatase 2C family protein
LOC_Os05g10810.1	C3	1.78	-0.11	-0.72	440	1514	523	485	771	469	O-acyltransferase, putative, expressed	AT2G19450.1	ABX45,AS11,ATDGAT,DGAT1,RDS1,TAG1	membrane bound O-acyl transferase (MBOAT) family protein
LOC_Os03g49800.1	C1	1.04	0.69	1	738	1514	228	367	245	491	phosphatidylinositol-4-phosphate 5-kinase, putative, expressed	AT1G21980.1	ATPIP5K1,ATPIPK1,PIP5K1	phosphatidylinositol-4-phosphate 5-kinase 1
LOC_Os01g32780.1	C3	1.73	0.02	-2.82	457	1513	265	268	441	63	universal stress protein domain containing protein, putative, expressed	AT1G68300.1		Adenine nucleotide alpha hydrolases-like superfamily protein
LOC_Os07g30300.1	C5	2.82	0.61	0.47	214	1508	757	1154	1314	1826	small G protein family protein, putative, expressed	AT5G61530.1		small G protein family protein / RhoGAP family protein
LOC_Os09g19700.1	C3	1.18	-0.04	-0.22	662	1506	384	373	363	311	protein kinase domain containing protein, expressed	AT5G15080.1		Protein kinase superfamily protein
LOC_Os02g34470.3	C5	1.45	0.14	0.02	551	1506	763	841	1507	1527
LOC_Os02g34470.2	C5	1.45	0.12	0.01	549	1500	761	829	1495	1502
LOC_Os08g33420.1	C5	1.63	0.33	0.02	485	1500	1336	1679	1958	1991	agenet domain containing protein, expressed	AT1G68580.2		agenet domain-containing protein / bromo-adjacent homology (BAH) domain-containing protein
LOC_Os01g70740.1	C5	1.38	0.15	0.05	574	1499	770	852	1508	1556
LOC_Os07g39620.2	C5	1.78	0.71	0.48	436	1498	644	1058	821	1146	C2 domain containing protein, putative, expressed	AT5G55530.1		Calcium-dependent lipid-binding (CaLB domain) family protein
LOC_Os06g45840.1	C5	2.05	0.12	0.06	362	1496	378	409	502	523	MYB transcription factor, putative, expressed	AT5G52660.2		Homeodomain-like superfamily protein
LOC_Os06g45840.2	C5	2.05	0.12	0.07	362	1495	378	410	501	524	MYB transcription factor, putative, expressed	AT5G52660.2		Homeodomain-like superfamily protein
LOC_Os05g34830.3	C5	1.91	0.15	-0.06	397	1494	754	839	1409	1349	No apical meristem protein, putative, expressed	AT1G01720.1	ANAC002,ATAF1	NAC (No Apical Meristem) domain transcriptional regulator superfamily protein
LOC_Os12g15420.1	C5	1.39	0.18	0.69	570	1492	705	800	751	1212	nucampholin, putative, expressed	AT1G80930.1		MIF4G domain-containing protein / MA3 domain-containing protein
LOC_Os02g13400.1	C5	1.24	0.12	0.41	630	1489	1002	1093	1130	1501		AT4G32850.5	nPAP,PAP(IV)	nuclear poly(a) polymerase
LOC_Os04g17660.3	C1	1.04	4.54	3.7	721	1485	29	662	47	604	rhodanese-like domain containing protein, putative, expressed	AT5G66170.1	STR18	sulfurtransferase 18
LOC_Os03g05750.1	C1	3.84	-0.63	1.98	104	1483	239	155	81	317	heavy-metal-associated domain-containing protein, putative, expressed	AT2G36950.1		Heavy metal transport/detoxification superfamily protein
LOC_Os01g09120.2	C1	1.29	0.54	1.75	607	1482	124	181	209	703	Twin LOV 1, putative, expressed	AT2G02710.2	PLP,PLPA,PLPB,PLPC	PAS/LOV protein B
LOC_Os04g51180.1	C3	1.1	-0.23	-0.27	691	1480	446	379	543	450	GPR89A, putative, expressed	AT1G64990.1	GTG1	GPCR-type G protein 1
LOC_Os01g34480.1	C3	1.09	-0.11	-0.99	692	1476	1535	1426	1755	881	NAD dependent epimerase/dehydratase family protein, putative, expressed	AT5G19440.1		NAD(P)-binding Rossmann-fold superfamily protein
LOC_Os01g09570.1	C5	1.21	0.39	-0.01	636	1474	3306	4341	2289	2276	6-phosphofructokinase, putative, expressed	AT4G26270.1	PFK3	phosphofructokinase 3
LOC_Os01g09120.1	C1	1.28	0.55	1.75	606	1473	123	180	209	702	Twin LOV 1, putative, expressed	AT2G02710.2	PLP,PLPA,PLPB,PLPC	PAS/LOV protein B
LOC_Os11g31540.1	C3	4.79	0.57	-0.87	53	1469	2361	3516	53	29	BRASSINOSTEROID INSENSITIVE 1-associated receptor kinase 1 precursor, putative, expressed	AT1G71830.1	ATSERK1,SERK1	somatic embryogenesis receptor-like kinase 1
LOC_Os06g01360.1	C5	1.85	0.78	0.81	408	1468	503	863	820	1439	homogentisate 1,2-dioxygenase, putative, expressed	AT5G54080.1	HGO	homogentisate 1,2-dioxygenase
LOC_Os11g01439.1	C5	1.92	0.31	-0.06	388	1466	6851	8517	22042	21102	chloroplast unusual positioning protein, putative, expressed	AT3G25690.1	CHUP1	Hydroxyproline-rich glycoprotein family protein
LOC_Os09g28180.1	C5	2.88	0.66	1.5	199	1465	289	455	94	265	D-mannose binding lectin family protein, expressed	AT5G35370.1		S-locus lectin protein kinase family protein
LOC_Os05g44590.4	C5	2.36	0.01	0.1	285	1463	321	322	454	485	ATP-dependent protease La, putative, expressed	AT2G25740.1		ATP-dependent protease La (LON) domain protein
LOC_Os03g59680.1	C5	1.68	0.13	0.17	458	1463	233	254	392	442	PAPA-1-like conserved region family protein, expressed	AT1G56460.2		HIT zinc finger ;PAPA-1-like conserved region
LOC_Os10g38660.1	C5	7.22	4.47	4.17	10	1463	24	530	3	57	glutathione S-transferase, putative, expressed	AT1G10370.1	ATGSTU17,ERD9,GST30,GST30B	Glutathione S-transferase family protein
LOC_Os09g37100.1	C3	1.97	-0.22	-1.17	372	1461	660	568	524	233	phospholipase D, putative, expressed	AT4G35790.2	ATPLDDELTA,PLDDELTA	phospholipase D delta
LOC_Os03g40100.1	C3	2.76	-1.27	-3.13	216	1461	693	287	2116	242	ACT domain containing protein, expressed	AT1G69040.2	ACR4	ACT domain repeat 4
LOC_Os07g08710.3	C1	1.37	-0.24	2.11	561	1451	473	399	81	347	AT hook-containing DNA-binding protein, putative, expressed
LOC_Os06g01360.2	C5	1.83	0.78	0.81	406	1448	491	845	808	1414	homogentisate 1,2-dioxygenase, putative, expressed	AT5G54080.1	HGO	homogentisate 1,2-dioxygenase
LOC_Os03g48300.3	C3	1.47	-0.23	-0.22	524	1446	745	633	1705	1461	histidine acid phosphatase, putative, expressed	AT5G15070.2		Phosphoglycerate mutase-like family protein
LOC_Os07g34640.2	C5	2.82	0.73	0.4	205	1445	166	277	264	349	pyruvate Pi dikinase regulatory protein, putative, expressed	AT4G21210.1	ATRP1,RP1	PPDK regulatory protein
LOC_Os07g30100.1	C1	1.02	0.46	0.68	708	1440	1092	1500	986	1583	RIN3, putative, expressed	AT4G25230.1	RIN2	RPM1 interacting protein 2
LOC_Os01g34480.2	C3	1.1	-0.1	-1	669	1438	1496	1396	1719	858	NAD dependent epimerase/dehydratase family protein, putative, expressed	AT5G19440.1		NAD(P)-binding Rossmann-fold superfamily protein
LOC_Os09g28110.1	C5	1.66	-0.1	-0.01	452	1435	217	202	210	209	hydroxyproline-rich glycoprotein family protein, putative, expressed	AT3G56590.1		hydroxyproline-rich glycoprotein family protein
LOC_Os06g36770.3	C5	1.01	0.51	0.5	710	1434	836	1192	926	1313	serine/threonine protein phosphatase 2A 55 kDa regulatory subunit B, putative, expressed	AT1G17720.1	ATB BETA	Protein phosphatase 2A, regulatory subunit PR55
LOC_Os11g01439.2	C5	1.91	0.31	-0.07	379	1430	6576	8180	21251	20185	chloroplast unusual positioning protein, putative, expressed	AT3G25690.1	CHUP1	Hydroxyproline-rich glycoprotein family protein
LOC_Os02g31960.1	C5	2.17	0.19	-0.11	317	1428	199	227	251	232	ATP/GTP binding protein, putative, expressed	AT5G10010.1
LOC_Os07g30100.2	C1	1.04	0.46	0.67	695	1427	1072	1470	972	1543	RIN3, putative, expressed	AT4G25230.1	RIN2	RPM1 interacting protein 2
LOC_Os01g40590.1	C1	1.15	0.84	1.27	645	1426	443	795	231	558	tyrosine protein kinase domain containing protein, putative, expressed	AT5G15080.1		Protein kinase superfamily protein
LOC_Os08g44390.2	C3	1.7	0.16	-0.31	436	1422	244	273	190	153	EF hand family protein, putative, expressed	AT3G10300.3		Calcium-binding EF-hand family protein
LOC_Os12g01449.1	C5	1.96	0.31	-0.07	367	1422	6813	8467	21943	20868	chloroplast unusual positioning protein, putative, expressed	AT3G25690.3	CHUP1	Hydroxyproline-rich glycoprotein family protein
LOC_Os02g34470.1	C5	1.58	0.1	-0.09	475	1422	751	804	1474	1388
LOC_Os07g47670.2	C1	1.84	2.89	4.43	397	1420	52	385	17	377	hypoxia-responsive family protein, putative, expressed	AT5G27760.1		Hypoxia-responsive family protein
LOC_Os03g31490.1	C3	1.12	-0.05	-0.84	653	1420	1514	1462	4000	2239		AT3G26580.1		Tetratricopeptide repeat (TPR)-like superfamily protein
LOC_Os03g31510.1	C5	2.16	2.28	1.51	317	1419	57	274	134	382	cysteine proteinase inhibitor 8 precursor, putative, expressed	AT5G47550.1		Cystatin/monellin superfamily protein
LOC_Os01g36840.3	C5	1.73	0.17	0.06	426	1418	189	213	268	279	ATP-binding region, ATPase-like domain containing protein, expressed	AT1G19100.1		Histidine kinase-, DNA gyrase B-, and HSP90-like ATPase family protein
LOC_Os01g37560.3	C5	1.16	0.74	0.4	634	1418	920	1532	1256	1661	chaperone protein dnaJ 49, putative, expressed	AT3G57340.1		Heat shock protein DnaJ, N-terminal with domain of unknown function (DUF1977)
LOC_Os04g35410.3	C1	1.65	-0.07	0.69	451	1418	877	836	378	611		AT1G34320.1		Protein of unknown function (DUF668)
LOC_Os10g41200.3	C5	2.48	0.75	0.49	253	1413	787	1326	1136	1590	MYB family transcription factor, putative, expressed	AT5G47390.1		myb-like transcription factor family protein
LOC_Os12g18120.2	C5	1.28	0.2	0.78	582	1412	1062	1222	645	1107	zinc finger C-x8-C-x5-C-x3-H type family protein, expressed	AT3G48440.1		Zinc finger C-x8-C-x5-C-x3-H type family protein
LOC_Os03g05200.1	C3	1.25	-0.15	-0.37	595	1412	580	524	965	745	DENN domain containing protein, expressed	AT2G20320.1		DENN (AEX-3) domain-containing protein
LOC_Os07g34640.1	C5	2.5	0.61	0.2	249	1411	197	301	343	393	pyruvate Pi dikinase regulatory protein, putative, expressed	AT4G21210.1	ATRP1,RP1	PPDK regulatory protein
LOC_Os12g18120.1	C5	1.28	0.2	0.78	581	1411	1061	1222	644	1105	zinc finger C-x8-C-x5-C-x3-H type family protein, expressed	AT3G48440.1		Zinc finger C-x8-C-x5-C-x3-H type family protein
LOC_Os10g28340.5	C5	1.25	0.38	-0.23	593	1411	304	396	623	532	heat stress transcription factor, putative, expressed	AT3G22830.1	AT-HSFA6B,HSFA6B	heat shock transcription factor A6B
LOC_Os08g01620.1	C5	1.92	0.7	0.4	373	1410	495	802	670	885	shwachman-Bodian-Diamond syndrome protein, putative, expressed	AT1G43860.1		sequence-specific DNA binding transcription factors
LOC_Os01g57854.1	C5	6.58	3.55	0.46	15	1407	16	194	46	64	pectinesterase, putative, expressed	AT1G11580.1	ATPMEPCRA,PMEPCRA	methylesterase PCR A
LOC_Os01g37560.1	C5	1.14	0.73	0.4	636	1405	931	1543	1265	1674	chaperone protein dnaJ 49, putative, expressed	AT3G57340.1		Heat shock protein DnaJ, N-terminal with domain of unknown function (DUF1977)
LOC_Os03g05200.2	C3	1.25	-0.15	-0.39	590	1400	574	519	961	735	DENN domain containing protein, expressed	AT2G20320.1		DENN (AEX-3) domain-containing protein
LOC_Os05g34830.2	C5	1.91	0.14	-0.06	373	1399	696	768	1306	1254	No apical meristem protein, putative, expressed	AT1G01720.1	ANAC002,ATAF1	NAC (No Apical Meristem) domain transcriptional regulator superfamily protein
LOC_Os07g39700.1	C3	2.33	-0.49	-2.2	278	1398	1	1	5	1		AT1G27461.1
LOC_Os07g47790.2	C1	3.21	4.52	5.67	151	1396	23	520	12	592	AP2 domain containing protein, expressed	AT1G72360.3	HRE1	Integrase-type DNA-binding superfamily protein
LOC_Os08g37950.1	C3	1.13	0.08	-0.28	638	1396	521	551	649	534	copper-transporting ATPase PAA1, putative, expressed	AT4G33520.2	HMA6,PAA1	P-type ATP-ase 1
LOC_Os12g26030.1	C1	1.31	0.63	0.73	561	1395	478	739	706	1173	FACT complex subunit SPT16, putative, expressed	AT4G10710.1	SPT16	global transcription factor C
LOC_Os01g66240.1	C5	1.87	0.59	1.24	383	1395	170	256	136	321	mitochondrion protein, putative, expressed	AT4G10030.1		alpha/beta-Hydrolases superfamily protein
LOC_Os08g01620.2	C5	1.92	0.7	0.41	370	1394	487	790	654	869	shwachman-Bodian-Diamond syndrome protein, putative, expressed	AT1G43860.1		sequence-specific DNA binding transcription factors
LOC_Os07g25700.1	C3	2.86	0.24	-1.03	192	1390	102	121	145	71		AT2G05590.2		TLD-domain containing nucleolar protein
LOC_Os10g39780.2	C5	1.66	0.49	-0.04	440	1390	276	388	249	242	protein phosphatase 2C, putative, expressed	AT4G38520.1		Protein phosphatase 2C family protein
LOC_Os10g28340.3	C5	1.19	0.37	-0.2	609	1388	312	403	626	546	heat stress transcription factor, putative, expressed	AT3G22830.1	AT-HSFA6B,HSFA6B	heat shock transcription factor A6B
LOC_Os07g47790.1	C1	3.21	4.53	5.65	150	1386	22	513	12	586	AP2 domain containing protein, expressed	AT2G47520.1	HRE2	Integrase-type DNA-binding superfamily protein
LOC_Os12g09540.2	C1	2.71	4.1	7.05	212	1383	19	321	2	282	phosphoribosylamine--glycine ligase, putative, expressed	AT1G09830.1		Glycinamide ribonucleotide (GAR) synthetase
LOC_Os12g09540.1	C1	2.7	4.1	7.05	212	1383	19	321	2	282	phosphoribosylamine--glycine ligase, putative, expressed	AT1G09830.1		Glycinamide ribonucleotide (GAR) synthetase
LOC_Os03g16460.1	C3	1.38	0.19	-0.85	532	1383	257	293	455	252		AT3G09350.1	Fes1A	Fes1A
LOC_Os04g39040.1	C6	1.6	-0.23	-0.72	457	1383	350	298	465	282	UBA and UBX domain-containing protein, putative, expressed	AT4G04210.1	PUX4	plant UBX domain containing protein 4
LOC_Os02g18660.1	C5	1.45	0.29	0.42	504	1378	514	628	506	675		AT2G25650.1		DNA-binding storekeeper protein-related transcriptional regulator
LOC_Os02g30900.1	C5	1.85	0.49	0.37	382	1377	309	436	246	317	protein kinase domain containing protein, expressed	AT5G13160.1	PBS1	Protein kinase superfamily protein
LOC_Os04g41260.1	C1	1.7	1.08	1.83	424	1377	278	587	145	516	amine oxidase, flavin-containing, domain containing protein, expressed	AT5G14220.1	HEMG2,MEE61,PPO2	Flavin containing amine oxidoreductase family
LOC_Os04g45480.1	C3	2.03	-1.24	-1.83	336	1374	212	90	176	50	heat shock protein STI, putative, expressed	AT4G12400.2		stress-inducible protein, putative
LOC_Os02g45250.1	C5	1.42	0.26	0.84	513	1373	603	721	643	1151	homeobox and START domains containing protein, putative, expressed	AT4G00730.1	AHDP,ANL2	Homeobox-leucine zipper family protein / lipid-binding START domain-containing protein
LOC_Os03g04520.2	C1	1.03	0.31	0.85	671	1373	756	938	797	1434	RNA recognition motif containing protein, putative, expressed	AT2G33440.1		RNA-binding (RRM/RBD/RNP motifs) family protein
LOC_Os10g28340.2	C5	1.1	0.33	-0.23	640	1371	317	399	632	539	heat stress transcription factor, putative, expressed	AT3G22830.1	AT-HSFA6B,HSFA6B	heat shock transcription factor A6B
LOC_Os09g29170.1	C6	1.36	-0.29	-0.6	534	1370	455	373	412	271	CAMK_CAMK_like.38 - CAMK includes calcium/calmodulin depedent protein kinases, expressed	AT1G12680.1	PEPKR2	phosphoenolpyruvate carboxylase-related kinase 2
LOC_Os03g20530.1	C5	1	0.16	0.12	684	1370	789	880	974	1057	DUF630/DUF632 domains containing protein, putative, expressed	AT2G27090.1		Protein of unknown function (DUF630 and DUF632)
LOC_Os05g44590.5	C5	2.39	-0.02	0.06	261	1370	301	297	408	425	ATP-dependent protease La, putative, expressed	AT2G25740.1		ATP-dependent protease La (LON) domain protein
LOC_Os01g05640.1	C5	4.57	1.28	0.05	58	1369	38	93	44	46	receptor-like protein kinase 5 precursor, putative, expressed	AT3G47570.1		Leucine-rich repeat protein kinase family protein
LOC_Os07g47100.3	C3	3.65	0.57	-1.16	109	1368	237	351	131	58	transporter, monovalent cation:proton antiporter-2 family, putative, expressed	AT3G05030.1	ATNHX2,NHX2	sodium hydrogen exchanger 2
LOC_Os07g03240.1	C5	2.14	1.03	1.11	309	1366	169	345	182	393	RNA recognition motif containing protein, putative, expressed	AT4G26650.1		RNA-binding (RRM/RBD/RNP motifs) family protein
LOC_Os04g18090.1	C1	1.23	-0.77	0.51	580	1365	2218	1302	2303	3275	histone H1, putative, expressed	AT2G18050.1	HIS1-3	histone H1-3
LOC_Os04g51180.2	C3	1.07	-0.26	-0.26	649	1364	414	346	505	423	GPR89A, putative, expressed	AT1G64990.1	GTG1	GPCR-type G protein 1
LOC_Os10g31830.1	C5	2.02	0.08	0.03	336	1363	94	99	83	84	ras-related protein, putative, expressed	AT5G03530.1	ATRAB,ATRAB ALPHA,ATRAB18B,ATRABC2A,RABC2A	RAB GTPase homolog C2A
LOC_Os07g41640.3	C5	1.01	0.32	0.09	677	1362	846	1054	1060	1125	agenet domain-containing protein, putative, expressed	AT5G55600.1		agenet domain-containing protein / bromo-adjacent homology (BAH) domain-containing protein
LOC_Os07g47670.1	C1	1.76	2.74	4.3	402	1360	49	328	17	345	hypoxia-responsive family protein, putative, expressed	AT5G27760.1		Hypoxia-responsive family protein
LOC_Os12g13170.2	C5	1.06	0.22	-0.11	651	1359	525	610	920	855	transcription factor, putative, expressed	AT2G35530.1	AtbZIP16,bZIP16	basic region/leucine zipper transcription factor 16
LOC_Os12g13170.1	C5	1.06	0.22	-0.11	651	1358	525	610	920	855	transcription factor, putative, expressed	AT2G35530.1	AtbZIP16,bZIP16	basic region/leucine zipper transcription factor 16
LOC_Os05g34050.1	C5	1.27	0.32	0.65	562	1357	659	823	752	1184	bZIP transcription factor domain containing protein, expressed	AT2G40950.1	BZIP17	Basic-leucine zipper (bZIP) transcription factor family protein
LOC_Os07g42370.1	C3	1.04	0.67	-1.78	660	1357	2462	3928	4488	1309	zinc-finger protein, putative, expressed	AT1G19180.1	JAZ1,TIFY10A	jasmonate-zim-domain protein 1
LOC_Os08g14620.1	C5	1.05	0.44	0.42	654	1355	459	625	366	489		AT5G57460.1
LOC_Os09g29170.4	C6	1.27	-0.32	-0.59	563	1354	476	381	413	275	CAMK_CAMK_like.38 - CAMK includes calcium/calmodulin depedent protein kinases, expressed	AT1G12680.1	PEPKR2	phosphoenolpyruvate carboxylase-related kinase 2
LOC_Os07g35740.1	C1	3.61	4.94	7.45	111	1350	12	369	5	923	TKL_IRAK_DUF26-ld.2 - DUF26 kinases have homology to DUF26 containing loci, expressed	AT4G05200.1	CRK25	cysteine-rich RLK (RECEPTOR-like protein kinase) 25
LOC_Os06g14190.1	C6	1.46	-0.33	0.17	489	1348	721	574	621	699	NF-X1-type zinc finger protein, putative, expressed	AT1G10170.1	ATNFXL1,NFXL1	NF-X-like 1
LOC_Os08g15230.1	C3	1.5	-0.5	-1.46	478	1347	356	251	1698	616	heat shock protein-related, putative, expressed	AT5G57710.1		Double Clp-N motif-containing P-loop nucleoside triphosphate hydrolases superfamily protein
LOC_Os05g39680.1	C5	1.81	0.43	-0.17	384	1347	534	721	1119	998	PX domain containing protein, expressed	AT2G40400.1		Protein of unknown function (DUF399 and DUF3411)
LOC_Os03g12350.1	C3	1	0.05	-0.76	671	1344	862	892	1143	675	two-component response regulator, putative, expressed	AT4G16110.1	ARR2,RR2	response regulator 2
LOC_Os03g12350.2	C3	1	0.05	-0.76	671	1343	862	892	1142	675	two-component response regulator, putative, expressed	AT4G16110.1	ARR2,RR2	response regulator 2
LOC_Os03g12350.4	C3	1	0.05	-0.77	668	1337	853	884	1139	669	two-component response regulator, putative, expressed	AT4G16110.1	ARR2,RR2	response regulator 2
LOC_Os08g44390.1	C3	1.66	0.15	-0.28	423	1336	240	266	184	151	EF hand family protein, putative, expressed	AT3G10300.3		Calcium-binding EF-hand family protein
LOC_Os07g42370.2	C3	1.05	0.67	-1.78	646	1336	2420	3862	4404	1286	zinc-finger protein, putative, expressed	AT1G19180.1	JAZ1,TIFY10A	jasmonate-zim-domain protein 1
LOC_Os03g13840.2	C5	2.79	-0.36	0.04	193	1335	345	268	297	304	senescence-associated protein, putative, expressed	AT3G51250.1		Senescence/dehydration-associated protein-related
LOC_Os01g49470.1	C6	1.07	-0.71	-0.44	636	1332	1148	703	1725	1273	E3 ubiquitin ligase, putative, expressed	AT3G18290.1	BTS,EMB2454	zinc finger protein-related
LOC_Os04g37540.1	C5	1.21	0.07	0.22	574	1331	377	395	493	575		AT1G36990.1
LOC_Os06g39140.1	C5	1.45	-0.05	0.34	486	1330	757	733	913	1157	hemoglobin-like protein HbO, putative, expressed	AT4G32690.1	ATGLB3,GLB3	hemoglobin 3
LOC_Os01g46570.1	C3	2.14	-0.12	-1.03	301	1329	845	780	374	183	CTP synthase, putative, expressed	AT3G12670.1	emb2742	CTP synthase family protein
LOC_Os07g41694.1	C5	1.33	-0.21	-0.02	528	1326	922	796	1495	1476	acidic leucine-rich nuclear phosphoprotein 32-related protein 1, putative, expressed	AT3G50690.1		Leucine-rich repeat (LRR) family protein
LOC_Os08g03350.1	C3	1.11	0.32	-0.75	612	1324	2742	3429	4659	2775	amino acid transporter, putative, expressed	AT5G40780.1	LHT1	lysine histidine transporter 1
LOC_Os03g13840.1	C5	2.8	-0.38	0.04	190	1321	342	264	294	302	senescence-associated protein, putative, expressed	AT3G51250.1		Senescence/dehydration-associated protein-related
LOC_Os09g29170.2	C6	1.38	-0.27	-0.62	509	1320	431	358	393	256	CAMK_CAMK_like.38 - CAMK includes calcium/calmodulin depedent protein kinases, expressed	AT1G12680.1	PEPKR2	phosphoenolpyruvate carboxylase-related kinase 2
LOC_Os06g05130.1	C3	1.3	0.03	-1.23	534	1316	623	634	1002	429	myristoyl-acyl carrier protein thioesterase, chloroplast precursor, putative, expressed	AT1G08510.1	FATB	fatty acyl-ACP thioesterases B
LOC_Os03g04520.4	C1	1.06	0.3	0.85	633	1315	719	886	760	1367	RNA recognition motif containing protein, putative, expressed	AT2G33435.1		RNA-binding (RRM/RBD/RNP motifs) family protein
LOC_Os01g49470.2	C6	1.07	-0.71	-0.44	624	1314	1123	685	1688	1244	E3 ubiquitin ligase, putative, expressed	AT3G18290.1	BTS,EMB2454	zinc finger protein-related
LOC_Os01g51390.1	C6	1.49	-0.22	-0.59	468	1312	440	377	674	449	mitochondrial-processing peptidase subunit, mitochondrial precursor, putative, expressed	AT3G02090.1	MPPBETA	Insulinase (Peptidase family M16) protein
LOC_Os03g05420.1	C5	1.21	0.27	0.78	568	1312	558	670	463	795	MT-A70 domain containing protein, expressed	AT4G09980.1	EMB1691	Methyltransferase MT-A70 family protein
LOC_Os03g08430.2	C5	1.17	0.12	0.45	583	1310	1903	2069	3017	4123	SAC domain containing protein, putative, expressed	AT3G14205.1		Phosphoinositide phosphatase family protein
LOC_Os03g08430.1	C5	1.17	0.12	0.45	583	1310	1903	2069	3015	4122	SAC domain containing protein, putative, expressed	AT3G14205.1		Phosphoinositide phosphatase family protein
LOC_Os06g15760.1	C5	2.81	0.63	-0.45	187	1310	1005	1559	1334	977	eukaryotic aspartyl protease domain containing protein, expressed	AT1G49050.1		Eukaryotic aspartyl protease family protein
LOC_Os08g38620.3	C1	1.01	0.49	0.56	648	1306	616	864	881	1303
LOC_Os09g29170.3	C6	1.35	-0.28	-0.6	511	1306	430	354	393	260	CAMK_CAMK_like.38 - CAMK includes calcium/calmodulin depedent protein kinases, expressed	AT1G12680.1	PEPKR2	phosphoenolpyruvate carboxylase-related kinase 2
LOC_Os02g40784.1	C3	2.97	0.3	-0.75	166	1306	300	369	552	329	WAX2, putative, expressed	AT1G02205.2	CER1	Fatty acid hydroxylase superfamily
LOC_Os07g39690.1	C1	1.7	0.19	2.05	401	1305	249	283	113	471	GCN5-related N-acetyltransferase, putative, expressed	AT4G37670.2	NAGS2	N-acetyl-l-glutamate synthase 2
LOC_Os03g04140.2	C1	1.02	0.08	0.79	642	1303	363	384	467	807	serine acetyltransferase protein, putative, expressed	AT2G17640.1	ATSERAT3;1,SAT-106	Trimeric LpxA-like enzymes superfamily protein
LOC_Os02g58150.1	C3	2.83	0.2	-1.05	183	1303	252	289	1141	552		AT3G19990.1
LOC_Os08g37456.2	C1	1.01	0.44	0.85	647	1300	104	141	42	76	flavonol synthase/flavanone 3-hydroxylase, putative, expressed	AT2G36690.1		2-oxoglutarate (2OG) and Fe(II)-dependent oxygenase superfamily protein
LOC_Os01g49529.2	C5	1.62	0.73	0.51	422	1298	1080	1789	849	1205	OsWAK10d - OsWAK receptor-like cytoplasmic kinase OsWAK-RLCK, expressed	AT1G18390.2		Protein kinase superfamily protein
LOC_Os10g36810.1	C5	1.11	-0.2	0.01	602	1297	721	630	807	813	plus-3 domain containing protein, putative, expressed	AT3G51120.1		DNA binding;zinc ion binding;nucleic acid binding;nucleic acid binding
LOC_Os02g43860.2	C3	1.62	-0.11	-0.5	421	1295	674	624	721	511	amino acid permease, putative, expressed	AT1G05940.1	CAT9	cationic amino acid transporter 9
LOC_Os06g45020.1	C1	1.08	0.08	1.09	610	1293	813	859	298	637	STRUBBELIG-RECEPTOR FAMILY 3 precursor, putative, expressed	AT2G20850.1	SRF1	STRUBBELIG-receptor family 1
LOC_Os01g49529.3	C5	1.58	0.79	0.5	432	1291	1043	1807	785	1113	OsWAK10d - OsWAK receptor-like cytoplasmic kinase OsWAK-RLCK, expressed	AT1G66880.1		Protein kinase superfamily protein
LOC_Os04g38900.2	C6	1.32	-0.35	-0.6	518	1288	314	246	321	212	prohibitin, putative, expressed	AT5G40770.1	ATPHB3,PHB3	prohibitin 3
LOC_Os04g52390.1	C6	1.29	-1.39	-2.99	528	1287	1044	398	1187	149	potassium transporter, putative, expressed	AT2G35060.1	KUP11	K+ uptake permease 11
LOC_Os12g18120.4	C5	1.34	0.22	0.8	508	1286	932	1085	566	986	zinc finger C-x8-C-x5-C-x3-H type family protein, expressed	AT3G48440.1		Zinc finger C-x8-C-x5-C-x3-H type family protein
LOC_Os08g36994.1	C5	1.05	0.03	0.22	618	1282	897	913	964	1119	protein transport protein, putative, expressed	AT2G21630.1		Sec23/Sec24 protein transport family protein
LOC_Os03g13820.1	C1	1.01	0.37	0.63	636	1281	955	1235	1458	2261	protein kinase family protein, putative, expressed	AT1G77280.1		Protein kinase protein with adenine nucleotide alpha hydrolases-like domain
LOC_Os05g43570.1	C5	1.31	0.42	-0.55	517	1279	952	1276	991	676	AGC_AGC_other_NDRh_TRCd.2 - ACG kinases include homologs to PKA, PKG and PKC, expressed	AT4G14350.1		AGC (cAMP-dependent, cGMP-dependent and protein kinase C) kinase family protein
LOC_Os06g47840.1	C5	1.78	0.28	0.24	372	1277	317	386	240	283	ZOS6-08 - C2H2 zinc finger protein, expressed	AT4G31420.1		Zinc finger protein 622
LOC_Os05g43570.2	C5	1.32	0.41	-0.55	513	1277	943	1252	978	668	AGC_AGC_other_NDRh_TRCd.2 - ACG kinases include homologs to PKA, PKG and PKC, expressed	AT4G14350.1		AGC (cAMP-dependent, cGMP-dependent and protein kinase C) kinase family protein
LOC_Os05g43570.3	C5	1.32	0.41	-0.55	513	1277	943	1252	978	666	AGC_AGC_other_NDRh_TRCd.2 - ACG kinases include homologs to PKA, PKG and PKC, expressed	AT4G14350.1		AGC (cAMP-dependent, cGMP-dependent and protein kinase C) kinase family protein
LOC_Os03g60710.1	C5	1.01	0.3	-0.04	635	1275	583	719	745	724	protein kinase domain containing protein, expressed	AT2G28930.3	APK1B,PK1B	protein kinase 1B
LOC_Os05g05310.1	C5	1.99	0.41	0.34	322	1275	318	422	367	464	Fibronectin type III domain containing protein, expressed	AT3G24440.1	VIL1,VRN5	Fibronectin type III domain-containing protein
LOC_Os01g37560.2	C5	1.15	0.71	0.35	572	1274	836	1372	1137	1446	chaperone protein dnaJ 49, putative, expressed	AT3G57340.1		Heat shock protein DnaJ, N-terminal with domain of unknown function (DUF1977)
LOC_Os02g43860.1	C3	1.57	-0.11	-0.5	428	1274	690	639	725	512	amino acid permease, putative, expressed	AT1G05940.1	CAT9	cationic amino acid transporter 9
LOC_Os03g21800.1	C3	2	0.21	-0.32	317	1273	13	15	15	12	bZIP transcription factor family protein, putative, expressed	AT2G40620.1		Basic-leucine zipper (bZIP) transcription factor family protein
LOC_Os01g55650.1	C1	1.03	-0.02	1.06	621	1270	375	371	344	719	phospholipase, patatin family, putative, expressed	AT5G04040.1	SDP1	Patatin-like phospholipase family protein
LOC_Os09g33860.1	C5	1.17	0.42	0.14	565	1270	226	303	220	242	protein kinase, putative, expressed	AT3G59350.1		Protein kinase superfamily protein
LOC_Os06g39140.2	C5	1.46	-0.03	0.35	462	1270	716	702	861	1097	hemoglobin-like protein HbO, putative, expressed	AT4G32690.1	ATGLB3,GLB3	hemoglobin 3
LOC_Os04g56470.1	C5	2.56	1.78	1.47	215	1269	52	177	32	89	amino acid transporter, putative, expressed	AT5G09220.1	AAP2	amino acid permease 2
LOC_Os08g37456.1	C1	1	0.42	0.87	632	1267	106	142	42	78	flavonol synthase/flavanone 3-hydroxylase, putative, expressed	AT2G36690.1		2-oxoglutarate (2OG) and Fe(II)-dependent oxygenase superfamily protein
LOC_Os08g36994.2	C5	1.06	0.03	0.18	610	1267	886	906	980	1113	protein transport protein, putative, expressed	AT2G21630.1		Sec23/Sec24 protein transport family protein
LOC_Os03g14050.1	C3	1.56	-0.14	-2.19	429	1266	480	436	234	51	thaumatin-like protein 1 precursor, putative, expressed	AT1G20030.2		Pathogenesis-related thaumatin superfamily protein
LOC_Os03g16880.1	C3	1.99	-0.06	-0.56	318	1263	374	360	378	257	DnaK family protein, putative, expressed	AT5G02500.1	AT-HSC70-1,HSC70,HSC70-1,HSP70-1	heat shock cognate protein 70-1
LOC_Os12g03899.2	C6	1.2	-1.54	-3.76	549	1263	2057	708	2449	181	major facilitator superfamily antiporter, putative, expressed	AT5G13750.1	ZIFL1	zinc induced facilitator-like 1
LOC_Os05g34770.1	C3	1.1	0	-0.58	588	1261	534	536	769	516	cytochrome c, putative, expressed	AT4G10040.1	CYTC-2	cytochrome c-2
LOC_Os01g04260.1	C1	1.51	1.19	1.98	442	1260	21	47	14	54	fatty acid hydroxylase, putative, expressed	AT3G02580.1	BUL1,DWF7,STE1	sterol 1
LOC_Os03g54780.1	C5	1.06	0.41	0.41	603	1259	284	378	403	535	STE_PAK_Ste20_KHSh_GCKh_HPKh.1 - STE kinases include homologs to sterile 7, sterile 11 and sterile 20 from yeast, expressed	AT1G69220.2	SIK1	Protein kinase superfamily protein
LOC_Os05g46770.1	C5	1.11	0.37	0.44	581	1257	304	392	386	522
LOC_Os10g41200.2	C5	2.42	0.74	0.46	234	1257	734	1225	1056	1456	MYB family transcription factor, putative, expressed	AT5G47390.1		myb-like transcription factor family protein
LOC_Os10g37210.1	C5	1.5	0.69	0.31	442	1253	201	324	320	398	FAD dependent oxidoreductase domain containing protein, expressed	AT2G43400.1	ETFQO	electron-transfer flavoprotein:ubiquinone oxidoreductase
LOC_Os10g28340.1	C5	1.29	0.35	-0.26	512	1251	270	344	541	450	heat stress transcription factor, putative, expressed	AT3G22830.1	AT-HSFA6B,HSFA6B	heat shock transcription factor A6B
LOC_Os03g10750.1	C5	1.59	0.12	-0.19	414	1250	449	486	607	532	CUE domain containing protein, expressed	AT1G27752.1		Ubiquitin system component Cue protein
LOC_Os08g36774.1	C6	1.27	-0.56	-0.44	516	1248	456	308	511	376	zinc finger family protein, putative, expressed	AT5G37340.1		ZPR1 zinc-finger domain protein
LOC_Os05g33630.6	C3	1.8	-0.91	-1.88	357	1247	1095	582	3135	849	inosine-uridine preferring nucleoside hydrolase family protein, putative, expressed	AT5G18860.1		inosine-uridine preferring nucleoside hydrolase family protein
LOC_Os08g19170.1	C5	1.83	0.17	-0.21	352	1246	369	416	615	531	G-patch domain containing protein, expressed	AT3G09850.1		D111/G-patch domain-containing protein
LOC_Os01g51010.1	C5	2.21	0.36	0.56	270	1245	896	1148	734	1082	DUF292 domain containing protein, expressed	AT2G19710.1		Regulator of Vps4 activity in the MVB pathway protein
LOC_Os01g37832.1	C5	1.54	0.56	-0.57	427	1244	234	347	257	173	thioredoxin, putative, expressed	AT2G25950.1		Protein of unknown function (DUF1000)
LOC_Os11g04104.2	C6	1.24	-1.39	-3.43	528	1243	2003	763	2227	206	major facilitator superfamily antiporter, putative, expressed	AT5G13750.1	ZIFL1	zinc induced facilitator-like 1
LOC_Os07g12510.1	C5	2.96	-0.32	-0.28	160	1243	111	89	248	204	AP2 domain containing protein, expressed	AT4G27950.1	CRF4	cytokinin response factor 4
LOC_Os11g36480.2	C5	1.88	0.6	0.43	337	1240	179	270	274	369	zinc knuckle domain containing protein, expressed	AT3G43590.1		zinc knuckle (CCHC-type) family protein
LOC_Os08g39090.1	C5	1.23	0.25	0.21	527	1239	606	722	726	840	coiled-coil domain containing 49, putative, expressed	AT2G44200.1		CBF1-interacting co-repressor CIR, N-terminal;Pre-mRNA splicing factor
LOC_Os03g49420.1	C5	1.43	-0.04	0.25	459	1239	866	842	1109	1315	HEAT repeat family protein, putative, expressed	AT5G19820.1	emb2734	ARM repeat superfamily protein
LOC_Os10g30910.1	C6	1.05	-0.66	-0.07	597	1239	562	357	220	210	transmembrane protein-related, putative, expressed	AT2G46060.1		transmembrane protein-related
LOC_Os03g49420.2	C5	1.43	-0.04	0.25	459	1238	866	841	1106	1315	HEAT repeat family protein, putative, expressed	AT5G19820.1	emb2734	ARM repeat superfamily protein
LOC_Os05g05310.2	C5	2.07	0.42	0.31	296	1238	298	399	348	433	Fibronectin type III domain containing protein, expressed	AT3G24440.1	VIL1,VRN5	Fibronectin type III domain-containing protein
LOC_Os05g43950.1	C5	1.04	0.32	0.01	600	1236	489	609	511	513		AT1G28520.1	ATVOZ1,VOZ1	vascular plant one zinc finger protein
LOC_Os10g31850.5	C1	2.26	0.95	2.27	257	1236	332	641	200	964	RING finger and CHY zinc finger domain-containing protein 1, putative, expressed	AT5G22920.1		CHY-type/CTCHY-type/RING-type Zinc finger protein
LOC_Os03g12030.1	C5	2.33	0.51	0.37	246	1233	415	589	509	656	3-ketoacyl-CoA synthase, putative, expressed	AT1G68530.1	CER6,CUT1,G2,KCS6,POP1	3-ketoacyl-CoA synthase 6
LOC_Os03g14050.2	C3	1.52	-0.16	-2.11	430	1231	490	438	250	58	thaumatin-like protein 1 precursor, putative, expressed	AT1G20030.2		Pathogenesis-related thaumatin superfamily protein
LOC_Os09g31400.1	C5	1.56	0.36	0.16	419	1231	299	384	458	511	ethylene-insensitive 3, putative, expressed	AT1G73730.1	AtEIL3,ATSLIM,EIL3,SLIM1	ETHYLENE-INSENSITIVE3-like 3
LOC_Os03g44484.1	C5	1.02	0.34	0.07	608	1231	549	695	797	837	DNA-directed RNA polymerase II subunit RPB2, putative, expressed	AT4G21710.1	EMB1989,NRPB2,RPB2	DNA-directed RNA polymerase family protein
LOC_Os11g04104.1	C6	1.23	-1.39	-3.43	523	1228	1988	760	2207	205	major facilitator superfamily antiporter, putative, expressed	AT5G13750.1	ZIFL1	zinc induced facilitator-like 1
LOC_Os11g10100.1	C5	1.01	0.6	0.5	610	1225	575	869	1305	1850	STE_MEKK_ste11_MAP3K.3 - STE kinases include homologs to sterile 7, sterile 11 and sterile 20 from yeast, expressed	AT1G53570.1	MAP3KA,MAPKKK3	mitogen-activated protein kinase kinase kinase 3
LOC_Os02g23890.1	C1	1.08	0.8	0.84	580	1222	441	765	464	829	protein transporter, putative, expressed	AT3G20920.2		translocation protein-related
LOC_Os08g44240.1	C5	1.15	0.32	0.72	551	1221	923	1155	1213	1996	AAA-type ATPase family protein, putative, expressed	AT5G08470.1	PEX1	peroxisome 1
LOC_Os04g55040.1	C5	1.02	0.33	0.09	602	1221	675	848	546	579	vacuolar ATP synthase subunit D 1, putative, expressed	AT3G58730.1		vacuolar ATP synthase subunit D (VATD) / V-ATPase D subunit / vacuolar proton pump D subunit (VATPD)
LOC_Os05g47780.1	C5	1.36	1.51	0.98	475	1219	251	715	280	553	E3 ubiquitin ligase, putative, expressed	AT3G18290.1	BTS,EMB2454	zinc finger protein-related
LOC_Os02g55340.1	C6	1.01	-0.2	0.06	604	1219	817	714	1017	1064	WD domain and HEAT domain containing protein, putative, expressed	AT4G29380.1		protein kinase family protein / WD-40 repeat family protein
LOC_Os04g49450.1	C5	3.66	0.11	0.49	96	1218	62	67	28	39	MYB family transcription factor, putative, expressed	AT5G37260.1	CIR1,RVE2	Homeodomain-like superfamily protein
LOC_Os08g33280.1	C6	1.34	-2.34	-0.04	482	1218	22	4	7	7	ulp1 protease family, C-terminal catalytic domain containing protein, expressed	AT3G06910.1	ULP1A	UB-like protease 1A
LOC_Os01g06590.1	C3	1.23	0.19	-0.24	517	1215	503	574	702	595	zinc finger, C3HC4 type domain containing protein, expressed	AT5G42940.1		RING/U-box superfamily protein
LOC_Os03g60780.1	C3	1.63	-0.06	-0.26	392	1213	426	408	458	382	armadillo/beta-catenin-like repeat containing protein, expressed	AT3G09350.1	Fes1A	Fes1A
LOC_Os05g45710.1	C5	2.8	1.01	0.23	174	1211	329	660	584	684	serine acetyltransferase protein, putative, expressed	AT5G56760.1	ATSERAT1;1,SAT-52,SAT5,SERAT1;1	serine acetyltransferase 1;1
LOC_Os01g06590.2	C3	1.24	0.17	-0.24	512	1211	501	564	693	588	zinc finger, C3HC4 type domain containing protein, expressed	AT5G42940.1		RING/U-box superfamily protein
LOC_Os04g38900.1	C6	1.33	-0.36	-0.61	481	1211	292	227	289	190	prohibitin, putative, expressed	AT5G40770.1	ATPHB3,PHB3	prohibitin 3
LOC_Os01g04950.1	C3	1.74	0.09	-0.47	362	1211	1224	1308	2438	1763	peptide transporter PTR2, putative, expressed	AT5G01180.1	ATPTR5,PTR5	peptide transporter 5
LOC_Os05g11140.3	C3	1.06	0.01	-0.39	579	1210	414	417	521	398	CK1_CaseinKinase_1a.5 - CK1 includes the casein kinase 1 kinases, expressed	AT2G25760.1		Protein kinase family protein
LOC_Os02g54130.3	C1	1.13	1.33	0.99	552	1210	327	824	563	1117	heat shock protein DnaJ, putative, expressed	AT3G14200.1		Chaperone DnaJ-domain superfamily protein
LOC_Os01g04950.3	C3	1.8	0.07	-0.45	347	1209	1232	1293	2303	1685	peptide transporter PTR2, putative, expressed	AT5G01180.1	ATPTR5,PTR5	peptide transporter 5
LOC_Os05g44760.1	C3	1.92	0.41	-0.72	319	1208	734	973	1272	772	hexokinase, putative, expressed	AT4G29130.1	ATHXK1,GIN2,HXK1	hexokinase 1
LOC_Os02g40784.3	C3	2.94	0.3	-0.8	157	1207	274	337	514	295	WAX2, putative, expressed	AT1G02205.2	CER1	Fatty acid hydroxylase superfamily
LOC_Os08g44390.4	C3	2.45	0.08	-2.22	220	1206	68	72	109	23	EF hand family protein, putative, expressed	AT3G10300.5		Calcium-binding EF-hand family protein
LOC_Os05g18660.1	C1	1.04	0.45	0.69	586	1206	306	419	315	507	OsFBDUF24 - F-box and DUF domain containing protein, expressed	AT1G50870.1		F-box and associated interaction domains-containing protein
LOC_Os08g02330.1	C1	1.09	0.73	0.99	568	1206	543	899	465	924	RNA recognition motif containing protein, putative, expressed	AT1G32790.1	CID11	CTC-interacting domain 11
LOC_Os03g21800.2	C5	2.07	0.11	-0.09	287	1205	13	14	13	12	bZIP transcription factor family protein, putative, expressed	AT2G40620.1		Basic-leucine zipper (bZIP) transcription factor family protein
LOC_Os01g42294.1	C5	1.1	0.45	-0.05	561	1204	41	57	71	69	inactive receptor kinase At2g26730 precursor, putative, expressed	AT2G26730.1		Leucine-rich repeat protein kinase family protein
LOC_Os03g56250.1	C5	2.34	1.64	1.36	238	1203	272	845	282	727	LRR receptor-like protein kinase, putative, expressed	AT2G16250.1		Leucine-rich repeat protein kinase family protein
LOC_Os01g53680.1	C5	1.54	0.35	0.68	414	1203	432	548	166	265	6-phosphofructokinase, putative, expressed	AT4G26270.1	PFK3	phosphofructokinase 3
LOC_Os12g34850.1	C5	1.26	0.32	0.27	501	1201	489	608	576	694	Fibronectin type III domain containing protein, expressed	AT3G24440.1	VIL1,VRN5	Fibronectin type III domain-containing protein
LOC_Os03g07590.1	C1	1.39	0.76	1.03	460	1201	45	77	43	87
LOC_Os01g04950.2	C3	1.79	0.08	-0.45	347	1200	1195	1265	2264	1656	peptide transporter PTR2, putative, expressed	AT5G01180.1	ATPTR5,PTR5	peptide transporter 5
LOC_Os04g49450.2	C5	3.61	0.07	0.45	98	1199	64	67	30	40	MYB family transcription factor, putative, expressed
LOC_Os01g32964.1	C5	1.04	0.81	-0.11	583	1199	194	339	272	252	protein phosphotase protein, putative, expressed	AT1G68410.1		Protein phosphatase 2C family protein
LOC_Os05g18660.2	C1	1.03	0.45	0.69	584	1197	306	418	314	506	OsFBDUF24 - F-box and DUF domain containing protein, expressed	AT1G50870.1		F-box and associated interaction domains-containing protein
LOC_Os01g04950.4	C3	1.76	0.1	-0.48	354	1197	1188	1270	2361	1697	peptide transporter PTR2, putative, expressed	AT3G54140.1	ATPTR1,PTR1	peptide transporter 1
LOC_Os06g49050.1	C6	1.61	-0.55	0.1	393	1197	72	49	22	23	hAT dimerisation domain containing protein, expressed	AT3G13020.1		hAT transposon superfamily protein
LOC_Os02g36880.2	C1	2.34	0.04	1.22	236	1194	239	246	101	235	No apical meristem protein, putative, expressed	AT5G61430.1	ANAC100,ATNAC5,NAC100	NAC domain containing protein 100
LOC_Os05g33400.1	C5	5.89	1.45	0.91	20	1194	8	23	7	13	basic 7S globulin precursor, putative, expressed	AT1G03220.1		Eukaryotic aspartyl protease family protein
LOC_Os02g36880.4	C1	2.34	0.04	1.21	236	1193	240	246	101	234	No apical meristem protein, putative, expressed	AT5G61430.1	ANAC100,ATNAC5,NAC100	NAC domain containing protein 100
LOC_Os05g06270.2	C6	1.1	-0.26	-0.51	555	1192	529	441	857	602	zinc finger, C3HC4 type domain containing protein, expressed
LOC_Os01g63060.1	C3	2.06	0.81	-1.13	285	1191	273	478	468	214	phosphatidic acid phosphatase-related, putative, expressed	AT3G54020.1	AtIPCS1	Arabidopsis Inositol phosphorylceramide synthase 1
LOC_Os08g34070.2	C1	1.61	0.94	1.07	391	1191	333	639	330	693	DCN1, putative, expressed	AT1G15860.1		Domain of unknown function (DUF298)
LOC_Os04g59520.1	C3	1.95	0.06	-1.69	309	1190	265	276	643	200	anthranilate phosphoribosyltransferase, putative, expressed	AT1G22610.1		C2 calcium/lipid-binding plant phosphoribosyltransferase family protein
LOC_Os06g07820.1	C1	1.29	0.73	0.86	488	1190	211	350	223	406	BSD domain containing protein, expressed	AT3G49800.1		BSD domain-containing protein
LOC_Os02g23890.2	C1	1.08	0.79	0.85	564	1190	426	738	443	797	protein transporter, putative, expressed	AT3G20920.2		translocation protein-related
LOC_Os03g58780.2	C5	1.04	0.25	0.4	580	1190	511	608	628	827		AT5G65540.1
LOC_Os01g55940.1	C1	1.17	-0.3	0.67	528	1188	368	298	179	285	OsGH3.2 - Probable indole-3-acetic acid-amido synthetase, expressed	AT4G37390.1	AUR3,BRU6,GH3-2,GH3.2,YDK1	Auxin-responsive GH3 family protein
LOC_Os04g48050.1	C5	1.14	0.42	0.18	540	1188	683	916	759	861	RING zinc finger protein, putative, expressed	AT1G12760.1		Zinc finger, C3HC4 type (RING finger) family protein
LOC_Os12g32536.1	C3	1.11	0.08	-0.23	548	1186	776	818	1284	1098
LOC_Os08g41110.1	C5	1.21	0.36	0.28	514	1186	601	773	584	708	chaperone protein dnaJ 10, putative, expressed	AT1G21080.1		DNAJ heat shock N-terminal domain-containing protein
LOC_Os01g37790.1	C6	1.61	-0.45	-0.19	388	1184	412	302	465	408		AT1G51745.1		Tudor/PWWP/MBT superfamily protein
LOC_Os05g11140.1	C3	1.08	0.01	-0.38	560	1183	402	404	503	387	CK1_CaseinKinase_1a.5 - CK1 includes the casein kinase 1 kinases, expressed	AT2G25760.1		Protein kinase family protein
LOC_Os04g31270.1	C3	1.6	-0.17	-0.4	390	1183	173	155	413	312	EMB1688, putative, expressed	AT1G67440.1	emb1688	Minichromosome maintenance (MCM2/3/5) family protein
LOC_Os03g20310.1	C5	1.38	0.34	0.48	454	1183	1173	1486	1258	1760	transcription factor HBP-1b, putative, expressed	AT5G06950.1	AHBP-1B,TGA2	bZIP transcription factor family protein
LOC_Os01g46570.3	C3	2.11	-0.13	-1.09	275	1183	718	657	316	148	CTP synthase, putative, expressed	AT3G12670.1	emb2742	CTP synthase family protein
LOC_Os07g38420.1	C5	1.13	0.74	0.59	540	1182	371	620	515	778	pre-mRNA-splicing factor, putative, expressed	AT1G03140.1		splicing factor Prp18 family protein
LOC_Os01g37832.2	C5	1.54	0.56	-0.66	407	1182	226	333	250	159	thioredoxin, putative, expressed	AT2G25950.1		Protein of unknown function (DUF1000)
LOC_Os03g58780.1	C5	1.08	0.25	0.4	558	1181	499	595	623	824		AT5G65540.1
LOC_Os01g15350.1	C5	1.82	-0.04	0.41	335	1179	156	152	80	107	zinc finger C-x8-C-x5-C-x3-H type family protein, expressed	AT2G47850.1		Zinc finger C-x8-C-x5-C-x3-H type family protein
LOC_Os05g33410.1	C5	6.56	1.9	1.67	13	1179	4	15	2	7	xylanase inhibitor, putative, expressed	AT1G03220.1		Eukaryotic aspartyl protease family protein
LOC_Os09g33800.1	C3	1.51	0.29	-0.38	413	1177	635	777	701	539	arabinogalactan protein, putative, expressed	AT5G11680.1
LOC_Os11g36480.1	C5	1.88	0.59	0.48	319	1173	174	261	262	365	zinc knuckle domain containing protein, expressed	AT3G43590.1		zinc knuckle (CCHC-type) family protein
LOC_Os12g32536.2	C3	1.1	0.08	-0.21	547	1173	777	819	1287	1110
LOC_Os02g48340.5	C5	2.86	1.3	0.86	161	1173	268	662	353	639	RNA recognition motif containing protein, putative, expressed	AT1G76460.1		RNA-binding (RRM/RBD/RNP motifs) family protein
LOC_Os03g43760.1	C5	1.16	0.4	0.26	522	1171	877	1158	807	969	protein kinase domain containing protein, expressed	AT3G22750.1		Protein kinase superfamily protein
LOC_Os03g56540.3	C3	3.41	-0.7	-2.34	110	1170	67	42	134	26	heat shock protein DnaJ, putative, expressed	AT5G03030.1		Chaperone DnaJ-domain superfamily protein
LOC_Os12g03899.1	C6	1.12	-1.68	-3.75	538	1170	2139	670	2306	171	major facilitator superfamily antiporter, putative, expressed	AT3G43790.1	ZIFL2	zinc induced facilitator-like 2
LOC_Os11g38980.1	C5	1.2	0.75	-0.04	509	1169	333	560	265	257	F-box/Kelch-repeat protein, putative, expressed	AT1G14330.1		Galactose oxidase/kelch repeat superfamily protein
LOC_Os01g67330.2	C3	1.23	-0.07	-2.21	497	1169	244	232	459	99	nucleotide-sugar transporter family protein, putative, expressed	AT3G59360.1	ATUTR6,UTR6	UDP-galactose transporter 6
LOC_Os07g44140.1	C5	4.3	0.87	-0.01	59	1168	382	698	72	72	cytochrome P450 72A1, putative, expressed	AT2G46950.1	CYP709B2	cytochrome P450, family 709, subfamily B, polypeptide 2
LOC_Os01g68310.1	C5	2.83	0.43	0.07	164	1168	115	156	152	160	sas10/Utp3 family protein, expressed	AT1G07840.1		Sas10/Utp3/C1D family
LOC_Os03g49640.1	C5	1.03	0.35	-0.02	571	1168	723	924	1153	1133	STE_MEKK_ste11_MAP3K.14 - STE kinases include homologs to sterile 7, sterile 11 and sterile 20 from yeast, expressed	AT4G08480.1	MAPKKK9,MEKK2	mitogen-activated protein kinase kinase kinase 9
LOC_Os04g17660.2	C1	1.21	4.57	3.68	503	1168	28	667	46	584	rhodanese-like domain containing protein, putative, expressed	AT5G66170.3	STR18	sulfurtransferase 18
LOC_Os10g41360.1	C5	1.26	0.49	0.19	487	1166	558	783	468	535	ARABIDILLO-1, putative, expressed	AT2G44900.1	ARABIDILLO-1	ARABIDILLO-1
LOC_Os03g52980.1	C5	1.32	-0.29	-0.07	467	1165	379	309	493	470	CWF19-like 2, cell cycle control, putative, expressed	AT1G56290.1		CwfJ-like family protein
LOC_Os01g67330.1	C3	1.24	-0.07	-2.2	495	1165	244	232	452	98	nucleotide-sugar transporter family protein, putative, expressed	AT3G59360.1	ATUTR6,UTR6	UDP-galactose transporter 6
LOC_Os08g38210.1	C3	1.64	0.36	-1.1	375	1164	133	171	188	88	transcription factor BIM2, putative, expressed	AT1G69010.1	BIM2	BES1-interacting Myc-like protein 2
LOC_Os03g13820.2	C1	1.04	0.37	0.76	566	1163	845	1089	1292	2191	protein kinase family protein, putative, expressed	AT1G77280.1		Protein kinase protein with adenine nucleotide alpha hydrolases-like domain
LOC_Os01g07120.2	C5	1.63	0.7	0.18	374	1159	201	327	315	357	AP2 domain containing protein, expressed	AT2G40340.1	AtERF48,DREB2C	Integrase-type DNA-binding superfamily protein
LOC_Os04g34000.1	C5	2.58	0.12	-0.27	194	1158	220	239	193	161	digalactosyldiacylglycerol synthase, chloroplast precursor, putative, expressed	AT3G11670.1	DGD1	UDP-Glycosyltransferase superfamily protein
LOC_Os03g20340.1	C5	1.27	0.11	0.48	481	1156	408	440	660	920	SNF1-related protein kinase regulatory subunit beta-1, putative, expressed	AT5G21170.1	AKINBETA1	5\'-AMP-activated protein kinase beta-2 subunit protein
LOC_Os03g20310.3	C5	1.38	0.34	0.47	445	1156	1160	1466	1241	1720	transcription factor HBP-1b, putative, expressed	AT5G06950.1	AHBP-1B,TGA2	bZIP transcription factor family protein
LOC_Os03g20310.2	C5	1.38	0.35	0.49	441	1151	1144	1458	1234	1733	transcription factor HBP-1b, putative, expressed	AT5G06950.1	AHBP-1B,TGA2	bZIP transcription factor family protein
LOC_Os12g03899.3	C6	1.25	-1.54	-3.77	485	1150	1867	644	2186	160	major facilitator superfamily antiporter, putative, expressed	AT5G13750.1	ZIFL1	zinc induced facilitator-like 1
LOC_Os06g07830.1	C5	1.12	0.1	0.36	527	1148	2343	2513	1999	2567	ANTH/ENTH domain containing protein, putative, expressed	AT5G35200.1		ENTH/ANTH/VHS superfamily protein
LOC_Os03g21310.1	C6	1.25	-1.8	-0.24	484	1148	24	7	8	7	ulp1 protease family, C-terminal catalytic domain containing protein, expressed	AT3G06910.1	ULP1A	UB-like protease 1A
LOC_Os03g49640.2	C5	1.04	0.37	-0.05	558	1148	702	904	1136	1099	STE_MEKK_ste11_MAP3K.14 - STE kinases include homologs to sterile 7, sterile 11 and sterile 20 from yeast, expressed	AT4G08480.1	MAPKKK9,MEKK2	mitogen-activated protein kinase kinase kinase 9
LOC_Os11g38980.2	C5	1.22	0.76	-0.02	493	1146	324	550	256	253	F-box/Kelch-repeat protein, putative, expressed	AT1G14330.1		Galactose oxidase/kelch repeat superfamily protein
LOC_Os12g43950.1	C5	1.22	0.11	0.17	491	1145	2568	2776	2039	2288	homeobox domain containing protein, expressed	AT4G34610.1	BLH6	BEL1-like homeodomain 6
LOC_Os11g04104.3	C6	1.12	-1.59	-3.57	525	1143	2048	682	2157	182	major facilitator superfamily antiporter, putative, expressed	AT5G13750.1	ZIFL1	zinc induced facilitator-like 1
LOC_Os12g43950.3	C5	1.23	0.11	0.16	488	1142	2548	2759	2022	2266	homeobox domain containing protein, expressed	AT4G34610.1	BLH6	BEL1-like homeodomain 6
LOC_Os06g07000.1	C3	2.06	0.22	-0.37	272	1140	382	445	293	227	OsFBL28 - F-box domain and LRR containing protein, expressed	AT5G67140.1		F-box/RNI-like superfamily protein
LOC_Os12g32536.4	C3	1.11	0.05	-0.23	528	1139	739	765	1222	1042
LOC_Os08g34070.1	C1	1.58	0.92	1.04	380	1138	327	621	329	677	DCN1, putative, expressed	AT1G15860.1		Domain of unknown function (DUF298)
LOC_Os08g23930.2	C5	1.24	0.08	0.58	481	1137	434	460	603	901	ENT domain containing protein, expressed	AT5G13020.1		Emsy N Terminus (ENT)/ plant Tudor-like domains-containing protein
LOC_Os08g23930.1	C5	1.24	0.08	0.58	481	1137	434	459	602	901	ENT domain containing protein, expressed	AT5G13020.1		Emsy N Terminus (ENT)/ plant Tudor-like domains-containing protein
LOC_Os06g07000.2	C3	2.07	0.22	-0.37	271	1136	381	444	291	226	OsFBL28 - F-box domain and LRR containing protein, expressed	AT5G67140.1		F-box/RNI-like superfamily protein
LOC_Os04g05010.1	C1	1.21	0.01	0.63	489	1134	680	684	224	347	CBS domain containing membrane protein, putative, expressed
LOC_Os01g43710.1	C3	1.97	-0.88	-2.34	289	1134	1618	880	2682	532	cytochrome P450 72A1, putative, expressed	AT3G14690.1	CYP72A15	cytochrome P450, family 72, subfamily A, polypeptide 15
LOC_Os11g38980.3	C5	1.21	0.76	-0.02	490	1132	321	546	254	250	F-box/Kelch-repeat protein, putative, expressed	AT1G14330.1		Galactose oxidase/kelch repeat superfamily protein
LOC_Os02g36880.1	C1	2.3	0.03	1.19	230	1128	230	235	96	219	No apical meristem protein, putative, expressed	AT5G61430.1	ANAC100,ATNAC5,NAC100	NAC domain containing protein 100
LOC_Os05g50810.1	C5	1.32	0.37	0.38	451	1128	951	1225	744	969	CAMK_CAMK_like.5 - CAMK includes calcium/calmodulin depedent protein kinases, expressed	AT4G23650.1	CDPK6,CPK3	calcium-dependent protein kinase 6
LOC_Os01g43420.1	C5	1.63	0.71	0.31	363	1127	857	1405	1244	1538		AT2G46225.2	ABIL1	ABI-1-like 1
LOC_Os10g30450.1	C1	2.11	0.8	1.42	261	1127	503	873	155	415	heavy-metal-associated domain-containing protein, putative, expressed	AT2G36950.1		Heavy metal transport/detoxification superfamily protein
LOC_Os10g34400.1	C3	1.06	-0.06	-0.4	541	1126	1152	1105	2123	1613		AT4G33630.1	EX1	Protein of unknown function (DUF3506)
LOC_Os04g42420.2	C5	2.12	0.85	-0.23	260	1125	655	1179	950	808	nodulin, putative, expressed	AT4G34950.1		Major facilitator superfamily protein
LOC_Os10g34400.2	C3	1.05	-0.06	-0.4	542	1124	1150	1105	2123	1613		AT4G33630.1	EX1	Protein of unknown function (DUF3506)
LOC_Os07g06644.3	C1	2.14	2.27	2.68	255	1124	119	575	67	428
LOC_Os07g06644.2	C1	2.14	2.27	2.68	255	1124	119	575	67	427
LOC_Os03g20310.4	C5	1.37	0.36	0.48	435	1122	1126	1440	1211	1692	transcription factor HBP-1b, putative, expressed	AT5G06950.1	AHBP-1B,TGA2	bZIP transcription factor family protein
LOC_Os03g05420.2	C5	1.28	0.24	0.8	461	1122	470	554	376	655	MT-A70 domain containing protein, expressed	AT4G09980.2	EMB1691	Methyltransferase MT-A70 family protein
LOC_Os02g36880.3	C1	2.29	0.04	1.19	230	1121	229	235	96	219	No apical meristem protein, putative, expressed	AT5G61430.1	ANAC100,ATNAC5,NAC100	NAC domain containing protein 100
LOC_Os05g50810.2	C5	1.36	0.37	0.38	437	1119	930	1203	723	938	CAMK_CAMK_like.5 - CAMK includes calcium/calmodulin depedent protein kinases, expressed	AT4G23650.1	CDPK6,CPK3	calcium-dependent protein kinase 6
LOC_Os05g15530.1	C5	3.19	1.36	0.72	123	1119	51	131	91	150	aminotransferase domain containing protein, putative, expressed	AT5G57850.1		D-aminoacid aminotransferase-like PLP-dependent enzymes superfamily protein
LOC_Os05g36110.2	C5	1.61	0.49	0.35	367	1117	367	514	462	590	protein of unknown function DUF502 domain containing protein, expressed	AT1G43130.1	LCV2	like COV 2
LOC_Os05g36110.1	C5	1.6	0.49	0.35	367	1117	367	514	462	590	protein of unknown function DUF502 domain containing protein, expressed	AT1G43130.1	LCV2	like COV 2
LOC_Os04g56470.2	C5	2.49	1.77	1.3	199	1116	47	159	32	78	amino acid transporter, putative, expressed	AT5G09220.1	AAP2	amino acid permease 2
LOC_Os11g38980.4	C5	1.2	0.77	-0.04	485	1116	316	538	252	245	F-box/Kelch-repeat protein, putative, expressed	AT1G14330.1		Galactose oxidase/kelch repeat superfamily protein
LOC_Os12g43950.4	C5	1.21	0.12	0.15	483	1116	2488	2696	1976	2200	homeobox domain containing protein, expressed	AT4G34610.1	BLH6	BEL1-like homeodomain 6
LOC_Os01g34080.1	C3	1.66	0.29	-0.46	353	1113	444	543	499	361	armadillo/beta-catenin-like repeat family protein, expressed	AT1G23180.1		ARM repeat superfamily protein
LOC_Os01g51010.2	C5	2.14	0.38	0.59	253	1112	817	1064	639	962	DUF292 domain containing protein, expressed	AT2G19710.1		Regulator of Vps4 activity in the MVB pathway protein
LOC_Os03g44484.2	C5	1.04	0.41	0.07	540	1112	499	662	717	751	DNA-directed RNA polymerase II subunit RPB2, putative, expressed	AT4G21710.1	EMB1989,NRPB2,RPB2	DNA-directed RNA polymerase family protein
LOC_Os05g40290.1	C5	1.88	1.12	0.89	300	1106	268	583	177	328	KH domain-containing protein, putative, expressed	AT2G38610.1		RNA-binding KH domain-containing protein
LOC_Os05g40290.2	C5	1.88	1.12	0.89	300	1105	268	583	177	328	KH domain-containing protein, putative, expressed	AT2G38610.1		RNA-binding KH domain-containing protein
LOC_Os05g45400.1	C5	1.39	0.08	0.07	421	1104	2176	2305	3429	3597		AT3G14830.1
LOC_Os06g40120.1	C1	3.05	0.37	2.15	134	1103	105	136	178	789	SPX domain containing protein, putative, expressed	AT5G20150.1	ATSPX1,SPX1	SPX domain gene 1
LOC_Os02g29480.1	C1	1.05	0.56	0.76	533	1101	249	367	198	336	RNA-binding protein-like, putative, expressed	AT3G25150.2		Nuclear transport factor 2 (NTF2) family protein with RNA binding (RRM-RBD-RNP motifs) domain
LOC_Os10g39670.1	C5	1.87	0.41	-0.03	302	1101	472	625	551	540	protein kinase family protein, putative, expressed	AT4G35230.1	BSK1	BR-signaling kinase 1
LOC_Os07g01560.2	C5	2.45	-0.04	0.04	202	1099	2728	2655	2648	2717	transporter family protein, putative, expressed	AT1G11260.1	ATSTP1,STP1	sugar transporter 1
LOC_Os11g47820.1	C3	2.12	0.1	-1.12	253	1098	169	181	276	127	glucan endo-1,3-beta-glucosidase precursor, putative, expressed	AT5G24318.1		O-Glycosyl hydrolases family 17 protein
LOC_Os08g41010.1	C5	1.13	0.18	0.07	500	1098	299	338	350	367	zinc finger family protein, putative, expressed	AT1G67325.1		Ran BP2/NZF zinc finger-like superfamily protein
LOC_Os01g06590.3	C3	1.27	0.2	-0.23	456	1097	454	522	645	549	zinc finger, C3HC4 type domain containing protein, expressed	AT5G42940.1		RING/U-box superfamily protein
LOC_Os08g41010.3	C5	1.13	0.18	0.07	499	1097	299	338	350	368	zinc finger family protein, putative, expressed	AT1G67325.1		Ran BP2/NZF zinc finger-like superfamily protein
LOC_Os04g02000.2	C5	1.26	0.13	0.43	456	1094	371	405	426	574	zinc finger family protein, putative, expressed	AT2G17975.1		zinc finger (Ran-binding) family protein
LOC_Os03g19560.3	C5	1.82	0.86	-0.03	308	1092	1543	2799	4121	4033	tetratricopeptide repeat domain containing protein, expressed	AT3G17040.1	HCF107	high chlorophyll fluorescent 107
LOC_Os12g29400.1	C3	2.92	-0.32	-1.69	144	1092	80	64	68	21	GRAM domain containing protein, expressed	AT5G13200.1		GRAM domain family protein
LOC_Os02g22130.1	C1	2.03	-0.09	0.91	268	1092	1549	1454	579	1088		AT3G17980.1		Calcium-dependent lipid-binding (CaLB domain) family protein
LOC_Os02g14800.5	C5	1.36	0.58	-0.12	423	1089	374	559	667	613
LOC_Os05g36110.3	C5	1.59	0.51	0.35	361	1084	357	507	452	577	protein of unknown function DUF502 domain containing protein, expressed	AT1G43130.1	LCV2	like COV 2
LOC_Os02g01940.1	C1	2.05	1.41	2.74	261	1081	48	127	29	191	transcription factor jumonji, putative, expressed	AT3G07610.1	IBM1	Transcription factor jumonji (jmjC) domain-containing protein
LOC_Os08g25140.1	C5	1.83	1.26	0.66	303	1078	62	150	49	77	ethanol tolerance protein GEKO1, putative, expressed	AT2G03800.1	GEK1	D-aminoacyl-tRNA deacylases
LOC_Os12g43950.2	C5	1.18	0.1	0.17	474	1078	2379	2557	1877	2108	homeobox domain containing protein, expressed	AT4G34610.1	BLH6	BEL1-like homeodomain 6
LOC_Os05g32544.2	C5	1.84	-0.13	-0.07	301	1077	128	117	126	120	glycosyltransferase, putative, expressed	AT2G41640.1		Glycosyltransferase family 61 protein
LOC_Os04g55040.2	C5	1.05	0.29	0.07	522	1077	571	701	467	490	vacuolar ATP synthase subunit D 1, putative, expressed	AT3G58730.1		vacuolar ATP synthase subunit D (VATD) / V-ATPase D subunit / vacuolar proton pump D subunit (VATPD)
LOC_Os11g08460.1	C3	1.95	-0.21	-0.56	278	1076	253	219	202	137	DnaK family protein, putative, expressed	AT5G02500.1	AT-HSC70-1,HSC70,HSC70-1,HSP70-1	heat shock cognate protein 70-1
LOC_Os06g06870.1	C5	1.93	0.09	-0.19	281	1074	304	324	402	352	zinc finger protein, putative, expressed	AT5G41580.1		RING/U-box superfamily protein
LOC_Os02g53140.1	C5	1.64	-0.28	-0.11	342	1071	1073	883	1440	1338	COP1, putative, expressed	AT2G32950.1	ATCOP1,COP1,DET340,EMB168,FUS1	Transducin/WD40 repeat-like superfamily protein
LOC_Os01g22630.1	C5	1.5	0.23	-0.01	378	1069	189	221	146	145	ECT protein, putative, expressed	AT1G48110.1	ECT7	evolutionarily conserved C-terminal region 7
LOC_Os07g09630.1	C1	1.19	-0.1	1.23	466	1067	30	28	25	59	oxidoreductase, putative, expressed	AT3G28480.1		Oxoglutarate/iron-dependent oxygenase
LOC_Os02g14800.4	C5	1.34	0.6	-0.1	422	1065	365	552	645	602
LOC_Os12g32536.3	C3	1.07	0.05	-0.2	509	1065	714	738	1164	1011
LOC_Os01g22630.2	C5	1.51	0.22	-0.01	374	1064	188	220	146	145	ECT protein, putative, expressed	AT1G48110.1	ECT7	evolutionarily conserved C-terminal region 7
LOC_Os02g37030.1	C3	1.43	0.24	-0.24	394	1064	621	733	961	814	protein binding protein, putative, expressed	AT5G62910.1		RING/U-box superfamily protein
LOC_Os06g14470.1	C5	1.39	0.53	0.26	405	1062	263	380	367	438	RNA recognition motif containing protein, putative, expressed	AT5G37720.2	ALY4	ALWAYS EARLY 4
LOC_Os12g35030.1	C5	1.17	-0.14	0.04	473	1061	326	295	315	324	plus-3 domain containing protein, expressed	AT1G61040.1	VIP5	plus-3 domain-containing protein
LOC_Os09g01640.1	C5	1.77	0.43	0.29	311	1060	470	632	599	732	CAX-interacting protein 4, putative, expressed	AT2G28910.1	CXIP4	CAX interacting protein 4
LOC_Os01g08440.1	C3	3	-1.31	-3.36	133	1060	1966	791	961	94	UDP-glucoronosyl and UDP-glucosyl transferase domain containing protein, expressed	AT4G15550.1	IAGLU	indole-3-acetate beta-D-glucosyltransferase
LOC_Os01g46970.1	C6	1.05	-0.33	-0.17	511	1057	129	103	66	58	transcription factor, putative, expressed	AT2G46270.1	GBF3	G-box binding factor 3
LOC_Os03g22140.1	C5	1.48	0.71	0.63	378	1056	354	577	288	445	tetratricopeptide repeat domain containing protein, expressed	AT3G16760.1		Tetratricopeptide repeat (TPR)-like superfamily protein
LOC_Os03g18310.1	C5	1.53	0.65	0.42	365	1053	313	493	288	386	6PF-2-K/Fru-2,6-P2ASE liver isozyme, putative, expressed	AT1G07110.1	ATF2KP,F2KP,FKFBP	fructose-2,6-bisphosphatase
LOC_Os02g44990.1	C6	1.57	-0.41	0.13	354	1053	193	145	164	179	OsFBDUF13 - F-box and DUF domain containing protein, expressed	AT5G55150.1		Protein of unknown function (DUF295)
LOC_Os02g15230.3	C1	1.07	0.86	0.95	502	1053	816	1481	687	1322	GDSL-like lipase/acylhydrolase, putative, expressed	AT5G45910.1		GDSL-like Lipase/Acylhydrolase superfamily protein
LOC_Os03g38710.1	C5	3.49	1.54	0.54	93	1052	1	4	1	2	protein kinase, putative, expressed	AT3G24550.1	ATPERK1,PERK1	proline extensin-like receptor kinase 1
LOC_Os11g08460.2	C3	2.11	-0.06	-0.7	243	1051	212	204	198	122	DnaK family protein, putative, expressed	AT3G12580.1	ATHSP70,HSP70	heat shock protein 70
LOC_Os02g15230.2	C1	1.06	0.87	0.94	504	1051	801	1464	688	1322	GDSL-like lipase/acylhydrolase, putative, expressed	AT5G45910.1		GDSL-like Lipase/Acylhydrolase superfamily protein
LOC_Os12g31880.1	C5	2.07	0.79	-0.26	249	1048	235	406	574	478	translation initiation factor, putative, expressed	AT1G76810.1		eukaryotic translation initiation factor 2 (eIF-2) family protein
LOC_Os07g05570.1	C3	1.34	-0.94	-2.4	415	1048	925	482	1180	223	ERD4 protein, putative, expressed	AT1G30360.1	ERD4	Early-responsive to dehydration stress protein (ERD4)
LOC_Os06g03770.1	C3	1.78	-0.17	-0.45	304	1048	511	454	954	698	ABC transporter, ATP-binding protein, putative, expressed	AT5G58270.1	ATATM3,ATM3,STA1	ABC transporter of the mitochondrion 3
LOC_Os12g03899.4	C6	1.18	-1.6	-3.7	461	1048	1812	598	1968	151	major facilitator superfamily antiporter, putative, expressed	AT5G13750.1	ZIFL1	zinc induced facilitator-like 1
LOC_Os01g15860.1	C5	1.38	-0.11	-0.04	403	1046	476	440	544	528	pre-mRNA-processing factor 6, putative, expressed	AT4G03430.1	EMB2770,STA1	pre-mRNA splicing factor-related
LOC_Os01g46570.2	C3	2.25	-0.1	-0.98	221	1046	709	661	315	160	CTP synthase, putative, expressed	AT3G12670.1	emb2742	CTP synthase family protein
LOC_Os03g18310.2	C5	1.52	0.66	0.43	364	1046	311	491	286	385	6PF-2-K/Fru-2,6-P2ASE liver isozyme, putative, expressed	AT1G07110.1	ATF2KP,F2KP,FKFBP	fructose-2,6-bisphosphatase
LOC_Os09g33800.2	C3	1.49	0.3	-0.45	371	1042	568	701	640	470	arabinogalactan protein, putative, expressed	AT5G11680.1
LOC_Os02g07150.3	C3	3.05	-0.19	-1.91	126	1042	268	236	870	232	urease accessory protein F, putative, expressed	AT1G21840.1	UREF	urease accessory protein F
LOC_Os12g25120.1	C1	1.06	-0.27	0.38	500	1042	693	574	640	830	core histone H2A/H2B/H3/H4, putative, expressed	AT4G27230.1	HTA2	histone H2A 2
LOC_Os01g71420.1	C5	2.16	0.11	-0.03	233	1041	2	2	1	1	Ser/Thr protein phosphatase family protein, putative, expressed	AT3G10150.1	ATPAP16,PAP16	purple acid phosphatase 16
LOC_Os08g41010.2	C5	1.13	0.17	0.08	475	1041	288	323	333	352	zinc finger family protein, putative, expressed	AT1G67325.1		Ran BP2/NZF zinc finger-like superfamily protein
LOC_Os12g05260.1	C3	1.11	1.1	-3.25	481	1041	54	115	216	23	phytosulfokines precursor, putative, expressed	AT3G44735.1	ATPSK3,PSK1,PSK3	PHYTOSULFOKINE 3 PRECURSOR
LOC_Os02g15230.1	C5	1.1	0.87	0.78	485	1041	728	1334	648	1115	GDSL-like lipase/acylhydrolase, putative, expressed	AT5G45910.1		GDSL-like Lipase/Acylhydrolase superfamily protein
LOC_Os05g40290.3	C5	1.91	1.14	0.91	276	1039	246	544	160	301	KH domain-containing protein, putative, expressed	AT2G38610.1		RNA-binding KH domain-containing protein
LOC_Os03g25980.1	C5	1.19	0.17	0.44	453	1036	431	486	438	595	polypyrimidine tract-binding protein, putative, expressed	AT3G01150.1	ATPTB1,PTB,PTB1	polypyrimidine tract-binding protein 1
LOC_Os03g08000.1	C5	2.01	0.41	0.12	258	1035	258	343	336	364		AT1G54150.1		E3 Ubiquitin ligase family protein
LOC_Os03g03550.1	C5	4.68	1.5	-1.42	40	1034	2	6	7	3	bZIP family transcription factor, putative, expressed	AT4G38900.2		Basic-leucine zipper (bZIP) transcription factor family protein
LOC_Os08g35620.1	C3	1.42	-0.98	-2.66	385	1032	977	494	2746	434	HD domain containing protein, putative, expressed	AT3G14050.1	AT-RSH2,ATRSH2,RSH2	RELA/SPOT homolog 2
LOC_Os06g14470.2	C5	1.31	0.42	0.24	415	1030	305	407	425	503	RNA recognition motif containing protein, putative, expressed	AT1G66260.1		RNA-binding (RRM/RBD/RNP motifs) family protein
LOC_Os08g35620.2	C3	1.42	-0.98	-2.68	383	1027	964	490	2709	423	HD domain containing protein, putative, expressed	AT1G54130.1	AT-RSH3,ATRSH3,RSH3	RELA/SPOT homolog 3
LOC_Os10g41400.1	C3	1.1	0.1	-0.98	476	1022	894	960	2440	1240	peptide methionine sulfoxide reductase, putative, expressed	AT4G25130.1	PMSR4	peptide met sulfoxide reductase 4
LOC_Os01g12430.1	C5	3.32	2.53	0.68	102	1022	3	18	13	21	receptor-like protein kinase, putative, expressed	AT2G19130.1		S-locus lectin protein kinase family protein
LOC_Os01g70320.1	C5	1.1	0.57	0.5	475	1021	371	550	432	609		AT3G48860.2
LOC_Os12g06620.1	C5	2.14	0.21	-0.16	232	1021	400	462	436	391	deoxyhypusine hydroxylase, putative, expressed	AT3G58180.1		ARM repeat superfamily protein
LOC_Os07g32530.1	C5	1.07	0.28	-0.29	485	1021	227	276	319	261	potassium transporter, putative, expressed	AT5G09400.1	KUP7	K+ uptake permease 7
LOC_Os03g25980.2	C5	1.19	0.16	0.44	446	1021	425	476	430	584	polypyrimidine tract-binding protein, putative, expressed	AT3G01150.1	ATPTB1,PTB,PTB1	polypyrimidine tract-binding protein 1
LOC_Os09g23660.1	C5	1.12	0.57	-0.55	470	1021	1273	1895	2403	1637	ZIM motif family protein, expressed	AT1G70700.1	JAZ9,TIFY7	TIFY domain/Divergent CCT motif family protein
LOC_Os01g53810.1	C6	1.63	-1.43	-3.54	329	1018	2820	1047	1989	171	peptidase, putative, expressed	AT5G19740.1		Peptidase M28 family protein
LOC_Os07g41900.1	C5	1.04	0.26	0.65	494	1018	401	481	421	658		AT3G22990.1	LFR	ARM repeat superfamily protein
LOC_Os01g73970.1	C5	1.22	0.37	0.07	437	1015	755	977	1511	1586	lysine ketoglutarate reductase trans-splicing related 1, putative, expressed	AT1G67850.1		Protein of unknown function (DUF707)
LOC_Os03g59470.1	C3	1.06	-0.14	-0.19	486	1013	804	731	1161	1018	stage II sporulation protein E, putative, expressed	AT4G16580.1		Protein phosphatase 2C family protein
LOC_Os04g42670.1	C5	1.39	0.57	-0.11	387	1012	188	279	310	287	OsFBL19 - F-box domain and LRR containing protein, expressed	AT1G47056.1	VFB1	VIER F-box proteine 1
LOC_Os02g03040.3	C1	1.11	0.63	0.98	467	1011	927	1439	1520	2997	RNA recognition motif containing protein, expressed	AT4G25500.3	AT-SRP40,ATRSP35,ATRSP40,RSP35	arginine/serine-rich splicing factor 35
LOC_Os07g09490.1	C5	2.52	-0.29	0.2	176	1009	272	222	140	161	ATPase, putative, expressed	AT5G40010.1	AATP1	AAA-ATPase 1
LOC_Os09g28060.1	C3	1.37	-0.08	-0.54	389	1008	245	232	217	150	MORN repeat domain containing protein, expressed	AT1G21920.1		Histone H3 K4-specific methyltransferase SET7/9 family protein
LOC_Os05g35274.2	C3	1.21	0.21	-0.4	436	1008	357	414	562	425	RNA recognition motif containing protein, putative, expressed	AT4G10110.1		RNA-binding (RRM/RBD/RNP motifs) family protein
LOC_Os06g44380.1	C5	1.11	0.04	-0.05	467	1006	503	517	576	559	ubiquitin carboxyl-terminal hydrolase family protein, expressed	AT2G24640.1	UBP19	ubiquitin-specific protease 19
LOC_Os01g16146.1	C3	2.37	-1.07	-2.52	195	1005	208	99	169	30	phenazine biosynthesis protein, putative, expressed	AT4G02860.1		Phenazine biosynthesis PhzC/PhzF protein
LOC_Os03g50050.1	C5	2.85	0.38	0.03	140	1005	29	37	45	46	OsFBDUF16 - F-box and DUF domain containing protein, expressed	AT4G22660.1		F-box family protein with a domain of unknown function (DUF295)
LOC_Os08g39150.1	C3	1.4	-0.79	-1.44	380	1003	842	487	1070	394		AT5G35690.1
LOC_Os04g57739.2	C5	1.53	0.01	-0.05	347	1002	81	81	42	40
LOC_Os06g48160.1	C3	1.34	0.9	-3.43	394	1001	40	75	22	2	glycosyl hydrolases family 16, putative, expressed	AT5G57560.1	TCH4,XTH22	Xyloglucan endotransglucosylase/hydrolase family protein
LOC_Os10g32970.1	C5	1.55	0.76	0.32	343	1001	395	668	361	451	eukaryotic translation initiation factor, putative, expressed	AT5G35620.1	EIF(ISO)4E,EIF4E2,eIFiso4E,LSP,LSP1	Eukaryotic initiation factor 4E protein

## Sheet: B(Stem,up)
	Cluster	Log2FoldChange			Normalization						Annotation
Gene id	cluster	seed_treatment_vs_seed_control	stem_treatment_vs_stem_control	leaf_treatment_vs_leaf_control	seed_control	seed_treatment	stem_control	stem_treatment	leaf_control	leaf_treatment	RICEdesc	TAIR	TAIRsymbol	TAIRdesc
LOC_Os09g01000.1	C8	-0.14	1.34	0.13	316675	288093	45130	114040	73262	80247
LOC_Os09g00999.1	C4	-0.23	1.14	0.45	170738	145836	24716	54393	36386	49622
LOC_Os01g41710.1	C4	-1.74	1.79	0.38	4997	1491	15079	52232	30695	39829	chlorophyll A-B binding protein, putative, expressed	AT2G34420.1	LHB1B2,LHCB1.5	photosystem II light harvesting complex gene B1B2
LOC_Os09g17740.1	C4	-1.76	1.6	0.35	5510	1632	17265	52226	36994	47169	chlorophyll A-B binding protein, putative, expressed	AT2G34420.1	LHB1B2,LHCB1.5	photosystem II light harvesting complex gene B1B2
LOC_Os01g52250.4	C4	-1.53	1.85	0.36	4191	1451	12272	44092	25582	32841	starch synthase, putative, expressed	AT4G18240.1	ATSS4,SS4,SSIV	starch synthase 4
LOC_Os01g52250.1	C4	-1.53	1.85	0.36	4191	1451	12272	44092	25582	32841	starch synthase, putative, expressed	AT4G18240.1	ATSS4,SS4,SSIV	starch synthase 4
LOC_Os01g52250.5	C4	-1.53	1.85	0.36	4189	1451	12272	44091	25581	32841	starch synthase, putative, expressed	AT4G18240.1	ATSS4,SS4,SSIV	starch synthase 4
LOC_Os01g52250.6	C4	-1.53	1.85	0.36	4188	1450	12269	44090	25579	32839	starch synthase, putative, expressed	AT4G18240.1	ATSS4,SS4,SSIV	starch synthase 4
LOC_Os01g52240.1	C4	-1.75	1.87	0.37	3883	1152	11980	43794	25248	32556	chlorophyll A-B binding protein, putative, expressed	AT2G34420.1	LHB1B2,LHCB1.5	photosystem II light harvesting complex gene B1B2
LOC_Os03g39610.1	C4	-1.57	2.08	0.5	3234	1086	8027	33927	21612	30556	chlorophyll A-B binding protein, putative, expressed	AT2G05100.1	LHCB2,LHCB2.1	photosystem II light harvesting complex gene 2.1
LOC_Os03g39610.2	C4	-1.58	2.08	0.5	3194	1072	7893	33308	21134	29818	chlorophyll A-B binding protein, putative, expressed	AT2G05070.1	LHCB2,LHCB2.2	photosystem II light harvesting complex gene 2.2
LOC_Os01g52250.2	C4	-1.41	1.84	0.38	2750	1033	7460	26731	15428	20033	starch synthase, putative, expressed	AT4G18240.1	ATSS4,SS4,SSIV	starch synthase 4
LOC_Os07g34589.2	C1	0.69	1.09	0.77	11019	17786	11588	24642	8675	14807	translation initiation factor SUI1, putative, expressed	AT1G54290.1		Translation initiation factor SUI1 family protein
LOC_Os07g34589.4	C1	0.7	1.09	0.77	10359	16820	10872	23104	8085	13803	translation initiation factor SUI1, putative, expressed	AT1G54290.1		Translation initiation factor SUI1 family protein
LOC_Os01g22010.1	C5	0.98	1.09	0.1	7027	13820	10129	21594	4076	4355	S-adenosylmethionine synthetase, putative, expressed	AT1G02500.1	AtSAM1,MAT1,SAM-1,SAM1	S-adenosylmethionine synthetase 1
LOC_Os01g22010.3	C5	0.98	1.09	0.1	7020	13804	10122	21584	4074	4351	S-adenosylmethionine synthetase, putative, expressed	AT1G02500.1	AtSAM1,MAT1,SAM-1,SAM1	S-adenosylmethionine synthetase 1
LOC_Os01g22010.4	C5	0.98	1.1	0.1	6945	13656	9998	21375	4035	4313	S-adenosylmethionine synthetase, putative, expressed	AT1G02500.1	AtSAM1,MAT1,SAM-1,SAM1	S-adenosylmethionine synthetase 1
LOC_Os07g34589.6	C1	0.7	1.08	0.77	9483	15382	9900	20942	7295	12421	translation initiation factor SUI1, putative, expressed	AT1G54290.1		Translation initiation factor SUI1 family protein
LOC_Os01g22010.2	C5	0.96	1.1	0.09	6772	13193	9687	20749	3904	4169	S-adenosylmethionine synthetase, putative, expressed	AT1G02500.1	AtSAM1,MAT1,SAM-1,SAM1	S-adenosylmethionine synthetase 1
LOC_Os07g34589.3	C1	0.69	1.1	0.79	8793	14141	9312	19980	6917	11929	translation initiation factor SUI1, putative, expressed	AT1G54290.1		Translation initiation factor SUI1 family protein
LOC_Os11g26850.2	C4	-1.03	1.46	-0.14	6827	3353	6654	18278	4324	3913	erythronate-4-phosphate dehydrogenase, putative, expressed	AT4G13940.1	ATSAHH1,EMB1395,HOG1,MEE58,SAHH1	S-adenosyl-L-homocysteine hydrolase
LOC_Os11g26850.3	C4	-1.02	1.46	-0.15	6666	3289	6508	17870	4218	3809	erythronate-4-phosphate dehydrogenase, putative, expressed	AT4G13940.1	ATSAHH1,EMB1395,HOG1,MEE58,SAHH1	S-adenosyl-L-homocysteine hydrolase
LOC_Os07g37550.1	C4	-1.73	1.45	-0.06	1997	603	6418	17545	17429	16727	chlorophyll A-B binding protein, putative, expressed	AT5G54270.1	LHCB3,LHCB3*1	light-harvesting chlorophyll B-binding protein 3
LOC_Os02g08100.1	C4	-0.49	1.8	0.48	3319	2358	4625	16089	1194	1662	AMP-binding domain containing protein, expressed	AT3G21240.1	4CL2,AT4CL2	4-coumarate:CoA ligase 2
LOC_Os01g31690.1	C4	-0.15	1.4	0.69	1079	974	5554	14698	13050	21113	oxygen-evolving enhancer protein 1, chloroplast precursor, putative, expressed	AT3G50820.1	OEC33,PSBO-2,PSBO2	photosystem II subunit O-2
LOC_Os07g42960.1	C4	-0.76	3.03	0.99	2611	1545	1783	14550	456	909	phospho-2-dehydro-3-deoxyheptonate aldolase, chloroplast precursor, putative, expressed	AT1G22410.1		Class-II DAHP synthetase family protein
LOC_Os01g31690.2	C4	-0.13	1.38	0.69	971	887	5195	13568	12119	19529	oxygen-evolving enhancer protein 1, chloroplast precursor, putative, expressed	AT3G50820.1	OEC33,PSBO-2,PSBO2	photosystem II subunit O-2
LOC_Os07g42960.2	C4	-0.88	3.09	1.11	2049	1114	1349	11503	353	761	phospho-2-dehydro-3-deoxyheptonate aldolase, chloroplast precursor, putative, expressed	AT1G22410.1		Class-II DAHP synthetase family protein
LOC_Os03g60090.1	C4	-2.6	1.06	0.01	3676	606	5417	11332	1971	1990	methylenetetrahydrofolate reductase, putative, expressed	AT2G44160.1	MTHFR2	methylenetetrahydrofolate reductase 2
LOC_Os03g20700.1	C4	-0.19	1.1	0.46	1054	925	5248	11252	11392	15694	magnesium-chelatase, putative, expressed	AT5G13630.1	ABAR,CCH,CCH1,CHLH,GUN5	magnesium-chelatase subunit chlH, chloroplast, putative / Mg-protoporphyrin IX chelatase, putative (CHLH)
LOC_Os03g20700.2	C4	-0.19	1.1	0.46	1043	917	5227	11205	11324	15615	magnesium-chelatase, putative, expressed	AT5G13630.1	ABAR,CCH,CCH1,CHLH,GUN5	magnesium-chelatase subunit chlH, chloroplast, putative / Mg-protoporphyrin IX chelatase, putative (CHLH)
LOC_Os11g13890.1	C4	-1.17	1.08	-0.25	1107	493	5156	10892	13009	10953	chlorophyll A-B binding protein, putative, expressed	AT4G10340.1	LHCB5	light harvesting complex of photosystem II 5
LOC_Os11g13890.4	C4	-1.16	1.08	-0.25	1104	493	5138	10861	12973	10931	chlorophyll A-B binding protein, putative, expressed	AT4G10340.1	LHCB5	light harvesting complex of photosystem II 5
LOC_Os11g13890.2	C4	-1.15	1.1	-0.23	1092	491	4993	10676	12571	10724	chlorophyll A-B binding protein, putative, expressed	AT4G10340.1	LHCB5	light harvesting complex of photosystem II 5
LOC_Os03g60090.2	C4	-2.51	1.06	-0.01	3190	561	4985	10399	1805	1790	methylenetetrahydrofolate reductase, putative, expressed	AT2G44160.1	MTHFR2	methylenetetrahydrofolate reductase 2
LOC_Os11g13890.6	C4	-1.21	1.1	-0.21	1027	445	4612	9903	11447	9919	chlorophyll A-B binding protein, putative, expressed	AT4G10340.1	LHCB5	light harvesting complex of photosystem II 5
LOC_Os11g26860.1	C4	-1.5	1.61	-0.67	2694	954	3008	9184	1309	821	serine hydroxymethyltransferase, mitochondrial precursor, putative, expressed	AT4G13930.1	SHM4	serine hydroxymethyltransferase 4
LOC_Os03g27230.1	C8	0.2	2.43	0.65	3060	3515	1485	8001	184	290	phospho-2-dehydro-3-deoxyheptonate aldolase, chloroplast precursor, putative, expressed	AT1G22410.1		Class-II DAHP synthetase family protein
LOC_Os01g52250.3	C4	-1.16	2.04	0.37	1130	506	1923	7892	4012	5171	starch synthase, putative, expressed	AT4G18240.1	ATSS4,SS4,SSIV	starch synthase 4
LOC_Os11g13890.5	C4	-1.09	1.07	-0.28	714	335	3608	7601	9312	7666	chlorophyll A-B binding protein, putative, expressed	AT4G10340.1	LHCB5	light harvesting complex of photosystem II 5
LOC_Os06g21590.1	C4	-1.22	1.07	0.62	870	373	3564	7472	9821	15045	chlorophyll A-B binding protein, putative, expressed	AT3G54890.1	LHCA1	photosystem I light harvesting complex gene 1
LOC_Os07g37240.1	C4	-2.59	1.49	-0.54	988	164	2608	7310	10374	7133	chlorophyll A-B binding protein, putative, expressed	AT3G08940.2	LHCB4.2	light harvesting complex photosystem II
LOC_Os07g46310.1	C4	-0.25	1.16	0.45	736	619	3216	7205	7106	9733	magnesium-chelatase, putative, expressed	AT5G13630.1	ABAR,CCH,CCH1,CHLH,GUN5	magnesium-chelatase subunit chlH, chloroplast, putative / Mg-protoporphyrin IX chelatase, putative (CHLH)
LOC_Os06g21590.2	C4	-1.25	1.07	0.62	824	347	3374	7087	9297	14284	chlorophyll A-B binding protein, putative, expressed	AT3G54890.4	LHCA1	photosystem I light harvesting complex gene 1
LOC_Os02g48560.2	C4	-1.95	1.44	-0.32	4805	1244	2428	6590	1402	1121	fatty acid desaturase, putative, expressed	AT3G12120.1	FAD2	fatty acid desaturase 2
LOC_Os02g48560.3	C4	-1.95	1.44	-0.32	4801	1243	2427	6589	1402	1121	fatty acid desaturase, putative, expressed	AT3G12120.1	FAD2	fatty acid desaturase 2
LOC_Os02g48560.5	C4	-1.95	1.44	-0.32	4792	1241	2424	6578	1400	1121	fatty acid desaturase, putative, expressed	AT3G12120.1	FAD2	fatty acid desaturase 2
LOC_Os02g48560.6	C4	-1.96	1.44	-0.33	4680	1207	2368	6446	1379	1100	fatty acid desaturase, putative, expressed	AT3G12120.1	FAD2	fatty acid desaturase 2
LOC_Os02g48560.1	C4	-1.95	1.43	-0.31	4384	1138	2268	6108	1290	1043	fatty acid desaturase, putative, expressed	AT3G12120.1	FAD2	fatty acid desaturase 2
LOC_Os02g48560.4	C4	-1.95	1.43	-0.31	4376	1133	2244	6052	1285	1038	fatty acid desaturase, putative, expressed	AT3G12120.1	FAD2	fatty acid desaturase 2
LOC_Os07g29440.1	C5	0.99	1.01	0.06	1823	3616	2946	5941	1007	1046	S-adenosylmethionine synthetase 2, putative, expressed	AT4G01850.1	AtSAM2,MAT2,SAM-2,SAM2	S-adenosylmethionine synthetase 2
LOC_Os02g51080.1	C8	-0.06	1.21	-0.31	737	708	2311	5343	6006	4860	FAD binding domain containing protein, expressed	AT1G74470.1		Pyridine nucleotide-disulphide oxidoreductase family protein
LOC_Os05g25640.1	C3	0.23	1.55	-1.33	1024	1204	1691	4966	986	392	cytochrome P450, putative, expressed	AT2G30490.1	ATC4H,C4H,CYP73A5,REF3	cinnamate-4-hydroxylase
LOC_Os02g05830.1	C1	-0.04	3.07	2.3	445	432	544	4567	46	224	ribulose bisphosphate carboxylase small chain, chloroplast precursor, putative, expressed	AT1G67090.1	RBCS1A	ribulose bisphosphate carboxylase small chain 1A
LOC_Os06g04280.1	C8	0.16	1.87	0.45	1022	1144	1205	4416	585	798	3-phosphoshikimate 1-carboxyvinyltransferase, chloroplast precursor, putative, expressed	AT2G45300.1		RNA 3\'-terminal phosphate cyclase/enolpyruvate transferase, alpha/beta
LOC_Os02g05830.2	C1	0.02	3.06	2.15	418	425	515	4302	49	219	ribulose bisphosphate carboxylase small chain, chloroplast precursor, putative, expressed	AT1G67090.2	RBCS1A	ribulose bisphosphate carboxylase small chain 1A
LOC_Os02g41590.1	C4	-1.56	1.47	1.01	1064	360	1455	4044	447	900	kinase, pfkB family, putative, expressed	AT5G03300.1	ADK2	adenosine kinase 2
LOC_Os04g32920.3	C5	1.43	1.3	0.99	278	748	1628	4017	889	1768	potassium transporter, putative, expressed	AT4G13420.1	ATHAK5,HAK5	high affinity K+ transporter 5
LOC_Os04g32920.5	C5	1.43	1.3	0.99	278	748	1624	4008	888	1767	potassium transporter, putative, expressed	AT4G13420.1	ATHAK5,HAK5	high affinity K+ transporter 5
LOC_Os10g35370.2	C4	-0.74	2.64	0.74	254	152	639	3979	2321	3882	oxidoreductase, short chain dehydrogenase/reductase family domain containing family, expressed	AT5G54190.1	PORA	protochlorophyllide oxidoreductase A
LOC_Os10g35370.1	C4	-0.85	2.64	0.76	249	139	639	3975	2353	3978	oxidoreductase, short chain dehydrogenase/reductase family domain containing family, expressed	AT5G54190.1	PORA	protochlorophyllide oxidoreductase A
LOC_Os02g15660.1	C4	-1.12	2.08	0.27	232	106	940	3969	2382	2874	tetratricopeptide repeat, putative, expressed	AT4G28080.1		Tetratricopeptide repeat (TPR)-like superfamily protein
LOC_Os04g32920.1	C5	1.44	1.31	0.99	272	739	1593	3944	875	1734	potassium transporter, putative, expressed	AT4G13420.1	ATHAK5,HAK5	high affinity K+ transporter 5
LOC_Os04g32920.2	C5	1.43	1.3	1	275	740	1581	3902	869	1732	potassium transporter, putative, expressed	AT4G13420.1	ATHAK5,HAK5	high affinity K+ transporter 5
LOC_Os04g32920.4	C5	1.41	1.28	0.99	276	732	1586	3861	869	1732	potassium transporter, putative, expressed	AT4G13420.1	ATHAK5,HAK5	high affinity K+ transporter 5
LOC_Os11g24140.1	C1	3.22	5.06	7.79	1	10	107	3557	1	235	plastocyanin-like domain containing protein, putative, expressed	AT3G27200.1		Cupredoxin superfamily protein
LOC_Os06g44620.1	C1	-0.1	1.16	0.74	962	901	1568	3500	724	1210	AMP-binding domain containing protein, expressed	AT3G21240.1	4CL2,AT4CL2	4-coumarate:CoA ligase 2
LOC_Os07g04840.1	C4	-0.63	1.39	0.72	329	213	1315	3459	4096	6734	PsbP, putative, expressed	AT1G06680.1	OE23,OEE2,PSBP-1,PSII-P	photosystem II subunit P-1
LOC_Os08g34790.1	C1	-0.13	2.87	2.39	270	247	474	3456	138	722	AMP-binding domain containing protein, expressed	AT3G21240.1	4CL2,AT4CL2	4-coumarate:CoA ligase 2
LOC_Os05g22614.1	C4	-2.56	1.37	-0.16	236	40	1300	3366	2988	2670	PTAC16, putative, expressed	AT3G46780.1	PTAC16	plastid transcriptionally active 16
LOC_Os06g44620.2	C1	0.04	1.26	0.9	795	818	1334	3191	578	1078	AMP-binding domain containing protein, expressed	AT1G51680.1	4CL.1,4CL1,AT4CL1	4-coumarate:CoA ligase 1
LOC_Os05g22614.3	C4	-2.61	1.38	-0.17	221	36	1174	3061	2720	2423	PTAC16, putative, expressed	AT3G46780.1	PTAC16	plastid transcriptionally active 16
LOC_Os05g29990.1	C4	-0.2	1.08	0.63	768	666	1411	2984	1262	1959	NAD dependent epimerase/dehydratase family domain containing protein, expressed	AT3G62830.1	ATUXS2,AUD1,UXS2	NAD(P)-binding Rossmann-fold superfamily protein
LOC_Os04g58200.1	C4	-0.62	1.89	0.73	78	51	777	2872	138	230	protochlorophyllide reductase A, chloroplast precursor, putative, expressed	AT5G54190.1	PORA	protochlorophyllide oxidoreductase A
LOC_Os04g58200.3	C4	-0.63	1.89	0.73	78	51	775	2867	138	230	protochlorophyllide reductase A, chloroplast precursor, putative, expressed	AT5G54190.1	PORA	protochlorophyllide oxidoreductase A
LOC_Os04g58200.2	C4	-0.62	1.88	0.71	78	51	771	2849	138	226	protochlorophyllide reductase A, chloroplast precursor, putative, expressed	AT5G54190.1	PORA	protochlorophyllide oxidoreductase A
LOC_Os01g21320.1	C8	0.14	1.02	0.39	893	986	1404	2837	1389	1821	NAD dependent epimerase/dehydratase family domain containing protein, expressed	AT2G47650.1	UXS4	UDP-xylose synthase 4
LOC_Os08g41990.1	C4	-1.08	1.66	0.45	353	166	831	2619	1241	1699	aminotransferase, putative, expressed	AT3G48730.1	GSA2	glutamate-1-semialdehyde 2,1-aminomutase 2
LOC_Os02g08364.1	C5	0.75	1.01	0.37	1188	2002	1281	2588	1853	2402	protein phosphatase 2C, putative, expressed	AT4G31860.1		Protein phosphatase 2C family protein
LOC_Os03g14990.1	C8	-0.16	1.61	0.3	665	595	845	2585	688	845	chorismate synthase 2, chloroplast precursor, putative, expressed	AT1G48850.1	EMB1144	chorismate synthase, putative / 5-enolpyruvylshikimate-3-phosphate phospholyase, putative
LOC_Os02g49680.1	C4	-0.9	1.04	-0.26	390	209	1222	2510	3385	2819	arsenate reductase, putative, expressed	AT5G23060.1	CaS	calcium sensing receptor
LOC_Os08g35210.1	C8	0.56	1.77	-0.17	444	653	704	2404	614	545	ferric reductase, putative, expressed	AT1G19230.2		Riboflavin synthase-like superfamily protein
LOC_Os06g51290.1	C8	0.08	1.26	-0.14	173	183	999	2399	2068	1873	phytoene synthase, chloroplast precursor, putative, expressed	AT5G17230.1	PSY	PHYTOENE SYNTHASE
LOC_Os10g10170.1	C1	0.31	1.13	0.58	159	197	1075	2360	3035	4533	PPR repeat domain containing protein, putative, expressed	AT4G34830.1	MRL1	Pentatricopeptide repeat (PPR) superfamily protein
LOC_Os11g08100.1	C5	1.91	1.48	0.95	208	782	841	2353	380	737	eukaryotic aspartyl protease domain containing protein, expressed	AT4G33490.2		Eukaryotic aspartyl protease family protein
LOC_Os06g51290.2	C8	0.09	1.27	-0.15	168	179	971	2337	1994	1794	phytoene synthase, chloroplast precursor, putative, expressed	AT5G17230.1	PSY	PHYTOENE SYNTHASE
LOC_Os06g51290.4	C8	0.05	1.26	-0.14	170	176	972	2335	2011	1819	phytoene synthase, chloroplast precursor, putative, expressed	AT5G17230.1	PSY	PHYTOENE SYNTHASE
LOC_Os03g15780.1	C4	-0.14	1.77	0.54	327	297	664	2258	613	890	anthranilate synthase component I-1, chloroplast precursor, putative, expressed	AT2G29690.1	ASA2,ATHANSYNAB	anthranilate synthase 2
LOC_Os03g15780.5	C4	-0.15	1.76	0.54	326	293	661	2247	610	888	anthranilate synthase component I-1, chloroplast precursor, putative, expressed	AT2G29690.1	ASA2,ATHANSYNAB	anthranilate synthase 2
LOC_Os03g56670.1	C4	-1.89	1.13	-0.32	347	94	1025	2238	2809	2249	photosystem I reaction center subunit III, chloroplast precursor, putative, expressed	AT1G31330.1	PSAF	photosystem I subunit F
LOC_Os03g56670.2	C4	-1.89	1.13	-0.32	346	94	1024	2236	2804	2249	photosystem I reaction center subunit III, chloroplast precursor, putative, expressed	AT1G31330.1	PSAF	photosystem I subunit F
LOC_Os03g15780.4	C4	-0.18	1.77	0.53	315	278	654	2235	602	870	anthranilate synthase component I-1, chloroplast precursor, putative, expressed	AT2G29690.1	ASA2,ATHANSYNAB	anthranilate synthase 2
LOC_Os03g15780.2	C4	-0.16	1.77	0.53	317	283	633	2157	589	851	anthranilate synthase component I-1, chloroplast precursor, putative, expressed	AT2G29690.1	ASA2,ATHANSYNAB	anthranilate synthase 2
LOC_Os06g51290.3	C8	0.17	1.29	-0.17	155	175	882	2156	1804	1609	phytoene synthase, chloroplast precursor, putative, expressed	AT5G17230.1	PSY	PHYTOENE SYNTHASE
LOC_Os11g04720.2	C4	-1.94	2.61	1.08	76	20	337	2064	321	679	OsRR10 type-A response regulator, expressed	AT3G57040.1	ARR9,ATRR4	response regulator 9
LOC_Os07g05880.2	C5	0.77	1.14	-0.05	416	711	928	2050	687	661	OsFBK18 - F-box domain and kelch repeat containing protein, expressed	AT1G30090.1		Galactose oxidase/kelch repeat superfamily protein
LOC_Os10g10170.2	C1	0.2	1.15	0.58	149	171	918	2037	2582	3860	PPR repeat domain containing protein, putative, expressed	AT4G34830.1	MRL1	Pentatricopeptide repeat (PPR) superfamily protein
LOC_Os07g25430.1	C4	-1.08	1.62	0.92	236	111	658	2022	1627	3083	photosystem I reaction center subunit IV A, chloroplast precursor, putative, expressed	AT2G20260.1	PSAE-2	photosystem I subunit E-2
LOC_Os10g10170.4	C1	0.19	1.12	0.57	153	174	928	2021	2571	3817	PPR repeat domain containing protein, putative, expressed	AT4G34830.1	MRL1	Pentatricopeptide repeat (PPR) superfamily protein
LOC_Os02g04250.1	C5	0.89	1.03	0.55	711	1319	989	2015	598	873	glycosyltransferase, putative, expressed	AT3G18180.1		Glycosyltransferase family 61 protein
LOC_Os07g05880.1	C5	0.78	1.13	-0.05	406	699	913	1993	681	659	OsFBK18 - F-box domain and kelch repeat containing protein, expressed	AT1G30090.1		Galactose oxidase/kelch repeat superfamily protein
LOC_Os06g37150.1	C4	-1.08	1.44	0.15	782	370	731	1984	486	539	L-ascorbate oxidase precursor, putative, expressed	AT5G21100.1		Plant L-ascorbate oxidase
LOC_Os02g26810.1	C8	0.59	6.68	2.76	254	383	19	1944	12	82	cytochrome P450, putative, expressed	AT2G30490.1	ATC4H,C4H,CYP73A5,REF3	cinnamate-4-hydroxylase
LOC_Os02g04250.3	C5	0.88	1.04	0.55	685	1258	944	1939	577	847	glycosyltransferase, putative, expressed	AT3G18180.1		Glycosyltransferase family 61 protein
LOC_Os12g02370.2	C2	-3.72	1.36	-1.58	718	55	756	1936	291	97	chalcone--flavonone isomerase, putative, expressed	AT5G05270.1		Chalcone-flavanone isomerase family protein
LOC_Os05g22614.4	C4	-2.51	1.4	-0.14	116	20	729	1924	1744	1581	PTAC16, putative, expressed	AT3G46780.1	PTAC16	plastid transcriptionally active 16
LOC_Os11g02440.1	C2	-3.61	1.33	-1.61	627	51	765	1917	302	99	chalcone--flavonone isomerase, putative, expressed	AT5G05270.1		Chalcone-flavanone isomerase family protein
LOC_Os12g04500.1	C4	-1.87	2.63	1.11	60	16	310	1916	296	637	response regulator receiver domain containing protein, expressed	AT3G57040.1	ARR9,ATRR4	response regulator 9
LOC_Os08g14450.1	C8	0.47	1.01	-0.3	156	216	940	1893	3545	2881	RNA polymerase sigma factor, putative, expressed	AT2G36990.1	ATSIG6,SIG6,SIGF,SOLDAT8	RNApolymerase sigma-subunit F
LOC_Os02g45170.1	C5	2	2.2	0.78	53	213	405	1861	535	916	helix-loop-helix DNA-binding protein, putative, expressed	AT1G64625.2		Serine/threonine-protein kinase WNK (With No Lysine)-related
LOC_Os02g26770.1	C8	0.61	6.59	2.72	234	356	19	1837	12	76	cytochrome P450, putative, expressed	AT2G30490.1	ATC4H,C4H,CYP73A5,REF3	cinnamate-4-hydroxylase
LOC_Os11g42200.1	C4	-4.47	1.64	1.35	50	2	548	1711	38	96	laccase precursor protein, putative, expressed	AT3G09220.1	LAC7	laccase 7
LOC_Os11g45710.2	C4	-1.72	1.28	0.73	317	96	701	1705	2235	3716	Os11bglu36 SFR2 homologue, expressed	AT3G06510.1	ATSFR2,SFR2	Glycosyl hydrolase superfamily protein
LOC_Os11g45710.4	C4	-1.73	1.28	0.74	316	95	697	1691	2217	3691	Os11bglu36 SFR2 homologue, expressed	AT3G06510.1	ATSFR2,SFR2	Glycosyl hydrolase superfamily protein
LOC_Os04g54800.1	C4	-1.36	1.88	2.25	820	320	451	1657	49	234	shikimate kinase, putative, expressed	AT2G21940.1	ATSK1,SK1	shikimate kinase 1
LOC_Os05g48630.2	C4	-0.93	1.06	0.65	382	200	792	1648	2224	3492		AT1G52230.1	PSAH-2,PSAH2,PSI-H	photosystem I subunit H2
LOC_Os06g22060.1	C5	0.91	1.09	-0.49	4575	8617	771	1638	1258	898	pyrophosphate--fructose 6-phosphate 1-phosphotransferase subunit alpha, putative, expressed	AT1G76550.1		Phosphofructokinase family protein
LOC_Os05g01270.1	C4	-0.71	1.33	0.26	709	433	649	1637	1095	1312	peptidyl-prolyl cis-trans isomerase, putative, expressed	AT5G13120.1	ATCYP20-2,CYP20-2	cyclophilin 20-2
LOC_Os04g54800.2	C4	-1.35	1.89	2.18	796	313	437	1617	50	225	shikimate kinase, putative, expressed	AT2G21940.1	ATSK1,SK1	shikimate kinase 1
LOC_Os06g22060.2	C5	0.93	1.09	-0.49	4452	8504	754	1605	1230	874	pyrophosphate--fructose 6-phosphate 1-phosphotransferase subunit alpha, putative, expressed	AT1G76550.1		Phosphofructokinase family protein
LOC_Os06g22060.5	C5	0.91	1.11	-0.47	4358	8168	744	1605	1213	878	pyrophosphate--fructose 6-phosphate 1-phosphotransferase subunit alpha, putative, expressed	AT1G76550.1		Phosphofructokinase family protein
LOC_Os11g45710.3	C4	-1.42	1.27	0.76	248	93	665	1605	2154	3650	Os11bglu36 SFR2 homologue, expressed	AT3G06510.1	ATSFR2,SFR2	Glycosyl hydrolase superfamily protein
LOC_Os11g45710.1	C4	-1.41	1.27	0.76	245	92	663	1601	2155	3649	Os11bglu36 SFR2 homologue, expressed	AT3G06510.1	ATSFR2,SFR2	Glycosyl hydrolase superfamily protein
LOC_Os12g03070.2	C8	0.1	1.52	-0.19	67	72	555	1592	1552	1356	FHA domain containing protein, putative, expressed	AT2G21530.1		SMAD/FHA domain-containing protein
LOC_Os12g03070.1	C8	0.11	1.52	-0.19	67	72	555	1589	1551	1356	FHA domain containing protein, putative, expressed	AT2G21530.1		SMAD/FHA domain-containing protein
LOC_Os12g02370.4	C2	-3.76	1.36	-1.59	641	47	617	1581	244	81	chalcone--flavonone isomerase, putative, expressed	AT5G05270.1		Chalcone-flavanone isomerase family protein
LOC_Os06g22060.3	C5	0.93	1.08	-0.5	4338	8258	745	1578	1213	855	pyrophosphate--fructose 6-phosphate 1-phosphotransferase subunit alpha, putative, expressed	AT1G76550.1		Phosphofructokinase family protein
LOC_Os06g22060.4	C5	0.93	1.11	-0.47	4235	8056	727	1571	1185	854	pyrophosphate--fructose 6-phosphate 1-phosphotransferase subunit alpha, putative, expressed	AT1G76550.1		Phosphofructokinase family protein
LOC_Os11g45710.6	C4	-1.46	1.26	0.77	246	90	654	1569	2110	3598	Os11bglu36 SFR2 homologue, expressed	AT3G06510.1	ATSFR2,SFR2	Glycosyl hydrolase superfamily protein
LOC_Os05g48630.1	C4	-0.94	1.12	0.66	359	187	719	1563	2036	3214
LOC_Os11g03390.1	C5	0.83	1.55	-0.18	52	92	519	1517	1422	1259	FHA domain containing protein, putative, expressed	AT2G21530.1		SMAD/FHA domain-containing protein
LOC_Os04g54800.3	C4	-1.35	1.93	2.16	728	285	397	1516	47	208	shikimate kinase, putative, expressed	AT2G21940.1	ATSK1,SK1	shikimate kinase 1
LOC_Os11g04720.1	C4	-1.7	2.66	1.01	53	16	239	1512	246	494	OsRR10 type-A response regulator, expressed	AT3G57040.1	ARR9,ATRR4	response regulator 9
LOC_Os12g03070.3	C8	0.04	1.52	-0.19	62	64	523	1501	1464	1281	FHA domain containing protein, putative, expressed	AT2G21530.1		SMAD/FHA domain-containing protein
LOC_Os03g28940.1	C3	0.29	1.42	-2.27	364	445	561	1497	2839	587	ZIM domain containing protein, putative, expressed	AT1G74950.1	JAZ2,TIFY10B	TIFY domain/Divergent CCT motif family protein
LOC_Os02g15750.1	C4	-0.12	1.38	0.54	292	269	576	1496	516	748		AT4G01050.1	TROL	thylakoid rhodanese-like
LOC_Os12g03070.4	C8	0.16	1.52	-0.17	63	70	520	1492	1428	1268	FHA domain containing protein, putative, expressed	AT2G21530.1		SMAD/FHA domain-containing protein
LOC_Os06g12390.1	C5	1.35	1.21	0.89	300	764	638	1480	404	750	galactosyltransferase family protein, putative, expressed	AT1G26810.1	GALT1	galactosyltransferase1
LOC_Os05g37520.1	C8	0.25	1.03	-0.46	259	309	720	1475	623	451		AT2G29670.1		Tetratricopeptide repeat (TPR)-like superfamily protein
LOC_Os06g12390.2	C5	1.37	1.23	0.89	296	764	627	1467	402	744	galactosyltransferase family protein, putative, expressed	AT1G26810.1	GALT1	galactosyltransferase1
LOC_Os12g05420.1	C5	0.74	1.13	-0.53	284	472	666	1455	976	676	calmodulin-binding protein, putative, expressed	AT3G52870.1		IQ calmodulin-binding motif family protein
LOC_Os03g36540.1	C4	-2.06	1.74	0.3	122	29	432	1441	977	1202	magnesium-chelatase subunit chlI, chloroplast precursor, putative, expressed	AT5G45930.1	CHL I2,CHLI-2,CHLI2	magnesium chelatase i2
LOC_Os10g39130.1	C1	0.31	1.32	0.76	284	353	572	1427	1598	2713	OsMADS56 - MADS-box family gene with MIKCc type-box, expressed	AT4G22950.1	AGL19,GL19	AGAMOUS-like 19
LOC_Os11g03390.2	C5	0.94	1.55	-0.15	47	90	485	1416	1303	1171	FHA domain containing protein, putative, expressed	AT2G21530.1		SMAD/FHA domain-containing protein
LOC_Os02g46980.1	C4	-0.28	1.18	0.8	150	123	623	1412	1415	2459	pentatricopeptide, putative, expressed	AT1G31920.1		Tetratricopeptide repeat (TPR)-like superfamily protein
LOC_Os12g18630.1	C1	0.88	1.15	0.82	909	1678	626	1390	1009	1786		AT5G24690.1		Protein of unknown function (DUF3411)
LOC_Os05g37520.2	C8	0.24	1.03	-0.48	252	297	677	1387	581	417		AT2G29670.1		Tetratricopeptide repeat (TPR)-like superfamily protein
LOC_Os05g48870.1	C4	-0.25	1.66	0.93	389	326	431	1362	467	887	auxin response factor 15, putative, expressed	AT2G33860.1	ARF3,ETT	Transcriptional factor B3 family protein / auxin-responsive factor AUX/IAA-related
LOC_Os10g39130.2	C1	0.33	1.33	0.77	279	350	542	1360	1529	2599	OsMADS56 - MADS-box family gene with MIKCc type-box, expressed	AT4G11880.1	AGL14	AGAMOUS-like 14
LOC_Os11g45710.7	C4	-0.52	1.23	0.74	115	80	573	1343	1794	2994	Os11bglu36 SFR2 homologue, expressed	AT3G06510.1	ATSFR2,SFR2	Glycosyl hydrolase superfamily protein
LOC_Os07g42940.1	C8	-0.43	1.61	-0.34	231	171	437	1335	1020	808	CAMK_CAMK_like.7 - CAMK includes calcium/calmodulin depedent protein kinases, expressed	AT4G33950.1	ATOST1,OST1,P44,SNRK2-6,SNRK2.6,SRK2E	Protein kinase superfamily protein
LOC_Os05g45030.1	C5	1.29	1.27	0.76	143	352	554	1332	1262	2132	calcium homeostasis regulator CHoR1, putative, expressed	AT3G55250.1
LOC_Os05g46520.1	C1	-0.04	2.07	1.33	277	268	316	1327	174	439	polygalacturonase, putative, expressed	AT1G80170.1		Pectin lyase-like superfamily protein
LOC_Os04g33390.1	C4	-0.73	2.71	1.09	75	45	202	1321	70	149	prephenate dehydratase domain containing protein, expressed	AT1G08250.1	ADT6	arogenate dehydratase 6
LOC_Os03g02514.1	C2	-1.81	1.05	-1.15	1015	289	636	1321	358	161	hydrolase, alpha/beta fold family protein, putative, expressed	AT2G36290.1		alpha/beta-Hydrolases superfamily protein
LOC_Os07g42940.5	C8	-0.42	1.6	-0.27	223	166	434	1319	991	820	CAMK_CAMK_like.7 - CAMK includes calcium/calmodulin depedent protein kinases, expressed	AT4G33950.1	ATOST1,OST1,P44,SNRK2-6,SNRK2.6,SRK2E	Protein kinase superfamily protein
LOC_Os11g45710.5	C4	-0.6	1.25	0.74	109	72	554	1318	1764	2942	Os11bglu36 SFR2 homologue, expressed	AT3G06510.1	ATSFR2,SFR2	Glycosyl hydrolase superfamily protein
LOC_Os07g42940.7	C8	-0.41	1.61	-0.3	224	168	428	1305	990	801	CAMK_CAMK_like.7 - CAMK includes calcium/calmodulin depedent protein kinases, expressed	AT4G33950.1	ATOST1,OST1,P44,SNRK2-6,SNRK2.6,SRK2E	Protein kinase superfamily protein
LOC_Os03g63970.1	C1	2.27	2.4	2.39	204	985	248	1305	108	567	gibberellin 20 oxidase 1, putative, expressed	AT5G51810.1	AT2353,ATGA20OX2,GA20OX2	gibberellin 20 oxidase 2
LOC_Os07g42940.6	C8	-0.41	1.6	-0.24	217	163	428	1293	963	814	CAMK_CAMK_like.7 - CAMK includes calcium/calmodulin depedent protein kinases, expressed	AT4G33950.1	ATOST1,OST1,P44,SNRK2-6,SNRK2.6,SRK2E	Protein kinase superfamily protein
LOC_Os03g22060.2	C4	-0.7	1.66	0.95	176	108	405	1283	585	1129	uroporphyrinogen decarboxylase, putative, expressed	AT2G40490.1	HEME2	Uroporphyrinogen decarboxylase
LOC_Os02g07230.1	C8	-0.2	1.77	0.35	130	114	367	1253	503	643	porphobilinogen deaminase, chloroplast precursor, putative, expressed	AT5G08280.1	HEMC	hydroxymethylbilane synthase
LOC_Os02g07230.2	C8	-0.2	1.77	0.35	130	114	367	1252	504	642	porphobilinogen deaminase, chloroplast precursor, putative, expressed	AT5G08280.1	HEMC	hydroxymethylbilane synthase
LOC_Os11g16550.1	C4	-0.85	2.8	1.08	75	42	178	1246	252	533	uncharacterized protein ycf53, putative, expressed	AT3G59400.1	GUN4	enzyme binding;tetrapyrrole binding
LOC_Os09g30414.1	C4	-0.67	1.51	0.43	472	296	436	1244	620	835	aspartic proteinase nepenthesin-2 precursor, putative, expressed	AT5G10770.1		Eukaryotic aspartyl protease family protein
LOC_Os03g36540.2	C4	-2.13	1.73	0.31	106	24	375	1242	845	1045	magnesium-chelatase subunit chlI, chloroplast precursor, putative, expressed	AT4G18480.1	CH-42,CH42,CHL11,CHLI-1,CHLI1	P-loop containing nucleoside triphosphate hydrolases superfamily protein
LOC_Os05g14240.1	C1	1.36	1.58	1.84	82	209	415	1239	200	715	aquaporin protein, putative, expressed	AT2G25810.1	TIP4;1	tonoplast intrinsic protein 4;1
LOC_Os02g07230.3	C8	-0.13	1.77	0.33	127	116	363	1239	499	626	porphobilinogen deaminase, chloroplast precursor, putative, expressed	AT5G08280.1	HEMC	hydroxymethylbilane synthase
LOC_Os01g72330.1	C1	-0.03	1.12	0.82	235	230	570	1239	438	775	OsRR4 type-A response regulator, expressed	AT3G57040.1	ARR9,ATRR4	response regulator 9
LOC_Os03g48380.1	C1	0.4	1.84	1.42	689	908	345	1237	346	929		AT1G27150.1		Tetratricopeptide repeat (TPR)-like superfamily protein
LOC_Os07g08430.1	C1	0.46	1.04	0.43	395	543	597	1230	290	392	indole-3-glycerol phosphate lyase, chloroplast precursor, putative, expressed	AT4G02610.1		Aldolase-type TIM barrel family protein
LOC_Os03g02514.2	C2	-1.81	1.05	-1.19	1040	296	593	1230	339	149	hydrolase, alpha/beta fold family protein, putative, expressed	AT2G36290.1		alpha/beta-Hydrolases superfamily protein
LOC_Os07g42940.2	C8	-0.46	1.63	-0.34	209	152	397	1226	938	742	CAMK_CAMK_like.7 - CAMK includes calcium/calmodulin depedent protein kinases, expressed	AT4G33950.1	ATOST1,OST1,P44,SNRK2-6,SNRK2.6,SRK2E	Protein kinase superfamily protein
LOC_Os05g14240.2	C1	1.34	1.58	1.84	83	208	411	1225	197	704	aquaporin protein, putative, expressed	AT2G25810.1	TIP4;1	tonoplast intrinsic protein 4;1
LOC_Os01g61460.1	C5	1.35	1.25	0.94	127	325	511	1218	491	945	leaf senescence related protein, putative, expressed	AT3G55990.1	ESK1,TBL29	Plant protein of unknown function (DUF828)
LOC_Os10g33210.1	C4	-1.49	1.2	0.16	73	26	528	1215	557	622	peptide transporter PTR3-A, putative, expressed	AT5G46050.1	ATPTR3,PTR3	peptide transporter 3
LOC_Os07g42940.9	C8	-0.45	1.61	-0.35	211	154	398	1212	933	732	CAMK_CAMK_like.7 - CAMK includes calcium/calmodulin depedent protein kinases, expressed	AT4G33950.1	ATOST1,OST1,P44,SNRK2-6,SNRK2.6,SRK2E	Protein kinase superfamily protein
LOC_Os07g42940.8	C8	-0.37	1.6	-0.23	202	156	400	1210	897	767	CAMK_CAMK_like.7 - CAMK includes calcium/calmodulin depedent protein kinases, expressed	AT1G78290.2	SNRK2-8,SNRK2.8,SRK2C	Protein kinase superfamily protein
LOC_Os03g22060.1	C4	-0.7	1.73	0.97	157	96	365	1208	541	1060	uroporphyrinogen decarboxylase, putative, expressed	AT2G40490.1	HEME2	Uroporphyrinogen decarboxylase
LOC_Os10g37720.1	C1	0.25	1.23	0.64	365	434	504	1185	305	474	hydrolase, alpha/beta fold family protein, putative, expressed	AT1G74300.1		alpha/beta-Hydrolases superfamily protein
LOC_Os07g42940.3	C8	-0.44	1.63	-0.3	194	143	374	1158	875	709	CAMK_CAMK_like.7 - CAMK includes calcium/calmodulin depedent protein kinases, expressed	AT4G33950.1	ATOST1,OST1,P44,SNRK2-6,SNRK2.6,SRK2E	Protein kinase superfamily protein
LOC_Os10g01044.1	C4	-0.4	1.26	0.91	120	91	480	1152	601	1128	isoflavone reductase, putative, expressed	AT3G18890.1		NAD(P)-binding Rossmann-fold superfamily protein
LOC_Os02g05470.1	C8	-0.25	1.84	-0.85	101	85	320	1145	752	417	CCT motif family protein, expressed	AT5G57180.2	CIA2	chloroplast import apparatus 2
LOC_Os02g02120.1	C8	-0.38	2.03	-0.2	79	61	281	1145	631	549	OsWAK11 - OsWAK receptor-like protein kinase, expressed	AT1G21230.1	WAK5	wall associated kinase 5
LOC_Os10g28050.1	C8	0.6	2.1	-0.04	111	169	266	1141	761	742	chitinase 2, putative, expressed
LOC_Os08g24310.1	C4	-0.78	1.31	-0.4	31	18	455	1132	61	47	receptor-like protein kinase precursor, putative, expressed	AT3G47570.1		Leucine-rich repeat protein kinase family protein
LOC_Os10g01044.3	C4	-0.4	1.27	0.92	119	90	470	1131	588	1112	isoflavone reductase, putative, expressed	AT3G18890.1		NAD(P)-binding Rossmann-fold superfamily protein
LOC_Os04g08740.1	C1	-0.06	1.43	1.37	536	515	419	1131	326	841	ethylene receptor, putative, expressed	AT3G04580.1	EIN4	Signal transduction histidine kinase, hybrid-type, ethylene sensor
LOC_Os03g12110.1	C8	0.37	2.16	0.34	84	109	252	1128	45	56	homocysteine S-methyltransferase protein, putative, expressed	AT3G25900.1	ATHMT-1,HMT-1	Homocysteine S-methyltransferase family protein
LOC_Os02g03330.1	C4	-0.54	1.68	0.69	248	171	352	1127	453	732		AT4G17600.1	LIL3:1	Chlorophyll A-B binding family protein
LOC_Os02g05470.2	C8	-0.19	1.84	-0.87	96	85	315	1127	743	408	CCT motif family protein, expressed	AT5G57180.1	CIA2	chloroplast import apparatus 2
LOC_Os10g01044.2	C4	-0.41	1.25	0.89	117	88	474	1125	591	1094	isoflavone reductase, putative, expressed	AT3G18890.1		NAD(P)-binding Rossmann-fold superfamily protein
LOC_Os04g44700.1	C1	0.75	1.05	0.97	252	422	545	1125	691	1351	WD-40 repeat family protein, putative, expressed	AT5G54200.1		Transducin/WD40 repeat-like superfamily protein
LOC_Os03g12110.2	C8	0.38	2.15	0.27	81	105	246	1096	45	54	homocysteine S-methyltransferase protein, putative, expressed	AT3G25900.1	ATHMT-1,HMT-1	Homocysteine S-methyltransferase family protein
LOC_Os09g39940.1	C2	-1.27	1.11	-1.21	90	37	505	1090	613	265	plastocyanin-like domain containing protein, putative, expressed	AT2G32300.1	UCC1	uclacyanin 1
LOC_Os01g70400.1	C4	-0.31	1.32	0.39	120	96	435	1089	1471	1927		AT5G43750.1	NDH18	NAD(P)H dehydrogenase 18
LOC_Os05g51690.1	C5	0.78	1.35	-0.24	351	601	427	1086	652	552	CCT motif family protein, expressed	AT5G53420.1		CCT motif family protein
LOC_Os02g14110.1	C1	0.13	1.28	1.69	4354	4767	446	1080	275	888	aminotransferase, classes I and II, domain containing protein, expressed	AT2G30970.1	ASP1	aspartate aminotransferase 1
LOC_Os07g43810.1	C4	-0.92	1.71	-0.37	252	134	327	1069	1003	779	RNA recognition motif containing protein, putative, expressed	AT3G53460.1	CP29	chloroplast RNA-binding protein 29
LOC_Os10g02380.1	C5	0.76	1.39	-0.28	77	130	403	1059	170	139	oxidoreductase, aldo/keto reductase family protein, putative, expressed	AT1G59960.1		NAD(P)-linked oxidoreductase superfamily protein
LOC_Os03g59180.2	C5	1.2	1.18	0.65	77	177	465	1053	1871	2942		AT5G18130.1
LOC_Os04g51300.1	C4	-0.6	1.5	0.14	132	87	371	1051	620	681	peroxidase precursor, putative, expressed	AT4G09010.1	APX4,TL29	ascorbate peroxidase 4
LOC_Os03g55720.2	C2	-0.91	1.31	-1.23	101	54	420	1039	1275	542	cytochrome b6f complex subunit, putative, expressed	AT2G26500.1		cytochrome b6f complex subunit (petM), putative
LOC_Os04g08740.2	C1	-0.05	1.44	1.35	495	477	381	1037	296	752	ethylene receptor, putative, expressed	AT3G04580.1	EIN4	Signal transduction histidine kinase, hybrid-type, ethylene sensor
LOC_Os01g68680.1	C1	0.85	1.82	0.72	904	1631	294	1034	551	905	tetratricopeptide repeat domain containing protein, expressed	AT3G04240.1	SEC	Tetratricopeptide repeat (TPR)-like superfamily protein
LOC_Os03g59180.1	C5	1.19	1.22	0.68	76	172	441	1030	1809	2897		AT5G18130.1
LOC_Os02g51750.1	C1	0.51	1.62	0.73	895	1271	327	1003	204	340	annexin, putative, expressed	AT5G10230.1	ANN7,ANNAT7	annexin 7
LOC_Os02g56360.3	C1	0.43	1.08	0.86	527	710	472	1002	459	830

## Sheet: C(Leaf,up)
	Cluster	Log2FoldChange			Normalization						Annotation
Gene id	cluster	seed_treatment_vs_seed_control	stem_treatment_vs_stem_control	leaf_treatment_vs_leaf_control	seed_control	seed_treatment	stem_control	stem_treatment	leaf_control	leaf_treatment	RICEdesc	TAIR	TAIRsymbol	TAIRdesc
LOC_Os09g30412.1	C1	0.03	0	1.51	41725	42685	34935	35016	15860	45065	heat shock protein, putative, expressed	AT5G56000.1	AtHsp90.4,Hsp81.4	HEAT SHOCK PROTEIN 81.4
LOC_Os09g30418.1	C1	0.03	0	1.51	40956	41731	33785	33840	15294	43519	heat shock protein, putative, expressed	AT5G56000.1	AtHsp90.4,Hsp81.4	HEAT SHOCK PROTEIN 81.4
LOC_Os11g47760.1	C7	-0.21	-0.67	1.38	36816	31906	50577	31686	11887	30888	DnaK family protein, putative, expressed	AT5G02500.1	AT-HSC70-1,HSC70,HSC70-1,HSP70-1	heat shock cognate protein 70-1
LOC_Os11g47760.3	C7	-0.21	-0.68	1.39	35491	30699	48795	30363	11309	29636	DnaK family protein, putative, expressed	AT5G02500.1	AT-HSC70-1,HSC70,HSC70-1,HSP70-1	heat shock cognate protein 70-1
LOC_Os11g47760.5	C7	-0.21	-0.69	1.39	35328	30517	48605	30224	11248	29498	DnaK family protein, putative, expressed	AT5G02500.1	AT-HSC70-1,HSC70,HSC70-1,HSP70-1	heat shock cognate protein 70-1
LOC_Os11g47760.2	C7	-0.2	-0.69	1.38	34747	30216	47723	29596	11084	28947	DnaK family protein, putative, expressed	AT5G02500.1	AT-HSC70-1,HSC70,HSC70-1,HSP70-1	heat shock cognate protein 70-1
LOC_Os11g47760.4	C7	-0.25	-0.66	1.4	31718	26595	43692	27648	10118	26675	DnaK family protein, putative, expressed	AT5G02500.1	AT-HSC70-1,HSC70,HSC70-1,HSP70-1	heat shock cognate protein 70-1
LOC_Os11g47760.6	C7	-0.2	-0.79	1.46	24278	21076	33490	19354	7040	19357	DnaK family protein, putative, expressed	AT5G02500.1	AT-HSC70-1,HSC70,HSC70-1,HSP70-1	heat shock cognate protein 70-1
LOC_Os12g01140.1	C1	0.61	0.72	2.63	576	881	3925	6451	3073	19074	AGC_PVPK_like_kin82y.2 - ACG kinases include homologs to PKA, PKG and PKC, expressed	AT3G45780.1	JK224,NPH1,PHOT1,RPT1	phototropin 1
LOC_Os11g01140.1	C1	0.62	0.72	2.63	574	883	3916	6442	3074	19041	AGC_PVPK_like_kin82y.18 - ACG kinases include homologs to PKA, PKG and PKC, expressed	AT3G45780.1	JK224,NPH1,PHOT1,RPT1	phototropin 1
LOC_Os12g01140.2	C1	0.61	0.72	2.63	568	865	3876	6393	3043	18897	AGC_PVPK_like_kin82y.2 - ACG kinases include homologs to PKA, PKG and PKC, expressed	AT3G45780.1	JK224,NPH1,PHOT1,RPT1	phototropin 1
LOC_Os11g01140.2	C1	0.61	0.72	2.63	567	866	3864	6379	3043	18850	AGC_PVPK_like_kin82y.18 - ACG kinases include homologs to PKA, PKG and PKC, expressed	AT3G45780.1	JK224,NPH1,PHOT1,RPT1	phototropin 1
LOC_Os12g01140.3	C1	0.6	0.72	2.63	562	851	3838	6319	3012	18664	AGC_PVPK_like_kin82y.2 - ACG kinases include homologs to PKA, PKG and PKC, expressed	AT3G45780.1	JK224,NPH1,PHOT1,RPT1	phototropin 1
LOC_Os11g01140.3	C1	0.6	0.72	2.64	556	846	3792	6247	2956	18461	AGC_PVPK_like_kin82y.18 - ACG kinases include homologs to PKA, PKG and PKC, expressed	AT3G45780.1	JK224,NPH1,PHOT1,RPT1	phototropin 1
LOC_Os03g06240.1	C1	-0.05	-0.01	1.64	19523	18869	10562	10480	5848	18170	YT521-B-like family domain containing protein, expressed	AT3G13460.1	ECT2	evolutionarily conserved C-terminal region 2
LOC_Os03g06240.2	C1	-0.05	-0.01	1.64	19522	18867	10561	10479	5847	18169	YT521-B-like family domain containing protein, expressed	AT3G13460.1	ECT2	evolutionarily conserved C-terminal region 2
LOC_Os10g10130.2	C1	-0.55	1.16	2.12	22	15	340	761	4143	17994	OsWAK112d - OsWAK receptor-like protein kinase, expressed	AT1G21230.1	WAK5	wall associated kinase 5
LOC_Os10g10130.1	C1	-0.61	1.16	2.12	22	15	338	758	4113	17894	OsWAK112d - OsWAK receptor-like protein kinase, expressed	AT1G21230.1	WAK5	wall associated kinase 5
LOC_Os10g10130.5	C1	-0.7	1.15	2.06	26	16	353	782	4280	17836	OsWAK112d - OsWAK receptor-like protein kinase, expressed	AT1G21230.1	WAK5	wall associated kinase 5
LOC_Os10g10130.3	C1	-0.33	1.18	2.11	19	15	322	729	3937	16938	OsWAK112d - OsWAK receptor-like protein kinase, expressed	AT1G16260.1		Wall-associated kinase family protein
LOC_Os01g52110.5	C7	-0.61	-0.03	1.31	7002	4603	4139	4068	6632	16431	RING finger and CHY zinc finger domain-containing protein 1, putative, expressed	AT5G25560.1		CHY-type/CTCHY-type/RING-type Zinc finger protein
LOC_Os01g52110.7	C7	-0.61	-0.03	1.31	6998	4600	4137	4064	6631	16418	RING finger and CHY zinc finger domain-containing protein 1, putative, expressed	AT5G25560.1		CHY-type/CTCHY-type/RING-type Zinc finger protein
LOC_Os01g52110.4	C7	-0.61	-0.05	1.3	6864	4486	4111	3981	6552	16104	RING finger and CHY zinc finger domain-containing protein 1, putative, expressed	AT5G25560.1		CHY-type/CTCHY-type/RING-type Zinc finger protein
LOC_Os01g52110.1	C7	-0.62	-0.06	1.3	6849	4458	4115	3957	6533	16081	RING finger and CHY zinc finger domain-containing protein 1, putative, expressed	AT5G25560.1		CHY-type/CTCHY-type/RING-type Zinc finger protein
LOC_Os01g52110.9	C7	-0.6	-0.02	1.31	6880	4542	4071	4002	6496	16081	RING finger and CHY zinc finger domain-containing protein 1, putative, expressed	AT5G25560.2		CHY-type/CTCHY-type/RING-type Zinc finger protein
LOC_Os12g01140.4	C1	0.53	0.74	2.58	461	667	2946	4930	2390	14299	AGC_PVPK_like_kin82y.2 - ACG kinases include homologs to PKA, PKG and PKC, expressed	AT3G45780.1	JK224,NPH1,PHOT1,RPT1	phototropin 1
LOC_Os12g01140.5	C1	0.52	0.75	2.58	454	651	2897	4872	2360	14122	AGC_PVPK_like_kin82y.2 - ACG kinases include homologs to PKA, PKG and PKC, expressed	AT3G45780.1	JK224,NPH1,PHOT1,RPT1	phototropin 1
LOC_Os03g15050.2	C7	-1.04	-0.66	1.5	1994	969	3505	2222	4131	11700	phosphoenolpyruvate carboxykinase, putative, expressed	AT4G37870.1	PCK1,PEPCK	phosphoenolpyruvate carboxykinase 1
LOC_Os10g10130.4	C1	-0.51	1.18	1.96	17	12	242	546	2963	11557	OsWAK112d - OsWAK receptor-like protein kinase, expressed	AT1G16260.1		Wall-associated kinase family protein
LOC_Os03g15050.1	C7	-1.04	-0.68	1.5	1904	926	3366	2096	3886	10989	phosphoenolpyruvate carboxykinase, putative, expressed	AT4G37870.1	PCK1,PEPCK	phosphoenolpyruvate carboxykinase 1
LOC_Os06g43660.1	C7	-1.4	-0.28	1.26	1203	457	4351	3590	4496	10803	inorganic H+ pyrophosphatase, putative, expressed	AT1G15690.1	ATAVP3,AtVHP1;1,AVP-3,AVP1	Inorganic H pyrophosphatase family protein
LOC_Os06g41010.1	C1	0.45	0.51	1.72	7181	9824	8110	11546	3279	10789	zinc finger A20 and AN1 domain-containing stress-associated protein, putative, expressed	AT1G51200.1		A20/AN1-like zinc finger family protein
LOC_Os06g43660.2	C7	-1.4	-0.27	1.26	1185	450	4285	3556	4428	10619	inorganic H+ pyrophosphatase, putative, expressed	AT1G15690.1	ATAVP3,AtVHP1;1,AVP-3,AVP1	Inorganic H pyrophosphatase family protein
LOC_Os11g43900.1	C7	-0.3	-0.09	1.32	11113	9000	12698	11909	4224	10575	translationally-controlled tumor protein, putative, expressed	AT3G16640.1	TCTP	translationally controlled tumor protein
LOC_Os11g43900.2	C7	-0.31	-0.1	1.31	10301	8325	11787	11035	3936	9765	translationally-controlled tumor protein, putative, expressed	AT3G16640.1	TCTP	translationally controlled tumor protein
LOC_Os06g41010.4	C1	0.45	0.51	1.71	6447	8827	7255	10366	2935	9613	zinc finger A20 and AN1 domain-containing stress-associated protein, putative, expressed	AT1G51200.1		A20/AN1-like zinc finger family protein
LOC_Os03g15050.4	C7	-1.05	-0.57	1.52	1502	724	2593	1742	3353	9594	phosphoenolpyruvate carboxykinase, putative, expressed	AT4G37870.1	PCK1,PEPCK	phosphoenolpyruvate carboxykinase 1
LOC_Os08g42700.1	C1	-0.58	1.54	6.98	145	96	29	83	76	9536	resistance protein, putative, expressed	AT3G07040.1	RPM1,RPS3	NB-ARC domain-containing disease resistance protein
LOC_Os06g41010.3	C1	0.45	0.52	1.71	6272	8581	7042	10098	2852	9351	zinc finger A20 and AN1 domain-containing stress-associated protein, putative, expressed	AT1G51200.1		A20/AN1-like zinc finger family protein
LOC_Os03g63770.2	C1	0.92	0.74	1.48	5807	10967	2688	4486	3343	9345	RCD1, putative, expressed	AT1G32230.1	ATP8,CEO,CEO1,RCD1	WWE protein-protein interaction domain protein family
LOC_Os03g63770.5	C1	0.91	0.73	1.47	5771	10851	2684	4462	3331	9248	RCD1, putative, expressed	AT1G32230.1	ATP8,CEO,CEO1,RCD1	WWE protein-protein interaction domain protein family
LOC_Os03g63770.3	C1	0.91	0.73	1.47	5728	10735	2674	4425	3312	9158	RCD1, putative, expressed	AT1G32230.1	ATP8,CEO,CEO1,RCD1	WWE protein-protein interaction domain protein family
LOC_Os03g63770.4	C1	0.91	0.72	1.46	5708	10701	2670	4411	3311	9137	RCD1, putative, expressed	AT1G32230.1	ATP8,CEO,CEO1,RCD1	WWE protein-protein interaction domain protein family
LOC_Os03g52690.3	C7	-1.39	0.61	2.35	2202	838	2010	3076	1655	8440	CBS domain containing membrane protein, putative, expressed	AT5G10860.1		Cystathionine beta-synthase (CBS) family protein
LOC_Os03g52690.8	C7	-1.39	0.61	2.35	2198	838	2007	3073	1654	8432	CBS domain containing membrane protein, putative, expressed	AT5G10860.1		Cystathionine beta-synthase (CBS) family protein
LOC_Os03g03610.1	C1	0.77	0.59	1.83	598	1016	2842	4277	2348	8334	1,3-beta-glucan synthase component domain containing protein, expressed	AT1G05570.1	ATGSL06,ATGSL6,CALS1,GSL06,GSL6	callose synthase 1
LOC_Os03g52690.4	C7	-1.13	0.63	2.36	2131	972	1946	3015	1619	8302	CBS domain containing membrane protein, putative, expressed	AT5G10860.1		Cystathionine beta-synthase (CBS) family protein
LOC_Os06g43660.3	C7	-1.36	-0.32	1.27	914	357	3404	2736	3420	8274	inorganic H+ pyrophosphatase, putative, expressed	AT1G15690.2	ATAVP3,AtVHP1;1,AVP-3,AVP1	Inorganic H pyrophosphatase family protein
LOC_Os03g03610.2	C1	0.78	0.59	1.82	589	1013	2823	4246	2342	8243	1,3-beta-glucan synthase component domain containing protein, expressed	AT1G05570.1	ATGSL06,ATGSL6,CALS1,GSL06,GSL6	callose synthase 1
LOC_Os02g10700.1	C4	-1	0.72	1.7	1063	532	3452	5701	2524	8227	OsFBL7 - F-box domain and LRR containing protein, expressed	AT2G25490.1	EBF1,FBL6	EIN3-binding F box protein 1
LOC_Os01g52110.2	C7	-0.97	0.11	1.3	3476	1773	1882	2036	3322	8206	RING finger and CHY zinc finger domain-containing protein 1, putative, expressed	AT5G25560.1		CHY-type/CTCHY-type/RING-type Zinc finger protein
LOC_Os03g03610.3	C1	0.79	0.59	1.81	582	1006	2803	4231	2334	8188	1,3-beta-glucan synthase component domain containing protein, expressed	AT1G05570.1	ATGSL06,ATGSL6,CALS1,GSL06,GSL6	callose synthase 1
LOC_Os01g52110.8	C7	-0.98	0.11	1.3	3459	1755	1865	2017	3311	8133	RING finger and CHY zinc finger domain-containing protein 1, putative, expressed	AT5G25560.1		CHY-type/CTCHY-type/RING-type Zinc finger protein
LOC_Os01g52110.3	C7	-0.98	0.12	1.3	3446	1743	1857	2012	3301	8100	RING finger and CHY zinc finger domain-containing protein 1, putative, expressed	AT5G25560.1		CHY-type/CTCHY-type/RING-type Zinc finger protein
LOC_Os01g14950.1	C1	0.75	0.36	1.93	2979	5021	3797	4886	2103	8029	importin subunit alpha, putative, expressed	AT3G06720.1	AIMP ALPHA,AT-IMP,ATKAP ALPHA,IMPA-1,IMPA1	importin alpha isoform 1
LOC_Os03g52690.6	C7	-1.36	0.63	2.35	2102	820	1885	2920	1569	7989	CBS domain containing membrane protein, putative, expressed	AT5G10860.1		Cystathionine beta-synthase (CBS) family protein
LOC_Os09g17329.1	C1	2.78	3.06	4.46	29	198	92	764	362	7950		AT4G03500.1		Ankyrin repeat family protein
LOC_Os03g63770.1	C1	0.83	0.69	1.42	5060	8980	2380	3838	2957	7915	RCD1, putative, expressed	AT1G32230.1	ATP8,CEO,CEO1,RCD1	WWE protein-protein interaction domain protein family
LOC_Os03g52690.5	C7	-1.38	0.62	2.34	2080	798	1883	2899	1563	7892	CBS domain containing membrane protein, putative, expressed	AT5G10860.1		Cystathionine beta-synthase (CBS) family protein
LOC_Os03g63770.6	C1	0.83	0.7	1.42	5038	8955	2356	3813	2940	7879	RCD1, putative, expressed	AT1G32230.1	ATP8,CEO,CEO1,RCD1	WWE protein-protein interaction domain protein family
LOC_Os02g04710.1	C1	0.13	0.99	2.51	1411	1545	1328	2636	1332	7605	cycloartenol synthase, putative, expressed	AT2G07050.1	CAS1	cycloartenol synthase 1
LOC_Os03g52690.2	C7	-1.44	0.58	2.36	1947	719	1789	2679	1450	7458	CBS domain containing membrane protein, putative, expressed	AT5G10860.1		Cystathionine beta-synthase (CBS) family protein
LOC_Os03g52690.1	C7	-1.44	0.58	2.37	1943	718	1784	2675	1444	7448	CBS domain containing membrane protein, putative, expressed	AT5G10860.1		Cystathionine beta-synthase (CBS) family protein
LOC_Os09g36420.1	C1	0.05	-0.02	1.58	6531	6769	5694	5614	2455	7317	hsp90 protein, expressed	AT5G56000.1	AtHsp90.4,Hsp81.4	HEAT SHOCK PROTEIN 81.4
LOC_Os04g57220.1	C1	0.87	0.49	1.02	4858	8872	4150	5829	3560	7233	ubiquitin-conjugating enzyme, putative, expressed	AT1G64230.1	UBC28	ubiquitin-conjugating enzyme 28
LOC_Os04g57220.2	C1	0.87	0.49	1.02	4853	8865	4145	5825	3559	7227	ubiquitin-conjugating enzyme, putative, expressed	AT1G64230.1	UBC28	ubiquitin-conjugating enzyme 28
LOC_Os06g47350.2	C7	0	-0.7	1.17	4143	4137	8559	5279	3170	7150	RNA polymerase I specific transcription initiation factor RRN3 family protein, putative, expressed	AT2G34750.1		RNA polymerase I specific transcription initiation factor RRN3 protein
LOC_Os06g47350.1	C7	0	-0.7	1.17	4141	4136	8559	5280	3170	7148	RNA polymerase I specific transcription initiation factor RRN3 family protein, putative, expressed	AT2G34750.1		RNA polymerase I specific transcription initiation factor RRN3 protein
LOC_Os04g57220.3	C1	0.88	0.5	1.02	4745	8706	4049	5723	3487	7054	ubiquitin-conjugating enzyme, putative, expressed	AT1G64230.1	UBC28	ubiquitin-conjugating enzyme 28
LOC_Os03g23010.4	C7	-0.39	-0.36	1	665	507	3035	2368	3479	6965		AT2G41430.1	CID1,ERD15,LSR1	dehydration-induced protein (ERD15)
LOC_Os09g17329.2	C1	2.9	3.06	4.43	23	174	79	661	323	6956		AT4G03500.1		Ankyrin repeat family protein
LOC_Os03g23010.2	C7	-0.44	-0.29	1.02	689	507	2856	2338	3349	6815		AT2G41430.1	CID1,ERD15,LSR1	dehydration-induced protein (ERD15)
LOC_Os03g23010.5	C7	-0.42	-0.32	1.03	661	493	2866	2295	3327	6795		AT2G41430.1	CID1,ERD15,LSR1	dehydration-induced protein (ERD15)
LOC_Os04g57220.4	C1	0.86	0.49	1.01	4553	8253	3876	5434	3360	6758	ubiquitin-conjugating enzyme, putative, expressed	AT5G53300.1	UBC10	ubiquitin-conjugating enzyme 10
LOC_Os01g12080.1	C1	0.02	0.35	1.66	619	626	2408	3067	2087	6597	plant-specific domain TIGR01589 family protein, putative, expressed	AT3G61700.1		Plant protein 1589 of unknown function
LOC_Os03g23010.1	C7	-0.44	-0.3	1.03	653	483	2767	2253	3228	6584		AT2G41430.1	CID1,ERD15,LSR1	dehydration-induced protein (ERD15)
LOC_Os03g05620.1	C1	1.45	0.98	1.74	249	680	2446	4829	1930	6466	inorganic phosphate transporter, putative, expressed	AT3G54700.1	PHT1;7	phosphate transporter 1;7
LOC_Os01g12080.3	C1	0.01	0.35	1.67	606	612	2352	2999	2025	6431	plant-specific domain TIGR01589 family protein, putative, expressed	AT3G61700.2		Plant protein 1589 of unknown function
LOC_Os04g30240.1	C1	1.11	-0.07	1.61	209	453	3785	3615	2041	6224	OsWAK60 - OsWAK receptor-like protein kinase, expressed	AT1G21270.1	WAK2	wall-associated kinase 2
LOC_Os04g58710.1	C1	0.79	-0.21	2.17	1892	3260	3346	2887	1299	5827	AMP-binding domain containing protein, expressed	AT3G48990.1		AMP-dependent synthetase and ligase family protein
LOC_Os07g45570.1	C5	1.84	0.31	1.25	197	706	4848	6002	2441	5797		AT5G18980.1		ARM repeat superfamily protein
LOC_Os09g23550.1	C1	0.9	0.46	2.29	65	121	1171	1608	1176	5757	dehydrogenase, putative, expressed	AT4G39330.1	ATCAD9,CAD9	cinnamyl alcohol dehydrogenase 9
LOC_Os09g23540.1	C1	1.03	0.6	2.46	57	115	1119	1694	1027	5641	dehydrogenase, putative, expressed	AT4G37980.1	ATCAD7,CAD7,ELI3,ELI3-1	elicitor-activated gene 3-1
LOC_Os01g04020.1	C1	0.85	0.72	1.14	3051	5505	3648	5999	2501	5497	AP2 domain containing protein, expressed	AT1G68550.1		Integrase-type DNA-binding superfamily protein
LOC_Os09g23550.2	C1	0.93	0.45	2.28	62	119	1109	1515	1118	5414	dehydrogenase, putative, expressed	AT4G37980.1	ATCAD7,CAD7,ELI3,ELI3-1	elicitor-activated gene 3-1
LOC_Os01g04020.2	C1	0.85	0.71	1.13	2923	5277	3522	5779	2427	5309	AP2 domain containing protein, expressed	AT1G68550.1		Integrase-type DNA-binding superfamily protein
LOC_Os03g55540.1	C1	1.84	-0.09	2.53	56	201	1881	1761	877	5063	ZOS3-18 - C2H2 zinc finger protein, expressed	AT1G27730.1	STZ,ZAT10	salt tolerance zinc finger
LOC_Os05g40270.5	C7	-2.59	-0.2	1.02	781	130	4462	3873	2454	4965		AT1G06840.1		Leucine-rich repeat protein kinase family protein
LOC_Os05g40270.2	C7	-2.59	-0.2	1.02	781	130	4461	3872	2455	4965		AT1G06840.1		Leucine-rich repeat protein kinase family protein
LOC_Os05g40270.3	C7	-2.62	-0.2	1.01	774	126	4398	3820	2434	4908		AT1G06840.1		Leucine-rich repeat protein kinase family protein
LOC_Os05g40270.9	C7	-2.56	-0.21	1.01	773	131	4406	3816	2430	4891		AT1G06840.1		Leucine-rich repeat protein kinase family protein
LOC_Os05g40270.1	C7	-2.63	-0.21	1.01	771	125	4385	3792	2421	4880		AT1G06840.1		Leucine-rich repeat protein kinase family protein
LOC_Os05g40270.6	C7	-2.63	-0.21	1.01	766	124	4359	3768	2403	4856		AT1G06840.1		Leucine-rich repeat protein kinase family protein
LOC_Os02g39720.3	C1	0.67	0.81	2.43	811	1294	1413	2480	890	4781	splicing factor, arginine/serine-rich 7, putative, expressed	AT4G31580.1	RSZP22,SRZ-22,SRZ22	serine/arginine-rich 22
LOC_Os02g39720.2	C1	0.67	0.81	2.43	814	1294	1415	2484	888	4778	splicing factor, arginine/serine-rich 7, putative, expressed	AT4G31580.1	RSZP22,SRZ-22,SRZ22	serine/arginine-rich 22
LOC_Os02g39720.4	C1	0.69	0.81	2.43	797	1283	1393	2441	874	4723	splicing factor, arginine/serine-rich 7, putative, expressed	AT4G31580.1	RSZP22,SRZ-22,SRZ22	serine/arginine-rich 22
LOC_Os05g40270.7	C7	-2.62	-0.2	1	750	122	4218	3660	2356	4723		AT1G06840.1		Leucine-rich repeat protein kinase family protein
LOC_Os05g40270.4	C7	-2.65	-0.19	1.01	758	121	4229	3706	2334	4703		AT1G06840.1		Leucine-rich repeat protein kinase family protein
LOC_Os01g53090.1	C4	-2.77	2.78	5.53	11	2	77	525	101	4684	pathogen-related protein, putative, expressed	AT1G78780.2		pathogenesis-related family protein
LOC_Os01g63990.3	C1	1.49	1.5	2.22	269	756	320	903	1005	4669	hydrolase, alpha/beta fold family protein, putative, expressed	AT3G48410.1		alpha/beta-Hydrolases superfamily protein
LOC_Os05g40270.8	C7	-2.6	-0.22	1.01	745	123	4259	3661	2313	4666		AT1G06840.1		Leucine-rich repeat protein kinase family protein
LOC_Os02g39720.6	C1	0.67	0.81	2.42	792	1262	1370	2406	864	4638	splicing factor, arginine/serine-rich 7, putative, expressed	AT4G31580.1	RSZP22,SRZ-22,SRZ22	serine/arginine-rich 22
LOC_Os02g41550.4	C1	0.72	0.97	2.26	470	774	1236	2426	963	4622	FAD binding domain of DNA photolyase domain containing protein, expressed	AT1G04400.1	AT-PHH1,ATCRY2,CRY2,FHA,PHH1	cryptochrome 2
LOC_Os02g41550.1	C1	0.73	0.97	2.29	458	761	1224	2402	939	4600	FAD binding domain of DNA photolyase domain containing protein, expressed	AT1G04400.1	AT-PHH1,ATCRY2,CRY2,FHA,PHH1	cryptochrome 2
LOC_Os02g41550.3	C1	0.75	0.99	2.29	456	765	1205	2389	932	4552	FAD binding domain of DNA photolyase domain containing protein, expressed	AT1G04400.1	AT-PHH1,ATCRY2,CRY2,FHA,PHH1	cryptochrome 2
LOC_Os01g63990.6	C1	1.53	1.49	2.22	258	743	313	880	974	4534	hydrolase, alpha/beta fold family protein, putative, expressed	AT5G22460.1		alpha/beta-Hydrolases superfamily protein
LOC_Os12g10740.1	C1	1.1	0.43	1.19	80	171	1009	1361	1977	4517	leucine-rich repeat family protein, putative, expressed	AT1G79620.1		Leucine-rich repeat protein kinase family protein
LOC_Os07g46852.1	C1	1.74	-0.14	3.89	113	376	1716	1559	301	4460	sex determination protein tasselseed-2, putative, expressed	AT4G03140.1		NAD(P)-binding Rossmann-fold superfamily protein
LOC_Os02g41550.2	C1	0.75	0.98	2.29	440	739	1148	2266	886	4325	FAD binding domain of DNA photolyase domain containing protein, expressed	AT1G04400.1	AT-PHH1,ATCRY2,CRY2,FHA,PHH1	cryptochrome 2
LOC_Os06g49110.1	C1	0.1	0.83	1.22	1125	1206	1600	2843	1842	4302	delta-aminolevulinic acid dehydratase, chloroplast precursor, putative, expressed	AT1G69740.1	HEMB1	Aldolase superfamily protein
LOC_Os07g46852.2	C1	1.76	-0.2	3.83	111	376	1706	1484	303	4290	sex determination protein tasselseed-2, putative, expressed	AT4G03140.1		NAD(P)-binding Rossmann-fold superfamily protein
LOC_Os02g27110.1	C1	0.59	-0.14	1.03	1710	2568	2426	2209	2097	4268		AT1G48090.1		calcium-dependent lipid-binding family protein
LOC_Os06g49110.3	C1	0.11	0.81	1.2	1063	1147	1572	2757	1852	4253	delta-aminolevulinic acid dehydratase, chloroplast precursor, putative, expressed	AT1G69740.1	HEMB1	Aldolase superfamily protein
LOC_Os01g63990.2	C1	1.43	1.56	2.18	241	650	284	840	932	4216	hydrolase, alpha/beta fold family protein, putative, expressed	AT3G48410.1		alpha/beta-Hydrolases superfamily protein
LOC_Os01g63990.1	C1	1.43	1.57	2.18	239	645	282	836	929	4196	hydrolase, alpha/beta fold family protein, putative, expressed	AT3G48410.1		alpha/beta-Hydrolases superfamily protein
LOC_Os05g28740.1	C7	-0.31	-0.78	2.54	236	190	580	339	714	4159	universal stress protein domain containing protein, putative, expressed	AT3G62550.1		Adenine nucleotide alpha hydrolases-like superfamily protein
LOC_Os10g30770.1	C1	1.88	0.81	1.45	180	663	1789	3145	1521	4152	inorganic phosphate transporter, putative, expressed	AT5G43350.1	ATPT1,PHT1;1	phosphate transporter 1;1
LOC_Os03g01360.4	C1	0.58	0.44	1.18	889	1332	2153	2924	1823	4139
LOC_Os05g51420.6	C1	0.64	0.49	1.13	448	697	1354	1905	1891	4130	hypersensitive-induced response protein, putative, expressed	AT5G62740.1	ATHIR1,HIR1	SPFH/Band 7/PHB domain-containing membrane-associated protein family
LOC_Os06g49110.2	C1	0.11	0.81	1.21	1037	1116	1532	2684	1783	4128	delta-aminolevulinic acid dehydratase, chloroplast precursor, putative, expressed	AT1G69740.1	HEMB1	Aldolase superfamily protein
LOC_Os01g63990.4	C1	1.41	1.57	2.21	241	641	273	812	882	4073	hydrolase, alpha/beta fold family protein, putative, expressed	AT3G48410.1		alpha/beta-Hydrolases superfamily protein
LOC_Os03g01360.1	C1	0.55	0.45	1.23	862	1266	2085	2842	1721	4045
LOC_Os09g27970.3	C1	0.06	0.07	2.1	3665	3819	3058	3200	945	4045
LOC_Os05g02420.1	C1	1.57	0.47	1.2	71	211	2670	3711	1759	4040
LOC_Os09g27970.4	C1	0.06	0.06	2.1	3655	3807	3051	3190	942	4036
LOC_Os04g52640.2	C1	0.12	0.76	1.84	443	480	1988	3362	1125	4024	SHR5-receptor-like kinase, putative, expressed	AT1G56130.1		Leucine-rich repeat transmembrane protein kinase
LOC_Os06g04030.1	C1	0.82	-0.33	1.11	1933	3419	2381	1893	1862	4010	histone H3, putative, expressed	AT4G40030.2		Histone superfamily protein
LOC_Os03g01360.3	C1	0.46	0.39	1.17	903	1242	2209	2891	1781	4005
LOC_Os05g51420.4	C1	0.66	0.52	1.14	425	671	1299	1862	1817	4005	hypersensitive-induced response protein, putative, expressed	AT5G62740.1	ATHIR1,HIR1	SPFH/Band 7/PHB domain-containing membrane-associated protein family
LOC_Os04g02900.1	C1	0.17	0.74	3.44	769	865	716	1196	363	3950	dehydrogenase E1 component domain containing protein, expressed	AT1G01090.1	PDH-E1 ALPHA	pyruvate dehydrogenase E1 alpha
LOC_Os09g27970.2	C1	0.09	0.07	2.1	3510	3733	2992	3144	921	3940
LOC_Os12g13290.1	C1	0.08	0.07	2.12	3388	3591	2952	3094	902	3909
LOC_Os02g43930.2	C1	0.77	-0.01	1.09	3507	5991	2962	2950	1839	3908	chaperone protein dnaJ, putative, expressed	AT5G22060.1	ATJ2,J2	DNAJ homologue 2
LOC_Os02g43930.3	C1	0.77	-0.01	1.09	3504	5987	2960	2949	1838	3907	chaperone protein dnaJ, putative, expressed	AT5G22060.1	ATJ2,J2	DNAJ homologue 2
LOC_Os02g43930.1	C1	0.77	-0.01	1.09	3505	5987	2961	2950	1839	3906	chaperone protein dnaJ, putative, expressed	AT5G22060.1	ATJ2,J2	DNAJ homologue 2
LOC_Os02g32350.1	C4	-0.7	0.6	1.09	14060	8671	2517	3820	1835	3902	TUDOR protein with multiple SNc domains, putative, expressed	AT5G07350.1	AtTudor1,TSN1,Tudor1	TUDOR-SN protein 1
LOC_Os02g32350.2	C4	-0.7	0.6	1.09	14056	8669	2516	3819	1835	3901	TUDOR protein with multiple SNc domains, putative, expressed	AT5G07350.1	AtTudor1,TSN1,Tudor1	TUDOR-SN protein 1
LOC_Os01g38980.2	C1	3.02	0.32	3.46	58	467	1097	1371	355	3900	calmodulin-binding protein, putative, expressed	AT4G33050.3	EDA39	calmodulin-binding family protein
LOC_Os01g38980.1	C1	3.02	0.32	3.46	58	467	1097	1371	355	3899	calmodulin-binding protein, putative, expressed	AT4G33050.3	EDA39	calmodulin-binding family protein
LOC_Os02g45070.1	C1	0.88	0.95	1.58	1980	3640	1190	2305	1286	3858	PINHEAD, putative, expressed	AT1G48410.1	AGO1	Stabilizer of iron transporter SufD / Polynucleotidyl transferase
LOC_Os03g01360.2	C1	0.45	0.4	1.18	871	1192	2118	2794	1695	3848
LOC_Os04g52640.1	C1	0.12	0.75	1.83	427	463	1896	3179	1081	3839	SHR5-receptor-like kinase, putative, expressed	AT1G56130.1		Leucine-rich repeat transmembrane protein kinase
LOC_Os10g42780.5	C7	-1.19	-0.94	5.07	68	30	579	302	114	3833	lrgB-like family protein, expressed	AT1G32080.1		membrane protein, putative
LOC_Os10g42780.6	C7	-1.09	-0.92	5.08	64	30	573	303	113	3832	lrgB-like family protein, expressed	AT1G32080.1		membrane protein, putative
LOC_Os10g42780.3	C7	-1.11	-0.92	5.08	64	30	573	304	113	3832	lrgB-like family protein, expressed	AT1G32080.1		membrane protein, putative
LOC_Os01g63990.5	C1	1.39	1.55	2.21	241	634	256	747	825	3828	hydrolase, alpha/beta fold family protein, putative, expressed	AT3G48410.1		alpha/beta-Hydrolases superfamily protein
LOC_Os04g52640.3	C1	0.11	0.75	1.82	427	462	1881	3170	1080	3826	SHR5-receptor-like kinase, putative, expressed	AT1G56130.1		Leucine-rich repeat transmembrane protein kinase
LOC_Os09g27970.5	C1	0.05	0.06	2.09	3410	3538	2851	2978	890	3800
LOC_Os02g45070.2	C1	0.88	0.95	1.56	1992	3667	1184	2294	1281	3786	PINHEAD, putative, expressed	AT1G48410.1	AGO1	Stabilizer of iron transporter SufD / Polynucleotidyl transferase
LOC_Os01g72080.1	C1	0.99	0.58	2.67	171	340	655	978	593	3783	calmodulin-like protein 1, putative, expressed	AT1G24620.1		EF hand calcium-binding protein family
LOC_Os10g41330.2	C1	1.34	1.81	6.82	12	32	187	657	33	3776	AP2 domain containing protein, expressed	AT5G47230.1	ATERF-5,ATERF5,ERF5	ethylene responsive element binding factor 5
LOC_Os05g51420.5	C1	0.62	0.54	1.15	398	610	1206	1754	1699	3771	hypersensitive-induced response protein, putative, expressed	AT5G62740.1	ATHIR1,HIR1	SPFH/Band 7/PHB domain-containing membrane-associated protein family
LOC_Os08g39450.1	C1	1.42	-0.1	1.65	284	763	1824	1697	1180	3712	AN1-like zinc finger domain containing protein, expressed	AT3G12630.1		A20/AN1-like zinc finger family protein
LOC_Os02g55430.1	C1	0.68	0.52	1.36	829	1327	1768	2530	1444	3710	alginate regulatory protein AlgP, putative, expressed
LOC_Os10g42780.2	C7	-1.22	-0.92	4.72	67	29	572	302	140	3708	lrgB-like family protein, expressed	AT1G32080.1		membrane protein, putative
LOC_Os10g42780.1	C7	-1.15	-0.89	4.73	64	29	565	304	140	3707	lrgB-like family protein, expressed	AT1G32080.1		membrane protein, putative
LOC_Os07g48410.1	C1	0.54	0.41	1.33	1124	1639	1200	1596	1463	3686	RNA-binding zinc finger protein, putative, expressed	AT3G51950.1		Zinc finger (CCCH-type) family protein / RNA recognition motif (RRM)-containing protein
LOC_Os07g48410.2	C1	0.53	0.41	1.34	1109	1601	1185	1572	1435	3626	RNA-binding zinc finger protein, putative, expressed	AT3G51950.1		Zinc finger (CCCH-type) family protein / RNA recognition motif (RRM)-containing protein
LOC_Os03g52690.7	C7	-1.14	0.79	2.28	967	438	817	1407	734	3569	CBS domain containing membrane protein, putative, expressed	AT5G10860.1		Cystathionine beta-synthase (CBS) family protein
LOC_Os07g32420.1	C1	0.67	0.52	1.28	1804	2861	1353	1940	1463	3557	bromodomain domain containing protein, expressed	AT5G14270.2	ATBET9,BET9	bromodomain and extraterminal domain protein 9
LOC_Os05g49800.1	C1	0.01	0.85	1.17	4149	4186	1791	3237	1565	3528	ketol-acid reductoisomerase, chloroplast precursor, putative, expressed	AT3G58610.1		ketol-acid reductoisomerase
LOC_Os12g41710.4	C1	2.49	0.85	2.16	106	597	227	409	779	3470	Protein kinase domain containing protein, expressed	AT1G16670.1		Protein kinase superfamily protein
LOC_Os04g42430.1	C1	0.41	0.78	2.2	1201	1598	600	1026	751	3455	EF hand family protein, putative, expressed	AT4G32060.1		calcium-binding EF hand family protein
LOC_Os12g41710.2	C1	2.48	0.85	2.14	109	607	228	412	780	3452	Protein kinase domain containing protein, expressed	AT1G16670.1		Protein kinase superfamily protein
LOC_Os05g51420.3	C1	0.75	0.66	1.32	347	585	1004	1585	1374	3435	hypersensitive-induced response protein, putative, expressed	AT5G62740.1	ATHIR1,HIR1	SPFH/Band 7/PHB domain-containing membrane-associated protein family
LOC_Os05g51420.1	C1	0.62	0.56	1.15	397	611	1101	1621	1540	3427	hypersensitive-induced response protein, putative, expressed	AT5G62740.1	ATHIR1,HIR1	SPFH/Band 7/PHB domain-containing membrane-associated protein family
LOC_Os04g02900.2	C1	0.14	0.8	3.43	688	760	608	1056	316	3392	dehydrogenase E1 component domain containing protein, expressed	AT1G01090.1	PDH-E1 ALPHA	pyruvate dehydrogenase E1 alpha
LOC_Os03g61160.4	C1	2.17	4.57	10.64	54	244	1	21	2	3392
LOC_Os03g61160.3	C1	2.17	4.57	10.64	54	244	1	21	2	3390
LOC_Os04g42430.2	C1	0.42	0.77	2.21	1177	1575	586	1001	731	3384	EF hand family protein, putative, expressed	AT4G32060.1		calcium-binding EF hand family protein
LOC_Os03g48180.1	C1	0.17	0.36	1.81	1860	2094	2670	3418	966	3382	peptide transporter PTR2, putative, expressed	AT5G62680.1		Major facilitator superfamily protein
LOC_Os05g51420.7	C1	0.68	0.58	1.24	342	548	1040	1558	1433	3378	hypersensitive-induced response protein, putative, expressed	AT5G62740.1	ATHIR1,HIR1	SPFH/Band 7/PHB domain-containing membrane-associated protein family
LOC_Os07g06130.2	C1	0.31	-0.14	1.27	1008	1249	1184	1071	1400	3377	ethylene-insensitive protein, putative, expressed	AT5G03280.1	ATEIN2,CKR1,EIN2,ERA3,ORE2,ORE3,PIR2	NRAMP metal ion transporter family protein
LOC_Os07g06130.3	C1	0.31	-0.15	1.27	997	1232	1175	1062	1385	3342	ethylene-insensitive protein, putative, expressed	AT5G03280.1	ATEIN2,CKR1,EIN2,ERA3,ORE2,ORE3,PIR2	NRAMP metal ion transporter family protein
LOC_Os07g06130.1	C1	0.31	-0.15	1.27	997	1232	1175	1062	1386	3342	ethylene-insensitive protein, putative, expressed	AT5G03280.1	ATEIN2,CKR1,EIN2,ERA3,ORE2,ORE3,PIR2	NRAMP metal ion transporter family protein
LOC_Os03g48180.2	C1	0.17	0.37	1.79	1834	2060	2626	3386	962	3326	peptide transporter PTR2, putative, expressed
LOC_Os03g61160.1	C1	2.06	4.47	10.61	53	222	1	20	2	3309		AT1G19530.1
LOC_Os07g32420.2	C1	0.67	0.51	1.26	1653	2637	1263	1802	1381	3307	bromodomain domain containing protein, expressed	AT5G14270.2	ATBET9,BET9	bromodomain and extraterminal domain protein 9
LOC_Os03g61160.2	C1	2.06	4.47	10.61	53	222	1	20	2	3307		AT1G19530.1
LOC_Os04g42250.2	C1	-0.17	0.83	1.38	3003	2662	6270	11110	1264	3286	transferase family protein, putative, expressed	AT5G48930.1	HCT	hydroxycinnamoyl-CoA shikimate/quinate hydroxycinnamoyl transferase
LOC_Os04g42250.4	C1	-0.17	0.83	1.38	3001	2658	6263	11102	1264	3281	transferase family protein, putative, expressed	AT5G48930.1	HCT	hydroxycinnamoyl-CoA shikimate/quinate hydroxycinnamoyl transferase
LOC_Os05g51420.2	C1	0.71	0.63	1.29	332	544	974	1509	1332	3261	hypersensitive-induced response protein, putative, expressed	AT5G62740.1	ATHIR1,HIR1	SPFH/Band 7/PHB domain-containing membrane-associated protein family
LOC_Os01g22249.1	C1	-0.82	3.95	5.11	97	55	51	796	94	3251	peroxidase precursor, putative, expressed	AT5G64120.1		Peroxidase superfamily protein
LOC_Os09g27970.1	C1	0.02	0.07	2.1	2732	2768	2311	2420	755	3225
LOC_Os08g02690.1	C1	0.65	0.58	1.59	2244	3518	616	920	1069	3211	MA3 domain containing protein, expressed	AT5G63190.1		MA3 domain-containing protein
LOC_Os03g61160.5	C1	2.08	4.43	10.56	52	218	1	19	2	3197
LOC_Os07g38170.1	C1	0.37	0.91	1.28	108	139	1016	1912	1311	3182	remorin, putative, expressed	AT3G57540.1		Remorin family protein
LOC_Os10g31040.3	C1	0.16	0.27	1.18	340	380	1018	1231	1405	3176	Citrate transporter protein, putative, expressed	AT1G02260.1		Divalent ion symporter
LOC_Os10g31040.4	C1	0.16	0.28	1.18	340	379	1016	1230	1404	3171	Citrate transporter protein, putative, expressed	AT1G02260.1		Divalent ion symporter
LOC_Os05g45660.2	C1	-0.09	0.69	1.03	1756	1652	1455	2344	1556	3171	plasminogen activator inhibitor 1 RNA-binding protein, putative, expressed	AT4G17520.1		Hyaluronan / mRNA binding family
LOC_Os10g40934.9	C1	0.32	1.43	2.68	112	139	302	815	489	3145	flavonol synthase/flavanone 3-hydroxylase, putative, expressed	AT1G78550.1		2-oxoglutarate (2OG) and Fe(II)-dependent oxygenase superfamily protein
LOC_Os07g32420.3	C1	0.67	0.51	1.28	1594	2532	1198	1709	1273	3094	bromodomain domain containing protein, expressed	AT5G14270.2	ATBET9,BET9	bromodomain and extraterminal domain protein 9
LOC_Os01g63690.1	C1	3.64	1.31	4.99	51	629	244	605	97	3074	hs1, putative, expressed	AT2G40000.1	ATHSPRO2,HSPRO2	ortholog of sugar beet HS1 PRO-1 2
LOC_Os12g41710.1	C1	2.27	0.9	2.13	100	484	198	371	696	3057	Protein kinase domain containing protein, expressed	AT1G16670.1		Protein kinase superfamily protein
LOC_Os12g37530.2	C1	0.08	0.71	1.1	1434	1517	955	1562	1419	3040		AT5G26820.1	ATIREG3,IREG3,MAR1,RTS3	iron-regulated protein 3
LOC_Os10g31040.1	C1	0.14	0.23	1.11	345	380	1056	1241	1403	3035	Citrate transporter protein, putative, expressed	AT1G02260.1		Divalent ion symporter
LOC_Os03g51140.1	C1	-0.28	0.45	1.57	4532	3738	2408	3285	1011	3011	HEAT repeat family protein, putative, expressed	AT1G64790.1	ILA	ILITYHIA
LOC_Os03g61150.2	C1	1.54	1.83	7.01	329	959	268	955	23	3003		AT1G19530.1
LOC_Os09g16510.1	C1	0.56	0.25	1.38	170	252	884	1053	1151	3000	WRKY74, expressed	AT2G46400.1	ATWRKY46,WRKY46	WRKY DNA-binding protein 46
LOC_Os04g42250.3	C1	-0.12	0.8	1.37	2718	2494	5852	10204	1157	2988	transferase family protein, putative, expressed	AT5G48930.1	HCT	hydroxycinnamoyl-CoA shikimate/quinate hydroxycinnamoyl transferase
LOC_Os10g31040.2	C1	0.19	0.24	1.15	323	370	981	1160	1340	2977	Citrate transporter protein, putative, expressed	AT1G02260.1		Divalent ion symporter
LOC_Os04g47860.6	C1	0.16	0.2	1.01	3132	3503	661	758	1469	2961	ZOS4-11 - C2H2 zinc finger protein, expressed	AT2G02080.1	AtIDD4,IDD4	indeterminate(ID)-domain 4
LOC_Os10g31040.6	C1	0.21	0.24	1.15	320	369	980	1157	1332	2961	Citrate transporter protein, putative, expressed	AT1G02260.1		Divalent ion symporter
LOC_Os04g47860.2	C1	0.16	0.2	1.01	3131	3499	660	756	1466	2958	ZOS4-11 - C2H2 zinc finger protein, expressed	AT2G02080.1	AtIDD4,IDD4	indeterminate(ID)-domain 4
LOC_Os12g41710.3	C1	2.22	0.84	2.08	101	468	204	365	696	2950	Protein kinase domain containing protein, expressed	AT1G16670.1		Protein kinase superfamily protein
LOC_Os03g61150.3	C1	1.53	1.83	7	323	934	263	931	23	2912		AT1G19530.1
LOC_Os04g47860.1	C1	0.16	0.18	1	3086	3439	654	743	1451	2907	ZOS4-11 - C2H2 zinc finger protein, expressed
LOC_Os07g06300.1	C1	0.35	-0.12	1.26	819	1041	989	908	1197	2869	ethylene-insensitive protein 2, putative, expressed	AT5G03280.1	ATEIN2,CKR1,EIN2,ERA3,ORE2,ORE3,PIR2	NRAMP metal ion transporter family protein
LOC_Os07g35750.1	C1	6.53	5.1	7.88	10	908	26	889	12	2863	TKL_IRAK_DUF26-ld.3 - DUF26 kinases have homology to DUF26 containing loci, expressed	AT4G05200.1	CRK25	cysteine-rich RLK (RECEPTOR-like protein kinase) 25
LOC_Os07g06190.1	C1	0.35	-0.13	1.27	817	1040	985	903	1183	2856	ethylene-insensitive protein 2, putative, expressed	AT5G03280.1	ATEIN2,CKR1,EIN2,ERA3,ORE2,ORE3,PIR2	NRAMP metal ion transporter family protein
LOC_Os07g48280.2	C1	0.71	0.08	3.07	149	243	819	867	341	2855		AT5G05190.1		Protein of unknown function (DUF3133)
LOC_Os10g31040.5	C1	0.17	0.2	1.08	329	369	1018	1168	1337	2828	Citrate transporter protein, putative, expressed	AT1G02260.1		Divalent ion symporter
LOC_Os02g03280.2	C1	0.3	0.53	1.17	1791	2205	1261	1817	1260	2826	transmembrane BAX inhibitor motif-containing protein, putative, expressed	AT5G47120.1	ATBI-1,ATBI1,BI-1,BI1	BAX inhibitor 1
LOC_Os03g29350.1	C1	0.29	0.23	1.2	1573	1924	1619	1902	1233	2825	von Willebrand factor type A domain containing protein, expressed	AT1G19110.1		inter-alpha-trypsin inhibitor heavy chain-related
LOC_Os03g29350.4	C1	0.29	0.23	1.2	1569	1920	1618	1899	1233	2824	von Willebrand factor type A domain containing protein, expressed	AT1G19110.1		inter-alpha-trypsin inhibitor heavy chain-related
LOC_Os07g35750.2	C1	6.59	5.08	7.85	9	894	26	875	12	2823	TKL_IRAK_DUF26-ld.3 - DUF26 kinases have homology to DUF26 containing loci, expressed	AT4G05200.1	CRK25	cysteine-rich RLK (RECEPTOR-like protein kinase) 25
LOC_Os08g37370.1	C7	-0.73	-0.72	1.68	350	210	2507	1518	879	2815	mitochondrial carrier protein, putative, expressed	AT2G22500.1	ATPUMP5,DIC1,UCP5	uncoupling protein 5
LOC_Os09g30400.2	C1	1.25	0.77	2.04	202	481	454	774	683	2803	WRKY90, expressed	AT5G56270.1	ATWRKY2,WRKY2	WRKY DNA-binding protein 2
LOC_Os03g22120.1	C1	0.31	-0.61	2.64	15936	19748	1107	723	447	2792	sucrose synthase, putative, expressed	AT4G02280.1	ATSUS3,SUS3	sucrose synthase 3
LOC_Os09g35940.1	C1	0.36	3.23	1.9	9	12	66	619	747	2789	cytochrome P450, putative, expressed	AT3G61880.2	CYP78A9	cytochrome p450 78a9
LOC_Os08g36310.1	C1	2.48	0.07	1.98	31	173	672	706	708	2787	cytochrome P450, putative, expressed	AT2G45550.1	CYP76C4	cytochrome P450, family 76, subfamily C, polypeptide 4
LOC_Os04g52614.1	C1	0.83	0.44	2.04	350	622	1228	1671	673	2766	SHR5-receptor-like kinase, putative, expressed	AT1G56130.1		Leucine-rich repeat transmembrane protein kinase
LOC_Os03g29350.2	C1	0.29	0.24	1.19	1545	1890	1580	1865	1204	2747	von Willebrand factor type A domain containing protein, expressed	AT1G19110.1		inter-alpha-trypsin inhibitor heavy chain-related
LOC_Os10g41330.1	C1	1.43	1.81	6.64	9	25	133	468	28	2746	AP2 domain containing protein, expressed	AT5G47230.1	ATERF-5,ATERF5,ERF5	ethylene responsive element binding factor 5
LOC_Os01g56780.1	C1	1.04	0.17	1.18	183	378	1958	2201	1203	2725	plus-3 domain containing protein, expressed	AT5G43630.1	TZP	zinc knuckle (CCHC-type) family protein
LOC_Os01g56780.2	C1	1.04	0.17	1.18	183	378	1956	2199	1202	2724	plus-3 domain containing protein, expressed	AT5G43630.1	TZP	zinc knuckle (CCHC-type) family protein
LOC_Os10g40934.7	C1	0.44	1.38	2.81	84	113	249	648	386	2708	flavonol synthase/flavanone 3-hydroxylase, putative, expressed	AT1G17020.1	ATSRG1,SRG1	senescence-related gene 1
LOC_Os05g46230.1	C1	0.7	0.24	1.22	1791	2907	2070	2441	1156	2700	NAP domain containing protein, putative, expressed	AT2G19480.3	NAP1;2,NFA02,NFA2	nucleosome assembly protein 1;2
LOC_Os07g46090.1	C1	1.53	0.41	1.31	124	359	2158	2868	1086	2687		AT3G06210.1		ARM repeat superfamily protein
LOC_Os04g22470.1	C1	2.49	1.91	4.37	40	226	203	761	129	2680	SHR5-receptor-like kinase, putative, expressed	AT1G56130.1		Leucine-rich repeat transmembrane protein kinase
LOC_Os03g22120.3	C1	0.31	-0.59	2.62	15022	18626	1051	699	428	2636	sucrose synthase, putative, expressed	AT4G02280.1	ATSUS3,SUS3	sucrose synthase 3
LOC_Os06g47550.1	C1	0.38	0.72	1.16	1065	1389	893	1472	1176	2633	cadmium/zinc-transporting ATPase, putative, expressed	AT4G37270.1	ATHMA1,HMA1	heavy metal atpase 1
LOC_Os06g44500.1	C1	0.74	0.99	2.37	67	112	460	916	508	2631	OsFBK17 - F-box domain and kelch repeat containing protein, expressed	AT2G24540.1	AFR	Galactose oxidase/kelch repeat superfamily protein
LOC_Os03g61150.1	C1	1.51	1.78	6.92	297	849	235	806	22	2628
LOC_Os03g22120.2	C1	0.31	-0.63	2.63	15207	18917	1050	680	424	2624	sucrose synthase, putative, expressed	AT4G02280.1	ATSUS3,SUS3	sucrose synthase 3
LOC_Os06g47550.2	C1	0.39	0.72	1.16	1065	1396	895	1477	1169	2620	cadmium/zinc-transporting ATPase, putative, expressed	AT4G37270.1	ATHMA1,HMA1	heavy metal atpase 1
LOC_Os09g33690.2	C1	0	0.28	1.42	2383	2391	2003	2427	975	2618	Os9bglu32 - beta-glucosidase homologue, similar to G. max hydroxyisourate hydrolase, expressed	AT1G02850.2	BGLU11	beta glucosidase 11
LOC_Os09g33690.4	C1	0.01	0.28	1.42	2379	2388	2001	2424	975	2614	Os9bglu32 - beta-glucosidase homologue, similar to G. max hydroxyisourate hydrolase, expressed	AT1G02850.3	BGLU11	beta glucosidase 11
LOC_Os06g50080.1	C1	0.87	3.36	6.41	214	391	53	548	31	2609	DUF581 domain containing protein, expressed	AT5G47060.1		Protein of unknown function (DUF581)
LOC_Os06g47550.4	C1	0.38	0.72	1.17	1051	1372	883	1457	1158	2603	cadmium/zinc-transporting ATPase, putative, expressed	AT4G37270.1	ATHMA1,HMA1	heavy metal atpase 1
LOC_Os03g43720.6	C1	0.18	0.97	2.47	624	707	960	1880	467	2584	transporter family protein, putative, expressed	AT3G13050.1		Major facilitator superfamily protein
LOC_Os10g26940.1	C1	-1.27	4.08	11.25	5	2	3	45	1	2573	BURP domain containing protein, expressed	AT1G70370.1	PG2	polygalacturonase 2
LOC_Os11g01074.2	C1	0.55	0.49	1.11	1340	1964	997	1399	1187	2557	RNase P subunit p30, putative, expressed	AT5G59980.2		Polymerase/histidinol phosphatase-like
LOC_Os09g33690.1	C1	0.02	0.27	1.42	2299	2323	1954	2360	950	2546	Os9bglu32 - beta-glucosidase homologue, similar to G. max hydroxyisourate hydrolase, expressed	AT1G02850.2	BGLU11	beta glucosidase 11
LOC_Os04g28180.1	C7	-0.35	0.01	1.03	3153	2467	2217	2228	1245	2537	ribosomal protein, putative, expressed	AT5G59240.1		Ribosomal protein S8e family protein
LOC_Os11g01074.3	C1	0.54	0.48	1.13	1318	1913	978	1368	1162	2535	RNase P subunit p30, putative, expressed	AT5G59980.2		Polymerase/histidinol phosphatase-like
LOC_Os03g43720.1	C1	0.16	0.94	2.46	610	681	954	1833	460	2534	transporter family protein, putative, expressed	AT3G13050.1		Major facilitator superfamily protein
LOC_Os08g13690.1	C7	-0.42	0.42	1.22	3195	2381	2172	2901	1088	2531	60S ribosomal protein L7, putative, expressed	AT3G13580.1		Ribosomal protein L30/L7 family protein
LOC_Os09g29460.1	C1	0.05	0.33	2.24	220	227	1046	1316	535	2524	homeobox associated leucine zipper, putative, expressed	AT4G40060.1	ATHB-16,ATHB16,HB16	homeobox protein 16
LOC_Os05g02420.2	C1	1.43	0.58	1.29	34	92	1444	2162	1023	2507		AT3G46130.3	ATMYB48,ATMYB48-1,ATMYB48-2,ATMYB48-3,MYB48	myb domain protein 48
LOC_Os09g30400.1	C1	1.27	0.56	1.65	237	573	553	816	794	2497	WRKY90, expressed	AT5G56270.1	ATWRKY2,WRKY2	WRKY DNA-binding protein 2
LOC_Os01g28790.1	C1	3.02	0.5	3.17	17	141	505	715	276	2489	PRAS-rich protein, putative, expressed	AT3G21570.1
LOC_Os07g46852.4	C1	2.2	1.84	4.74	45	204	170	609	93	2470	sex determination protein tasselseed-2, putative, expressed	AT4G03140.1		NAD(P)-binding Rossmann-fold superfamily protein
LOC_Os12g36640.2	C1	0	0.52	2.24	533	534	898	1286	523	2470	universal stress protein domain containing protein, putative, expressed	AT2G47710.1		Adenine nucleotide alpha hydrolases-like superfamily protein
LOC_Os01g56780.3	C1	1.06	0.2	1.12	171	355	1764	2029	1140	2468	plus-3 domain containing protein, expressed	AT5G43630.1	TZP	zinc knuckle (CCHC-type) family protein
LOC_Os12g36640.1	C1	0	0.52	2.24	532	532	896	1282	521	2462	universal stress protein domain containing protein, putative, expressed	AT2G47710.1		Adenine nucleotide alpha hydrolases-like superfamily protein
LOC_Os03g43720.3	C1	0.15	0.94	2.44	601	665	934	1792	452	2458	transporter family protein, putative, expressed	AT3G13050.1		Major facilitator superfamily protein
LOC_Os03g43720.4	C1	0.15	0.94	2.44	598	665	931	1790	451	2456	transporter family protein, putative, expressed	AT3G13050.1		Major facilitator superfamily protein
LOC_Os07g35810.1	C1	4.58	5.88	6.79	18	428	13	736	22	2454	TKL_IRAK_DUF26-ld.6 - DUF26 kinases have homology to DUF26 containing loci, expressed	AT4G23180.1	CRK10,RLK4	cysteine-rich RLK (RECEPTOR-like protein kinase) 10
LOC_Os07g09870.1	C1	0.56	0.31	1.08	727	1070	880	1092	1160	2449	OsFBA2 - F-box and FBA domain containing protein, expressed	AT4G12560.1	CPR30	F-box and associated interaction domains-containing protein
LOC_Os02g03040.1	C1	1.3	0.82	1.08	396	975	697	1233	1154	2440	RNA recognition motif containing protein, expressed	AT5G52040.2	ATRSP41	RNA-binding (RRM/RBD/RNP motifs) family protein
LOC_Os03g25400.1	C7	-1.4	0.38	1.71	919	348	588	766	744	2435	kinase, putative, expressed	AT3G06483.1	ATPDHK,PDK	pyruvate dehydrogenase kinase
LOC_Os03g43720.5	C1	0.18	0.97	2.45	584	660	908	1773	446	2433	transporter family protein, putative, expressed	AT3G13050.1		Major facilitator superfamily protein
LOC_Os03g43720.2	C1	0.15	0.94	2.45	594	659	922	1770	446	2431	transporter family protein, putative, expressed	AT3G13050.1		Major facilitator superfamily protein
LOC_Os04g41310.1	C1	0.66	0.56	1.32	79	126	1075	1581	962	2401	STRUBBELIG-RECEPTOR FAMILY 8 precursor, putative, expressed	AT3G59350.1		Protein kinase superfamily protein
LOC_Os12g02530.3	C1	0.75	1.57	2.14	73	123	306	911	544	2399	BTBN22 - Bric-a-Brac, Tramtrack, Broad Complex BTB domain with non-phototropic hypocotyl 3 NPH3 and coiled-coil domains, expressed	AT2G30520.1	RPT2	Phototropic-responsive NPH3 family protein
LOC_Os09g30400.3	C1	1.23	0.68	1.84	201	470	450	720	668	2394	WRKY90, expressed	AT5G56270.1	ATWRKY2,WRKY2	WRKY DNA-binding protein 2
LOC_Os07g12340.1	C1	0.27	0.18	1.15	1532	1843	1003	1137	1072	2373	NAC domain-containing protein 67, putative, expressed	AT5G63790.1	ANAC102,NAC102	NAC domain containing protein 102
LOC_Os02g03040.2	C1	1.32	0.81	1.07	383	956	682	1199	1120	2360	RNA recognition motif containing protein, expressed	AT4G25500.1	AT-SRP40,ATRSP35,ATRSP40,RSP35	arginine/serine-rich splicing factor 35
LOC_Os04g30250.1	C1	1.49	-0.14	1.17	71	199	1512	1370	1045	2353	wall-associated receptor kinase-like 5 precursor, putative, expressed	AT1G21270.1	WAK2	wall-associated kinase 2
LOC_Os04g52090.1	C1	1.48	-0.19	3.11	149	415	667	585	272	2339	AP2 domain containing protein, expressed	AT1G03800.1	ATERF10,ERF10	ERF domain protein 10
LOC_Os07g05010.3	C1	0.65	1.81	3.01	115	180	163	571	291	2336	helix-loop-helix DNA-binding domain containing protein, expressed	AT1G09530.1	PAP3,PIF3,POC1	phytochrome interacting factor 3
LOC_Os01g72340.1	C7	-1.04	0.08	2.39	1305	635	1115	1178	445	2334	beta-galactosidase, putative, expressed	AT3G54440.1		glycoside hydrolase family 2 protein
LOC_Os02g39710.1	C5	2.43	2.73	1.57	98	531	122	807	785	2329	CCT/B-box zinc finger protein, putative, expressed	AT5G57660.1	ATCOL5,COL5	CONSTANS-like 5
LOC_Os04g41310.2	C1	0.67	0.55	1.32	78	123	1047	1532	933	2323	STRUBBELIG-RECEPTOR FAMILY 8 precursor, putative, expressed	AT3G59350.1		Protein kinase superfamily protein
LOC_Os05g48360.2	C7	-0.17	-0.03	1.04	49	44	1129	1106	1122	2314	membrane attack complex component/perforin/complement C9, putative, expressed	AT1G28380.1	NSL1	MAC/Perforin domain-containing protein
LOC_Os01g29230.1	C1	0.35	0.28	1.06	1975	2520	1415	1721	1107	2314		AT2G48060.1
LOC_Os10g05069.3	C1	0.35	0.5	2.04	856	1088	1144	1613	556	2293	lysosomal alpha-mannosidase precursor, putative, expressed	AT5G66150.1		Glycosyl hydrolase family 38 protein
LOC_Os04g30250.2	C1	1.39	-0.13	1.16	76	198	1467	1342	1024	2290	wall-associated receptor kinase-like 5 precursor, putative, expressed	AT1G21270.1	WAK2	wall-associated kinase 2
LOC_Os10g05069.1	C1	0.32	0.5	2.06	856	1066	1135	1600	548	2288	lysosomal alpha-mannosidase precursor, putative, expressed	AT5G66150.1		Glycosyl hydrolase family 38 protein
LOC_Os03g05640.1	C1	1.39	0.99	1.7	98	257	873	1731	698	2265	inorganic phosphate transporter, putative, expressed	AT3G54700.1	PHT1;7	phosphate transporter 1;7
LOC_Os10g26850.1	C1	0.2	0.37	1.05	1783	2044	1203	1550	1091	2259
LOC_Os03g55776.1	C1	1.76	-0.87	1.94	69	233	585	320	588	2258
LOC_Os03g22890.1	C1	0.4	-0.21	1.26	2387	3148	2468	2139	939	2250	GTPase of unknown function domain containing protein, putative, expressed	AT1G52980.1		GTP-binding family protein
LOC_Os03g22890.2	C1	0.4	-0.21	1.26	2387	3148	2468	2139	939	2250	GTPase of unknown function domain containing protein, putative, expressed	AT1G52980.1		GTP-binding family protein
LOC_Os04g51880.1	C1	-0.51	1.03	3.05	1026	720	342	699	272	2248	GHMP kinases ATP-binding protein, putative, expressed	AT3G10700.1	GalAK	galacturonic acid kinase
LOC_Os04g51880.2	C1	-0.52	0.99	3.03	1051	730	351	699	276	2247	GHMP kinases ATP-binding protein, putative, expressed	AT3G10700.1	GalAK	galacturonic acid kinase
LOC_Os01g72990.1	C1	0.83	0.29	1.44	388	689	2187	2678	829	2246		AT1G06840.1		Leucine-rich repeat protein kinase family protein
LOC_Os09g31300.1	C1	-0.19	1.88	1.63	419	367	104	385	724	2243	helix-loop-helix DNA-binding domain containing protein, expressed	AT2G42280.1		basic helix-loop-helix (bHLH) DNA-binding superfamily protein
LOC_Os04g38870.5	C1	0.76	0.02	1.14	2337	3958	2405	2435	1018	2243	14-3-3 protein, putative, expressed	AT3G02520.1	GF14 NU,GRF7	general regulatory factor 7
LOC_Os07g27490.1	C1	0.61	0.45	1.33	576	879	996	1361	891	2235	Regulator of chromosome condensation domain containing protein, expressed	AT3G15430.1		Regulator of chromosome condensation (RCC1) family protein
LOC_Os09g31300.2	C1	-0.2	1.88	1.63	418	364	104	384	720	2233	helix-loop-helix DNA-binding domain containing protein, expressed	AT2G42280.1		basic helix-loop-helix (bHLH) DNA-binding superfamily protein
LOC_Os09g33690.3	C1	-0.01	0.31	1.39	2067	2056	1671	2079	853	2231	Os9bglu32 - beta-glucosidase homologue, similar to G. max hydroxyisourate hydrolase, expressed	AT1G02850.2	BGLU11	beta glucosidase 11
LOC_Os04g38870.3	C1	0.76	-0.04	1.14	2292	3881	2378	2319	1009	2230	14-3-3 protein, putative, expressed	AT3G02520.1	GF14 NU,GRF7	general regulatory factor 7
LOC_Os07g35560.2	C1	3.94	3.47	4.71	12	184	12	138	84	2209	glucan endo-1,3-beta-glucosidase precursor, putative, expressed	AT4G26830.1		O-Glycosyl hydrolases family 17 protein
LOC_Os05g48360.1	C1	-0.05	-0.03	1.06	46	44	1062	1037	1058	2206	membrane attack complex component/perforin/complement C9, putative, expressed	AT1G28380.1	NSL1	MAC/Perforin domain-containing protein
LOC_Os07g35560.1	C1	3.83	3.46	4.7	13	186	12	137	85	2203	glucan endo-1,3-beta-glucosidase precursor, putative, expressed	AT4G26830.1		O-Glycosyl hydrolases family 17 protein
LOC_Os07g35560.3	C1	3.94	3.46	4.71	12	183	12	137	84	2198	glucan endo-1,3-beta-glucosidase precursor, putative, expressed	AT4G26830.1		O-Glycosyl hydrolases family 17 protein
LOC_Os04g51880.3	C1	-0.52	1.04	3.03	991	692	330	680	267	2175	GHMP kinases ATP-binding protein, putative, expressed	AT3G10700.1	GalAK	galacturonic acid kinase
LOC_Os01g72990.2	C1	0.73	0.28	1.43	357	594	2117	2576	807	2173		AT1G06840.1		Leucine-rich repeat protein kinase family protein
LOC_Os03g29540.2	C1	0.32	0.27	1.99	394	493	424	510	548	2172	ATP-dependent protease, putative, expressed	AT1G75460.1		ATP-dependent protease La (LON) domain protein
LOC_Os03g03390.1	C7	-0.31	0.04	1.49	1101	886	1758	1811	764	2153	G-patch domain containing protein, expressed	AT1G63980.2		D111/G-patch domain-containing protein
LOC_Os03g14669.2	C1	1	2.26	1.17	58	115	202	969	954	2152	core histone H2A/H2B/H3/H4, putative, expressed	AT5G63470.1	NF-YC4	nuclear factor Y, subunit C4
LOC_Os02g39140.1	C1	1.67	2.71	4.97	55	176	74	485	69	2150	helix-loop-helix DNA-binding domain containing protein, expressed	AT1G05805.1		basic helix-loop-helix (bHLH) DNA-binding superfamily protein
LOC_Os04g35900.1	C1	0.5	0.67	1.07	1213	1711	1122	1779	1020	2147	translocon Tic40, putative, expressed	AT5G16620.1	ATTIC40,PDE120,TIC40	hydroxyproline-rich glycoprotein family protein
LOC_Os01g12880.1	C1	0.54	0.6	1.14	1019	1477	1184	1792	973	2145	VHS and GAT domain containing protein, expressed	AT4G32760.2		ENTH/VHS/GAT family protein
LOC_Os09g31200.1	C1	0.62	-0.2	2.01	226	348	813	707	534	2145	AN1-like zinc finger domain containing protein, expressed	AT3G12630.1		A20/AN1-like zinc finger family protein
LOC_Os04g38870.1	C1	0.7	-0.09	1.12	2254	3652	2341	2195	988	2144	14-3-3 protein, putative, expressed	AT3G02520.1	GF14 NU,GRF7	general regulatory factor 7
LOC_Os06g48590.1	C1	0.02	0.46	1.38	1108	1127	1038	1424	820	2137	CGMC_MAPKCMGC_2_SLT2y_ERK.2 - CGMC includes CDA, MAPK, GSK3, and CLKC kinases, expressed	AT1G10210.1	ATMPK1,MPK1	mitogen-activated protein kinase 1
LOC_Os02g36940.1	C1	1.41	0.97	1.62	59	156	383	749	695	2129	uncharacterized Cys-rich domain containing protein, putative, expressed	AT1G14870.1	PCR2	PLANT CADMIUM RESISTANCE 2
LOC_Os09g38020.1	C1	0.57	-0.23	1.37	821	1217	1180	1004	825	2124	Core histone H2A/H2B/H3/H4 domain containing protein, putative, expressed	AT5G59970.1		Histone superfamily protein
LOC_Os08g37370.2	C7	-0.89	-0.74	1.64	290	156	1856	1108	680	2122	mitochondrial carrier protein, putative, expressed	AT2G22500.1	ATPUMP5,DIC1,UCP5	uncoupling protein 5
LOC_Os06g09570.1	C1	0.23	-0.13	1.82	1773	2074	2827	2584	600	2122	nucleolar GTP-binding protein 1, putative, expressed	AT1G50920.1		Nucleolar GTP-binding protein
LOC_Os02g12760.1	C1	-0.11	0.35	1.21	118	110	619	786	913	2110	integral membrane protein, putative, expressed	AT5G54980.1		Uncharacterised protein family (UPF0497)
LOC_Os04g47780.1	C1	0.47	0.48	1.74	66	91	803	1121	629	2105	transmembrane amino acid transporter protein, putative, expressed	AT4G38250.1		Transmembrane amino acid transporter family protein
LOC_Os04g48290.1	C1	3.91	1.24	5.62	8	122	291	686	43	2104	MATE efflux family protein, putative, expressed	AT5G52050.1		MATE efflux family protein
LOC_Os02g35329.1	C1	0.8	0.89	2.99	28	48	1051	1954	263	2098	RING-H2 finger protein ATL3F, putative, expressed	AT1G53820.1		RING/U-box superfamily protein
LOC_Os03g60130.1	C1	0.45	-0.17	1.27	1152	1577	1627	1441	872	2098	transcription elongation factor protein, putative, expressed	AT2G38560.1	TFIIS	transcript elongation factor IIS
LOC_Os04g38870.4	C1	0.66	-0.1	1.09	2300	3640	2334	2173	984	2096	14-3-3 protein, putative, expressed	AT3G02520.1	GF14 NU,GRF7	general regulatory factor 7
LOC_Os11g32260.2	C7	-1.41	0.81	3.27	2444	918	641	1127	217	2093	lysosomal alpha-mannosidase precursor, putative, expressed	AT5G13980.1		Glycosyl hydrolase family 38 protein
LOC_Os11g32260.1	C7	-1.41	0.81	3.27	2446	918	641	1127	217	2093	lysosomal alpha-mannosidase precursor, putative, expressed	AT5G13980.1		Glycosyl hydrolase family 38 protein
LOC_Os07g46852.3	C1	2.09	1.87	4.82	40	168	151	550	74	2093	sex determination protein tasselseed-2, putative, expressed	AT3G26760.1		NAD(P)-binding Rossmann-fold superfamily protein
LOC_Os02g39140.2	C1	1.67	2.69	4.94	56	177	74	476	68	2086	helix-loop-helix DNA-binding domain containing protein, expressed	AT1G05805.1		basic helix-loop-helix (bHLH) DNA-binding superfamily protein
LOC_Os04g38870.2	C1	0.68	-0.11	1.1	2229	3574	2300	2137	970	2084	14-3-3 protein, putative, expressed	AT3G02520.1	GF14 NU,GRF7	general regulatory factor 7
LOC_Os10g05069.2	C1	0.38	0.51	2.03	768	997	1049	1489	509	2081	lysosomal alpha-mannosidase precursor, putative, expressed	AT5G66150.1		Glycosyl hydrolase family 38 protein
LOC_Os08g44640.2	C1	1.65	0.81	1.48	108	338	517	904	738	2061	OsSCP41 - Putative Serine Carboxypeptidase homologue, expressed	AT2G27920.2	SCPL51	serine carboxypeptidase-like 51
LOC_Os07g08300.1	C1	1.58	0.72	1.48	88	262	758	1249	737	2058	major facilitator superfamily antiporter, putative, expressed	AT3G43790.1	ZIFL2	zinc induced facilitator-like 2
LOC_Os07g33110.1	C1	-0.22	0.48	1.42	839	722	843	1177	763	2045	CAMK_CAMK_like.33 - CAMK includes calcium/calmodulin depedent protein kinases, expressed	AT4G04720.1	CPK21	calcium-dependent protein kinase 21
LOC_Os02g33080.1	C1	0.8	0.63	1.71	577	1006	1209	1865	626	2042	N-carbamoylputrescine amidase, putative, expressed	AT2G27450.1	ATNLP1,CPA,NLP1	nitrilase-like protein 1
ChrSy.fgenesh.mRNA.36	C1	0.8	0.3	2.41	360	626	349	429	385	2042
LOC_Os07g33110.2	C1	-0.2	0.47	1.41	851	739	848	1178	764	2031	CAMK_CAMK_like.33 - CAMK includes calcium/calmodulin depedent protein kinases, expressed	AT4G04720.1	CPK21	calcium-dependent protein kinase 21
LOC_Os07g01920.1	C1	0.21	-0.15	1.75	1715	1981	2691	2422	602	2030	nucleolar GTP-binding protein 1, putative, expressed	AT1G50920.1		Nucleolar GTP-binding protein
LOC_Os07g09970.1	C1	0.9	0.79	1.46	291	543	619	1068	737	2029	LTPL84 - Protease inhibitor/seed storage/LTP family protein precursor, expressed	AT2G44300.1		Bifunctional inhibitor/lipid-transfer protein/seed storage 2S albumin superfamily protein
LOC_Os07g33110.3	C1	-0.2	0.47	1.41	846	736	845	1174	764	2026	CAMK_CAMK_like.33 - CAMK includes calcium/calmodulin depedent protein kinases, expressed	AT4G04720.1	CPK21	calcium-dependent protein kinase 21
LOC_Os08g44640.1	C1	1.61	0.8	1.45	104	319	514	894	739	2022	OsSCP41 - Putative Serine Carboxypeptidase homologue, expressed	AT2G27920.1	SCPL51	serine carboxypeptidase-like 51
LOC_Os09g08430.1	C1	-0.3	0.31	1.2	2233	1814	2067	2556	880	2019	ribosomal protein L22, putative, expressed	AT1G27400.1		Ribosomal protein L22p/L17e family protein
LOC_Os01g55170.1	C1	0.02	0.39	1.38	1430	1449	740	971	774	2016	la domain containing protein, expressed	AT5G46250.1		RNA-binding protein
LOC_Os04g30250.3	C1	1.49	-0.13	1.17	63	177	1250	1142	893	2016	wall-associated receptor kinase-like 5 precursor, putative, expressed	AT1G69730.1		Wall-associated kinase family protein
LOC_Os07g33110.4	C1	-0.21	0.48	1.42	837	722	840	1169	755	2016	CAMK_CAMK_like.33 - CAMK includes calcium/calmodulin depedent protein kinases, expressed	AT4G04720.1	CPK21	calcium-dependent protein kinase 21
LOC_Os03g60130.2	C1	0.47	-0.19	1.27	1094	1514	1565	1374	834	2013	transcription elongation factor protein, putative, expressed	AT2G38560.1	TFIIS	transcript elongation factor IIS
LOC_Os02g02050.1	C1	0.91	0.65	1.13	1527	2864	932	1463	921	2011	SNF2 family N-terminal domain containing protein, expressed	AT1G08060.1	MOM,MOM1	ATP-dependent helicase family protein
LOC_Os02g45710.1	C1	2.76	0.59	2.74	11	77	631	947	300	2009	zinc finger, C3HC4 type domain containing protein, expressed	AT3G61460.1	BRH1	brassinosteroid-responsive RING-H2
LOC_Os07g46080.1	C1	1.07	0.58	1.19	131	275	1526	2275	879	2005		AT3G06210.1		ARM repeat superfamily protein
LOC_Os12g01060.1	C1	0.51	0.52	1.21	980	1397	741	1061	867	2005	RNase P subunit p30, putative, expressed	AT5G59980.2		Polymerase/histidinol phosphatase-like
LOC_Os11g01074.1	C1	0.52	0.51	1.21	982	1403	741	1059	866	2005	RNase P subunit p30, putative, expressed	AT5G59980.2		Polymerase/histidinol phosphatase-like
LOC_Os04g37820.1	C1	3.4	3.8	3.67	14	150	54	744	157	1992	cytokinin-O-glucosyltransferase 2, putative, expressed	AT1G22360.1	AtUGT85A2,UGT85A2	UDP-glucosyl transferase 85A2
LOC_Os07g03730.1	C7	-1.08	-0.22	3.6	64	30	474	408	164	1991	SCP-like extracellular protein, expressed	AT3G19690.1		CAP (Cysteine-rich secretory proteins, Antigen 5, and Pathogenesis-related 1 protein) superfamily protein
LOC_Os07g33110.5	C1	-0.19	0.47	1.42	829	725	833	1153	743	1982	CAMK_CAMK_like.33 - CAMK includes calcium/calmodulin depedent protein kinases, expressed	AT4G04720.1	CPK21	calcium-dependent protein kinase 21
LOC_Os01g38970.1	C7	-0.16	-0.32	1.01	1319	1184	1977	1586	980	1978	carbamoyl-phosphate synthase large chain, putative, expressed	AT1G29900.1	CARB	carbamoyl phosphate synthetase B
LOC_Os02g33070.1	C1	2.2	1.52	3	209	959	273	782	244	1958		AT5G04750.1		F1F0-ATPase inhibitor protein, putative
LOC_Os04g51880.5	C1	-0.55	1.01	2.99	893	611	304	610	245	1949	GHMP kinases ATP-binding protein, putative, expressed	AT3G10700.1	GalAK	galacturonic acid kinase
LOC_Os02g04160.1	C1	0.77	0.55	1.62	418	715	665	976	632	1948	transcription elongation factor 1, putative, expressed	AT5G46030.1
LOC_Os02g35180.1	C1	1.6	0.66	1.43	66	200	1103	1741	724	1948	OsRR2 type-A response regulator, expressed	AT1G59940.1	ARR3	response regulator 3
LOC_Os07g48010.1	C1	1.41	4.24	2.94	104	276	37	704	254	1946	peroxidase precursor, putative, expressed	AT5G05340.1		Peroxidase superfamily protein
LOC_Os05g07300.2	C5	2.13	2	1.04	113	494	242	967	941	1937	serine/threonine-protein kinase receptor precursor, putative, expressed	AT2G19130.1		S-locus lectin protein kinase family protein
LOC_Os03g18264.1	C1	0.26	0.09	1.17	883	1057	1319	1399	859	1931
LOC_Os02g33080.2	C1	0.79	0.64	1.7	546	943	1130	1759	593	1926	N-carbamoylputrescine amidase, putative, expressed	AT2G27450.2	ATNLP1,CPA,NLP1	nitrilase-like protein 1
LOC_Os03g11960.1	C1	0.64	0.49	1.05	362	565	793	1110	932	1924	copper/zinc superoxide dismutase, putative, expressed	AT5G18100.1	CSD3	copper/zinc superoxide dismutase 3
LOC_Os10g02490.1	C7	-0.82	0.08	2.72	59	33	764	807	290	1916	oxidoreductase, aldo/keto reductase family protein, putative, expressed	AT1G59960.1		NAD(P)-linked oxidoreductase superfamily protein
LOC_Os05g41780.1	C1	1.27	-0.36	2.19	194	469	837	654	419	1907	AP2 domain containing protein, expressed	AT5G44210.1	ATERF-9,ATERF9,ERF9	erf domain protein 9
LOC_Os01g59850.1	C1	0.2	0.23	1.04	1224	1409	961	1123	928	1906	GTPase-activating protein, putative, expressed	AT1G08680.1	AGD14,ZIGA4	ARF GAP-like zinc finger-containing protein ZIGA4
LOC_Os05g44290.4	C1	0.25	0.88	1.93	362	431	910	1670	498	1902	protein kinase domain containing protein, expressed	AT5G58950.1		Protein kinase superfamily protein
LOC_Os01g39960.1	C1	0.15	1.58	2.21	83	92	279	834	408	1895	lycopene epsilon cyclase, chloroplast precursor, putative, expressed	AT5G57030.1	LUT2	Lycopene beta/epsilon cyclase protein
LOC_Os01g04280.1	C1	1.44	0.79	1.66	9	24	289	501	598	1894	calmodulin binding protein, putative, expressed	AT5G57580.1		Calmodulin-binding protein
LOC_Os01g25720.1	C1	0.93	0.96	2.15	199	380	419	814	425	1891	disease resistance protein RGA4, putative, expressed	AT3G14460.1		LRR and NB-ARC domains-containing disease resistance protein
LOC_Os03g43720.7	C1	0.2	0.89	2.49	447	514	710	1320	335	1885	transporter family protein, putative, expressed	AT3G13050.1		Major facilitator superfamily protein
LOC_Os10g02490.2	C7	-0.81	0.08	2.72	58	33	747	792	286	1879	oxidoreductase, aldo/keto reductase family protein, putative, expressed	AT1G59960.1		NAD(P)-linked oxidoreductase superfamily protein
LOC_Os07g06740.2	C1	0.3	0.45	1.31	487	597	724	989	757	1878	CAMK_CAMK_like.31 - CAMK includes calcium/calmodulin depedent protein kinases, expressed	AT3G10660.1	ATCPK2,CPK2	calmodulin-domain protein kinase cdpk isoform 2
LOC_Os01g43844.1	C1	-0.14	1.23	1.58	91	82	269	631	628	1877	cytochrome P450 72A1, putative, expressed	AT3G14690.1	CYP72A15	cytochrome P450, family 72, subfamily A, polypeptide 15
LOC_Os03g49210.1	C1	0.38	-0.06	2.18	1285	1667	1201	1152	415	1874	BRCA1 C Terminus domain containing protein, expressed	AT5G14520.1		pescadillo-related
LOC_Os02g35365.1	C1	0.72	0.89	2.99	26	43	960	1786	236	1873	RING-H2 finger protein ATL3F, putative	AT1G53820.1		RING/U-box superfamily protein
LOC_Os02g35347.1	C1	0.72	0.89	2.99	26	43	960	1786	236	1873	RING-H2 finger protein ATL3F, putative	AT1G53820.1		RING/U-box superfamily protein
LOC_Os05g44290.1	C1	0.26	0.91	1.92	342	410	856	1610	494	1869	protein kinase domain containing protein, expressed	AT5G58950.1		Protein kinase superfamily protein
LOC_Os11g07230.1	C1	0.05	0.86	1.26	201	208	752	1362	776	1853	receptor kinase, putative, expressed	AT3G47570.1		Leucine-rich repeat protein kinase family protein
LOC_Os05g44290.3	C1	0.24	0.88	1.92	354	418	883	1626	488	1852	protein kinase domain containing protein, expressed	AT5G58950.1		Protein kinase superfamily protein
LOC_Os07g06500.1	C7	-0.16	-0.22	1.18	988	887	2070	1774	815	1847	OsFBL34 - F-box domain and LRR containing protein, expressed	AT1G13570.1		F-box/RNI-like superfamily protein
LOC_Os05g28190.1	C1	0.61	0.86	1.12	1287	1962	896	1630	847	1846	ranBP1 domain containing protein, expressed	AT3G15970.1		NUP50 (Nucleoporin 50 kDa) protein
LOC_Os05g09020.1	C1	-0.08	0.95	2.26	51	48	441	854	385	1845	WRKY67, expressed	AT5G26170.1	ATWRKY50,WRKY50	WRKY DNA-binding protein 50
LOC_Os08g44640.3	C1	1.79	0.75	1.46	86	299	472	794	670	1841	OsSCP41 - Putative Serine Carboxypeptidase homologue, expressed	AT2G27920.1	SCPL51	serine carboxypeptidase-like 51
LOC_Os05g09020.2	C1	-0.06	0.95	2.26	51	48	440	848	384	1838	WRKY67, expressed	AT5G26170.1	ATWRKY50,WRKY50	WRKY DNA-binding protein 50
LOC_Os12g37530.1	C1	0.37	1.44	1.84	195	253	265	718	510	1827		AT5G26820.1	ATIREG3,IREG3,MAR1,RTS3	iron-regulated protein 3
LOC_Os07g08300.3	C1	1.88	0.71	1.6	67	246	666	1088	602	1825	major facilitator superfamily antiporter, putative, expressed	AT5G13750.2	ZIFL1	zinc induced facilitator-like 1
LOC_Os11g07230.2	C1	-0.12	0.92	1.3	130	120	701	1325	741	1822	receptor kinase, putative, expressed	AT3G47570.1		Leucine-rich repeat protein kinase family protein
LOC_Os11g07230.3	C1	-0.11	0.92	1.3	129	120	703	1328	741	1821	receptor kinase, putative, expressed	AT3G47570.1		Leucine-rich repeat protein kinase family protein
LOC_Os01g25720.2	C1	0.91	0.96	2.13	194	363	404	788	416	1820	disease resistance protein RGA4, putative, expressed	AT3G14460.1		LRR and NB-ARC domains-containing disease resistance protein
LOC_Os07g08300.4	C1	1.92	0.71	1.61	62	234	639	1043	595	1812	major facilitator superfamily antiporter, putative, expressed	AT5G13750.2	ZIFL1	zinc induced facilitator-like 1
LOC_Os04g49510.4	C1	1.07	0.85	1.13	383	802	902	1628	823	1806	CAMK_CAMK_like.27 - CAMK includes calcium/calmodulin depedent protein kinases, expressed	AT2G17290.1	ATCDPK3,ATCPK6,CPK6	Calcium-dependent protein kinase family protein
LOC_Os04g51880.4	C1	-0.53	1.02	3.04	840	582	277	561	219	1802	GHMP kinases ATP-binding protein, putative, expressed	AT3G10700.1	GalAK	galacturonic acid kinase
LOC_Os07g06740.1	C1	0.36	0.46	1.35	404	519	673	925	704	1799	CAMK_CAMK_like.31 - CAMK includes calcium/calmodulin depedent protein kinases, expressed	AT3G10660.1	ATCPK2,CPK2	calmodulin-domain protein kinase cdpk isoform 2
LOC_Os07g27490.2	C1	0.6	0.44	1.31	480	726	814	1108	723	1789	Regulator of chromosome condensation domain containing protein, expressed	AT3G15430.1		Regulator of chromosome condensation (RCC1) family protein
LOC_Os01g15900.1	C1	2.6	1.29	2.87	151	919	331	811	244	1788		AT5G62430.1	CDF1	cycling DOF factor 1
LOC_Os04g39880.1	C1	0.43	0.55	1.43	186	251	1423	2088	661	1782	Os4bglu12 - beta-glucosidase, exo-beta-glucanase, expressed	AT5G44640.1	BGLU13	beta glucosidase 13
LOC_Os10g38630.2	C1	-0.02	0.97	1.92	758	747	473	930	471	1782	glutathione S-transferase, putative, expressed	AT1G59670.1	ATGSTU15,GSTU15	glutathione S-transferase TAU 15
LOC_Os04g49510.3	C1	1.07	0.86	1.13	371	779	900	1631	809	1772	CAMK_CAMK_like.27 - CAMK includes calcium/calmodulin depedent protein kinases, expressed	AT2G17290.1	ATCDPK3,ATCPK6,CPK6	Calcium-dependent protein kinase family protein
LOC_Os06g43630.1	C4	-0.47	0.59	1.07	1421	1028	730	1099	845	1772	sucrose-phosphate synthase, putative, expressed	AT5G20280.1	ATSPS1F,SPS1F	sucrose phosphate synthase 1F
LOC_Os01g06600.1	C7	-1.1	-0.38	1.4	700	327	826	635	672	1770	glutaryl-CoA dehydrogenase, mitochondrial precursor, putative, expressed	AT3G51840.1	ACX4,ATG6,ATSCX	acyl-CoA oxidase 4
LOC_Os06g44160.1	C1	0.97	0.34	2.28	20	38	116	147	363	1769	heat shock protein DnaJ, putative, expressed	AT1G80920.1	J8	Chaperone DnaJ-domain superfamily protein
LOC_Os01g31870.1	C1	-0.32	0.76	2.9	108	87	384	653	237	1767	natural resistance-associated macrophage protein, putative, expressed	AT1G80830.1	ATNRAMP1,NRAMP1,PMIT1	natural resistance-associated macrophage protein 1
LOC_Os01g06600.2	C7	-1.08	-0.38	1.39	695	328	825	632	675	1765	glutaryl-CoA dehydrogenase, mitochondrial precursor, putative, expressed	AT3G51840.1	ACX4,ATG6,ATSCX	acyl-CoA oxidase 4
LOC_Os03g11960.2	C1	0.62	0.48	1.06	343	527	731	1023	847	1764	copper/zinc superoxide dismutase, putative, expressed	AT5G18100.1	CSD3	copper/zinc superoxide dismutase 3
LOC_Os05g44290.2	C1	0.27	0.92	1.9	324	392	805	1526	470	1760	protein kinase domain containing protein, expressed	AT5G58950.1		Protein kinase superfamily protein
LOC_Os02g42310.1	C4	-0.9	1.36	1.74	172	92	330	850	526	1756	OsSCP8 - Putative Serine Carboxypeptidase homologue, expressed	AT5G23210.1	SCPL34	serine carboxypeptidase-like 34
LOC_Os01g31870.6	C1	-0.26	0.81	2.88	114	95	369	646	237	1750	natural resistance-associated macrophage protein, putative, expressed	AT1G80830.1	ATNRAMP1,NRAMP1,PMIT1	natural resistance-associated macrophage protein 1
LOC_Os02g01360.1	C1	0.79	0.77	1.03	647	1119	748	1276	851	1742	OsMADS60 - MADS-box family gene with MIKCc type-box, expressed	AT4G25670.1
LOC_Os11g40970.1	C1	2.4	2.16	2.52	8	40	144	645	304	1740	receptor-like protein kinase precursor, putative, expressed	AT3G47570.1		Leucine-rich repeat protein kinase family protein
LOC_Os08g29660.1	C1	0.27	0.33	2.15	33	40	581	730	391	1737	WRKY69, expressed	AT4G23810.1	ATWRKY53,WRKY53	WRKY family transcription factor
LOC_Os11g01780.1	C1	0.97	0.08	2.85	302	591	460	487	240	1734	F-box/LRR-repeat protein 3, putative, expressed	AT5G01720.1		RNI-like superfamily protein
LOC_Os12g34320.2	C1	2.41	4.98	5.72	20	107	16	492	33	1733	S-locus-like receptor protein kinase, putative, expressed	AT1G34300.1		lectin protein kinase family protein
LOC_Os03g49990.1	C1	0.42	0.33	1.45	398	533	1107	1388	633	1733	GRAS family transcription factor domain containing protein, expressed	AT1G14920.1	GAI,RGA2	GRAS family transcription factor family protein
LOC_Os12g34320.1	C1	2.4	5.02	5.74	20	106	15	492	32	1732	S-locus-like receptor protein kinase, putative, expressed	AT1G34300.1		lectin protein kinase family protein
LOC_Os11g01074.4	C1	0.55	0.54	1.19	877	1282	652	950	757	1732	RNase P subunit p30, putative, expressed	AT5G41380.1		CCT motif family protein
LOC_Os12g01760.1	C1	0.97	0.09	2.86	301	591	457	485	238	1725	F-box/LRR domain containing protein, putative, expressed	AT5G01720.1		RNI-like superfamily protein
LOC_Os02g54640.1	C1	0.99	0.02	1.11	51	100	316	322	796	1724	glutamate receptor, putative, expressed	AT2G29120.1	ATGLR2.7,GLR2.7	glutamate receptor 2.7
LOC_Os04g52606.1	C7	-0.92	0.19	1.44	975	514	1165	1331	636	1722	SHR5-receptor-like kinase, putative, expressed	AT1G56130.1		Leucine-rich repeat transmembrane protein kinase
LOC_Os08g41790.1	C1	0.64	0.36	1.32	503	782	837	1076	685	1717	phosphoribulokinase/Uridine kinase family protein, expressed	AT3G27190.1	UKL2	uridine kinase-like 2
LOC_Os12g01940.1	C1	-0.05	0.14	1.31	1303	1261	696	768	694	1715		AT2G30280.1	DMS4,RDM4	RNA-directed DNA methylation 4
LOC_Os08g40150.2	C1	0.83	0.6	1.15	243	431	461	699	770	1714	AT hook motif domain containing protein, expressed	AT2G33620.1		AT hook motif DNA-binding family protein
LOC_Os07g35370.1	C1	5.2	1.76	4.06	17	619	242	820	102	1710	TKL_IRAK_DUF26-lc.15 - DUF26 kinases have homology to DUF26 containing loci, expressed	AT4G05200.1	CRK25	cysteine-rich RLK (RECEPTOR-like protein kinase) 25
LOC_Os04g39880.2	C1	0.43	0.53	1.44	182	245	1381	2000	630	1705	Os4bglu12 - beta-glucosidase, exo-beta-glucanase, expressed	AT2G44480.1	BGLU17	beta glucosidase 17
LOC_Os12g37530.3	C1	0.37	1.4	1.85	179	232	248	655	471	1701		AT5G26820.1	ATIREG3,IREG3,MAR1,RTS3	iron-regulated protein 3
LOC_Os11g01880.1	C1	-0.09	0.15	1.32	1341	1259	698	773	683	1699		AT2G30280.1	DMS4,RDM4	RNA-directed DNA methylation 4
LOC_Os05g36280.1	C1	0.68	-0.34	1.17	993	1588	1036	818	753	1692	histone H3, putative, expressed	AT1G09200.1		Histone superfamily protein
LOC_Os01g48390.1	C1	0.35	0.67	2.76	528	673	892	1419	249	1689		AT4G18640.1	MRH1	Leucine-rich repeat protein kinase family protein
LOC_Os06g29810.3	C1	1.4	1.04	2.6	192	508	307	633	278	1686	lectin protein kinase family protein, putative, expressed	AT4G32300.1	SD2-5	S-domain-2 5
LOC_Os01g04750.1	C1	-0.27	0.52	1.33	1198	991	764	1095	671	1684	B3 DNA binding domain containing protein, expressed	AT1G68840.1	EDF2,RAP2.8,RAV2,TEM2	related to ABI3/VP1 2
LOC_Os01g48390.2	C1	0.35	0.67	2.75	528	672	889	1418	250	1682		AT4G18640.1	MRH1	Leucine-rich repeat protein kinase family protein
LOC_Os04g58850.1	C1	1.09	0.53	2.49	221	469	521	753	299	1680	harpin-induced protein 1 domain containing protein, expressed	AT3G11650.1	NHL2	NDR1/HIN1-like 2
LOC_Os11g01074.5	C1	0.54	0.53	1.21	834	1216	633	917	725	1680	RNase P subunit p30, putative, expressed
LOC_Os03g29540.3	C1	-0.04	0.4	2.39	238	232	214	281	319	1677	ATP-dependent protease, putative, expressed	AT1G75460.1		ATP-dependent protease La (LON) domain protein
LOC_Os02g42310.2	C4	-0.85	1.32	1.64	174	96	322	806	537	1674	OsSCP8 - Putative Serine Carboxypeptidase homologue, expressed	AT5G23210.1	SCPL34	serine carboxypeptidase-like 34
LOC_Os08g44520.3	C1	0.82	1.09	1	466	822	469	996	837	1674	peptidyl-prolyl cis-trans isomerase, putative, expressed	AT2G36130.1		Cyclophilin-like peptidyl-prolyl cis-trans isomerase family protein
LOC_Os03g53910.1	C1	0.74	0.85	1.38	1403	2342	881	1588	643	1669	tetratricopeptide repeat domain containing protein, expressed	AT1G04130.1		Tetratricopeptide repeat (TPR)-like superfamily protein
LOC_Os04g47770.1	C1	0.78	0.48	1.43	25	42	174	243	620	1666	cis-zeatin O-glucosyltransferase, putative, expressed	AT2G15490.1	UGT73B4	UDP-glycosyltransferase 73B4
LOC_Os01g38359.1	C1	-0.41	0.87	2.02	24	18	2770	5061	410	1664	peptidyl-prolyl cis-trans isomerase, FKBP-type, putative, expressed	AT5G48570.1	ATFKBP65,FKBP65,ROF2	FKBP-type peptidyl-prolyl cis-trans isomerase family protein
LOC_Os05g27880.2	C1	0.28	0.29	1.49	950	1153	856	1046	592	1661	BBF1 - 2 Bric-a-Brac, Tramtrack, Broad Complex BTB domains with a F5/8 type C discoidin domain, expressed	AT2G30600.1		BTB/POZ domain-containing protein
LOC_Os05g33880.2	C1	0.76	0.4	1.2	472	799	710	938	722	1659	cysteine proteinase inhibitor precursor protein, putative, expressed	AT3G12490.2	ATCYS6,ATCYSB,CYSB	cystatin B
LOC_Os04g41500.1	C1	0.8	0.25	1.32	351	612	750	893	665	1659		AT2G43320.1		S-adenosyl-L-methionine-dependent methyltransferases superfamily protein
LOC_Os06g29810.1	C1	1.37	1.04	2.57	192	497	304	625	279	1658	lectin protein kinase family protein, putative, expressed	AT4G32300.1	SD2-5	S-domain-2 5
LOC_Os02g42310.3	C4	-0.76	1.34	1.69	172	102	317	803	514	1658	OsSCP8 - Putative Serine Carboxypeptidase homologue, expressed	AT5G23210.2	SCPL34	serine carboxypeptidase-like 34
LOC_Os04g41500.2	C1	0.81	0.25	1.32	350	613	749	892	663	1657		AT2G43320.1		S-adenosyl-L-methionine-dependent methyltransferases superfamily protein
LOC_Os06g06460.1	C1	0.63	-0.37	1.12	991	1532	1013	784	760	1654	histone H3, putative, expressed	AT1G09200.1		Histone superfamily protein
LOC_Os01g38359.2	C1	-0.45	0.87	2.02	24	17	2752	5017	407	1653	peptidyl-prolyl cis-trans isomerase, FKBP-type, putative, expressed	AT5G48570.1	ATFKBP65,FKBP65,ROF2	FKBP-type peptidyl-prolyl cis-trans isomerase family protein
LOC_Os05g33880.1	C1	0.76	0.41	1.2	468	792	702	930	715	1646	cysteine proteinase inhibitor precursor protein, putative, expressed	AT3G12490.2	ATCYS6,ATCYSB,CYSB	cystatin B
LOC_Os01g70790.1	C1	1.9	-0.61	2.24	173	649	889	584	349	1645	SRC2 protein, putative, expressed	AT3G16510.1		Calcium-dependent lipid-binding (CaLB domain) family protein
LOC_Os05g27880.1	C1	0.28	0.28	1.48	940	1141	854	1035	589	1642	BBF1 - 2 Bric-a-Brac, Tramtrack, Broad Complex BTB domains with a F5/8 type C discoidin domain, expressed	AT2G30600.1		BTB/POZ domain-containing protein
LOC_Os09g26960.1	C7	-0.74	0.34	1.53	84	50	1675	2120	568	1637	cytochrome P450, putative, expressed	AT5G07990.1	CYP75B1,D501,TT7	Cytochrome P450 superfamily protein
LOC_Os01g07310.1	C1	0.12	0.45	1.29	502	546	799	1092	669	1634	transporter-related, putative, expressed	AT1G06890.1		nodulin MtN21 /EamA-like transporter family protein
LOC_Os06g29810.2	C1	1.38	1.06	2.6	191	498	302	628	270	1633	lectin protein kinase family protein, putative, expressed	AT4G32300.1	SD2-5	S-domain-2 5
LOC_Os05g40270.12	C4	-1.97	0.05	1.05	243	62	1141	1184	789	1632		AT1G06840.1		Leucine-rich repeat protein kinase family protein
LOC_Os10g38630.1	C1	0.03	0.96	1.84	679	691	444	862	454	1629	glutathione S-transferase, putative, expressed	AT1G59670.1	ATGSTU15,GSTU15	glutathione S-transferase TAU 15
LOC_Os03g29540.1	C1	-0.06	0.24	2.05	264	252	253	299	391	1622	ATP-dependent protease, putative, expressed	AT1G75460.1		ATP-dependent protease La (LON) domain protein
LOC_Os07g08300.2	C1	1.92	0.74	1.72	58	220	570	956	491	1618	major facilitator superfamily antiporter, putative, expressed	AT5G13750.2	ZIFL1	zinc induced facilitator-like 1
LOC_Os12g01940.2	C1	-0.02	0.14	1.3	1235	1215	662	728	658	1617		AT2G30280.1	DMS4,RDM4	RNA-directed DNA methylation 4
LOC_Os11g01880.2	C1	-0.09	0.14	1.31	1271	1192	665	733	651	1610		AT2G30280.1	DMS4,RDM4	RNA-directed DNA methylation 4
LOC_Os07g47990.2	C1	2.63	3.87	2.45	86	534	40	580	294	1609	peroxidase precursor, putative, expressed	AT5G05340.1		Peroxidase superfamily protein
LOC_Os07g47990.1	C1	2.33	3.89	2.46	87	436	39	581	291	1601	peroxidase precursor, putative, expressed	AT5G05340.1		Peroxidase superfamily protein
LOC_Os03g27390.2	C1	-0.15	0.37	1.05	1355	1222	911	1174	769	1589	CPuORF35 - conserved peptide uORF-containing transcript, expressed	AT4G00120.1	EDA33,GT140,IND,IND1	basic helix-loop-helix (bHLH) DNA-binding superfamily protein
LOC_Os03g27390.1	C1	-0.16	0.38	1.04	1363	1223	907	1177	770	1587	CPuORF35 - conserved peptide uORF-containing transcript, expressed	AT4G00120.1	EDA33,GT140,IND,IND1	basic helix-loop-helix (bHLH) DNA-binding superfamily protein
LOC_Os05g27880.3	C1	0.28	0.26	1.49	906	1098	828	990	563	1583	BBF1 - 2 Bric-a-Brac, Tramtrack, Broad Complex BTB domains with a F5/8 type C discoidin domain, expressed	AT2G30600.1		BTB/POZ domain-containing protein
LOC_Os10g23120.1	C1	0	0.04	1.07	1234	1231	774	795	750	1580	pyridoxamine 5\'-phosphate oxidase family protein, putative, expressed	AT5G49970.1	ATPPOX,PDX3,PPOX	pyridoxin (pyrodoxamine) 5\'-phosphate oxidase
LOC_Os06g06510.1	C1	0.64	-0.35	1.09	920	1432	976	767	742	1579	histone H3, putative, expressed	AT1G09200.1		Histone superfamily protein
LOC_Os01g07310.2	C1	0.11	0.44	1.28	484	523	770	1046	651	1578	transporter-related, putative, expressed	AT1G06890.1		nodulin MtN21 /EamA-like transporter family protein
LOC_Os03g14669.1	C1	0.24	1.98	1.1	43	51	134	528	735	1577	core histone H2A/H2B/H3/H4, putative, expressed	AT5G63470.1	NF-YC4	nuclear factor Y, subunit C4
LOC_Os02g52470.1	C1	0.86	0.64	1.53	389	706	682	1063	544	1575	ATP-binding domain-containing protein, putative, expressed	AT2G44270.1	ROL5	repressor of lrx1
LOC_Os01g03914.1	C4	-1.24	0.58	1.63	695	294	638	955	509	1574	cation efflux family protein, putative, expressed	AT1G16310.1		Cation efflux family protein
LOC_Os02g52470.2	C1	0.86	0.64	1.53	388	704	681	1061	543	1573	ATP-binding domain-containing protein, putative, expressed	AT2G44270.1	ROL5	repressor of lrx1
LOC_Os01g07310.3	C1	0.1	0.44	1.26	487	522	787	1069	655	1566	transporter-related, putative, expressed	AT1G06890.1		nodulin MtN21 /EamA-like transporter family protein
LOC_Os01g31870.7	C1	-0.24	0.77	2.93	100	85	332	567	204	1563	natural resistance-associated macrophage protein, putative, expressed	AT1G80830.1	ATNRAMP1,NRAMP1,PMIT1	natural resistance-associated macrophage protein 1
LOC_Os11g05730.1	C1	0.79	-0.34	1.12	878	1514	974	767	718	1561	histone H3, putative, expressed	AT1G09200.1		Histone superfamily protein
LOC_Os01g41770.1	C1	5.82	6.12	8.71	3	153	9	655	4	1560	leucine rich repeat protein, putative, expressed	AT2G34930.1		disease resistance family protein / LRR family protein
LOC_Os03g03430.1	C1	0.21	0.78	1.37	746	861	885	1522	603	1559	CBS domain containing protein, expressed	AT1G47330.1		CBS domain-containing protein with a domain of unknown function (DUF21)
LOC_Os01g52750.1	C1	-0.45	0.86	3.31	54	39	287	522	157	1558	OsSub3 - Putative Subtilisin homologue, expressed	AT5G45650.1		subtilase family protein
LOC_Os07g08300.5	C1	1.95	0.68	1.61	56	216	570	912	510	1557	major facilitator superfamily antiporter, putative, expressed	AT3G43790.1	ZIFL2	zinc induced facilitator-like 2
LOC_Os04g09604.1	C1	0.81	-0.86	2.13	30	52	608	336	355	1556	O-methyltransferase, putative, expressed	AT1G77520.1		O-methyltransferase family protein
LOC_Os08g40150.1	C1	0.61	0.53	1.14	228	348	404	586	706	1556	AT hook motif domain containing protein, expressed	AT2G33620.1		AT hook motif DNA-binding family protein
LOC_Os10g39440.1	C7	-0.71	0.37	1.14	858	525	1916	2480	705	1554	transporter family protein, putative, expressed	AT4G35300.1	TMT2	tonoplast monosaccharide transporter2
LOC_Os08g42710.1	C1	-0.95	0.82	6.99	33	17	5	9	12	1551	NB-ARC domain containing protein, expressed	AT3G07040.1	RPM1,RPS3	NB-ARC domain-containing disease resistance protein
LOC_Os12g01940.3	C1	-0.03	0.13	1.29	1178	1156	638	698	633	1550		AT2G30280.1	DMS4,RDM4	RNA-directed DNA methylation 4
LOC_Os10g39410.1	C1	0.45	-0.29	1.03	797	1091	982	802	758	1550	Core histone H2A/H2B/H3/H4 domain containing protein, putative, expressed	AT3G53730.1		Histone superfamily protein
LOC_Os03g05610.1	C5	1.99	0.6	1.34	77	307	784	1189	613	1549	inorganic phosphate transporter, putative, expressed	AT5G43350.1	ATPT1,PHT1;1	phosphate transporter 1;1
LOC_Os03g63150.1	C1	0.33	3.35	5.58	26	33	68	692	32	1543	powdery mildew resistance protein PM3b, putative, expressed	AT3G14470.1		NB-ARC domain-containing disease resistance protein
LOC_Os03g63150.2	C1	0.33	3.35	5.57	26	33	68	688	32	1542	powdery mildew resistance protein PM3b, putative, expressed	AT3G14470.1		NB-ARC domain-containing disease resistance protein
LOC_Os05g50190.1	C1	1.43	1.01	2.79	243	655	422	849	224	1542	protein kinase domain containing protein, expressed	AT5G50000.1		Protein kinase superfamily protein
LOC_Os06g48590.2	C1	-0.11	0.56	1.61	745	691	713	1050	503	1539	CGMC_MAPKCMGC_2_SLT2y_ERK.2 - CGMC includes CDA, MAPK, GSK3, and CLKC kinases, expressed	AT1G10210.1	ATMPK1,MPK1	mitogen-activated protein kinase 1
LOC_Os06g06480.1	C1	0.69	-0.33	1.1	866	1399	947	753	714	1535	Core histone H2A/H2B/H3/H4 domain containing protein, putative, expressed	AT1G09200.1		Histone superfamily protein
LOC_Os04g42520.2	C1	1.08	2.41	2.75	65	137	141	749	228	1534	phosphoribosyl transferase, putative, expressed
LOC_Os12g03470.2	C4	-1.97	0.22	1.28	2116	539	811	943	633	1533	alpha-N-arabinofuranosidase A, putative, expressed	AT3G10740.1	ARAF,ARAF1,ASD1,ATASD1	alpha-L-arabinofuranosidase 1
LOC_Os01g09300.2	C1	0.71	0.94	1.7	803	1313	321	615	471	1531	oxidoreductase, putative, expressed	AT1G35190.1		2-oxoglutarate (2OG) and Fe(II)-dependent oxygenase superfamily protein
LOC_Os01g03914.3	C4	-1.24	0.59	1.62	678	288	622	934	496	1530	cation efflux family protein, putative, expressed	AT1G16310.1		Cation efflux family protein
LOC_Os12g03470.4	C4	-1.97	0.21	1.28	2112	538	808	938	629	1529	alpha-N-arabinofuranosidase A, putative, expressed	AT3G10740.1	ARAF,ARAF1,ASD1,ATASD1	alpha-L-arabinofuranosidase 1
LOC_Os01g04540.1	C1	0.53	0.32	1.8	333	482	601	752	439	1524	serine/threonine-protein kinase At1g18390 precursor, putative, expressed	AT1G18390.2		Protein kinase superfamily protein
LOC_Os08g44520.2	C1	0.79	1.07	1	428	742	432	906	761	1524	peptidyl-prolyl cis-trans isomerase, putative, expressed	AT2G36130.1		Cyclophilin-like peptidyl-prolyl cis-trans isomerase family protein
LOC_Os01g09300.3	C1	0.7	0.93	1.7	802	1303	321	610	468	1523	oxidoreductase, putative, expressed	AT1G35190.1		2-oxoglutarate (2OG) and Fe(II)-dependent oxygenase superfamily protein
LOC_Os11g41034.1	C1	2.63	1.08	1.6	7	41	167	353	501	1521
LOC_Os10g41490.1	C1	0.68	0.48	2	436	698	904	1261	380	1519	CAMK_CAMK_like.41 - CAMK includes calcium/calmodulin depedent protein kinases, expressed	AT4G33950.1	ATOST1,OST1,P44,SNRK2-6,SNRK2.6,SRK2E	Protein kinase superfamily protein
LOC_Os10g41490.2	C1	0.68	0.48	2	436	696	903	1259	380	1518	CAMK_CAMK_like.41 - CAMK includes calcium/calmodulin depedent protein kinases, expressed	AT1G10940.1	ASK1,SNRK2-4,SNRK2.4,SRK2A	Protein kinase superfamily protein
LOC_Os07g46846.1	C7	-0.32	-1.22	1.39	182	146	4515	1942	578	1516	sex determination protein tasselseed-2, putative, expressed	AT4G03140.1		NAD(P)-binding Rossmann-fold superfamily protein
LOC_Os01g31870.5	C1	-0.14	0.75	2.99	92	84	317	531	190	1514	natural resistance-associated macrophage protein, putative, expressed	AT1G80830.1	ATNRAMP1,NRAMP1,PMIT1	natural resistance-associated macrophage protein 1
LOC_Os08g31810.2	C1	0.27	0.09	1.68	764	919	851	903	473	1512	RNA recognition motif containing protein, putative, expressed	AT5G04600.1		RNA-binding (RRM/RBD/RNP motifs) family protein
LOC_Os08g31810.1	C1	0.27	0.09	1.68	764	919	851	903	473	1512	RNA recognition motif containing protein, putative, expressed	AT5G04600.1		RNA-binding (RRM/RBD/RNP motifs) family protein
LOC_Os12g03470.3	C4	-1.95	0.23	1.28	2083	539	797	935	620	1502	alpha-N-arabinofuranosidase A, putative, expressed	AT3G10740.1	ARAF,ARAF1,ASD1,ATASD1	alpha-L-arabinofuranosidase 1
LOC_Os11g03730.1	C4	-1.96	0.27	1.3	2121	545	771	930	611	1500	alpha-N-arabinofuranosidase A, putative, expressed	AT3G10740.1	ARAF,ARAF1,ASD1,ATASD1	alpha-L-arabinofuranosidase 1
LOC_Os04g58810.1	C1	1.21	1	5.61	12	28	250	500	31	1498	CAF1 family ribonuclease containing protein, putative, expressed	AT5G22250.1		Polynucleotidyl transferase, ribonuclease H-like superfamily protein
LOC_Os01g43372.1	C1	0.36	0.64	1.08	672	863	647	1009	707	1493		AT1G64140.1
LOC_Os04g51880.6	C1	-0.53	1.19	2.91	719	500	226	518	199	1493	GHMP kinases ATP-binding protein, putative, expressed	AT3G10700.1	GalAK	galacturonic acid kinase
LOC_Os11g03730.3	C4	-1.93	0.27	1.3	2087	549	778	941	607	1492	alpha-N-arabinofuranosidase A, putative, expressed	AT3G10740.1	ARAF,ARAF1,ASD1,ATASD1	alpha-L-arabinofuranosidase 1
LOC_Os11g03730.2	C4	-1.93	0.27	1.3	2091	549	779	942	607	1492	alpha-N-arabinofuranosidase A, putative, expressed	AT3G10740.1	ARAF,ARAF1,ASD1,ATASD1	alpha-L-arabinofuranosidase 1
LOC_Os04g53850.1	C1	0.47	-0.07	2.11	139	193	550	523	346	1492	leucoanthocyanidin reductase, putative, expressed	AT1G61720.1	BAN	NAD(P)-binding Rossmann-fold superfamily protein
LOC_Os07g30820.2	C1	0.4	0.18	1.45	597	788	882	999	546	1489	zinc finger family protein, putative, expressed	AT1G67325.1		Ran BP2/NZF zinc finger-like superfamily protein
LOC_Os08g31810.3	C1	0.29	0.09	1.66	757	922	841	895	470	1488	RNA recognition motif containing protein, putative, expressed	AT5G04600.1		RNA-binding (RRM/RBD/RNP motifs) family protein
LOC_Os12g03470.1	C4	-1.97	0.22	1.29	2075	531	787	916	610	1487	alpha-N-arabinofuranosidase A, putative, expressed	AT3G10740.1	ARAF,ARAF1,ASD1,ATASD1	alpha-L-arabinofuranosidase 1
LOC_Os04g49690.1	C1	0.34	1.06	3.26	143	180	317	660	155	1485	FERONIA receptor-like kinase, putative, expressed	AT3G51550.1	FER	Malectin/receptor-like protein kinase family protein
LOC_Os03g37970.1	C1	0.31	0.49	1.21	2277	2829	1073	1503	643	1484	ribosomal protein L13, putative, expressed	AT3G49010.1	ATBBC1,BBC1,RSU2	breast basic conserved 1
LOC_Os12g03470.5	C4	-1.99	0.22	1.27	2034	511	785	912	614	1482	alpha-N-arabinofuranosidase A, putative, expressed	AT3G10740.1	ARAF,ARAF1,ASD1,ATASD1	alpha-L-arabinofuranosidase 1
LOC_Os01g09300.1	C1	0.7	0.92	1.68	785	1274	314	596	461	1481	oxidoreductase, putative, expressed	AT1G35190.1		2-oxoglutarate (2OG) and Fe(II)-dependent oxygenase superfamily protein
LOC_Os05g25194.2	C1	-0.12	0.4	1.15	1012	934	800	1055	665	1476	metal cation transporter, putative, expressed	AT3G08650.2		ZIP metal ion transporter family
LOC_Os01g31870.4	C1	-0.34	0.71	2.99	97	76	324	528	185	1476	natural resistance-associated macrophage protein, putative, expressed	AT1G80830.1	ATNRAMP1,NRAMP1,PMIT1	natural resistance-associated macrophage protein 1
LOC_Os07g30820.1	C1	0.41	0.18	1.45	590	785	872	990	540	1475	zinc finger family protein, putative, expressed	AT1G67325.1		Ran BP2/NZF zinc finger-like superfamily protein
LOC_Os07g08760.2	C1	0.74	1.67	1.86	363	607	276	877	402	1464	START domain containing protein, putative, expressed	AT4G14500.1		Polyketide cyclase/dehydrase and lipid transport superfamily protein
LOC_Os04g59000.1	C1	0.94	0.09	1.32	119	228	425	451	584	1462	protein kinase family protein, putative, expressed	AT2G17700.1		ACT-like protein tyrosine kinase family protein
LOC_Os06g03830.1	C1	-0.8	1.42	3.3	34	20	202	541	149	1461	retinol dehydrogenase, putative, expressed	AT4G24050.1		NAD(P)-binding Rossmann-fold superfamily protein
LOC_Os06g01400.1	C1	-0.13	1.23	1.02	122	111	405	950	722	1459	glycyl-tRNA synthetase 2, chloroplast/mitochondrial precursor, putative, expressed	AT3G48110.1	EDD,EDD1	glycine-tRNA ligases
LOC_Os08g43390.1	C1	2.54	1.46	3.77	6	38	153	422	106	1452	cytochrome P450, putative, expressed	AT2G46660.1	CYP78A6	cytochrome P450, family 78, subfamily A, polypeptide 6
LOC_Os02g56310.1	C1	1.06	0.41	4.28	110	229	202	269	75	1452	calcium-dependent protein kinase isoform AK1, putative, expressed	AT3G04530.1	ATPPCK2,PEPCK2,PPCK2	phosphoenolpyruvate carboxylase kinase 2
LOC_Os02g32980.1	C1	1.4	2.94	5.35	12	32	50	384	36	1452	Cupin domain containing protein, expressed	AT3G10080.1		RmlC-like cupins superfamily protein
LOC_Os05g25194.1	C1	-0.13	0.39	1.15	987	903	777	1020	652	1451	metal cation transporter, putative, expressed	AT3G08650.2		ZIP metal ion transporter family
LOC_Os04g42520.3	C1	1.12	2.42	2.75	61	132	137	732	216	1451	phosphoribosyl transferase, putative, expressed
LOC_Os06g10160.1	C1	1.84	1.19	2.43	25	89	407	929	269	1448	tyrosine protein kinase domain containing protein, putative, expressed	AT2G05940.1		Protein kinase superfamily protein
LOC_Os01g59900.1	C1	1.09	0.81	1.37	379	804	805	1407	556	1443		AT3G53670.1
LOC_Os09g32650.1	C1	0.39	0.46	1.09	1869	2447	1009	1387	680	1443	leucyl-tRNA synthetase, cytoplasmic, putative, expressed	AT1G09620.1		ATP binding;leucine-tRNA ligases;aminoacyl-tRNA ligases;nucleotide binding;ATP binding;aminoacyl-tRNA ligases
LOC_Os07g09000.1	C1	0.94	0.96	1.67	260	499	534	1038	451	1440	WD domain, G-beta repeat domain containing protein, expressed	AT3G52190.1	PHF1	phosphate transporter traffic facilitator1
LOC_Os03g55680.1	C1	6.25	7.53	8.82	5	415	3	494	3	1439		AT2G15890.1	MEE14	maternal effect embryo arrest 14
LOC_Os01g61920.1	C1	0.27	-0.28	1.01	816	984	941	778	707	1429	Core histone H2A/H2B/H3/H4 domain containing protein, putative, expressed	AT5G59970.1		Histone superfamily protein
LOC_Os04g57020.1	C1	0.65	0.26	1.24	104	163	272	324	605	1424		AT2G42130.4		Plastid-lipid associated protein PAP / fibrillin family protein
LOC_Os03g51960.1	C1	0.81	1.15	1.12	34	59	176	392	655	1424		AT5G65840.1		Thioredoxin superfamily protein
LOC_Os10g01380.1	C1	0.94	0.24	1.27	610	1169	625	739	589	1423	CW7, putative, expressed	AT1G59520.3	CW7	CW7
LOC_Os04g57020.2	C1	0.66	0.25	1.24	103	163	271	321	601	1421		AT2G42130.4		Plastid-lipid associated protein PAP / fibrillin family protein
LOC_Os04g52630.1	C1	0.57	0.37	1.82	254	376	745	964	400	1414	leucine-rich repeat-containing protein kinase family protein, putative, expressed	AT1G56130.1		Leucine-rich repeat transmembrane protein kinase
LOC_Os03g05330.1	C1	0.33	0.23	1.2	1584	1993	1022	1198	615	1409	HEAT repeat family protein, putative, expressed	AT2G36810.1		ARM repeat superfamily protein
LOC_Os11g03400.1	C7	-0.43	0.06	1.23	1289	960	1005	1050	602	1408	ribosomal protein, putative, expressed	AT2G09990.1		Ribosomal protein S5 domain 2-like superfamily protein
LOC_Os02g42310.4	C4	-0.94	1.37	1.7	144	75	261	673	432	1407	OsSCP8 - Putative Serine Carboxypeptidase homologue, expressed	AT5G23210.1	SCPL34	serine carboxypeptidase-like 34
LOC_Os01g59970.1	C1	0.45	0.52	2.73	261	356	578	827	211	1402		AT3G47510.1
LOC_Os06g03830.2	C1	-0.59	1.34	3.24	33	22	203	514	148	1401	retinol dehydrogenase, putative, expressed	AT4G24050.1		NAD(P)-binding Rossmann-fold superfamily protein
LOC_Os09g10054.1	C1	-0.14	0.73	2.64	31	28	623	1034	224	1398	disease resistance protein RPS2, putative, expressed	AT1G12220.1	RPS5	Disease resistance protein (CC-NBS-LRR class) family
LOC_Os03g02780.1	C1	0.48	-0.28	1.12	704	981	865	715	645	1397	Core histone H2A/H2B/H3/H4 domain containing protein, putative, expressed	AT3G53730.1		Histone superfamily protein
LOC_Os03g27250.1	C1	0.59	0.83	1.19	1285	1934	552	983	611	1394	OsFBO14 - F-box and other domain containing protein, expressed	AT1G78280.1		transferases, transferring glycosyl groups
LOC_Os08g20580.1	C1	1.21	-0.26	2.39	26	59	588	492	266	1393	ZOS8-04 - C2H2 zinc finger protein, expressed	AT3G49930.1		C2H2 and C2HC zinc fingers superfamily protein
LOC_Os04g49410.1	C1	0.09	-0.23	1.05	949	1006	912	777	673	1393	expansin precursor, putative, expressed	AT3G03220.1	ATEXP13,ATEXPA13,ATHEXP ALPHA 1.22,EXP13,EXPA13	expansin A13
LOC_Os03g59080.1	C1	0.09	1	1.37	223	238	606	1210	539	1392	AMP-binding enzyme, putative, expressed	AT1G55320.1	AAE18	acyl-activating enzyme 18
LOC_Os08g01040.1	C1	0.91	0.89	1.32	426	803	569	1052	558	1391	zinc finger, C3HC4 type domain containing protein, expressed	AT4G34100.1		RING/U-box superfamily protein
LOC_Os01g41565.1	C1	0.93	0.71	1.63	327	622	576	945	449	1387	ATP-binding domain-containing protein, putative, expressed	AT2G44270.1	ROL5	repressor of lrx1
LOC_Os04g42520.1	C1	1.35	2.43	2.78	44	112	117	631	202	1383	phosphoribosyl transferase, putative, expressed	AT1G80050.1	APT2,ATAPT2,PHT1.1	adenine phosphoribosyl transferase 2
LOC_Os01g31870.2	C1	-0.14	0.7	3	74	68	286	466	172	1379	natural resistance-associated macrophage protein, putative, expressed	AT1G80830.1	ATNRAMP1,NRAMP1,PMIT1	natural resistance-associated macrophage protein 1
LOC_Os08g44520.1	C1	0.77	1.12	1.02	387	657	381	827	679	1378	peptidyl-prolyl cis-trans isomerase, putative, expressed	AT2G36130.1		Cyclophilin-like peptidyl-prolyl cis-trans isomerase family protein
LOC_Os06g12590.1	C1	0.62	0.36	1.11	268	412	980	1259	638	1376	protein kinase, putative, expressed	AT1G18160.1		Protein kinase superfamily protein
LOC_Os12g40550.1	C1	0.19	0.48	1.26	910	1038	850	1189	574	1370	peptidase, putative, expressed	AT5G43600.1	ATAAH-2,UAH	ureidoglycolate amidohydrolase
LOC_Os11g18770.2	C1	0.33	0.01	1.37	990	1247	700	704	530	1370	PHD-finger family protein, expressed	AT3G02890.1		RING/FYVE/PHD zinc finger superfamily protein
LOC_Os04g57020.3	C1	0.7	0.25	1.23	98	158	260	310	581	1365		AT2G42130.3		Plastid-lipid associated protein PAP / fibrillin family protein
LOC_Os07g45760.1	C1	1.29	0.6	1.19	83	203	1055	1596	600	1364		AT3G06210.1		ARM repeat superfamily protein
LOC_Os09g21000.1	C1	-0.18	0.46	1.46	577	509	1022	1405	495	1363	potassium transporter, putative, expressed	AT1G60160.1		Potassium transporter family protein
LOC_Os08g39850.3	C5	3.93	1.35	1.77	3	50	325	829	398	1356	lipoxygenase, chloroplast precursor, putative, expressed	AT3G45140.1	ATLOX2,LOX2	lipoxygenase 2
LOC_Os11g33394.1	C1	2.43	-0.06	1.28	2	12	83	80	557	1356	plant protein of unknown function domain containing protein, expressed	AT3G50120.1		Plant protein of unknown function (DUF247)
LOC_Os09g15050.1	C1	1.64	2.42	9	1	3	2	12	3	1355	ent-kaurene synthase A, chloroplast precursor, putative, expressed	AT4G02780.1	ABC33,ATCPS1,CPS,CPS1,GA1	Terpenoid cyclases/Protein prenyltransferases superfamily protein
LOC_Os06g37620.1	C5	3.65	1.22	1.43	43	542	333	774	503	1353	protein kinase family protein, putative, expressed	AT5G57035.1		U-box domain-containing protein kinase family protein
LOC_Os07g10420.2	C7	-0.51	-0.06	1.1	344	241	404	387	631	1351		AT5G18130.1
LOC_Os04g49420.1	C1	0.24	-0.25	1.06	803	945	868	729	647	1348	Core histone H2A/H2B/H3/H4 domain containing protein, putative, expressed	AT3G53730.1		Histone superfamily protein
LOC_Os06g07600.1	C1	0.76	0.88	2.53	1910	3225	536	983	233	1345	uncharacterized glycosyltransferase, putative, expressed	AT5G20250.4	DIN10	Raffinose synthase family protein
LOC_Os12g03090.1	C7	-0.45	0.07	1.22	1233	902	939	984	578	1345	ribosomal protein, putative, expressed	AT2G09990.1		Ribosomal protein S5 domain 2-like superfamily protein
LOC_Os12g25710.4	C1	0.17	0.22	1.02	3198	3596	1102	1284	663	1344	bifunctional aminoacyl-tRNA synthetase, putative, expressed	AT3G62120.1		Class II aaRS and biotin synthetases superfamily protein
LOC_Os03g01350.1	C1	1.19	0.06	1.7	313	712	830	864	411	1339
LOC_Os07g06740.3	C1	0.39	0.49	1.39	324	424	509	717	511	1339	CAMK_CAMK_like.31 - CAMK includes calcium/calmodulin depedent protein kinases, expressed	AT3G10660.1	ATCPK2,CPK2	calmodulin-domain protein kinase cdpk isoform 2
LOC_Os05g39050.1	C1	0.4	-0.25	1.06	733	965	889	745	640	1337	Core histone H2A/H2B/H3/H4 domain containing protein, putative, expressed	AT5G59970.1		Histone superfamily protein
LOC_Os09g33930.1	C1	0.18	-0.19	1.04	469	530	966	848	648	1335	farnesyltransferase/geranylgeranyltransferase type-1 subunitalpha, putative, expressed	AT3G59380.1	ATFTA,FTA,PFT/PGGT-IALPHA,PLP	farnesyltransferase A
LOC_Os09g33930.2	C1	0.17	-0.19	1.04	468	528	965	848	647	1333	farnesyltransferase/geranylgeranyltransferase type-1 subunitalpha, putative, expressed	AT3G59380.1	ATFTA,FTA,PFT/PGGT-IALPHA,PLP	farnesyltransferase A
LOC_Os09g33930.4	C1	0.18	-0.19	1.04	468	529	964	848	648	1333	farnesyltransferase/geranylgeranyltransferase type-1 subunitalpha, putative, expressed	AT3G59380.1	ATFTA,FTA,PFT/PGGT-IALPHA,PLP	farnesyltransferase A
LOC_Os12g04440.1	C1	0.45	0.35	1.5	3633	4966	931	1188	471	1332	2-isopropylmalate synthase B, putative, expressed	AT1G74040.1	IMS1,IPMS2,MAML-3	2-isopropylmalate synthase 1
LOC_Os03g11960.3	C1	0.73	0.42	1.03	261	432	577	770	651	1331	copper/zinc superoxide dismutase, putative, expressed	AT5G18100.1	CSD3	copper/zinc superoxide dismutase 3
LOC_Os04g39880.3	C1	0.29	0.58	1.36	159	193	1071	1597	517	1331	Os4bglu12 - beta-glucosidase, exo-beta-glucanase, expressed	AT2G44480.1	BGLU17	beta glucosidase 17
LOC_Os03g21540.1	C1	0.39	0.92	1.53	2471	3240	511	964	460	1331	TKL_IRAK_CrRLK1L-1.8 - The CrRLK1L-1 subfamily has homology to the CrRLK1L homolog, expressed	AT3G51550.1	FER	Malectin/receptor-like protein kinase family protein
LOC_Os04g30780.1	C1	0.62	0.68	1.06	1042	1601	795	1276	639	1331	eukaryotic translation initiation factor 3 subunit H, putative, expressed	AT1G10840.1	TIF3H1	translation initiation factor 3 subunit H1
LOC_Os05g03865.1	C1	1.83	0.71	1.13	203	724	308	503	606	1327		AT3G62420.1	ATBZIP53,BZIP53	basic region/leucine zipper motif 53
LOC_Os03g18150.1	C1	1.59	-0.9	1.27	166	499	1085	581	549	1324	protein phosphatase 2C, putative, expressed	AT2G30020.1		Protein phosphatase 2C family protein
LOC_Os11g04670.1	C1	0.45	0.33	1.48	3641	4972	948	1194	475	1324	2-isopropylmalate synthase B, putative, expressed	AT1G74040.1	IMS1,IPMS2,MAML-3	2-isopropylmalate synthase 1
LOC_Os11g04670.2	C1	0.45	0.33	1.48	3637	4962	948	1193	475	1322	2-isopropylmalate synthase B, putative, expressed	AT1G74040.1	IMS1,IPMS2,MAML-3	2-isopropylmalate synthase 1
LOC_Os11g33394.2	C1	2.56	-0.97	1.28	2	13	169	87	545	1321	plant protein of unknown function domain containing protein, expressed	AT3G50120.1		Plant protein of unknown function (DUF247)
LOC_Os04g10420.1	C1	0.43	0.36	1.06	628	846	670	857	632	1321	CW7, putative, expressed	AT1G59520.3	CW7	CW7
LOC_Os12g39860.1	C1	0.31	0.71	1.52	432	534	858	1407	458	1318	phosphoribosyl transferase, putative, expressed	AT1G27450.1	APT1,ATAPT1	adenine phosphoribosyl transferase 1
LOC_Os02g32469.2	C7	-0.64	0.17	1.09	345	221	861	968	619	1318		AT3G56500.1		serine-rich protein-related
LOC_Os05g14180.2	C7	-2.23	-0.75	1.05	913	195	1884	1116	636	1314	OsIAA17 - Auxin-responsive Aux/IAA gene family member, expressed	AT4G29080.1	IAA27,PAP2	phytochrome-associated protein 2
LOC_Os06g37440.1	C7	-0.47	0.36	1.3	2993	2158	1133	1452	534	1312	elongation factor 1-gamma, putative, expressed	AT1G09640.1		Translation elongation factor EF1B, gamma chain
LOC_Os01g64640.1	C1	0.69	-0.42	1.17	820	1327	839	626	582	1307	histone H3, putative, expressed	AT1G09200.1		Histone superfamily protein
LOC_Os09g33930.3	C1	0.19	-0.18	1.02	480	549	954	839	646	1307	farnesyltransferase/geranylgeranyltransferase type-1 subunitalpha, putative, expressed	AT3G59380.1	ATFTA,FTA,PFT/PGGT-IALPHA,PLP	farnesyltransferase A
LOC_Os01g03914.2	C4	-1.33	0.6	1.48	629	250	548	828	469	1306	cation efflux family protein, putative, expressed	AT1G16310.1		Cation efflux family protein
LOC_Os07g06820.2	C1	-0.15	0.25	1.21	853	766	767	910	565	1305	serine/threonine-protein kinase RIO-like, putative, expressed	AT5G37350.1		Serine/threonine-protein kinase Rio1
LOC_Os12g04440.2	C1	0.49	0.35	1.5	3569	4996	913	1164	461	1305	2-isopropylmalate synthase B, putative, expressed	AT1G74040.1	IMS1,IPMS2,MAML-3	2-isopropylmalate synthase 1
LOC_Os02g45940.1	C1	0.35	-0.28	1.08	693	885	822	679	615	1299	Core histone H2A/H2B/H3/H4 domain containing protein, putative, expressed	AT5G59970.1		Histone superfamily protein
LOC_Os01g70380.1	C1	1.53	0.27	1.25	234	673	688	827	545	1298	serine palmitoyltransferase 2, putative, expressed	AT5G23670.1	LCB2	long chain base2
LOC_Os01g29330.1	C4	-1.53	2.33	3.54	3	1	137	689	111	1298		AT3G02430.1		Protein of unknown function (DUF679)
LOC_Os07g36500.1	C1	0.46	-0.26	1.06	642	886	796	666	621	1295	Core histone H2A/H2B/H3/H4 domain containing protein, putative, expressed	AT3G53730.1		Histone superfamily protein
LOC_Os06g41450.1	C1	-0.01	0.3	1.29	673	667	453	558	531	1295	VQ domain containing protein, putative, expressed	AT2G42140.1		VQ motif-containing protein
LOC_Os10g35110.2	C7	-0.57	0.3	1.36	2014	1355	477	587	504	1290	alpha-galactosidase precursor, putative, expressed	AT5G08370.1	AGAL2,AtAGAL2	alpha-galactosidase 2
LOC_Os09g26350.1	C1	0.41	-0.26	1.08	642	851	791	661	608	1281
LOC_Os04g30780.2	C1	0.63	0.68	1.09	995	1535	762	1217	601	1280	eukaryotic translation initiation factor 3 subunit H, putative, expressed	AT1G10840.1	TIF3H1	translation initiation factor 3 subunit H1
LOC_Os03g04360.1	C5	2.16	0.64	1.34	50	224	632	989	504	1277	inorganic phosphate transporter, putative, expressed	AT3G54700.1	PHT1;7	phosphate transporter 1;7
LOC_Os09g26340.1	C1	0.42	-0.25	1.09	635	849	784	658	601	1276	Core histone H2A/H2B/H3/H4 domain containing protein, putative, expressed	AT3G53730.1		Histone superfamily protein
LOC_Os05g35530.1	C1	-0.04	0.18	1.02	713	696	785	891	629	1274		AT1G34320.1		Protein of unknown function (DUF668)
LOC_Os09g23560.1	C1	-0.28	0.94	2.2	19	16	441	848	277	1273	dehydrogenase, putative, expressed	AT4G37980.1	ATCAD7,CAD7,ELI3,ELI3-1	elicitor-activated gene 3-1
LOC_Os07g48050.1	C1	1.84	3.88	3.06	47	168	29	426	153	1269	peroxidase precursor, putative, expressed	AT5G05340.1		Peroxidase superfamily protein
LOC_Os07g35790.1	C1	3.76	4.41	5.61	38	514	24	519	26	1269	TKL_IRAK_DUF26-ld.5 - DUF26 kinases have homology to DUF26 containing loci, expressed	AT4G05200.1	CRK25	cysteine-rich RLK (RECEPTOR-like protein kinase) 25
LOC_Os01g53880.2	C1	2.01	2.59	2.97	41	164	52	314	162	1267	OsIAA6 - Auxin-responsive Aux/IAA gene family member, expressed	AT3G16500.1	IAA26,PAP1	phytochrome-associated protein 1
LOC_Os10g37880.1	C7	-0.46	0.33	1.13	266	193	654	819	580	1265	oxidoreductase, putative, expressed	AT4G16770.1		2-oxoglutarate (2OG) and Fe(II)-dependent oxygenase superfamily protein
LOC_Os03g02320.1	C1	0.54	0.34	1.26	562	815	696	882	529	1265	STE_PAK_Ste20_STLK.3 - STE kinases include homologs to sterile 7, sterile 11 and sterile 20 from yeast, expressed	AT4G10730.1		Protein kinase superfamily protein
LOC_Os11g18770.1	C1	0.32	0.02	1.37	920	1150	648	655	490	1262	PHD-finger family protein, expressed	AT3G02890.1		RING/FYVE/PHD zinc finger superfamily protein
LOC_Os01g53880.3	C1	2.02	2.58	2.97	40	163	52	312	161	1261	OsIAA6 - Auxin-responsive Aux/IAA gene family member, expressed	AT3G16500.1	IAA26,PAP1	phytochrome-associated protein 1
LOC_Os06g44160.2	C1	0.93	0.31	2.25	14	26	86	108	264	1258	heat shock protein DnaJ, putative, expressed	AT1G80920.1	J8	Chaperone DnaJ-domain superfamily protein
LOC_Os02g16490.1	C1	0.15	0.77	1.66	709	788	454	773	398	1257
LOC_Os01g53880.5	C1	1.9	2.54	3	37	138	54	317	157	1257	OsIAA6 - Auxin-responsive Aux/IAA gene family member, expressed	AT3G16500.1	IAA26,PAP1	phytochrome-associated protein 1
LOC_Os09g23530.1	C1	-0.37	0.94	2.05	17	14	433	831	303	1256	dehydrogenase, putative, expressed	AT4G37980.1	ATCAD7,CAD7,ELI3,ELI3-1	elicitor-activated gene 3-1
LOC_Os03g58050.1	C1	-0.15	0.34	1.06	1176	1061	886	1120	601	1251	ribosomal protein S13p/S18e, putative, expressed	AT1G22780.1	PFL,PFL1,RPS18A	Ribosomal protein S13/S18 family
LOC_Os10g32680.1	C1	0.49	0.84	1.92	3413	4800	318	568	332	1251		AT1G07040.1
LOC_Os02g32469.1	C7	-0.59	0.11	1.03	360	239	946	1022	612	1250		AT3G56500.1		serine-rich protein-related
LOC_Os10g32680.2	C1	0.49	0.84	1.92	3411	4796	318	568	331	1249		AT1G07040.1
LOC_Os06g48500.1	C1	0.34	0.24	1.61	271	343	309	364	410	1249
LOC_Os03g24844.1	C1	1.76	0.19	2.81	90	306	162	185	178	1246		AT5G02710.1
LOC_Os03g51960.2	C1	0.83	1.22	1.15	30	53	149	346	561	1242		AT5G65840.1		Thioredoxin superfamily protein
LOC_Os05g03480.5	C1	1.1	0.63	1.21	432	925	514	795	535	1241	acyl-coenzyme A dehydrogenase, mitochondrial precursor, putative, expressed	AT3G45300.1	ATIVD,IVD,IVDH	isovaleryl-CoA-dehydrogenase
LOC_Os02g45750.1	C1	1.68	1.07	2.27	58	186	470	987	257	1241	protein kinase domain containing protein, expressed	AT2G33580.1		Protein kinase superfamily protein
LOC_Os04g39350.1	C1	1.05	1.48	3.39	15	32	185	514	118	1240	heavy metal associated domain containing protein, expressed	AT5G48290.1		Heavy metal transport/detoxification superfamily protein
LOC_Os02g03280.3	C1	0.93	0.85	2.26	374	715	431	775	259	1238	transmembrane BAX inhibitor motif-containing protein, putative, expressed	AT5G47120.1	ATBI-1,ATBI1,BI-1,BI1	BAX inhibitor 1
LOC_Os07g06820.1	C1	-0.1	0.23	1.24	768	715	741	868	525	1237	serine/threonine-protein kinase RIO-like, putative, expressed	AT5G37350.1		Serine/threonine-protein kinase Rio1
LOC_Os03g56410.2	C1	0.61	1.25	1.71	270	412	372	887	377	1237		AT3G50845.1		Protein of unknown function (DUF59)
LOC_Os09g39760.1	C1	0.68	0.97	1.63	87	139	558	1089	401	1236	pectinesterase, putative, expressed	AT2G36710.1		Pectin lyase-like superfamily protein
LOC_Os10g32680.3	C1	0.49	0.83	1.92	3368	4734	315	561	327	1236		AT1G07040.1
LOC_Os03g60820.1	C1	0.24	-0.12	1.02	163	192	468	432	608	1234	transporter, major facilitator superfamily domain containing protein, expressed	AT5G59250.1		Major facilitator superfamily protein
LOC_Os07g48200.1	C7	-0.95	0.1	1.08	370	191	1291	1383	584	1233	B3 DNA binding domain containing protein, putative, expressed	AT4G32010.1	HSI2-L1,HSL1,VAL2	HSI2-like 1
LOC_Os09g39770.1	C1	0.67	0.96	1.63	87	138	558	1088	400	1233	C2 domain containing protein, putative, expressed	AT5G23950.1		Calcium-dependent lipid-binding (CaLB domain) family protein
LOC_Os01g53880.6	C1	1.89	2.56	2.98	37	138	52	308	156	1232	OsIAA6 - Auxin-responsive Aux/IAA gene family member, expressed	AT3G16500.1	IAA26,PAP1	phytochrome-associated protein 1
LOC_Os03g02320.2	C1	0.55	0.34	1.25	540	790	677	858	517	1232	STE_PAK_Ste20_STLK.3 - STE kinases include homologs to sterile 7, sterile 11 and sterile 20 from yeast, expressed	AT4G10730.1		Protein kinase superfamily protein
LOC_Os03g58204.1	C1	-0.3	0.22	1.01	1736	1406	1023	1188	609	1229	ribosomal protein L4, putative, expressed	AT3G09630.1		Ribosomal protein L4/L1 family
LOC_Os10g35110.3	C7	-0.58	0.13	1.3	1902	1271	524	572	497	1228	alpha-galactosidase precursor, putative, expressed	AT5G08370.1	AGAL2,AtAGAL2	alpha-galactosidase 2
LOC_Os10g37880.2	C7	-0.47	0.32	1.13	262	188	633	792	561	1227	oxidoreductase, putative, expressed	AT4G16770.1		2-oxoglutarate (2OG) and Fe(II)-dependent oxygenase superfamily protein
LOC_Os01g53880.1	C1	1.88	2.54	2.99	36	134	54	311	154	1227	OsIAA6 - Auxin-responsive Aux/IAA gene family member, expressed	AT3G16500.1	IAA26,PAP1	phytochrome-associated protein 1
LOC_Os09g33710.1	C1	0.14	0.22	1.48	1025	1133	974	1139	439	1225	Os9bglu33 - beta-glucosidase homologue, similar to G. max hydroxyisourate hydrolase, expressed	AT1G02850.2	BGLU11	beta glucosidase 11
LOC_Os06g48500.2	C1	0.35	0.3	1.56	270	344	304	375	416	1223
LOC_Os09g26730.1	C1	0.22	-0.11	1.24	1283	1499	883	819	518	1222	chaperonin, putative, expressed	AT5G20720.1	ATCPN21,CHCPN10,CPN10,CPN20,CPN21	chaperonin 20
LOC_Os03g24844.3	C1	1.73	0.18	2.8	91	302	159	180	176	1221		AT5G02710.1
LOC_Os04g57200.1	C1	1.26	0.43	2.02	198	477	381	513	300	1221	heavy metal transport/detoxification protein, putative, expressed	AT1G01490.1		Heavy metal transport/detoxification superfamily protein
LOC_Os02g58070.1	C1	0.41	1.84	3.04	416	555	142	510	148	1220	oxidoreductase, putative, expressed	AT1G20270.1		2-oxoglutarate (2OG) and Fe(II)-dependent oxygenase superfamily protein
LOC_Os07g47580.1	C1	-0.06	0.08	1.16	1597	1530	935	988	544	1217	ribosomal protein, putative, expressed	AT5G06360.1		Ribosomal protein S8e family protein
LOC_Os03g07130.1	C1	1.01	0.54	1.31	270	543	442	643	491	1215	RING finger protein 13, putative, expressed	AT1G71980.1		Protease-associated (PA) RING/U-box zinc finger family protein
LOC_Os10g39440.2	C7	-0.69	0.38	1.12	661	410	1508	1956	559	1213	transporter family protein, putative, expressed	AT4G35300.1	TMT2	tonoplast monosaccharide transporter2
LOC_Os04g53830.1	C1	0.45	-0.02	2.23	105	143	420	415	257	1211	3-beta hydroxysteroid dehydrogenase/isomerase family protein, putative, expressed	AT1G61720.1	BAN	NAD(P)-binding Rossmann-fold superfamily protein
LOC_Os01g10530.1	C1	0.67	0.26	1.01	526	839	676	808	601	1207
LOC_Os10g41490.3	C1	0.57	0.52	2.06	355	529	704	1011	289	1202	CAMK_CAMK_like.41 - CAMK includes calcium/calmodulin depedent protein kinases, expressed	AT1G10940.1	ASK1,SNRK2-4,SNRK2.4,SRK2A	Protein kinase superfamily protein
LOC_Os01g70940.3	C1	-0.46	0.63	2.1	613	445	543	841	279	1194	potassium transporter, putative, expressed	AT3G02050.1	ATKT4,ATKUP3,KUP3	K+ uptake transporter 3
LOC_Os03g07130.2	C1	1.01	0.55	1.31	266	537	433	633	482	1194	RING finger protein 13, putative, expressed	AT1G71980.1		Protease-associated (PA) RING/U-box zinc finger family protein
LOC_Os06g33200.1	C1	0.07	0.62	1.51	174	183	69	106	418	1189		AT5G41761.1
LOC_Os10g37880.3	C7	-0.47	0.32	1.13	235	170	607	755	544	1189	oxidoreductase, putative, expressed	AT4G16770.1		2-oxoglutarate (2OG) and Fe(II)-dependent oxygenase superfamily protein
LOC_Os07g10420.1	C7	-0.39	-0.01	1.16	271	206	353	350	530	1188		AT5G18130.1
LOC_Os10g35110.1	C7	-0.56	0.3	1.35	1898	1289	444	546	466	1187	alpha-galactosidase precursor, putative, expressed	AT5G08370.1	AGAL2,AtAGAL2	alpha-galactosidase 2
LOC_Os11g02080.1	C1	0.75	0.63	4.58	3842	6475	209	323	50	1187		AT5G27760.1		Hypoxia-responsive family protein
LOC_Os04g02754.1	C7	-0.3	-0.44	1.72	414	336	1285	951	358	1182	amidase family protein, putative, expressed	AT1G08980.1	AMI1,ATAMI1,ATTOC64-I,TOC64-I	amidase 1
LOC_Os02g07930.1	C1	-0.24	1.13	3.87	44	37	133	292	81	1182	B-box zinc finger family protein, putative, expressed	AT3G21150.1	BBX32	B-box 32
LOC_Os01g53880.7	C1	1.92	2.53	3	33	126	51	294	148	1181	OsIAA6 - Auxin-responsive Aux/IAA gene family member, expressed	AT3G16500.1	IAA26,PAP1	phytochrome-associated protein 1
LOC_Os02g52210.2	C1	1.54	0.46	3	44	127	360	495	148	1179	zinc finger, C3HC4 type domain containing protein, expressed	AT3G05200.1	ATL6	RING/U-box superfamily protein
LOC_Os01g70940.1	C1	-0.47	0.6	2.08	595	430	538	814	278	1177	potassium transporter, putative, expressed	AT3G02050.1	ATKT4,ATKUP3,KUP3	K+ uptake transporter 3
LOC_Os01g11570.1	C1	-0.09	0.99	3	285	268	643	1273	147	1177	GDSL-like lipase/acylhydrolase, putative, expressed	AT5G45920.1		SGNH hydrolase-type esterase superfamily protein
LOC_Os01g31870.3	C1	-0.19	0.7	3.01	72	63	255	414	146	1176	natural resistance-associated macrophage protein, putative, expressed	AT1G80830.1	ATNRAMP1,NRAMP1,PMIT1	natural resistance-associated macrophage protein 1
LOC_Os04g34240.1	C1	0.73	-0.3	1.22	682	1135	711	576	505	1176	histone H3, putative, expressed	AT1G09200.1		Histone superfamily protein
LOC_Os09g13870.1	C1	-0.14	0.72	1.17	524	476	807	1325	520	1174	lipid phosphatase protein, putative, expressed	AT1G15080.1	ATLPP2,ATPAP2,LPP2	lipid phosphate phosphatase 2
LOC_Os09g13870.2	C1	-0.11	0.76	1.22	491	457	778	1314	504	1172	lipid phosphatase protein, putative, expressed	AT1G15080.1	ATLPP2,ATPAP2,LPP2	lipid phosphate phosphatase 2
LOC_Os05g27870.1	C1	-0.11	0.32	1.54	1125	1045	564	702	403	1172		AT5G58450.1		Tetratricopeptide repeat (TPR)-like superfamily protein
LOC_Os12g41680.1	C1	0.14	0.16	1.08	687	755	572	638	552	1170	No apical meristem protein, putative, expressed	AT1G56010.2	anac021,ANAC022,NAC1	NAC domain containing protein 1
LOC_Os09g33930.5	C1	0.16	-0.2	1.01	418	468	847	737	579	1166	farnesyltransferase/geranylgeranyltransferase type-1 subunitalpha, putative, expressed	AT3G59380.1	ATFTA,FTA,PFT/PGGT-IALPHA,PLP	farnesyltransferase A
LOC_Os03g56410.1	C1	0.61	1.26	1.69	258	394	351	840	361	1166		AT1G68310.1		Protein of unknown function (DUF59)
LOC_Os03g41350.1	C1	0.01	0.41	1.79	231	234	318	421	336	1164	BTBN7 - Bric-a-Brac, Tramtrack, Broad Complex BTB domain with non-phototropic hypocotyl 3 NPH3 domain, expressed	AT2G14820.1	NPY2	Phototropic-responsive NPH3 family protein
LOC_Os01g07310.4	C1	0.02	0.42	1.26	351	357	576	770	485	1163	transporter-related, putative, expressed	AT1G06890.1		nodulin MtN21 /EamA-like transporter family protein
LOC_Os01g70940.2	C1	-0.46	0.59	2.08	589	428	532	799	274	1162	potassium transporter, putative, expressed	AT3G02050.1	ATKT4,ATKUP3,KUP3	K+ uptake transporter 3
LOC_Os07g47580.2	C1	-0.06	0.08	1.15	1528	1462	898	948	522	1161	ribosomal protein, putative, expressed	AT5G06360.1		Ribosomal protein S8e family protein
LOC_Os06g13680.1	C1	0.44	0.24	1.91	901	1219	811	956	309	1160	B12D protein, putative, expressed	AT3G48140.1		B12D protein
LOC_Os10g28350.1	C1	2.37	2.66	6.19	54	277	131	829	16	1158	1,2-dihydroxy-3-keto-5-methylthiopentene dioxygenase protein, putative, expressed	AT4G14710.1	ATARD2	RmlC-like cupins superfamily protein
LOC_Os03g42020.1	C7	-0.72	0.45	1.61	303	184	325	444	378	1156	calcium-transporting ATPase, plasma membrane-type, putative, expressed	AT4G37640.1	ACA2	calcium ATPase 2
LOC_Os07g14160.1	C1	1.1	0.28	3.38	208	446	240	291	111	1156	polygalacturonase, putative, expressed	AT3G62110.1		Pectin lyase-like superfamily protein
LOC_Os07g06980.1	C1	0.56	0.35	1.12	753	1110	553	703	532	1154	histone deacetylase, putative, expressed	AT3G18520.1	ATHDA15,HDA15	histone deacetylase 15
LOC_Os08g34060.1	C7	-0.45	0.43	1.04	608	444	944	1274	561	1153	DUF1336 domain containing protein, expressed	AT5G35180.2		Protein of unknown function (DUF1336)
LOC_Os04g54300.1	C1	-0.01	0.97	5.25	787	783	670	1313	30	1151	wound induced protein, putative, expressed	AT4G10270.1		Wound-responsive family protein
LOC_Os04g29790.1	C7	-1.54	-0.44	2.94	3	1	794	585	149	1149	OsWAK40 - OsWAK receptor-like protein OsWAK-RLP, expressed	AT1G21210.1	WAK4	wall associated kinase 4
LOC_Os10g20090.1	C1	0.93	-0.06	1.12	170	325	1497	1432	529	1149	CSLH1 - cellulose synthase-like family H, expressed	AT2G32540.1	ATCSLB04,ATCSLB4,CSLB04	cellulose synthase-like B4
LOC_Os10g20090.2	C1	0.93	-0.07	1.12	170	325	1494	1427	529	1148	CSLH1 - cellulose synthase-like family H, expressed	AT2G32540.1	ATCSLB04,ATCSLB4,CSLB04	cellulose synthase-like B4
LOC_Os08g34060.2	C7	-0.46	0.44	1.04	608	443	943	1275	556	1146	DUF1336 domain containing protein, expressed	AT5G35180.2		Protein of unknown function (DUF1336)
LOC_Os10g20090.3	C1	0.94	-0.06	1.12	168	322	1487	1422	528	1146	CSLH1 - cellulose synthase-like family H, expressed	AT2G32540.1	ATCSLB04,ATCSLB4,CSLB04	cellulose synthase-like B4
LOC_Os03g07130.3	C1	1.04	0.52	1.31	251	515	416	595	460	1141	RING finger protein 13, putative, expressed	AT1G71980.1		Protease-associated (PA) RING/U-box zinc finger family protein
LOC_Os01g53880.4	C1	1.96	2.59	2.96	33	130	48	290	147	1141	OsIAA6 - Auxin-responsive Aux/IAA gene family member, expressed	AT3G16500.1	IAA26,PAP1	phytochrome-associated protein 1
LOC_Os06g27560.1	C1	-0.17	0.4	1.14	168	149	2099	2765	516	1139	glycosyltransferase protein, putative, expressed	AT3G18180.1		Glycosyltransferase family 61 protein
LOC_Os02g38240.1	C4	-1.36	2.87	2.72	46	18	88	643	173	1139	rhodanese family protein, putative, expressed	AT4G24750.1		Rhodanese/Cell cycle control phosphatase superfamily protein
LOC_Os02g03960.1	C4	-0.86	0.68	1.06	640	353	356	572	545	1138	CPuORF1 - conserved peptide uORF-containing transcript, expressed	AT4G34590.1	ATB2,AtbZIP11,BZIP11,GBF6	G-box binding factor 6
LOC_Os07g06980.2	C1	0.56	0.34	1.11	739	1090	553	701	528	1137	histone deacetylase, putative, expressed	AT3G18520.2	ATHDA15,HDA15	histone deacetylase 15
LOC_Os03g41350.2	C1	0.01	0.42	1.84	182	183	277	371	316	1134	BTBN7 - Bric-a-Brac, Tramtrack, Broad Complex BTB domain with non-phototropic hypocotyl 3 NPH3 domain, expressed	AT2G14820.1	NPY2	Phototropic-responsive NPH3 family protein
LOC_Os05g31570.1	C4	-1.63	1.06	2.58	122	39	257	537	189	1132	disease resistance protein RGA4, putative, expressed	AT3G14460.1		LRR and NB-ARC domains-containing disease resistance protein
LOC_Os03g07130.4	C1	1.05	0.51	1.32	248	513	412	587	453	1127	RING finger protein 13, putative, expressed	AT1G71980.1		Protease-associated (PA) RING/U-box zinc finger family protein
LOC_Os04g50970.1	C7	-1.88	-0.43	1.21	1441	391	1011	752	486	1127	seed specific protein Bn15D1B, putative, expressed	AT3G03150.1
LOC_Os08g34060.3	C7	-0.48	0.43	1.05	595	426	916	1234	540	1120	DUF1336 domain containing protein, expressed	AT5G35180.1		Protein of unknown function (DUF1336)
LOC_Os01g74310.5	C1	0.34	0.72	1.01	1208	1525	626	1029	553	1116		AT3G12590.1
LOC_Os04g01874.1	C1	5.53	1.36	4.74	4	172	100	256	42	1115	protein kinase, putative, expressed	AT5G03140.1		Concanavalin A-like lectin protein kinase family protein
LOC_Os08g37580.1	C1	0.34	-0.17	1.13	241	305	945	840	510	1114	homeobox associated leucine zipper, putative, expressed	AT4G40060.1	ATHB-16,ATHB16,HB16	homeobox protein 16
LOC_Os06g46950.1	C1	0.68	-0.53	1.53	75	120	688	476	385	1110	EF hand family protein, putative, expressed	AT4G27280.1		Calcium-binding EF-hand family protein
LOC_Os07g03710.1	C7	-1.11	-0.74	3.06	72	33	664	399	132	1107	SCP-like extracellular protein, expressed	AT3G19690.1		CAP (Cysteine-rich secretory proteins, Antigen 5, and Pathogenesis-related 1 protein) superfamily protein
LOC_Os03g08970.1	C1	1.56	-0.03	1.74	43	128	435	424	332	1105		AT1G35210.1
LOC_Os07g41250.1	C1	-1.03	1.97	4.18	186	91	181	712	61	1105	peptide transporter PTR2, putative, expressed	AT2G02040.1	ATPTR2,ATPTR2-B,NTR1,PTR2,PTR2-B	peptide transporter 2
LOC_Os02g51410.1	C1	0.37	0.27	1.63	215	278	499	603	357	1104	shikimate kinase, putative, expressed	AT2G21940.4	ATSK1,SK1	shikimate kinase 1
LOC_Os07g41250.2	C1	-1	1.99	4.15	184	92	179	710	62	1102	peptide transporter PTR2, putative, expressed	AT2G02040.1	ATPTR2,ATPTR2-B,NTR1,PTR2,PTR2-B	peptide transporter 2
LOC_Os07g47580.3	C1	-0.06	0.08	1.15	1478	1414	859	910	495	1101	ribosomal protein, putative, expressed	AT5G06360.1		Ribosomal protein S8e family protein
LOC_Os03g20300.3	C1	0.47	0.5	2	314	434	590	834	275	1099	glucose-6-phosphate 1-dehydrogenase, chloroplast precursor, putative, expressed	AT1G09420.1	G6PD4	glucose-6-phosphate dehydrogenase 4
LOC_Os05g16740.1	C1	0.06	0.62	1.4	196	204	477	731	415	1099	SHR5-receptor-like kinase, putative, expressed	AT1G56130.1		Leucine-rich repeat transmembrane protein kinase
LOC_Os03g20300.1	C1	0.4	0.48	1.99	319	420	593	826	277	1095	glucose-6-phosphate 1-dehydrogenase, chloroplast precursor, putative, expressed	AT1G09420.1	G6PD4	glucose-6-phosphate dehydrogenase 4
LOC_Os12g02040.1	C1	0.69	0.63	4.67	3849	6195	207	321	43	1095	hypoxia-responsive family protein, putative, expressed	AT5G27760.1		Hypoxia-responsive family protein
LOC_Os03g20300.2	C1	0.4	0.47	1.99	319	419	593	823	277	1095	glucose-6-phosphate 1-dehydrogenase, chloroplast precursor, putative, expressed	AT1G09420.1	G6PD4	glucose-6-phosphate dehydrogenase 4
LOC_Os09g21110.1	C1	0.36	0.45	1.1	1714	2207	794	1086	510	1095	leucyl-tRNA synthetase, cytoplasmic, putative, expressed	AT1G09620.1		ATP binding;leucine-tRNA ligases;aminoacyl-tRNA ligases;nucleotide binding;ATP binding;aminoacyl-tRNA ligases
LOC_Os02g39750.1	C1	1.42	1.08	1.97	36	98	367	779	279	1089	inorganic phosphate transporter, putative, expressed	AT5G43350.1	ATPT1,PHT1;1	phosphate transporter 1;1
LOC_Os02g52620.1	C1	2.41	3.29	6.83	23	122	27	262	10	1088
LOC_Os10g37880.4	C7	-0.5	0.32	1.16	216	152	543	678	486	1086	oxidoreductase, putative, expressed	AT4G16770.1		2-oxoglutarate (2OG) and Fe(II)-dependent oxygenase superfamily protein
LOC_Os01g08320.1	C1	2.4	1.14	2.68	152	801	380	838	169	1085	OsIAA1 - Auxin-responsive Aux/IAA gene family member, expressed	AT1G04250.1	AXR3,IAA17	AUX/IAA transcriptional regulator family protein
LOC_Os07g14160.4	C1	1.09	0.22	3.36	197	421	232	271	106	1085	polygalacturonase, putative, expressed	AT3G62110.1		Pectin lyase-like superfamily protein
LOC_Os12g39860.2	C1	0.18	0.7	1.46	375	427	711	1153	392	1080	phosphoribosyl transferase, putative, expressed	AT1G27450.1	APT1,ATAPT1	adenine phosphoribosyl transferase 1
LOC_Os12g02150.1	C1	0.43	1.07	1.45	142	192	332	698	396	1079		AT5G58375.1		Methyltransferase-related protein
LOC_Os07g14160.2	C1	1.09	0.22	3.36	197	419	232	269	105	1078	polygalacturonase, putative, expressed	AT3G62110.1		Pectin lyase-like superfamily protein
LOC_Os02g18550.1	C1	0.14	-0.02	1.07	1979	2182	1139	1127	515	1078	40S ribosomal protein S3a, putative, expressed	AT4G34670.1		Ribosomal protein S3Ae
LOC_Os06g44170.1	C1	0.77	0.61	1.1	74	126	450	688	504	1077	NAD dependent epimerase/dehydratase family protein, putative, expressed	AT4G27250.1		NAD(P)-binding Rossmann-fold superfamily protein
LOC_Os12g08140.1	C1	0.43	0.15	1.35	319	429	580	642	420	1074	pentatricopeptide, putative, expressed	AT2G33760.1		Pentatricopeptide repeat (PPR) superfamily protein
LOC_Os02g57530.2	C1	-0.2	0.95	1.02	162	141	530	1028	530	1072	ethylene receptor, putative, expressed	AT3G23150.1	ETR2	Signal transduction histidine kinase, hybrid-type, ethylene sensor
LOC_Os02g57530.3	C1	-0.23	0.96	1.02	165	141	529	1029	529	1072	ethylene receptor, putative, expressed	AT3G23150.1	ETR2	Signal transduction histidine kinase, hybrid-type, ethylene sensor
LOC_Os07g36410.1	C1	0.52	0.97	1.69	454	652	638	1250	332	1071		AT1G61667.1		Protein of unknown function, DUF538
LOC_Os05g29974.2	C1	1.41	0.79	1.78	84	223	272	471	312	1070	lipase, putative, expressed	AT2G47630.1		alpha/beta-Hydrolases superfamily protein
LOC_Os05g01940.1	C1	1.24	0.8	3.01	110	260	239	415	132	1068	zinc finger, RING-type, putative, expressed	AT5G59550.1		zinc finger (C3HC4-type RING finger) family protein
LOC_Os01g38229.2	C7	-1.07	-0.29	1.65	48	23	1573	1288	339	1067	peptidyl-prolyl isomerase, putative, expressed	AT3G25230.2	ATFKBP62,FKBP62,ROF1	rotamase FKBP 1
LOC_Os06g44170.2	C1	0.77	0.62	1.11	71	121	439	676	496	1067	NAD dependent epimerase/dehydratase family protein, putative, expressed	AT4G27250.1		NAD(P)-binding Rossmann-fold superfamily protein
LOC_Os09g13870.3	C1	-0.13	0.74	1.19	448	409	712	1191	467	1065	lipid phosphatase protein, putative, expressed	AT1G15080.1	ATLPP2,ATPAP2,LPP2	lipid phosphate phosphatase 2
LOC_Os02g57530.4	C1	-0.18	0.95	1.01	160	141	526	1017	530	1065	ethylene receptor, putative, expressed	AT3G23150.1	ETR2	Signal transduction histidine kinase, hybrid-type, ethylene sensor
LOC_Os08g29020.1	C1	-0.13	1.31	1.63	64	59	135	335	344	1064	wall-associated kinase-like 2, putative, expressed	AT1G21270.1	WAK2	wall-associated kinase 2
LOC_Os02g57530.1	C1	-0.2	0.95	1.01	160	140	525	1012	527	1062	ethylene receptor, putative, expressed	AT3G23150.1	ETR2	Signal transduction histidine kinase, hybrid-type, ethylene sensor
LOC_Os02g51410.3	C1	0.31	0.24	1.64	210	260	488	577	340	1057	shikimate kinase, putative, expressed	AT2G21940.1	ATSK1,SK1	shikimate kinase 1
LOC_Os04g57200.2	C1	1.31	0.4	1.96	174	431	348	459	272	1057	heavy metal transport/detoxification protein, putative, expressed	AT1G01490.1		Heavy metal transport/detoxification superfamily protein
LOC_Os02g22190.1	C7	-0.59	0.29	1.35	264	175	571	697	415	1056	glycosyltransferase, putative, expressed	AT3G18180.1		Glycosyltransferase family 61 protein
LOC_Os02g11820.2	C1	0.56	0.22	1.31	1503	2223	727	848	425	1055	GTPase-activating protein, putative, expressed	AT4G13350.1	NIG	NSP (nuclear shuttle protein)-interacting GTPase
LOC_Os09g27660.6	C1	0.37	0.33	1.05	249	322	331	417	508	1055	OsFBO21 - F-box and other domain containing protein, expressed	AT1G25240.1		ENTH/VHS/GAT family protein
LOC_Os02g11820.1	C1	0.57	0.22	1.31	1503	2225	727	848	425	1055	GTPase-activating protein, putative, expressed	AT4G13350.1	NIG	NSP (nuclear shuttle protein)-interacting GTPase
LOC_Os02g03580.1	C1	0.32	0.67	1.71	129	161	370	590	323	1054	transcription factor, putative, expressed	AT2G35530.1	AtbZIP16,bZIP16	basic region/leucine zipper transcription factor 16
LOC_Os01g38229.3	C7	-1.1	-0.29	1.67	48	23	1545	1260	332	1053	peptidyl-prolyl isomerase, putative, expressed	AT3G25230.2	ATFKBP62,FKBP62,ROF1	rotamase FKBP 1
LOC_Os09g27660.7	C1	0.37	0.33	1.05	249	322	331	417	508	1053	OsFBO21 - F-box and other domain containing protein, expressed	AT1G25240.1		ENTH/VHS/GAT family protein
LOC_Os05g08900.1	C1	2.54	1	3.72	6	35	131	262	80	1051
LOC_Os09g27660.10	C1	0.37	0.32	1.04	251	323	334	417	511	1050	OsFBO21 - F-box and other domain containing protein, expressed	AT1G25240.1		ENTH/VHS/GAT family protein
LOC_Os11g12040.1	C1	1.25	1.76	2.68	34	82	107	363	163	1048	disease resistance protein RPM1, putative, expressed	AT3G07040.1	RPM1,RPS3	NB-ARC domain-containing disease resistance protein
LOC_Os01g38229.1	C7	-1.05	-0.29	1.69	48	23	1517	1238	323	1044	peptidyl-prolyl isomerase, putative, expressed	AT3G25230.2	ATFKBP62,FKBP62,ROF1	rotamase FKBP 1
LOC_Os08g34060.4	C7	-0.45	0.44	1.06	578	423	858	1166	500	1043	DUF1336 domain containing protein, expressed	AT5G35180.1		Protein of unknown function (DUF1336)
LOC_Os01g38610.1	C1	-0.04	2	6.36	71	69	38	153	13	1043	helix-loop-helix DNA-binding domain containing protein, expressed	AT3G21330.1		basic helix-loop-helix (bHLH) DNA-binding superfamily protein
LOC_Os01g72220.1	C1	0.38	0.42	1.21	903	1176	486	651	449	1040	WD domain, G-beta repeat domain containing protein, expressed	AT5G13480.2	FY	Transducin/WD40 repeat-like superfamily protein
LOC_Os04g42480.1	C1	0.81	0.96	1.09	131	229	411	799	488	1040	receptor-like protein kinase At3g46290 precursor, putative, expressed	AT2G11520.1	CRCK3	calmodulin-binding receptor-like cytoplasmic kinase 3
LOC_Os07g43800.1	C1	0.72	0.24	3.05	8	14	492	579	125	1039	EF hand family protein, putative, expressed	AT5G39670.1		Calcium-binding EF-hand family protein
LOC_Os06g02019.1	C1	-1.42	3.86	4.4	20	7	42	608	49	1038	cytochrome P450, putative, expressed	AT2G32440.1	ATKAO2,CYP88A4,KAO2	ent-kaurenoic acid hydroxylase 2
LOC_Os07g39280.1	C1	-0.26	0.66	1.24	642	536	876	1388	439	1037	transporter-related, putative, expressed	AT1G21070.1		Nucleotide-sugar transporter family protein
LOC_Os01g71930.1	C1	0.49	1.3	2.04	160	224	278	683	251	1036	glycosyl hydrolases family 17 protein, expressed	AT4G16260.1		Glycosyl hydrolase superfamily protein
LOC_Os02g52210.1	C1	2.99	0.52	3.49	7	52	292	419	92	1033	zinc finger, C3HC4 type domain containing protein, expressed	AT3G05200.1	ATL6	RING/U-box superfamily protein
LOC_Os09g27660.8	C1	0.35	0.34	1.06	244	312	324	411	497	1033	OsFBO21 - F-box and other domain containing protein, expressed	AT1G25240.1		ENTH/VHS/GAT family protein
LOC_Os05g02130.1	C1	0.69	0.64	1.05	666	1072	1566	2436	499	1032	ankyrin repeat domain-containing protein 28, putative, expressed	AT2G28840.1	XBAT31	XB3 ortholog 1 in Arabidopsis thaliana
LOC_Os06g49490.1	C1	0.52	0.69	1.09	696	996	825	1327	485	1032	ZOS6-10 - C2H2 zinc finger protein, expressed	AT3G02790.1		zinc finger (C2H2 type) family protein
LOC_Os05g35260.1	C1	1.27	0.07	1.06	260	628	274	288	492	1026	PB1 domain containing protein, expressed	AT5G49920.1		Octicosapeptide/Phox/Bem1p family protein
LOC_Os06g29180.1	C7	-0.61	0.52	1.57	4805	3145	977	1399	345	1026	erythronate-4-phosphate dehydrogenase domain containing protein, expressed	AT5G14780.1	FDH	formate dehydrogenase
LOC_Os01g04550.1	C1	0.52	2.31	5.22	20	28	57	283	28	1025		AT1G66980.1	SNC4	suppressor of npr1-1 constitutive 4
LOC_Os09g27660.5	C1	0.33	0.32	1.05	238	301	319	399	493	1022	OsFBO21 - F-box and other domain containing protein, expressed	AT1G25240.1		ENTH/VHS/GAT family protein
LOC_Os09g27660.9	C1	0.37	0.33	1.05	245	315	322	405	495	1022	OsFBO21 - F-box and other domain containing protein, expressed	AT1G25240.1		ENTH/VHS/GAT family protein
LOC_Os04g39900.1	C1	0.54	0	1.16	296	431	1513	1514	457	1021	Os4bglu13 - beta-glucosidase homologue, similar to Os4Bglu12 exoglucanase/b-glucosidase, expressed	AT2G44450.1	BGLU15	beta glucosidase 15
LOC_Os03g05630.1	C1	0.12	0.61	1.31	262	286	313	477	409	1016
LOC_Os06g15370.1	C1	0.64	1.81	3.47	337	524	232	816	92	1015	peptide transporter PTR2, putative, expressed	AT1G68570.1		Major facilitator superfamily protein
LOC_Os02g10780.1	C1	1.2	-0.27	1.78	178	410	204	169	295	1015	SPX domain containing protein, putative, expressed	AT5G20150.1	ATSPX1,SPX1	SPX domain gene 1
LOC_Os01g66420.1	C1	0.28	0.84	1.65	492	599	280	501	322	1011	PHD finger protein, putative, expressed	AT3G42790.1	AL3	alfin-like 3
LOC_Os02g03580.3	C1	0.39	0.68	1.69	118	155	356	572	313	1010	transcription factor, putative, expressed	AT2G35530.1	AtbZIP16,bZIP16	basic region/leucine zipper transcription factor 16
LOC_Os04g32940.1	C1	0	0.49	1.3	288	289	318	445	411	1010	Leucine Rich Repeat family protein, expressed	AT1G69550.1		disease resistance protein (TIR-NBS-LRR class)
LOC_Os01g66420.2	C1	0.28	0.84	1.65	491	597	279	500	323	1010	PHD finger protein, putative, expressed	AT3G42790.1	AL3	alfin-like 3
LOC_Os01g51570.1	C1	0.75	3.4	3.74	17	29	33	344	75	1008	glycosyl hydrolases family 17, putative, expressed	AT3G57260.1	BG2,BGL2,PR-2,PR2	beta-1,3-glucanase 2
LOC_Os01g59840.1	C1	2.86	5.63	8.57	1	8	3	133	3	1006	Os1bglu3 - beta-glucosidase homologue, similar to G. max isohydroxyurate hydrolase, expressed	AT1G02850.2	BGLU11	beta glucosidase 11
LOC_Os01g44310.2	C1	0.87	0.02	1.35	1288	2358	1085	1097	394	1004	dnaJ domain containing protein, expressed	AT4G36520.1		Chaperone DnaJ-domain superfamily protein
LOC_Os01g44310.1	C1	0.87	0.02	1.35	1289	2359	1085	1098	394	1004	dnaJ domain containing protein, expressed	AT4G36520.1		Chaperone DnaJ-domain superfamily protein
LOC_Os05g39720.1	C1	3.66	2.06	2.7	12	158	166	689	154	1001	WRKY70, expressed	AT2G38470.1	ATWRKY33,WRKY33	WRKY DNA-binding protein 33

## Sheet: AB(up)
	Cluster	Log2FoldChange			Normalization						Annotation
Gene id	cluster	seed_treatment_vs_seed_control	stem_treatment_vs_stem_control	leaf_treatment_vs_leaf_control	seed_control	seed_treatment	stem_control	stem_treatment	leaf_control	leaf_treatment	RICEdesc	TAIR	TAIRsymbol	TAIRdesc
LOC_Os02g41630.2	C5	1.95	2.36	0.99	19038	73344	12570	64538	2111	4203	phenylalanine ammonia-lyase, putative, expressed	AT2G37040.1	ATPAL1,PAL1	PHE ammonia lyase 1
LOC_Os02g07260.1	C5	2.2	1.65	0.82	8340	38360	3172	9973	2981	5245	phosphoglycerate kinase protein, putative, expressed	AT1G79550.1	PGK	phosphoglycerate kinase
LOC_Os02g07260.2	C5	2.2	1.65	0.81	8290	38136	3158	9913	2970	5203	phosphoglycerate kinase protein, putative, expressed	AT1G79550.1	PGK	phosphoglycerate kinase
LOC_Os02g07260.3	C5	2.2	1.65	0.81	8136	37329	3078	9682	2888	5069	phosphoglycerate kinase protein, putative, expressed	AT1G79550.1	PGK	phosphoglycerate kinase
LOC_Os04g43760.1	C5	1.73	2.34	0.34	9522	31560	6692	33953	1633	2064	phenylalanine ammonia-lyase, putative, expressed	AT2G37040.1	ATPAL1,PAL1	PHE ammonia lyase 1
LOC_Os05g39310.1	C5	4.27	3.67	2.47	1311	25272	214	2723	74	407	thiamine pyrophosphate enzyme, C-terminal TPP binding domain containing protein, expressed	AT5G01320.1		Thiamine pyrophosphate dependent pyruvate decarboxylase family protein
LOC_Os05g39320.1	C5	4.32	3.74	2.43	1243	24855	209	2791	75	407	thiamine pyrophosphate enzyme, C-terminal TPP binding domain containing protein, expressed	AT5G01320.1		Thiamine pyrophosphate dependent pyruvate decarboxylase family protein
LOC_Os02g49720.3	C1	3.42	3.58	4.04	2023	21623	244	2909	48	786	aldehyde dehydrogenase, putative, expressed	AT1G23800.1	ALDH2B,ALDH2B7	aldehyde dehydrogenase 2B7
LOC_Os02g49720.6	C1	3.41	3.57	4.03	2002	21332	241	2868	48	777	aldehyde dehydrogenase, putative, expressed	AT1G23800.1	ALDH2B,ALDH2B7	aldehyde dehydrogenase 2B7
LOC_Os02g49720.2	C1	3.41	3.57	4.04	2002	21294	241	2866	47	774	aldehyde dehydrogenase, putative, expressed	AT1G23800.1	ALDH2B,ALDH2B7	aldehyde dehydrogenase 2B7
LOC_Os02g49720.1	C1	3.42	3.57	4.01	1989	21265	241	2859	48	767	aldehyde dehydrogenase, putative, expressed	AT3G48000.1	ALDH2,ALDH2A,ALDH2B4	aldehyde dehydrogenase 2B4
LOC_Os02g49720.7	C1	3.42	3.56	4.11	1970	21060	240	2835	44	768	aldehyde dehydrogenase, putative, expressed	AT1G23800.1	ALDH2B,ALDH2B7	aldehyde dehydrogenase 2B7
LOC_Os02g41650.1	C5	1.22	1.59	0.17	8872	20663	10919	32782	2459	2775	phenylalanine ammonia-lyase, putative, expressed	AT2G37040.1	ATPAL1,PAL1	PHE ammonia lyase 1
LOC_Os02g41650.3	C5	1.23	1.59	0.17	8750	20543	10794	32496	2435	2731	phenylalanine ammonia-lyase, putative, expressed	AT2G37040.1	ATPAL1,PAL1	PHE ammonia lyase 1
LOC_Os02g41650.2	C5	1.26	1.65	0.19	8029	19212	9502	29909	2154	2458	phenylalanine ammonia-lyase, putative, expressed	AT2G37040.1	ATPAL1,PAL1	PHE ammonia lyase 1
LOC_Os05g35290.1	C5	1.53	1.99	0.66	5626	16224	6871	27362	1327	2100	phenylalanine ammonia-lyase, putative, expressed	AT2G37040.1	ATPAL1,PAL1	PHE ammonia lyase 1
LOC_Os02g41680.1	C5	1.34	2.09	0.48	5217	13206	5720	24400	1199	1677	phenylalanine ammonia-lyase, putative, expressed	AT2G37040.1	ATPAL1,PAL1	PHE ammonia lyase 1
LOC_Os01g05490.1	C5	1.67	1.19	0.37	4107	13077	2947	6705	4051	5229	triosephosphate isomerase, cytosolic, putative, expressed	AT3G55440.1	ATCTIMC,CYTOTPI,TPI	triosephosphate isomerase
LOC_Os03g19250.1	C5	3.49	1.62	0.91	1146	12844	1713	5274	1125	2111	AMP-binding enzyme, putative, expressed	AT3G16910.1	AAE7,ACN1	acyl-activating enzyme 7
LOC_Os01g05490.2	C5	1.67	1.19	0.35	3854	12226	2757	6269	3831	4895	triosephosphate isomerase, cytosolic, putative, expressed	AT3G55440.1	ATCTIMC,CYTOTPI,TPI	triosephosphate isomerase
LOC_Os02g56700.1	C5	9.43	6.74	5.26	17	11981	16	1712	7	284	dehydrogenase, putative, expressed	AT1G15950.1	ATCCR1,CCR1,IRX4	cinnamoyl coa reductase 1
LOC_Os05g48040.1	C5	3.29	1.75	1.1	1143	11145	395	1329	419	898	MATE efflux family protein, putative, expressed	AT1G71140.1		MATE efflux family protein
LOC_Os11g47500.1	C5	7.37	5.42	3.77	61	10076	45	1900	46	626	glycosyl hydrolase, putative, expressed	AT5G24090.1	ATCHIA,CHIA	chitinase A
LOC_Os04g43800.1	C5	1.41	1.79	0.26	3665	9737	4147	14343	942	1131	phenylalanine ammonia-lyase, putative, expressed	AT2G37040.1	ATPAL1,PAL1	PHE ammonia lyase 1
LOC_Os06g14510.1	C5	1.72	1.12	-0.03	2440	8043	1616	3514	1412	1379	glucose-6-phosphate isomerase, putative, expressed	AT5G42740.1		Sugar isomerase (SIS) family protein
LOC_Os06g14510.2	C5	1.74	1.12	-0.03	2410	8037	1596	3480	1391	1361	glucose-6-phosphate isomerase, putative, expressed	AT5G42740.1		Sugar isomerase (SIS) family protein
LOC_Os06g14510.3	C5	1.73	1.12	-0.04	2411	8024	1600	3483	1398	1364	glucose-6-phosphate isomerase, putative, expressed	AT5G42740.1		Sugar isomerase (SIS) family protein
LOC_Os04g43760.2	C5	1.68	2.29	-0.1	2484	7980	1938	9496	547	509	phenylalanine ammonia-lyase, putative, expressed	AT3G10340.1	PAL4	phenylalanine ammonia-lyase 4
LOC_Os03g56460.2	C5	1.66	1.05	0.03	2486	7832	1764	3665	1480	1512	glucose-6-phosphate isomerase, putative, expressed	AT5G42740.1		Sugar isomerase (SIS) family protein
LOC_Os03g56460.1	C5	1.63	1.04	0.03	2522	7826	1801	3715	1522	1555	glucose-6-phosphate isomerase, putative, expressed	AT5G42740.1		Sugar isomerase (SIS) family protein
LOC_Os03g56460.3	C5	1.62	1.05	0.04	2486	7649	1780	3673	1504	1543	glucose-6-phosphate isomerase, putative, expressed	AT5G42740.1		Sugar isomerase (SIS) family protein
LOC_Os02g41670.1	C5	1.12	1.79	0.32	3396	7407	4376	15136	974	1215	phenylalanine ammonia-lyase, putative, expressed	AT2G37040.1	ATPAL1,PAL1	PHE ammonia lyase 1
LOC_Os11g47510.1	C5	7.4	5.53	4.16	35	5988	22	1026	22	388	glycosyl hydrolase, putative, expressed	AT5G24090.1	ATCHIA,CHIA	chitinase A
LOC_Os11g48110.1	C5	1.6	1.84	0.37	1445	4392	1487	5330	291	377	phenylalanine ammonia-lyase, putative, expressed	AT2G37040.1	ATPAL1,PAL1	PHE ammonia lyase 1
LOC_Os12g33610.1	C5	1.49	1.71	0.31	1484	4164	1685	5519	328	407	phenylalanine ammonia-lyase, putative, expressed	AT2G37040.1	ATPAL1,PAL1	PHE ammonia lyase 1
LOC_Os02g12350.1	C5	3.62	1.71	1.77	299	3670	355	1162	254	866	histone deacetylase, putative, expressed	AT4G38130.1	ATHD1,ATHDA19,HD1,HDA1,HDA19,RPD3A	histone deacetylase 1
LOC_Os01g45910.1	C5	2.48	1.18	0.71	635	3555	886	2010	412	672	plastidic ATP/ADP-transporter, putative, expressed	AT1G80300.1	ATNTT1,NTT1	nucleotide transporter 1
LOC_Os01g10940.1	C5	1.04	1.01	0.06	1685	3475	2769	5592	955	993	S-adenosylmethionine synthetase 2, putative, expressed	AT1G02500.1	AtSAM1,MAT1,SAM-1,SAM1	S-adenosylmethionine synthetase 1
LOC_Os01g09010.1	C5	1.95	1.22	1.2	855	3304	560	1306	419	965	transferase family protein, putative, expressed	AT3G62160.1		HXXXD-type acyl-transferase family protein
LOC_Os09g31478.2	C5	2.19	1.7	0.05	617	2812	690	2237	643	668	auxin efflux carrier component, putative, expressed	AT1G20925.1		Auxin efflux carrier family protein
LOC_Os09g31478.1	C5	2.19	1.73	0.11	606	2763	669	2216	612	663	auxin efflux carrier component, putative, expressed	AT1G20925.1		Auxin efflux carrier family protein
LOC_Os06g03860.1	C5	2.03	1.51	0.87	659	2685	862	2460	1788	3270	uncharacterized membrane protein, putative, expressed	AT4G22990.1		Major Facilitator Superfamily with SPX (SYG1/Pho81/XPR1) domain-containing protein
LOC_Os06g03860.2	C5	2.02	1.53	0.89	615	2488	776	2241	1623	3011	uncharacterized membrane protein, putative, expressed	AT4G22990.1		Major Facilitator Superfamily with SPX (SYG1/Pho81/XPR1) domain-containing protein
LOC_Os02g42020.1	C5	2.1	1.23	0.46	570	2449	691	1625	792	1086		AT1G60670.2		Protein of unknown function (DUF3755)
LOC_Os06g03860.3	C5	2	1.54	0.91	590	2360	728	2119	1533	2879	uncharacterized membrane protein, putative, expressed	AT4G22990.1		Major Facilitator Superfamily with SPX (SYG1/Pho81/XPR1) domain-containing protein
LOC_Os03g06200.1	C5	1.5	1.11	0.03	793	2238	595	1286	400	409	aminotransferase, putative, expressed	AT4G35630.1	PSAT	phosphoserine aminotransferase
LOC_Os05g46490.2	C5	2.15	1.02	0.86	493	2186	548	1116	570	1032	mov34 family protein, putative, expressed	AT1G80210.1		Mov34/MPN/PAD-1 family protein
LOC_Os02g42020.2	C5	2.22	1.28	0.41	458	2130	585	1423	689	917		AT1G60670.2		Protein of unknown function (DUF3755)
LOC_Os06g03860.4	C5	2.04	1.49	0.89	489	2011	603	1690	1252	2326	uncharacterized membrane protein, putative, expressed	AT4G11810.1		Major Facilitator Superfamily with SPX (SYG1/Pho81/XPR1) domain-containing protein
LOC_Os01g65900.1	C5	1.45	1.06	0.73	717	1956	958	2003	1502	2483	chitin-inducible gibberellin-responsive protein, putative, expressed	AT1G21450.1	SCL1	SCARECROW-like 1
LOC_Os02g48340.3	C5	2.61	1.26	0.77	308	1876	491	1179	657	1120	RNA recognition motif containing protein, putative, expressed	AT1G76460.1		RNA-binding (RRM/RBD/RNP motifs) family protein
LOC_Os02g48340.2	C5	2.61	1.26	0.77	307	1875	491	1179	658	1120	RNA recognition motif containing protein, putative, expressed	AT1G76460.1		RNA-binding (RRM/RBD/RNP motifs) family protein
LOC_Os02g48340.1	C5	2.59	1.27	0.77	309	1864	485	1169	652	1112	RNA recognition motif containing protein, putative, expressed	AT1G76460.1		RNA-binding (RRM/RBD/RNP motifs) family protein
LOC_Os02g48340.6	C5	2.6	1.25	0.75	302	1829	485	1154	649	1093	RNA recognition motif containing protein, putative, expressed	AT1G76460.1		RNA-binding (RRM/RBD/RNP motifs) family protein
LOC_Os05g10650.1	C5	3.49	1.12	1.86	160	1803	498	1082	171	620	6-phosphofructokinase, putative, expressed	AT4G26270.1	PFK3	phosphofructokinase 3
LOC_Os02g42020.3	C5	2.08	1.25	0.68	414	1753	493	1172	535	858		AT1G60670.1		Protein of unknown function (DUF3755)
LOC_Os01g68950.1	C5	1.61	1.05	-0.35	547	1674	605	1249	1033	812	ubiquitin family domain containing protein, expressed	AT4G26840.1	ATSUMO1,SUM1,SUMO 1,SUMO1	small ubiquitin-like modifier 1
LOC_Os01g49529.1	C5	1.52	1.07	0.73	580	1664	1091	2286	813	1350	OsWAK10d - OsWAK receptor-like cytoplasmic kinase OsWAK-RLCK, expressed	AT1G18390.2		Protein kinase superfamily protein
LOC_Os02g38840.1	C5	2.2	1.2	1.12	359	1646	857	1972	228	497	glucose-6-phosphate 1-dehydrogenase, cytoplasmic isoform, putative, expressed	AT5G40760.1	G6PD6	glucose-6-phosphate dehydrogenase 6
LOC_Os02g38840.2	C5	2.18	1.2	1.11	361	1634	850	1946	226	488	glucose-6-phosphate 1-dehydrogenase, cytoplasmic isoform, putative, expressed	AT5G40760.1	G6PD6	glucose-6-phosphate dehydrogenase 6
LOC_Os01g02020.3	C5	2.61	1.64	1.02	243	1485	351	1097	438	888	acetyl-CoA acetyltransferase, cytosolic, putative, expressed	AT5G47720.2		Thiolase family protein
LOC_Os08g31410.7	C5	2.51	1.44	-0.39	258	1469	2063	5593	3535	2690	sulfate transporter, putative, expressed	AT1G22150.1	SULTR1;3	sulfate transporter 1;3
LOC_Os08g31410.3	C5	2.48	1.44	-0.42	255	1425	2026	5484	3462	2587	sulfate transporter, putative, expressed	AT1G22150.1	SULTR1;3	sulfate transporter 1;3
LOC_Os08g31410.6	C5	2.48	1.43	-0.42	255	1424	2022	5465	3456	2582	sulfate transporter, putative, expressed	AT1G22150.1	SULTR1;3	sulfate transporter 1;3
LOC_Os08g31410.5	C5	2.48	1.44	-0.42	255	1423	2024	5474	3460	2586	sulfate transporter, putative, expressed	AT1G22150.1	SULTR1;3	sulfate transporter 1;3
LOC_Os08g31410.4	C5	2.48	1.43	-0.42	255	1422	2021	5461	3456	2579	sulfate transporter, putative, expressed	AT1G22150.1	SULTR1;3	sulfate transporter 1;3
LOC_Os08g31410.1	C5	2.47	1.43	-0.43	255	1420	2019	5452	3450	2568	sulfate transporter, putative, expressed	AT1G22150.1	SULTR1;3	sulfate transporter 1;3
LOC_Os08g31410.2	C5	2.47	1.44	-0.43	254	1407	1999	5415	3426	2550	sulfate transporter, putative, expressed	AT1G22150.1	SULTR1;3	sulfate transporter 1;3
LOC_Os04g35700.1	C5	1.61	1.07	0.52	444	1354	912	1914	1770	2543	STE_MEKK_ste11_MAP3K.16 - STE kinases include homologs to sterile 7, sterile 11 and sterile 20 from yeast, expressed	AT1G53570.4	MAP3KA,MAPKKK3	mitogen-activated protein kinase kinase kinase 3
LOC_Os09g36250.1	C1	1.14	2.59	1.47	540	1193	325	1957	68	189	MYB family transcription factor, putative, expressed	AT4G12350.1	AtMYB42,MYB42	myb domain protein 42
LOC_Os07g36590.1	C5	2.07	1.62	-0.12	262	1099	505	1552	934	861	serine/threonine-protein kinase receptor precursor, putative, expressed	AT4G21390.1	B120	S-locus lectin protein kinase family protein
LOC_Os01g71860.1	C1	3.22	3.6	5.13	114	1061	181	2190	19	651	glycosyl hydrolases family 17, putative, expressed	AT4G16260.1		Glycosyl hydrolase superfamily protein
LOC_Os04g35700.2	C5	1.64	1.01	0.51	324	1012	697	1401	1305	1857	STE_MEKK_ste11_MAP3K.16 - STE kinases include homologs to sterile 7, sterile 11 and sterile 20 from yeast, expressed	AT1G53570.1	MAP3KA,MAPKKK3	mitogen-activated protein kinase kinase kinase 3

## Sheet: ABC(up)
	Cluster	Log2FoldChange			Normalization						Annotation
Gene id	cluster	seed_treatment_vs_seed_control	stem_treatment_vs_stem_control	leaf_treatment_vs_leaf_control	seed_control	seed_treatment	stem_control	stem_treatment	leaf_control	leaf_treatment	RICEdesc	TAIR	TAIRsymbol	TAIRdesc
LOC_Os03g31750.1	C1	3.27	6.37	5.98	6267	60427	271	22360	416	26234	pyruvate, phosphate dikinase, chloroplast precursor, putative, expressed	AT4G15530.5	PPDK	pyruvate orthophosphate dikinase
LOC_Os03g31750.3	C1	3.34	6.57	6.16	5918	59863	235	22315	367	26187	pyruvate, phosphate dikinase, chloroplast precursor, putative, expressed	AT4G15530.5	PPDK	pyruvate orthophosphate dikinase
LOC_Os01g67860.1	C1	1.65	1.48	1.51	18950	59610	4345	12135	2173	6199	fructose-bisphospate aldolase isozyme, putative, expressed	AT2G36460.1		Aldolase superfamily protein
LOC_Os03g31750.2	C1	3.75	7.56	7.3	3984	53424	107	20239	147	23159	pyruvate, phosphate dikinase, chloroplast precursor, putative, expressed	AT4G15530.5	PPDK	pyruvate orthophosphate dikinase
LOC_Os02g38920.1	C1	1.75	2.49	2.53	14339	48354	2185	12285	1393	8054	glyceraldehyde-3-phosphate dehydrogenase, putative, expressed	AT3G04120.1	GAPC,GAPC-1,GAPC1	glyceraldehyde-3-phosphate dehydrogenase C subunit 1
LOC_Os10g08550.1	C1	1.5	1.77	1.83	12640	35826	5255	17970	2464	8788	enolase, putative, expressed	AT2G36530.1	ENO2,LOS2	Enolase
LOC_Os10g08550.3	C1	1.5	1.77	1.84	12624	35787	5250	17950	2459	8782	enolase, putative, expressed	AT2G36530.1	ENO2,LOS2	Enolase
LOC_Os10g08550.5	C1	1.5	1.77	1.84	12621	35781	5245	17949	2460	8780	enolase, putative, expressed	AT2G36530.1	ENO2,LOS2	Enolase
LOC_Os04g56430.1	C1	11.9	5.51	6.4	9	35425	40	1814	48	4038	cysteine-rich receptor-like protein kinase, putative, expressed	AT4G23180.1	CRK10,RLK4	cysteine-rich RLK (RECEPTOR-like protein kinase) 10
LOC_Os10g13700.2	C1	7.28	5.84	6.45	221	34272	148	8463	118	10343	phosphoenolpyruvate carboxykinase, putative, expressed	AT4G37870.1	PCK1,PEPCK	phosphoenolpyruvate carboxykinase 1
LOC_Os05g33380.1	C5	1.59	1.37	1.12	10436	31326	3180	8203	1297	2827	fructose-bisphospate aldolase isozyme, putative, expressed	AT2G36460.1		Aldolase superfamily protein
LOC_Os11g04409.2	C1	1.96	3.52	3.62	7376	28704	1081	12388	1672	20496
LOC_Os01g55540.1	C1	1.21	2.03	2.52	11618	26919	1844	7508	1084	6209	aminotransferase, classes I and II, domain containing protein, expressed	AT5G11520.1	ASP3,YLS4	aspartate aminotransferase 3
LOC_Os01g55540.2	C1	1.21	2.03	2.52	11571	26813	1838	7494	1082	6189	aminotransferase, classes I and II, domain containing protein, expressed	AT5G11520.1	ASP3,YLS4	aspartate aminotransferase 3
LOC_Os11g04409.1	C1	1.96	3.51	3.59	6889	26755	1013	11523	1589	19142
LOC_Os11g10480.1	C1	1.82	1.65	3.4	6363	22460	1907	5965	416	4408	dehydrogenase, putative, expressed	AT1G77120.1	ADH,ADH1,ATADH,ATADH1	alcohol dehydrogenase 1
LOC_Os11g10480.2	C1	1.83	1.67	3.42	6139	21777	1811	5750	394	4210	dehydrogenase, putative, expressed	AT1G77120.1	ADH,ADH1,ATADH,ATADH1	alcohol dehydrogenase 1
LOC_Os11g10480.4	C1	1.8	1.89	3.43	5766	20109	1386	5151	367	3951	dehydrogenase, putative, expressed	AT1G77120.1	ADH,ADH1,ATADH,ATADH1	alcohol dehydrogenase 1
LOC_Os02g55890.1	C1	2.48	4.63	7.45	3277	18278	198	4906	41	7138	inorganic H+ pyrophosphatase, putative, expressed	AT1G15690.1	ATAVP3,AtVHP1;1,AVP-3,AVP1	Inorganic H pyrophosphatase family protein
LOC_Os10g08022.1	C5	1.63	1.45	1.2	5460	16862	1556	4258	666	1534	fructose-bisphospate aldolase isozyme, putative, expressed	AT2G36460.1		Aldolase superfamily protein
LOC_Os08g25720.1	C1	1.47	1.65	4.4	5827	16086	1581	4971	421	8876	pyrophosphate--fructose 6-phosphate 1-phosphotransferase subunit alpha, putative, expressed	AT1G76550.1		Phosphofructokinase family protein
LOC_Os05g48040.2	C5	3.52	1.96	1.26	1390	15998	438	1710	447	1073	MATE efflux family protein, putative, expressed	AT1G71140.1		MATE efflux family protein
LOC_Os05g48040.4	C5	3.49	1.94	1.22	1384	15572	433	1660	448	1044	MATE efflux family protein, putative, expressed	AT1G71140.1		MATE efflux family protein
LOC_Os05g48040.3	C5	3.49	1.92	1.2	1358	15243	430	1630	447	1031	MATE efflux family protein, putative, expressed	AT1G71140.1		MATE efflux family protein
LOC_Os12g04204.1	C1	1.26	3.05	3.96	5903	14105	1214	10063	962	14964
LOC_Os12g04204.5	C1	1.39	3.01	4.08	4915	12910	1095	8827	805	13579
LOC_Os12g04204.2	C1	1.49	2.98	4.11	4467	12512	1038	8173	743	12790
LOC_Os11g14544.1	C1	1.83	1.35	2.04	3260	11565	2539	6458	4262	17580		AT4G03500.1		Ankyrin repeat family protein
LOC_Os11g14544.2	C1	1.83	1.35	2.04	3252	11540	2533	6454	4260	17555		AT4G03500.1		Ankyrin repeat family protein
LOC_Os11g14544.4	C1	1.83	1.35	2.05	3244	11518	2515	6416	4224	17460		AT4G03500.1		Ankyrin repeat family protein
LOC_Os11g14544.5	C1	1.85	1.39	2.04	2989	10739	2356	6191	3947	16235		AT4G03500.1		Ankyrin repeat family protein
LOC_Os11g14544.3	C1	1.85	1.41	2.04	2949	10614	2337	6196	3890	16045		AT4G03500.1		Ankyrin repeat family protein
LOC_Os11g14544.6	C1	1.85	1.42	2.05	2875	10356	2244	5990	3764	15569		AT4G03500.1		Ankyrin repeat family protein
LOC_Os12g04204.4	C1	1.37	2.91	4	3666	9485	803	6014	596	9504
LOC_Os06g13810.3	C1	1.03	1.02	2.93	4534	9243	1287	2614	401	3062	pyrophosphate--fructose 6-phosphate 1-phosphotransferase subunit beta, putative, expressed	AT1G12000.1		Phosphofructokinase family protein
LOC_Os12g04204.3	C1	1.31	2.81	4.02	2875	7128	598	4190	391	6343
LOC_Os04g58280.2	C1	1.01	1.21	2.96	3437	6945	1414	3276	1144	8928	stem-specific protein TSJT1, putative, expressed	AT4G27450.1		Aluminium induced protein with YGL and LRDR motifs
LOC_Os05g44922.1	C1	2.58	1.37	2.96	1157	6902	466	1206	186	1450	6-phosphofructokinase, putative, expressed	AT4G26270.1	PFK3	phosphofructokinase 3
LOC_Os04g58280.1	C1	1.02	1.17	2.95	3321	6729	1402	3161	1104	8529	stem-specific protein TSJT1, putative, expressed	AT3G15450.2		Aluminium induced protein with YGL and LRDR motifs
LOC_Os12g42850.1	C1	1.97	1.06	2.15	1720	6717	4042	8453	2530	11200	amino acid permease, putative, expressed	AT1G58030.1	CAT2	cationic amino acid transporter 2
LOC_Os12g42850.2	C1	1.97	1.06	2.15	1687	6594	3968	8269	2472	10947	amino acid permease, putative, expressed	AT1G58030.1	CAT2	cationic amino acid transporter 2
LOC_Os12g42850.3	C1	1.96	1.06	2.15	1689	6581	3956	8261	2470	10929	amino acid permease, putative, expressed	AT1G58030.1	CAT2	cationic amino acid transporter 2
LOC_Os05g44922.2	C1	2.56	1.39	3.01	1112	6578	436	1143	172	1386	6-phosphofructokinase, putative, expressed	AT4G26270.1	PFK3	phosphofructokinase 3
LOC_Os01g15270.1	C1	3.37	2.5	2.56	568	5874	659	3738	817	4832
LOC_Os11g14544.7	C1	1.76	1.1	2	1585	5359	1199	2566	1922	7694		AT1G07710.1		Ankyrin repeat family protein
LOC_Os02g12380.1	C5	3.42	1.62	1.66	404	4342	444	1362	329	1042	histone deacetylase, putative, expressed	AT4G38130.1	ATHD1,ATHDA19,HD1,HDA1,HDA19,RPD3A	histone deacetylase 1
LOC_Os02g12380.2	C5	3.42	1.61	1.66	404	4330	444	1360	330	1043	histone deacetylase, putative, expressed	AT4G38130.1	ATHD1,ATHDA19,HD1,HDA1,HDA19,RPD3A	histone deacetylase 1
LOC_Os10g42190.1	C1	2.4	1.15	1.54	817	4310	1220	2698	681	1975	leucine rich repeat containing protein, expressed	AT4G35470.1	PIRL4	plant intracellular ras group-related LRR 4
LOC_Os02g12380.3	C5	3.41	1.59	1.64	400	4265	442	1332	326	1019	histone deacetylase, putative, expressed	AT4G38130.1	ATHD1,ATHDA19,HD1,HDA1,HDA19,RPD3A	histone deacetylase 1
LOC_Os10g42190.2	C1	2.32	1.1	1.5	844	4204	1254	2690	705	1992	leucine rich repeat containing protein, expressed	AT4G35470.1	PIRL4	plant intracellular ras group-related LRR 4
LOC_Os03g08460.1	C1	2.65	3.05	5.08	657	4116	573	4746	186	6286	AP2 domain containing protein, expressed	AT1G72360.2	HRE1	Integrase-type DNA-binding superfamily protein
LOC_Os03g58070.1	C1	1.08	1.12	1.53	1878	3976	2073	4516	2550	7382	frigida, putative, expressed	AT3G22440.1		FRIGIDA-like protein
LOC_Os05g48800.1	C1	1.52	1.35	1.67	1332	3829	2106	5367	2056	6545	drought induced 19 protein, putative, expressed	AT3G05700.1		Drought-responsive family protein
LOC_Os03g55070.1	C1	1.41	1.2	1.64	1428	3792	2091	4815	966	3008	UDP-glucose 6-dehydrogenase, putative, expressed	AT5G15490.1		UDP-glucose 6-dehydrogenase family protein
LOC_Os03g55070.2	C1	1.39	1.19	1.62	1404	3676	2067	4720	946	2915	UDP-glucose 6-dehydrogenase, putative, expressed	AT5G15490.1		UDP-glucose 6-dehydrogenase family protein
LOC_Os05g48800.2	C1	1.52	1.34	1.67	1238	3561	1956	4942	1889	6017	drought induced 19 protein, putative, expressed	AT3G05700.1		Drought-responsive family protein
LOC_Os11g41990.1	C5	2.12	1.18	1.04	768	3341	1055	2394	1760	3629	armadillo/beta-catenin-like repeat family protein, expressed	AT1G51350.1		ARM repeat superfamily protein
LOC_Os11g41990.2	C5	2.12	1.18	1.04	767	3337	1053	2392	1759	3627	armadillo/beta-catenin-like repeat family protein, expressed	AT1G51350.1		ARM repeat superfamily protein
LOC_Os03g50510.1	C1	2.09	1.82	2.06	779	3312	385	1362	349	1454	threonine dehydratase biosynthetic, chloroplast precursor, putative, expressed	AT3G10050.1	OMR1	L-O-methylthreonine resistant 1
LOC_Os05g48800.3	C1	1.5	1.37	1.67	1168	3302	1814	4686	1794	5718	drought induced 19 protein, putative, expressed	AT3G05700.1		Drought-responsive family protein
LOC_Os01g68060.1	C1	1.74	1.02	1.23	898	3005	561	1135	497	1170	copine, putative, expressed	AT5G14420.1	RGLG2	RING domain ligase2
LOC_Os01g52260.1	C5	3.18	2.25	1.69	328	2979	226	1076	344	1112	serine acetyltransferase protein, putative, expressed	AT5G56760.1	ATSERAT1;1,SAT-52,SAT5,SERAT1;1	serine acetyltransferase 1;1
LOC_Os08g06280.2	C1	1.52	2.17	1.55	905	2602	695	3128	568	1665	LSD1 zinc finger domain containing protein, expressed	AT1G32540.1	LOL1	lsd one like 1
LOC_Os03g53800.3	C1	1.34	1.41	3.15	1028	2602	694	1844	287	2542	periplasmic beta-glucosidase precursor, putative, expressed	AT5G20950.1		Glycosyl hydrolase family protein
LOC_Os03g53800.5	C1	1.35	1.41	3.15	1016	2598	692	1840	286	2538	periplasmic beta-glucosidase precursor, putative, expressed	AT5G20950.1		Glycosyl hydrolase family protein
LOC_Os03g53800.1	C1	1.36	1.41	3.14	1012	2595	693	1842	288	2540	periplasmic beta-glucosidase precursor, putative, expressed	AT5G20950.1		Glycosyl hydrolase family protein
LOC_Os03g53800.2	C1	1.39	1.42	3.18	992	2592	682	1831	279	2524	periplasmic beta-glucosidase precursor, putative, expressed	AT5G20950.1		Glycosyl hydrolase family protein
LOC_Os03g53800.4	C1	1.38	1.42	3.17	990	2582	681	1826	279	2520	periplasmic beta-glucosidase precursor, putative, expressed	AT5G20950.1		Glycosyl hydrolase family protein
LOC_Os08g06280.1	C1	1.44	2.18	1.55	871	2366	680	3074	556	1631	LSD1 zinc finger domain containing protein, expressed	AT1G32540.1	LOL1	lsd one like 1
LOC_Os06g36270.1	C1	2.26	1.22	1.62	490	2352	1468	3411	1645	5056	receptor-like protein kinase 5 precursor, putative, expressed	AT5G25930.1		Protein kinase family protein with leucine-rich repeat domain
LOC_Os06g36270.2	C1	2.28	1.21	1.62	483	2344	1447	3356	1619	4989	receptor-like protein kinase 5 precursor, putative, expressed	AT5G25930.1		Protein kinase family protein with leucine-rich repeat domain
LOC_Os11g15040.5	C1	5.51	3.34	6.34	51	2332	204	2066	187	15133	S-adenosyl-L-methionine:benzoic acid/salicylic acid carboxyl methyltransferase, putative, expressed	AT5G04380.1		S-adenosyl-L-methionine-dependent methyltransferases superfamily protein
LOC_Os06g36270.5	C1	2.29	1.19	1.63	467	2284	1416	3236	1564	4826	receptor-like protein kinase 5 precursor, putative, expressed	AT5G25930.1		Protein kinase family protein with leucine-rich repeat domain
LOC_Os06g36270.3	C1	2.31	1.19	1.63	459	2276	1395	3180	1539	4759	receptor-like protein kinase 5 precursor, putative, expressed	AT5G25930.1		Protein kinase family protein with leucine-rich repeat domain
LOC_Os11g15040.4	C1	5.54	3.35	6.37	48	2224	199	2028	185	15298	S-adenosyl-L-methionine:benzoic acid/salicylic acid carboxyl methyltransferase, putative, expressed	AT5G04380.1		S-adenosyl-L-methionine-dependent methyltransferases superfamily protein
LOC_Os11g15040.3	C1	5.53	3.35	6.37	48	2211	198	2024	185	15289	S-adenosyl-L-methionine:benzoic acid/salicylic acid carboxyl methyltransferase, putative, expressed	AT5G04380.1		S-adenosyl-L-methionine-dependent methyltransferases superfamily protein
LOC_Os11g15040.1	C1	5.56	3.33	6.34	46	2154	185	1855	173	14035	S-adenosyl-L-methionine:benzoic acid/salicylic acid carboxyl methyltransferase, putative, expressed	AT5G04380.1		S-adenosyl-L-methionine-dependent methyltransferases superfamily protein
LOC_Os06g36270.4	C1	2.36	1.15	1.59	421	2154	1305	2897	1416	4257	receptor-like protein kinase 5 precursor, putative, expressed	AT5G25930.1		Protein kinase family protein with leucine-rich repeat domain
LOC_Os11g15040.2	C1	5.55	3.33	6.34	46	2141	184	1851	173	14026	S-adenosyl-L-methionine:benzoic acid/salicylic acid carboxyl methyltransferase, putative, expressed	AT5G04380.1		S-adenosyl-L-methionine-dependent methyltransferases superfamily protein
LOC_Os08g39350.1	C1	1.38	1.63	1.63	817	2131	369	1144	821	2540	glycerophosphoryl diester phosphodiesterase family protein, putative, expressed	AT4G26690.1	GPDL2,MRH5,SHV3	PLC-like phosphodiesterase family protein
LOC_Os07g35310.1	C1	5.88	5.55	7.5	35	2074	28	1296	19	3348	TKL_IRAK_DUF26-lc.12 - DUF26 kinases have homology to DUF26 containing loci, expressed	AT4G05200.1	CRK25	cysteine-rich RLK (RECEPTOR-like protein kinase) 25
LOC_Os08g06280.4	C1	1.3	2.16	1.56	839	2060	667	2985	538	1588	LSD1 zinc finger domain containing protein, expressed	AT1G32540.1	LOL1	lsd one like 1
LOC_Os07g35310.2	C1	5.91	5.57	7.55	34	2034	27	1274	17	3273	TKL_IRAK_DUF26-lc.12 - DUF26 kinases have homology to DUF26 containing loci, expressed	AT4G05200.1	CRK25	cysteine-rich RLK (RECEPTOR-like protein kinase) 25
LOC_Os05g33730.1	C1	1.26	1.19	1.03	822	1967	642	1463	510	1038	gibberellin receptor GID1L2, putative, expressed	AT5G27320.1	ATGID1C,GID1C	alpha/beta-Hydrolases superfamily protein
LOC_Os08g06280.7	C1	1.19	2.13	1.52	847	1934	697	3048	561	1607	LSD1 zinc finger domain containing protein, expressed	AT1G32540.1	LOL1	lsd one like 1
LOC_Os01g58290.1	C1	2.51	3.46	4.82	338	1929	426	4684	44	1258	OsSub9 - Putative Subtilisin homologue, expressed	AT1G32940.1	ATSBT3.5,SBT3.5	Subtilase family protein
LOC_Os01g58290.4	C1	2.49	3.46	4.82	340	1908	418	4620	44	1238	OsSub9 - Putative Subtilisin homologue, expressed	AT4G10540.1		Subtilase family protein
LOC_Os01g58290.2	C1	2.46	3.43	4.83	342	1879	417	4510	44	1246	OsSub9 - Putative Subtilisin homologue, expressed	AT1G32940.1	ATSBT3.5,SBT3.5	Subtilase family protein
LOC_Os01g58290.3	C1	2.4	3.58	4.94	354	1871	367	4406	41	1252	OsSub9 - Putative Subtilisin homologue, expressed	AT1G32940.1	ATSBT3.5,SBT3.5	Subtilase family protein
LOC_Os08g06280.3	C1	1.17	2.13	1.51	822	1849	672	2936	540	1541	LSD1 zinc finger domain containing protein, expressed	AT1G32540.1	LOL1	lsd one like 1
LOC_Os08g06280.9	C1	1.16	2.07	1.41	823	1840	689	2901	550	1461	LSD1 zinc finger domain containing protein, expressed	AT1G32540.1	LOL1	lsd one like 1
LOC_Os08g06280.8	C1	1.2	2.13	1.5	787	1813	627	2740	511	1451	LSD1 zinc finger domain containing protein, expressed	AT1G32540.1	LOL1	lsd one like 1
LOC_Os01g02020.1	C5	2.68	1.63	1	274	1755	413	1276	511	1024	acetyl-CoA acetyltransferase, cytosolic, putative, expressed	AT5G47720.2		Thiolase family protein
LOC_Os03g59070.1	C1	2.63	1.24	2.7	265	1641	751	1774	359	2336	phosphatase, putative, expressed	AT3G58490.1		Phosphatidic acid phosphatase (PAP2) family protein
LOC_Os05g39610.1	C1	1.03	1.63	2.93	732	1493	554	1720	316	2412	exo70 exocyst complex subunit domain containing protein, expressed	AT5G58430.1	ATEXO70B1,EXO70B1	exocyst subunit exo70 family protein B1
LOC_Os05g39610.2	C1	1.02	1.65	2.91	721	1465	540	1691	312	2349	exo70 exocyst complex subunit domain containing protein, expressed	AT5G58430.1	ATEXO70B1,EXO70B1	exocyst subunit exo70 family protein B1
LOC_Os07g48020.1	C1	2.17	4.07	3.59	286	1291	230	3853	891	10698	peroxidase precursor, putative, expressed	AT5G05340.1		Peroxidase superfamily protein
LOC_Os02g47470.1	C1	4.33	2.66	6.29	56	1136	278	1760	109	8508	cytochrome P450, putative, expressed	AT4G19230.1	CYP707A1	cytochrome P450, family 707, subfamily A, polypeptide 1
LOC_Os01g17170.1	C1	1.14	1.9	1.26	514	1131	2137	8001	6274	15048	magnesium-protoporphyrin IX monomethyl ester cyclase,chloroplast precursor, putative, expressed	AT3G56940.1	ACSF,CHL27,CRD1	dicarboxylate diiron protein, putative (Crd1)
LOC_Os02g47470.2	C1	4.37	2.62	6.29	54	1124	282	1731	108	8420	cytochrome P450, putative, expressed	AT4G19230.1	CYP707A1	cytochrome P450, family 707, subfamily A, polypeptide 1
LOC_Os03g49620.2	C1	1.45	1.1	1.34	389	1063	1181	2533	1469	3712	BRASSINOSTEROID INSENSITIVE 1-associated receptor kinase 1 precursor, putative, expressed	AT5G10290.1		leucine-rich repeat transmembrane protein kinase family protein
LOC_Os03g49620.4	C1	1.45	1.1	1.34	389	1063	1181	2533	1468	3712	BRASSINOSTEROID INSENSITIVE 1-associated receptor kinase 1 precursor, putative, expressed	AT5G10290.1		leucine-rich repeat transmembrane protein kinase family protein
LOC_Os03g49620.5	C1	1.46	1.1	1.35	385	1059	1164	2501	1434	3662	BRASSINOSTEROID INSENSITIVE 1-associated receptor kinase 1 precursor, putative, expressed	AT5G10290.1		leucine-rich repeat transmembrane protein kinase family protein
LOC_Os03g49620.7	C1	1.47	1.12	1.33	377	1042	1143	2481	1449	3632	BRASSINOSTEROID INSENSITIVE 1-associated receptor kinase 1 precursor, putative, expressed	AT5G10290.1		leucine-rich repeat transmembrane protein kinase family protein
LOC_Os03g49620.8	C1	1.47	1.12	1.33	377	1042	1143	2481	1449	3631	BRASSINOSTEROID INSENSITIVE 1-associated receptor kinase 1 precursor, putative, expressed	AT5G10290.1		leucine-rich repeat transmembrane protein kinase family protein
LOC_Os01g17170.2	C1	1.11	1.9	1.26	472	1017	1946	7273	5734	13743	magnesium-protoporphyrin IX monomethyl ester cyclase,chloroplast precursor, putative, expressed	AT3G56940.1	ACSF,CHL27,CRD1	dicarboxylate diiron protein, putative (Crd1)

## Sheet: AC(up)
	Cluster	Log2FoldChange			Normalization						Annotation
Gene id	cluster	seed_treatment_vs_seed_control	stem_treatment_vs_stem_control	leaf_treatment_vs_leaf_control	seed_control	seed_treatment	stem_control	stem_treatment	leaf_control	leaf_treatment	RICEdesc	TAIR	TAIRsymbol	TAIRdesc
LOC_Os03g44620.2	C1	1.43	0.04	1.66	4415	11898	10988	11326	3140	9955	chaperone protein dnaJ, putative, expressed	AT5G22060.1	ATJ2,J2	DNAJ homologue 2
LOC_Os06g13810.1	C1	1.03	1	2.98	4989	10169	1431	2854	438	3463	pyrophosphate--fructose 6-phosphate 1-phosphotransferase subunit beta, putative, expressed	AT1G12000.1		Phosphofructokinase family protein
LOC_Os08g40690.1	C1	6.68	6.77	6.91	98	10112	4	436	8	1019	glycosyl hydrolase, putative, expressed	AT5G24090.1	ATCHIA,CHIA	chitinase A
LOC_Os04g56160.1	C1	1.27	0.55	1.3	3968	9578	17208	25158	13457	33211	plasma membrane ATPase, putative, expressed	AT4G30190.1	AHA2,HA2,PMA2	H(+)-ATPase 2
LOC_Os04g56160.3	C1	1.27	0.56	1.3	3919	9427	16739	24607	13122	32342	plasma membrane ATPase, putative, expressed	AT4G30190.1	AHA2,HA2,PMA2	H(+)-ATPase 2
LOC_Os06g43210.1	C1	1.7	0.63	1.25	2640	8600	3624	5621	2683	6387	zinc finger, C3HC4 type domain containing protein, expressed	AT4G34100.2		RING/U-box superfamily protein
LOC_Os11g10510.1	C1	2.22	0.19	2.65	1823	8516	2316	2649	192	1205	dehydrogenase, putative, expressed	AT1G77120.1	ADH,ADH1,ATADH,ATADH1	alcohol dehydrogenase 1
LOC_Os01g46380.1	C1	1.27	0.44	1.86	3521	8512	5000	6765	920	3343	ketol-acid reductoisomerase, chloroplast precursor, putative, expressed	AT3G58610.1		ketol-acid reductoisomerase
LOC_Os11g47560.1	C1	6.64	5.82	5.63	85	8429	16	933	35	1731	glycosyl hydrolase, putative, expressed	AT5G24090.1	ATCHIA,CHIA	chitinase A
LOC_Os11g10510.2	C1	2.21	0.2	2.65	1790	8312	2281	2612	190	1191	dehydrogenase, putative, expressed	AT1G77120.1	ADH,ADH1,ATADH,ATADH1	alcohol dehydrogenase 1
LOC_Os04g56160.2	C1	1.21	0.66	1.28	2786	6436	10384	16353	8926	21634	plasma membrane ATPase, putative, expressed	AT5G62670.1	AHA11,HA11	H(+)-ATPase 11
LOC_Os11g47570.1	C1	6.28	6.46	5.96	82	6420	10	909	18	1122	glycosyl hydrolase, putative, expressed	AT5G24090.1	ATCHIA,CHIA	chitinase A
LOC_Os07g48100.1	C1	1.44	0.37	1.56	1869	5059	3827	4944	1677	4933	CAMK_KIN1/SNF1/Nim1_like.31 - CAMK includes calcium/calmodulin depedent protein kinases, expressed	AT5G58380.1	CIPK10,PKS2,SIP1,SNRK3.8	SOS3-interacting protein 1
LOC_Os03g19020.1	C1	1.93	0.79	1.45	1301	4952	1005	1735	827	2257	PHD-finger family protein, expressed	AT3G05670.1		RING/U-box protein
LOC_Os03g19020.3	C1	1.93	0.79	1.45	1302	4951	1005	1734	828	2260	PHD-finger family protein, expressed	AT3G05670.1		RING/U-box protein
LOC_Os03g19020.2	C1	1.95	0.75	1.5	1221	4710	930	1569	734	2070	PHD-finger family protein, expressed	AT3G05670.1		RING/U-box protein
LOC_Os03g22730.1	C1	1.36	-0.29	1.05	1762	4523	2395	1952	544	1126	nucleolar protein NOP5-1, putative, expressed	AT3G05060.1		NOP56-like pre RNA processing ribonucleoprotein
LOC_Os03g22740.1	C1	1.23	-0.27	1.1	1784	4174	2514	2081	579	1241	nucleolar protein NOP5-1, putative, expressed	AT3G05060.1		NOP56-like pre RNA processing ribonucleoprotein
LOC_Os09g17730.2	C1	1.07	0.82	1.16	1928	4050	1266	2241	1216	2720	proton pump interactor, putative, expressed	AT4G27500.1	PPI1	proton pump interactor 1
LOC_Os09g17730.1	C1	1.08	0.83	1.15	1897	4000	1241	2213	1198	2668	proton pump interactor, putative, expressed	AT4G27500.1	PPI1	proton pump interactor 1
LOC_Os10g22630.2	C1	1.32	0.89	1.46	1564	3906	1862	3450	3874	10665
LOC_Os02g52250.1	C1	1.88	0.82	1.1	1053	3876	1451	2569	1126	2416	SKIP/SNW domain containing protein, expressed	AT1G77180.1	SKIP	chromatin protein family
LOC_Os10g22520.1	C1	6.33	4.06	4.77	46	3665	14	232	46	1239	cellulase, putative, expressed
LOC_Os10g22630.1	C1	1.32	0.91	1.36	1457	3648	1685	3162	3665	9376
LOC_Os08g05320.2	C1	1.58	0.21	1.16	1134	3390	1025	1182	515	1151		AT3G43920.2	ATDCL3,DCL3	dicer-like 3
LOC_Os08g05320.3	C1	1.57	0.21	1.18	1134	3356	1027	1183	511	1162		AT3G43920.2	ATDCL3,DCL3	dicer-like 3
LOC_Os01g48930.1	C1	1.34	0.6	2.87	1262	3192	3124	4725	1661	12171	splicing factor-related, putative, expressed	AT4G01000.1		Ubiquitin-like superfamily protein
LOC_Os01g38530.1	C1	1.1	0.74	1.48	1464	3130	308	515	423	1183	ELF3 protein, putative, expressed	AT2G25930.1	ELF3,PYK20	hydroxyproline-rich glycoprotein family protein
LOC_Os06g19470.3	C1	1.42	0.74	1.58	1159	3105	815	1361	761	2269	WW domain containing protein, expressed	AT3G13225.2		WW domain-containing protein
LOC_Os01g62650.2	C1	1.12	0.62	2.25	1403	3042	1167	1799	583	2769	pumilio-family RNA binding protein, putative, expressed	AT2G29200.1	APUM1,PUM1	pumilio 1
LOC_Os05g35460.1	C1	1.51	0.17	1.35	1058	3021	1653	1855	531	1358	patellin protein, putative, expressed	AT4G09160.1		SEC14 cytosolic factor family protein / phosphoglyceride transfer family protein
LOC_Os03g44630.1	C1	1.22	0.26	1.75	1283	2998	2913	3484	900	3023	plastocyanin-like domain containing protein, putative, expressed	AT2G32300.1	UCC1	uclacyanin 1
LOC_Os01g62650.1	C1	1.11	0.62	2.29	1376	2963	1168	1792	564	2760	pumilio-family RNA binding protein, putative, expressed	AT2G29200.1	APUM1,PUM1	pumilio 1
LOC_Os06g19470.4	C1	1.49	0.76	1.56	1055	2957	741	1256	667	1971	WW domain containing protein, expressed	AT3G13225.1		WW domain-containing protein
LOC_Os06g19470.2	C1	1.42	0.76	1.54	1087	2916	744	1264	732	2137	WW domain containing protein, expressed	AT3G13225.2		WW domain-containing protein
LOC_Os06g19470.1	C1	1.43	0.78	1.54	1081	2903	739	1265	730	2128	WW domain containing protein, expressed	AT3G13225.2		WW domain-containing protein
LOC_Os08g25390.1	C1	1.17	0.85	3.24	1277	2870	713	1287	163	1541	bifunctional aspartokinase/homoserine dehydrogenase, chloroplast precursor, putative, expressed	AT4G19710.2	AK-HSDH,AK-HSDH II	aspartate kinase-homoserine dehydrogenase ii
LOC_Os03g13810.3	C5	1.55	0.29	1.01	969	2834	1748	2141	2314	4669		AT1G20100.1
LOC_Os07g47350.2	C1	2.12	0.99	1.99	643	2789	1712	3401	1667	6618	potassium transporter, putative, expressed	AT3G02050.1	ATKT4,ATKUP3,KUP3	K+ uptake transporter 3
LOC_Os07g47350.1	C1	2.12	0.99	1.98	632	2756	1701	3373	1658	6556	potassium transporter, putative, expressed	AT3G02050.1	ATKT4,ATKUP3,KUP3	K+ uptake transporter 3
LOC_Os03g60080.1	C1	2.51	0.61	1.98	478	2728	952	1449	872	3435	NAC domain-containing protein 67, putative, expressed	AT5G63790.1	ANAC102,NAC102	NAC domain containing protein 102
LOC_Os03g09070.1	C1	1.51	1.86	2.87	942	2687	223	810	162	1189	leucine rich repeat domain containing protein, putative, expressed	AT1G78230.1		Outer arm dynein light chain 1 protein
LOC_Os01g40070.1	C1	2.23	-0.51	1.7	552	2594	908	636	437	1416		AT5G12010.1
LOC_Os01g48930.2	C1	1.31	0.59	2.85	1029	2559	2490	3737	1327	9546	splicing factor-related, putative, expressed	AT4G01000.1		Ubiquitin-like superfamily protein
LOC_Os01g03060.1	C1	1.6	0.79	1.25	829	2518	728	1259	630	1496	splicing factor, putative, expressed	AT2G01100.1
LOC_Os01g03060.3	C1	1.68	0.85	1.33	783	2511	683	1234	579	1455	splicing factor, putative, expressed	AT2G01100.1
LOC_Os07g44970.1	C5	2.05	0.65	1.28	606	2506	560	880	626	1523	XPA-binding protein 2, putative, expressed	AT5G28740.1		Tetratricopeptide repeat (TPR)-like superfamily protein
LOC_Os04g36054.1	C5	2.94	0.26	1.42	317	2436	1553	1855	915	2452	auxin response factor 9, putative, expressed	AT1G59750.4	ARF1	auxin response factor 1
LOC_Os08g25390.2	C1	1.18	0.77	3.25	1041	2357	567	968	127	1214	bifunctional aspartokinase/homoserine dehydrogenase, chloroplast precursor, putative, expressed	AT4G19710.2	AK-HSDH,AK-HSDH II	aspartate kinase-homoserine dehydrogenase ii
LOC_Os01g03060.2	C1	1.65	0.8	1.31	742	2335	654	1141	539	1339	splicing factor, putative, expressed	AT2G01100.1
LOC_Os05g03860.1	C1	1.93	0.78	1.22	608	2311	1137	1958	1894	4424	CPuORF3 - conserved peptide uORF-containing transcript, expressed	AT3G62420.1	ATBZIP53,BZIP53	basic region/leucine zipper motif 53
LOC_Os12g39200.2	C1	1.18	0.51	1.04	989	2243	2331	3329	934	1919	seed maturation protein PM23, putative, expressed	AT2G14910.1
LOC_Os12g39200.1	C1	1.2	0.52	1.04	966	2215	2280	3258	914	1875	seed maturation protein PM23, putative, expressed	AT2G14910.1
LOC_Os05g37690.1	C1	1.42	0.69	1.03	820	2200	1849	2993	1423	2906	OsFBL23 - F-box domain and LRR containing protein, expressed	AT2G39940.1	COI1	RNI-like superfamily protein
LOC_Os08g06010.1	C1	1.67	-0.6	2.75	670	2135	767	507	433	2925	transporter, major facilitator family, putative, expressed	AT3G47420.1	ATPS3,PS3	phosphate starvation-induced gene 3
LOC_Os01g08970.1	C1	1.16	0.37	1.01	943	2111	1759	2280	1553	3123	SSRP1-like FACT complex subunit, putative, expressed	AT3G28730.1	ATHMG,HMG,NFD,SSRP1	high mobility group
LOC_Os01g08970.2	C1	1.16	0.38	1	926	2069	1722	2242	1527	3062	SSRP1-like FACT complex subunit, putative, expressed	AT3G28730.1	ATHMG,HMG,NFD,SSRP1	high mobility group
LOC_Os02g18320.1	C1	2.1	0.81	1.54	480	2055	503	878	475	1385	BRASSINOSTEROID INSENSITIVE 1-associated receptor kinase 1 precursor, putative, expressed	AT5G10290.1		leucine-rich repeat transmembrane protein kinase family protein
LOC_Os03g08820.1	C1	1.21	0.62	1.18	879	2031	883	1354	926	2101		AT3G21290.1		dentin sialophosphoprotein-related
LOC_Os03g57840.1	C5	1.79	1.24	1.19	580	2004	334	789	679	1554	peptidase M50, mammalian sterol-regulatory element binding protein, putative, expressed	AT5G35220.1	EGY1	Peptidase M50 family protein
LOC_Os03g57840.2	C5	1.8	1.26	1.21	565	1964	326	780	663	1530	peptidase M50, mammalian sterol-regulatory element binding protein, putative, expressed	AT5G35220.1	EGY1	Peptidase M50 family protein
LOC_Os02g56740.1	C1	1.31	0.67	1.48	787	1950	564	894	463	1288	translation initiation factor eIF-2B subunit epsilon, putative, expressed	AT2G34970.1		Trimeric LpxA-like enzyme
LOC_Os10g31850.1	C1	2.15	0.86	2.34	431	1916	523	951	308	1562	RING finger and CHY zinc finger domain-containing protein 1, putative, expressed	AT5G22920.1		CHY-type/CTCHY-type/RING-type Zinc finger protein
LOC_Os02g56740.2	C1	1.31	0.68	1.47	772	1912	554	887	458	1269	translation initiation factor eIF-2B subunit epsilon, putative, expressed	AT2G34970.1		Trimeric LpxA-like enzyme
LOC_Os11g15060.1	C1	6.45	3.41	6.32	21	1845	89	949	88	7004	SAM dependent carboxyl methyltransferase, putative, expressed	AT4G36470.1		S-adenosyl-L-methionine-dependent methyltransferases superfamily protein
LOC_Os04g49510.1	C1	1.02	0.97	1.05	875	1780	1970	3872	1872	3869	CAMK_CAMK_like.27 - CAMK includes calcium/calmodulin depedent protein kinases, expressed	AT4G35310.1	ATCPK5,CPK5	calmodulin-domain protein kinase 5
LOC_Os03g12064.3	C1	1.69	0.59	1.23	550	1775	761	1146	688	1617
LOC_Os03g12064.6	C1	1.71	0.6	1.23	537	1750	745	1126	672	1580
LOC_Os07g36170.2	C1	2.21	0.58	1.77	377	1749	946	1412	548	1875	chitin-inducible gibberellin-responsive protein, putative, expressed	AT5G48150.1	PAT1	GRAS family transcription factor
LOC_Os10g30790.2	C1	1.93	0.75	1.33	457	1746	3651	6143	3234	8122	inorganic phosphate transporter, putative, expressed	AT2G38940.1	ATPT2,PHT1;4	phosphate transporter 1;4
LOC_Os04g47190.2	C1	1.14	1.34	2.76	779	1716	111	281	329	2221	aminotransferase domain containing protein, putative, expressed	AT5G65780.1	ATBCAT-5	branched-chain amino acid aminotransferase 5 / branched-chain amino acid transaminase 5 (BCAT5)
LOC_Os03g13810.1	C1	1.2	0.41	1.06	748	1715	1105	1466	1604	3336		AT1G20100.1
LOC_Os03g13810.2	C1	1.2	0.41	1.06	744	1706	1102	1462	1599	3327		AT1G20100.1
LOC_Os08g42370.1	C1	1.58	0.61	1.17	565	1690	1597	2437	1048	2353	zinc finger DHHC domain-containing protein, putative, expressed	AT3G26935.1		DHHC-type zinc finger family protein
LOC_Os10g30790.1	C1	2.03	0.75	1.34	409	1668	3578	6027	3132	7952	inorganic phosphate transporter, putative, expressed	AT2G38940.1	ATPT2,PHT1;4	phosphate transporter 1;4
LOC_Os04g47190.1	C1	1.19	1.36	2.75	727	1659	103	264	304	2044	aminotransferase domain containing protein, putative, expressed	AT5G65780.1	ATBCAT-5	branched-chain amino acid aminotransferase 5 / branched-chain amino acid transaminase 5 (BCAT5)
LOC_Os08g32080.1	C5	2.72	0.67	1.98	242	1596	1355	2149	1138	4492	CPuORF27 - conserved peptide uORF-containing transcript, expressed	AT3G01470.1	ATHB-1,ATHB1,HAT5,HB-1,HD-ZIP-1	homeobox 1
LOC_Os08g42370.2	C1	1.61	0.63	1.18	514	1569	1465	2261	963	2177	zinc finger DHHC domain-containing protein, putative, expressed	AT3G26935.1		DHHC-type zinc finger family protein
LOC_Os08g42268.1	C1	1.21	0.57	1.08	668	1541	916	1365	957	2017		AT5G14790.1		ARM repeat superfamily protein
LOC_Os08g42370.3	C1	1.57	0.63	1.16	515	1533	1432	2219	953	2130	zinc finger DHHC domain-containing protein, putative, expressed	AT3G26935.1		DHHC-type zinc finger family protein
LOC_Os04g33080.1	C1	1.12	0.33	1.65	681	1476	1774	2236	1916	6015	protein phosphatase 2C, putative, expressed	AT3G16560.1		Protein phosphatase 2C family protein
LOC_Os04g33080.3	C1	1.12	0.33	1.64	672	1462	1755	2211	1908	5957	protein phosphatase 2C, putative, expressed	AT3G16560.1		Protein phosphatase 2C family protein
LOC_Os04g33080.2	C1	1.11	0.33	1.64	666	1440	1718	2167	1868	5816	protein phosphatase 2C, putative, expressed	AT3G16560.1		Protein phosphatase 2C family protein
[truncated: 43 more rows]

## Sheet: BC(up)
	Cluster	Log2FoldChange			Normalization						Annotation
[truncated: 197 more rows]

[truncated: 7 more sheets: A(Seed,down), B(Stem,down), C(Leaf,down), AB (down), ABC (down), AC (down), BC (down)]
