# Supplementary material for: Analysis of the distribution of assimilation products and the characteristics of transcriptomes in rice by submergence during the ripening stage
Source: BMC Genomics. 2019 Jan 8;20:18. doi: 10.1186/s12864-018-5320-7 (PMC6323827; doi:10.1186/s12864-018-5320-7)
Supplement: Supplementary file 6 — Table S5. The hierarchical clustering analysis data of the differentially expressed genes (DEGs) in seed, stem, and leaf responses to submergence treatment. (XLSX 722 kb) [file 12864_2018_5320_MOESM6_ESM.xlsx]

## Sheet: Cluster
	DEGs info.				Normalization						Annotation
Gene id	cluster	leaf_treatment_vs_leaf_control	seed_treatment_vs_seed_control	stem_treatment_vs_stem_control	seed_control	seed_treatment	stem_control	stem_treatment	leaf_control	leaf_treatment	RICEdesc	TAIR	TAIRsymbol	TAIRdesc
LOC_Os09g30412.1	C1	1.50665	0.0328009	0.00332335	41725	42685	34935	35016	15860	45065	heat shock protein, putative, expressed	AT5G56000.1	AtHsp90.4,Hsp81.4	HEAT SHOCK PROTEIN 81.4
LOC_Os09g30418.1	C1	1.50865	0.0270705	0.00236498	40956	41731	33785	33840	15294	43519	heat shock protein, putative, expressed	AT5G56000.1	AtHsp90.4,Hsp81.4	HEAT SHOCK PROTEIN 81.4
LOC_Os09g26420.1	C1	3.90925	-0.600563	1.6264	7681	5065	9836	30368	2301	34570	AP2 domain containing protein, expressed	AT1G53910.1	RAP2.12	related to AP2 12
LOC_Os09g26420.5	C1	3.92521	-0.585828	1.63009	7532	5018	9674	29944	2246	34119	AP2 domain containing protein, expressed	AT1G53910.1	RAP2.12	related to AP2 12
LOC_Os09g26420.2	C1	3.91835	-0.585695	1.62616	7461	4971	9620	29695	2237	33820	AP2 domain containing protein, expressed	AT1G53910.1	RAP2.12	related to AP2 12
LOC_Os04g56160.1	C1	1.30336	1.27119	0.547947	3968	9578	17208	25158	13457	33211	plasma membrane ATPase, putative, expressed	AT4G30190.1	AHA2,HA2,PMA2	H(+)-ATPase 2
LOC_Os04g56160.3	C1	1.30145	1.26626	0.555906	3919	9427	16739	24607	13122	32342	plasma membrane ATPase, putative, expressed	AT4G30190.1	AHA2,HA2,PMA2	H(+)-ATPase 2
LOC_Os09g26420.4	C1	3.88915	-0.613682	1.6337	7251	4739	9054	28095	2143	31745	AP2 domain containing protein, expressed	AT1G72360.2	HRE1	Integrase-type DNA-binding superfamily protein
LOC_Os03g31750.1	C1	5.97896	3.2693	6.36719	6267	60427	271	22360	416	26234	pyruvate, phosphate dikinase, chloroplast precursor, putative, expressed	AT4G15530.5	PPDK	pyruvate orthophosphate dikinase
LOC_Os03g31750.3	C1	6.15624	3.33842	6.56803	5918	59863	235	22315	367	26187	pyruvate, phosphate dikinase, chloroplast precursor, putative, expressed	AT4G15530.5	PPDK	pyruvate orthophosphate dikinase
LOC_Os03g31750.2	C1	7.30035	3.74522	7.55831	3984	53424	107	20239	147	23159	pyruvate, phosphate dikinase, chloroplast precursor, putative, expressed	AT4G15530.5	PPDK	pyruvate orthophosphate dikinase
LOC_Os04g56160.2	C1	1.27717	1.20776	0.655144	2786	6436	10384	16353	8926	21634	plasma membrane ATPase, putative, expressed	AT5G62670.1	AHA11,HA11	H(+)-ATPase 11
LOC_Os11g04409.2	C1	3.61586	1.96034	3.51871	7376	28704	1081	12388	1672	20496
LOC_Os11g04409.1	C1	3.59087	1.95744	3.50714	6889	26755	1013	11523	1589	19142
LOC_Os12g01140.1	C1	2.63396	0.614078	0.716919	576	881	3925	6451	3073	19074	AGC_PVPK_like_kin82y.2 - ACG kinases include homologs to PKA, PKG and PKC, expressed	AT3G45780.1	JK224,NPH1,PHOT1,RPT1	phototropin 1
LOC_Os11g01140.1	C1	2.63071	0.620355	0.718158	574	883	3916	6442	3074	19041	AGC_PVPK_like_kin82y.18 - ACG kinases include homologs to PKA, PKG and PKC, expressed	AT3G45780.1	JK224,NPH1,PHOT1,RPT1	phototropin 1
LOC_Os12g01140.2	C1	2.63476	0.605665	0.721841	568	865	3876	6393	3043	18897	AGC_PVPK_like_kin82y.2 - ACG kinases include homologs to PKA, PKG and PKC, expressed	AT3G45780.1	JK224,NPH1,PHOT1,RPT1	phototropin 1
LOC_Os11g01140.2	C1	2.63115	0.609202	0.723339	567	866	3864	6379	3043	18850	AGC_PVPK_like_kin82y.18 - ACG kinases include homologs to PKA, PKG and PKC, expressed	AT3G45780.1	JK224,NPH1,PHOT1,RPT1	phototropin 1
LOC_Os12g01140.3	C1	2.63126	0.597289	0.719312	562	851	3838	6319	3012	18664	AGC_PVPK_like_kin82y.2 - ACG kinases include homologs to PKA, PKG and PKC, expressed	AT3G45780.1	JK224,NPH1,PHOT1,RPT1	phototropin 1
LOC_Os11g01140.3	C1	2.64291	0.604043	0.720374	556	846	3792	6247	2956	18461	AGC_PVPK_like_kin82y.18 - ACG kinases include homologs to PKA, PKG and PKC, expressed	AT3G45780.1	JK224,NPH1,PHOT1,RPT1	phototropin 1
LOC_Os08g13440.2	C1	10.0716	-0.216545	5.15872	37	32	76	2709	17	18229	cupin domain containing protein, expressed	AT3G05950.1		RmlC-like cupins superfamily protein
LOC_Os08g13440.1	C1	10.0699	-0.216545	5.15593	37	32	76	2704	17	18207	cupin domain containing protein, expressed	AT3G05950.1		RmlC-like cupins superfamily protein
LOC_Os03g06240.1	C1	1.63556	-0.0491489	-0.0113089	19523	18869	10562	10480	5848	18170	YT521-B-like family domain containing protein, expressed	AT3G13460.1	ECT2	evolutionarily conserved C-terminal region 2
LOC_Os03g06240.2	C1	1.63561	-0.0492388	-0.0111958	19522	18867	10561	10479	5847	18169	YT521-B-like family domain containing protein, expressed	AT3G13460.1	ECT2	evolutionarily conserved C-terminal region 2
LOC_Os10g10130.2	C1	2.11861	-0.549884	1.16328	22	15	340	761	4143	17994	OsWAK112d - OsWAK receptor-like protein kinase, expressed	AT1G21230.1	WAK5	wall associated kinase 5
LOC_Os10g10130.1	C1	2.12108	-0.60569	1.16264	22	15	338	758	4113	17894	OsWAK112d - OsWAK receptor-like protein kinase, expressed	AT1G21230.1	WAK5	wall associated kinase 5
LOC_Os10g10130.5	C1	2.05907	-0.697252	1.14794	26	16	353	782	4280	17836	OsWAK112d - OsWAK receptor-like protein kinase, expressed	AT1G21230.1	WAK5	wall associated kinase 5
LOC_Os11g14544.1	C1	2.04423	1.82692	1.34656	3260	11565	2539	6458	4262	17580		AT4G03500.1		Ankyrin repeat family protein
LOC_Os11g14544.2	C1	2.04306	1.82738	1.34943	3252	11540	2533	6454	4260	17555		AT4G03500.1		Ankyrin repeat family protein
LOC_Os11g14544.4	C1	2.04733	1.82828	1.35102	3244	11518	2515	6416	4224	17460		AT4G03500.1		Ankyrin repeat family protein
LOC_Os10g10130.3	C1	2.10504	-0.33404	1.17648	19	15	322	729	3937	16938	OsWAK112d - OsWAK receptor-like protein kinase, expressed	AT1G16260.1		Wall-associated kinase family protein
LOC_Os11g14544.5	C1	2.04043	1.84525	1.39413	2989	10739	2356	6191	3947	16235		AT4G03500.1		Ankyrin repeat family protein
LOC_Os11g14544.3	C1	2.04434	1.84784	1.40693	2949	10614	2337	6196	3890	16045		AT4G03500.1		Ankyrin repeat family protein
LOC_Os11g14544.6	C1	2.04821	1.84886	1.41632	2875	10356	2244	5990	3764	15569		AT4G03500.1		Ankyrin repeat family protein
LOC_Os11g15040.4	C1	6.36602	5.53977	3.35029	48	2224	199	2028	185	15298	S-adenosyl-L-methionine:benzoic acid/salicylic acid carboxyl methyltransferase, putative, expressed	AT5G04380.1		S-adenosyl-L-methionine-dependent methyltransferases superfamily protein
LOC_Os11g15040.3	C1	6.36519	5.53129	3.35383	48	2211	198	2024	185	15289	S-adenosyl-L-methionine:benzoic acid/salicylic acid carboxyl methyltransferase, putative, expressed	AT5G04380.1		S-adenosyl-L-methionine-dependent methyltransferases superfamily protein
LOC_Os08g10320.1	C1	4.62042	-0.307116	2.10969	253	204	1847	7970	621	15270	SHR5-receptor-like kinase, putative, expressed	AT1G56130.1		Leucine-rich repeat transmembrane protein kinase
LOC_Os08g10320.2	C1	4.62123	-0.307116	2.11167	253	204	1843	7966	620	15266	SHR5-receptor-like kinase, putative, expressed	AT1G56130.1		Leucine-rich repeat transmembrane protein kinase
LOC_Os11g15040.5	C1	6.33817	5.51267	3.33864	51	2332	204	2066	187	15133	S-adenosyl-L-methionine:benzoic acid/salicylic acid carboxyl methyltransferase, putative, expressed	AT5G04380.1		S-adenosyl-L-methionine-dependent methyltransferases superfamily protein
LOC_Os01g17170.1	C1	1.26213	1.13743	1.90447	514	1131	2137	8001	6274	15048	magnesium-protoporphyrin IX monomethyl ester cyclase,chloroplast precursor, putative, expressed	AT3G56940.1	ACSF,CHL27,CRD1	dicarboxylate diiron protein, putative (Crd1)
LOC_Os12g04204.1	C1	3.95897	1.25669	3.05139	5903	14105	1214	10063	962	14964
LOC_Os08g10310.1	C1	5.67285	-0.0511401	2.51355	131	126	831	4747	293	14949	SHR5-receptor-like kinase, putative, expressed	AT1G56130.1		Leucine-rich repeat transmembrane protein kinase
LOC_Os08g10320.3	C1	4.60855	-0.30174	2.12259	251	204	1795	7815	611	14913	SHR5-receptor-like kinase, putative, expressed	AT1G56130.1		Leucine-rich repeat transmembrane protein kinase
LOC_Os07g34589.2	C1	0.771251	0.690708	1.08851	11019	17786	11588	24642	8675	14807	translation initiation factor SUI1, putative, expressed	AT1G54290.1		Translation initiation factor SUI1 family protein
LOC_Os08g13440.3	C1	9.86462	-0.324814	5.12808	34	27	61	2121	16	14792	cupin domain containing protein, expressed	AT5G39160.2		RmlC-like cupins superfamily protein
LOC_Os12g01140.4	C1	2.58077	0.534354	0.742815	461	667	2946	4930	2390	14299	AGC_PVPK_like_kin82y.2 - ACG kinases include homologs to PKA, PKG and PKC, expressed	AT3G45780.1	JK224,NPH1,PHOT1,RPT1	phototropin 1
LOC_Os08g10310.2	C1	5.90393	-0.0861403	2.56287	111	105	760	4491	237	14180	SHR5-receptor-like kinase, putative, expressed	AT1G56130.1		Leucine-rich repeat transmembrane protein kinase
LOC_Os08g10310.3	C1	5.73151	-0.0233049	2.52516	123	121	763	4393	266	14132	SHR5-receptor-like kinase, putative, expressed	AT1G56130.1		Leucine-rich repeat transmembrane protein kinase
LOC_Os12g01140.5	C1	2.58119	0.521914	0.749709	454	651	2897	4872	2360	14122	AGC_PVPK_like_kin82y.2 - ACG kinases include homologs to PKA, PKG and PKC, expressed	AT3G45780.1	JK224,NPH1,PHOT1,RPT1	phototropin 1
LOC_Os11g15040.1	C1	6.33994	5.56069	3.32531	46	2154	185	1855	173	14035	S-adenosyl-L-methionine:benzoic acid/salicylic acid carboxyl methyltransferase, putative, expressed	AT5G04380.1		S-adenosyl-L-methionine-dependent methyltransferases superfamily protein
LOC_Os11g15040.2	C1	6.33904	5.55193	3.32906	46	2141	184	1851	173	14026	S-adenosyl-L-methionine:benzoic acid/salicylic acid carboxyl methyltransferase, putative, expressed	AT5G04380.1		S-adenosyl-L-methionine-dependent methyltransferases superfamily protein
LOC_Os07g34589.4	C1	0.771571	0.699255	1.08757	10359	16820	10872	23104	8085	13803	translation initiation factor SUI1, putative, expressed	AT1G54290.1		Translation initiation factor SUI1 family protein
LOC_Os01g17170.2	C1	1.26104	1.10654	1.90211	472	1017	1946	7273	5734	13743	magnesium-protoporphyrin IX monomethyl ester cyclase,chloroplast precursor, putative, expressed	AT3G56940.1	ACSF,CHL27,CRD1	dicarboxylate diiron protein, putative (Crd1)
LOC_Os12g04204.5	C1	4.07623	1.39331	3.01048	4915	12910	1095	8827	805	13579
LOC_Os03g12670.1	C1	0.820198	1.07693	0.299972	6759	14258	8826	10866	7653	13513
LOC_Os03g12670.3	C1	0.81983	1.06535	0.300051	6561	13729	8536	10509	7357	12987
LOC_Os12g04204.2	C1	4.10563	1.48601	2.97693	4467	12512	1038	8173	743	12790
LOC_Os07g34589.6	C1	0.767886	0.697843	1.08086	9483	15382	9900	20942	7295	12421	translation initiation factor SUI1, putative, expressed	AT1G54290.1		Translation initiation factor SUI1 family protein
LOC_Os01g65080.2	C1	0.776162	1.14988	-0.0664497	1516	3364	8036	7674	7177	12291	ZOS1-18 - C2H2 zinc finger protein, expressed	AT1G34370.1	STOP1	C2H2 and C2HC zinc fingers superfamily protein
LOC_Os01g48930.1	C1	2.87297	1.33859	0.596804	1262	3192	3124	4725	1661	12171	splicing factor-related, putative, expressed	AT4G01000.1		Ubiquitin-like superfamily protein
LOC_Os01g65080.3	C1	0.791015	1.13618	-0.054923	1463	3216	7851	7557	6979	12076	ZOS1-18 - C2H2 zinc finger protein, expressed	AT1G34370.1	STOP1	C2H2 and C2HC zinc fingers superfamily protein
LOC_Os01g65080.4	C1	0.791188	1.13465	-0.0543956	1463	3212	7846	7556	6975	12069	ZOS1-18 - C2H2 zinc finger protein, expressed	AT1G34370.1	STOP1	C2H2 and C2HC zinc fingers superfamily protein
LOC_Os01g65080.1	C1	0.801903	1.14113	-0.0516348	1443	3183	7839	7564	6904	12037	ZOS1-18 - C2H2 zinc finger protein, expressed	AT1G34370.1	STOP1	C2H2 and C2HC zinc fingers superfamily protein
LOC_Os07g34589.3	C1	0.786191	0.6854	1.10143	8793	14141	9312	19980	6917	11929	translation initiation factor SUI1, putative, expressed	AT1G54290.1		Translation initiation factor SUI1 family protein
LOC_Os05g48200.1	C1	5.23997	2.24048	1.7001	254	1202	218	707	307	11615	glutamate synthase, chloroplast precursor, putative, expressed	AT5G53460.1	GLT1	NADH-dependent glutamate synthase 1
LOC_Os10g10130.4	C1	1.96367	-0.508998	1.17524	17	12	242	546	2963	11557	OsWAK112d - OsWAK receptor-like protein kinase, expressed	AT1G16260.1		Wall-associated kinase family protein
LOC_Os03g20790.1	C1	0.872853	1.1165	0.573047	864	1872	3765	5601	6307	11550	ethylene-insensitive 3, putative, expressed	AT3G20770.1	AtEIN3,EIN3	Ethylene insensitive 3 family protein
LOC_Os03g20780.1	C1	0.86963	1.11925	0.573898	860	1869	3756	5591	6304	11518	ethylene-insensitive 3, putative, expressed	AT3G20770.1	AtEIN3,EIN3	Ethylene insensitive 3 family protein
LOC_Os12g42850.1	C1	2.14639	1.9651	1.06428	1720	6717	4042	8453	2530	11200	amino acid permease, putative, expressed	AT1G58030.1	CAT2	cationic amino acid transporter 2
LOC_Os08g10250.1	C1	2.72658	3.70982	2.13944	18	235	697	3070	1679	11116	SHR5-receptor-like kinase, putative, expressed	AT1G56145.2		Leucine-rich repeat transmembrane protein kinase
LOC_Os12g42850.2	C1	2.14685	1.96696	1.05921	1687	6594	3968	8269	2472	10947	amino acid permease, putative, expressed	AT1G58030.1	CAT2	cationic amino acid transporter 2
LOC_Os12g42850.3	C1	2.14567	1.96177	1.06225	1689	6581	3956	8261	2470	10929	amino acid permease, putative, expressed	AT1G58030.1	CAT2	cationic amino acid transporter 2
LOC_Os05g17604.3	C1	5.40289	3.59199	2.20591	73	878	558	2574	255	10795	SHR5-receptor-like kinase, putative, expressed	AT1G56130.1		Leucine-rich repeat transmembrane protein kinase
LOC_Os06g41010.1	C1	1.71804	0.452069	0.509693	7181	9824	8110	11546	3279	10789	zinc finger A20 and AN1 domain-containing stress-associated protein, putative, expressed	AT1G51200.1		A20/AN1-like zinc finger family protein
LOC_Os07g48020.1	C1	3.58575	2.17301	4.06553	286	1291	230	3853	891	10698	peroxidase precursor, putative, expressed	AT5G05340.1		Peroxidase superfamily protein
LOC_Os10g22630.2	C1	1.46097	1.32036	0.89005	1564	3906	1862	3450	3874	10665
LOC_Os01g74410.2	C1	3.1693	2.50052	1.86706	32	181	1396	5093	1157	10409	MYB family transcription factor, putative, expressed	AT5G59780.3	ATMYB59,ATMYB59-1,ATMYB59-2,ATMYB59-3,MYB59	myb domain protein 59
LOC_Os05g17604.1	C1	5.44623	3.55554	2.21239	72	843	530	2455	238	10385	SHR5-receptor-like kinase, putative, expressed	AT1G56130.1		Leucine-rich repeat transmembrane protein kinase
LOC_Os10g13700.2	C1	6.45021	7.27977	5.83679	221	34272	148	8463	118	10343	phosphoenolpyruvate carboxykinase, putative, expressed	AT4G37870.1	PCK1,PEPCK	phosphoenolpyruvate carboxykinase 1
LOC_Os10g42710.2	C1	0.985085	1.00639	0.0629303	3260	6550	5495	5740	5144	10182	RCD1, putative, expressed	AT2G35510.1	SRO1	similar to RCD one 1
LOC_Os10g42710.7	C1	0.984555	1.02063	0.0646773	3251	6596	5452	5702	5120	10131	RCD1, putative, expressed	AT1G32230.1	ATP8,CEO,CEO1,RCD1	WWE protein-protein interaction domain protein family
LOC_Os10g42710.5	C1	0.985475	1.01829	0.063421	3160	6401	5401	5644	5057	10013	RCD1, putative, expressed	AT1G32230.1	ATP8,CEO,CEO1,RCD1	WWE protein-protein interaction domain protein family
LOC_Os03g44620.2	C1	1.6647	1.43003	0.0437221	4415	11898	10988	11326	3140	9955	chaperone protein dnaJ, putative, expressed	AT5G22060.1	ATJ2,J2	DNAJ homologue 2
LOC_Os03g63950.1	C1	2.34729	0.297026	1.37694	203	250	454	1179	1950	9921	plastid-specific 30S ribosomal protein 1, chloroplast precursor, putative, expressed	AT5G24490.1		30S ribosomal protein, putative
LOC_Os10g42710.3	C1	0.980847	1.0209	0.0586413	3127	6345	5361	5584	5018	9903	RCD1, putative, expressed	AT1G32230.3	ATP8,CEO,CEO1,RCD1	WWE protein-protein interaction domain protein family
LOC_Os10g42710.6	C1	0.98555	1.01732	0.0625913	3093	6260	5253	5486	4899	9700	RCD1, putative, expressed	AT1G32230.1	ATP8,CEO,CEO1,RCD1	WWE protein-protein interaction domain protein family
LOC_Os10g42710.4	C1	0.963839	1.02658	0.058928	3022	6156	5249	5468	4938	9632	RCD1, putative, expressed	AT2G35510.1	SRO1	similar to RCD one 1
LOC_Os06g41010.4	C1	1.71171	0.453373	0.514764	6447	8827	7255	10366	2935	9613	zinc finger A20 and AN1 domain-containing stress-associated protein, putative, expressed	AT1G51200.1		A20/AN1-like zinc finger family protein
LOC_Os01g48930.2	C1	2.84719	1.31384	0.585753	1029	2559	2490	3737	1327	9546	splicing factor-related, putative, expressed	AT4G01000.1		Ubiquitin-like superfamily protein
LOC_Os08g42700.1	C1	6.97565	-0.584626	1.53786	145	96	29	83	76	9536	resistance protein, putative, expressed	AT3G07040.1	RPM1,RPS3	NB-ARC domain-containing disease resistance protein
LOC_Os03g63950.2	C1	2.33547	0.280814	1.39796	196	238	434	1144	1883	9505	plastid-specific 30S ribosomal protein 1, chloroplast precursor, putative, expressed	AT5G24490.1		30S ribosomal protein, putative
LOC_Os12g04204.4	C1	3.99613	1.37145	2.90557	3666	9485	803	6014	596	9504
LOC_Os10g42710.1	C1	0.938155	1.03612	0.0539225	2927	6002	5190	5388	4916	9419	RCD1, putative, expressed	AT1G32230.1	ATP8,CEO,CEO1,RCD1	WWE protein-protein interaction domain protein family
LOC_Os10g22630.1	C1	1.35506	1.32363	0.908218	1457	3648	1685	3162	3665	9376
LOC_Os06g41010.3	C1	1.71331	0.452181	0.520089	6272	8581	7042	10098	2852	9351	zinc finger A20 and AN1 domain-containing stress-associated protein, putative, expressed	AT1G51200.1		A20/AN1-like zinc finger family protein
LOC_Os03g63770.2	C1	1.4832	0.917176	0.739129	5807	10967	2688	4486	3343	9345	RCD1, putative, expressed	AT1G32230.1	ATP8,CEO,CEO1,RCD1	WWE protein-protein interaction domain protein family
LOC_Os03g63770.5	C1	1.47295	0.91089	0.733018	5771	10851	2684	4462	3331	9248	RCD1, putative, expressed	AT1G32230.1	ATP8,CEO,CEO1,RCD1	WWE protein-protein interaction domain protein family
LOC_Os03g63770.3	C1	1.46722	0.906162	0.726774	5728	10735	2674	4425	3312	9158	RCD1, putative, expressed	AT1G32230.1	ATP8,CEO,CEO1,RCD1	WWE protein-protein interaction domain protein family
LOC_Os03g63770.4	C1	1.46435	0.906674	0.724147	5708	10701	2670	4411	3311	9137	RCD1, putative, expressed	AT1G32230.1	ATP8,CEO,CEO1,RCD1	WWE protein-protein interaction domain protein family
LOC_Os04g58280.2	C1	2.9637	1.0148	1.21174	3437	6945	1414	3276	1144	8928	stem-specific protein TSJT1, putative, expressed	AT4G27450.1		Aluminium induced protein with YGL and LRDR motifs
LOC_Os08g25720.1	C1	4.39941	1.4651	1.65297	5827	16086	1581	4971	421	8876	pyrophosphate--fructose 6-phosphate 1-phosphotransferase subunit alpha, putative, expressed	AT1G76550.1		Phosphofructokinase family protein
LOC_Os10g08550.1	C1	1.83479	1.50302	1.77378	12640	35826	5255	17970	2464	8788	enolase, putative, expressed	AT2G36530.1	ENO2,LOS2	Enolase
LOC_Os10g08550.3	C1	1.83624	1.50324	1.77347	12624	35787	5250	17950	2459	8782	enolase, putative, expressed	AT2G36530.1	ENO2,LOS2	Enolase
LOC_Os10g08550.5	C1	1.83569	1.50336	1.77485	12621	35781	5245	17949	2460	8780	enolase, putative, expressed	AT2G36530.1	ENO2,LOS2	Enolase
LOC_Os04g58280.1	C1	2.95031	1.01867	1.17292	3321	6729	1402	3161	1104	8529	stem-specific protein TSJT1, putative, expressed	AT3G15450.2		Aluminium induced protein with YGL and LRDR motifs
LOC_Os02g47470.1	C1	6.29112	4.32916	2.66281	56	1136	278	1760	109	8508	cytochrome P450, putative, expressed	AT4G19230.1	CYP707A1	cytochrome P450, family 707, subfamily A, polypeptide 1
LOC_Os05g17604.5	C1	5.45356	3.51844	2.25415	62	709	429	2045	193	8446	SHR5-receptor-like kinase, putative, expressed	AT1G56130.1		Leucine-rich repeat transmembrane protein kinase
LOC_Os02g47470.2	C1	6.29028	4.36892	2.61644	54	1124	282	1731	108	8420	cytochrome P450, putative, expressed	AT4G19230.1	CYP707A1	cytochrome P450, family 707, subfamily A, polypeptide 1
LOC_Os05g17604.4	C1	5.33706	3.41958	2.2082	66	703	441	2038	207	8386	SHR5-receptor-like kinase, putative, expressed	AT1G56145.2		Leucine-rich repeat transmembrane protein kinase
LOC_Os03g03610.1	C1	1.82751	0.766039	0.589784	598	1016	2842	4277	2348	8334	1,3-beta-glucan synthase component domain containing protein, expressed	AT1G05570.1	ATGSL06,ATGSL6,CALS1,GSL06,GSL6	callose synthase 1
LOC_Os05g17604.6	C1	5.64234	3.61523	2.28573	56	686	406	1981	166	8277	SHR5-receptor-like kinase, putative, expressed	AT1G56130.1		Leucine-rich repeat transmembrane protein kinase
LOC_Os03g03610.2	C1	1.81559	0.781904	0.588846	589	1013	2823	4246	2342	8243	1,3-beta-glucan synthase component domain containing protein, expressed	AT1G05570.1	ATGSL06,ATGSL6,CALS1,GSL06,GSL6	callose synthase 1
LOC_Os03g03610.3	C1	1.81058	0.788807	0.594123	582	1006	2803	4231	2334	8188	1,3-beta-glucan synthase component domain containing protein, expressed	AT1G05570.1	ATGSL06,ATGSL6,CALS1,GSL06,GSL6	callose synthase 1
LOC_Os10g30790.2	C1	1.32872	1.93336	0.750793	457	1746	3651	6143	3234	8122	inorganic phosphate transporter, putative, expressed	AT2G38940.1	ATPT2,PHT1;4	phosphate transporter 1;4
LOC_Os02g38920.1	C1	2.532	1.75364	2.49139	14339	48354	2185	12285	1393	8054	glyceraldehyde-3-phosphate dehydrogenase, putative, expressed	AT3G04120.1	GAPC,GAPC-1,GAPC1	glyceraldehyde-3-phosphate dehydrogenase C subunit 1
LOC_Os01g14950.1	C1	1.93296	0.753393	0.363877	2979	5021	3797	4886	2103	8029	importin subunit alpha, putative, expressed	AT3G06720.1	AIMP ALPHA,AT-IMP,ATKAP ALPHA,IMPA-1,IMPA1	importin alpha isoform 1
LOC_Os10g30790.1	C1	1.34414	2.02636	0.752411	409	1668	3578	6027	3132	7952	inorganic phosphate transporter, putative, expressed	AT2G38940.1	ATPT2,PHT1;4	phosphate transporter 1;4
LOC_Os09g17329.1	C1	4.45739	2.78349	3.05513	29	198	92	764	362	7950		AT4G03500.1		Ankyrin repeat family protein
LOC_Os05g17604.2	C1	5.15531	3.27302	2.18324	71	682	433	1966	222	7922	SHR5-receptor-like kinase, putative, expressed	AT1G56130.1		Leucine-rich repeat transmembrane protein kinase
LOC_Os03g63770.1	C1	1.42055	0.827683	0.689608	5060	8980	2380	3838	2957	7915	RCD1, putative, expressed	AT1G32230.1	ATP8,CEO,CEO1,RCD1	WWE protein-protein interaction domain protein family
LOC_Os03g63770.6	C1	1.42223	0.829802	0.695038	5038	8955	2356	3813	2940	7879	RCD1, putative, expressed	AT1G32230.1	ATP8,CEO,CEO1,RCD1	WWE protein-protein interaction domain protein family
LOC_Os01g70270.1	C1	0.709522	1.24522	0.469359	2842	6737	4717	6531	4788	7830	auxin response factor, putative, expressed	AT5G62000.1	ARF1-BP,ARF2,HSS,ORE14	auxin response factor 2
LOC_Os01g74410.1	C1	3.13709	2.60987	1.89401	21	129	1008	3747	877	7717	MYB family transcription factor, putative, expressed	AT3G46130.1	ATMYB48,ATMYB48-1,ATMYB48-2,ATMYB48-3,MYB48	myb domain protein 48
LOC_Os01g70270.3	C1	0.715335	1.24796	0.466242	2796	6640	4648	6421	4695	7709	auxin response factor, putative, expressed	AT5G62000.1	ARF1-BP,ARF2,HSS,ORE14	auxin response factor 2
LOC_Os11g14544.7	C1	2.00093	1.75719	1.09793	1585	5359	1199	2566	1922	7694		AT1G07710.1		Ankyrin repeat family protein
LOC_Os01g70270.2	C1	0.715235	1.2484	0.46461	2793	6634	4636	6398	4685	7692	auxin response factor, putative, expressed	AT5G62000.1	ARF1-BP,ARF2,HSS,ORE14	auxin response factor 2
LOC_Os02g04710.1	C1	2.51357	0.130739	0.988558	1411	1545	1328	2636	1332	7605	cycloartenol synthase, putative, expressed	AT2G07050.1	CAS1	cycloartenol synthase 1
LOC_Os02g04710.2	C1	2.5081	0.132233	1.00056	1386	1519	1303	2607	1314	7477	cycloartenol synthase, putative, expressed	AT2G07050.1	CAS1	cycloartenol synthase 1
LOC_Os01g70270.4	C1	0.704643	1.23345	0.464964	2704	6358	4496	6205	4555	7424	auxin response factor, putative, expressed	AT5G62000.1	ARF1-BP,ARF2,HSS,ORE14	auxin response factor 2
LOC_Os03g58070.1	C1	1.53359	1.08224	1.12349	1878	3976	2073	4516	2550	7382	frigida, putative, expressed	AT3G22440.1		FRIGIDA-like protein
LOC_Os10g40934.3	C1	2.75727	0.407277	1.51479	232	308	637	1821	1087	7348	flavonol synthase/flavanone 3-hydroxylase, putative, expressed	AT1G17020.1	ATSRG1,SRG1	senescence-related gene 1
LOC_Os09g36420.1	C1	1.57561	0.0516606	-0.0205563	6531	6769	5694	5614	2455	7317	hsp90 protein, expressed	AT5G56000.1	AtHsp90.4,Hsp81.4	HEAT SHOCK PROTEIN 81.4
LOC_Os10g40934.2	C1	2.72675	0.384302	1.51196	236	308	643	1834	1101	7289	flavonol synthase/flavanone 3-hydroxylase, putative, expressed	AT1G17020.1	ATSRG1,SRG1	senescence-related gene 1
LOC_Os10g40934.11	C1	2.73133	0.35545	1.51062	240	307	641	1826	1096	7277	flavonol synthase/flavanone 3-hydroxylase, putative, expressed	AT1G17020.1	ATSRG1,SRG1	senescence-related gene 1
LOC_Os04g57220.1	C1	1.0229	0.868843	0.490177	4858	8872	4150	5829	3560	7233	ubiquitin-conjugating enzyme, putative, expressed	AT1G64230.1	UBC28	ubiquitin-conjugating enzyme 28
LOC_Os04g57220.2	C1	1.02201	0.869134	0.490882	4853	8865	4145	5825	3559	7227	ubiquitin-conjugating enzyme, putative, expressed	AT1G64230.1	UBC28	ubiquitin-conjugating enzyme 28
LOC_Os02g55890.1	C1	7.45127	2.47976	4.63387	3277	18278	198	4906	41	7138	inorganic H+ pyrophosphatase, putative, expressed	AT1G15690.1	ATAVP3,AtVHP1;1,AVP-3,AVP1	Inorganic H pyrophosphatase family protein
LOC_Os10g40934.1	C1	2.76604	0.426538	1.55455	222	299	592	1740	1046	7119	flavonol synthase/flavanone 3-hydroxylase, putative, expressed	AT1G17020.1	ATSRG1,SRG1	senescence-related gene 1
LOC_Os04g57220.3	C1	1.01661	0.875505	0.499064	4745	8706	4049	5723	3487	7054	ubiquitin-conjugating enzyme, putative, expressed	AT1G64230.1	UBC28	ubiquitin-conjugating enzyme 28
LOC_Os11g15060.1	C1	6.32252	6.44656	3.40736	21	1845	89	949	88	7004	SAM dependent carboxyl methyltransferase, putative, expressed	AT4G36470.1		S-adenosyl-L-methionine-dependent methyltransferases superfamily protein
LOC_Os09g17329.2	C1	4.42792	2.90094	3.05917	23	174	79	661	323	6956		AT4G03500.1		Ankyrin repeat family protein
LOC_Os06g49640.4	C1	2.02718	0.00225109	1.40936	128	128	543	1443	1697	6916	uncharacterized UPF0114 domain containing protein, expressed	AT4G19390.1		Uncharacterised protein family (UPF0114)
LOC_Os06g49640.1	C1	1.91843	-0.0614382	1.416	135	130	571	1523	1817	6867	uncharacterized UPF0114 domain containing protein, expressed	AT4G19390.1		Uncharacterised protein family (UPF0114)
LOC_Os08g39840.1	C1	2.10134	3.3234	1.97451	16	158	998	3922	1598	6858	lipoxygenase, chloroplast precursor, putative, expressed	AT3G45140.1	ATLOX2,LOX2	lipoxygenase 2
LOC_Os10g40934.10	C1	2.78784	0.428854	1.49916	206	277	586	1656	983	6792	flavonol synthase/flavanone 3-hydroxylase, putative, expressed	AT1G17020.1	ATSRG1,SRG1	senescence-related gene 1
LOC_Os04g57220.4	C1	1.00804	0.858074	0.487588	4553	8253	3876	5434	3360	6758	ubiquitin-conjugating enzyme, putative, expressed	AT5G53300.1	UBC10	ubiquitin-conjugating enzyme 10
LOC_Os06g49640.6	C1	2.03823	0.0591683	1.40233	123	128	529	1398	1638	6728	uncharacterized UPF0114 domain containing protein, expressed	AT4G19390.1		Uncharacterised protein family (UPF0114)
LOC_Os07g47350.2	C1	1.98897	2.11677	0.990348	643	2789	1712	3401	1667	6618	potassium transporter, putative, expressed	AT3G02050.1	ATKT4,ATKUP3,KUP3	K+ uptake transporter 3
LOC_Os01g12080.1	C1	1.66051	0.0169396	0.348979	619	626	2408	3067	2087	6597	plant-specific domain TIGR01589 family protein, putative, expressed	AT3G61700.1		Plant protein 1589 of unknown function
LOC_Os07g47350.1	C1	1.98367	2.12443	0.987496	632	2756	1701	3373	1658	6556	potassium transporter, putative, expressed	AT3G02050.1	ATKT4,ATKUP3,KUP3	K+ uptake transporter 3
LOC_Os05g48800.1	C1	1.67047	1.52333	1.3495	1332	3829	2106	5367	2056	6545	drought induced 19 protein, putative, expressed	AT3G05700.1		Drought-responsive family protein
LOC_Os02g47470.3	C1	6.18698	4.2794	2.68158	46	897	207	1326	89	6484	cytochrome P450, putative, expressed	AT4G19230.1	CYP707A1	cytochrome P450, family 707, subfamily A, polypeptide 1
LOC_Os03g05620.1	C1	1.7445	1.44881	0.981569	249	680	2446	4829	1930	6466	inorganic phosphate transporter, putative, expressed	AT3G54700.1	PHT1;7	phosphate transporter 1;7
LOC_Os06g49640.5	C1	2.05853	0.0637733	1.36022	112	117	503	1291	1548	6449	uncharacterized UPF0114 domain containing protein, expressed	AT4G19390.1		Uncharacterised protein family (UPF0114)
LOC_Os01g12080.3	C1	1.66683	0.0123192	0.350462	606	612	2352	2999	2025	6431	plant-specific domain TIGR01589 family protein, putative, expressed	AT3G61700.2		Plant protein 1589 of unknown function
LOC_Os05g17810.1	C1	5.62086	3.85683	2.29669	38	550	298	1465	131	6426	SHR5-receptor-like kinase, putative, expressed	AT1G56130.1		Leucine-rich repeat transmembrane protein kinase
LOC_Os06g49640.3	C1	1.93883	-0.00941169	1.3738	119	118	530	1375	1672	6411	uncharacterized UPF0114 domain containing protein, expressed	AT4G19390.1		Uncharacterised protein family (UPF0114)
LOC_Os06g43210.1	C1	1.25109	1.70391	0.633135	2640	8600	3624	5621	2683	6387	zinc finger, C3HC4 type domain containing protein, expressed	AT4G34100.2		RING/U-box superfamily protein
LOC_Os12g04204.3	C1	4.02154	1.31019	2.80901	2875	7128	598	4190	391	6343
LOC_Os03g08460.1	C1	5.07526	2.64809	3.04928	657	4116	573	4746	186	6286	AP2 domain containing protein, expressed	AT1G72360.2	HRE1	Integrase-type DNA-binding superfamily protein
LOC_Os04g30240.1	C1	1.60832	1.11281	-0.0663611	209	453	3785	3615	2041	6224	OsWAK60 - OsWAK receptor-like protein kinase, expressed	AT1G21270.1	WAK2	wall-associated kinase 2
LOC_Os01g55540.1	C1	2.51795	1.2123	2.02558	11618	26919	1844	7508	1084	6209	aminotransferase, classes I and II, domain containing protein, expressed	AT5G11520.1	ASP3,YLS4	aspartate aminotransferase 3
LOC_Os02g32610.2	C1	3.97971	0.280695	2.2578	190	230	383	1831	393	6202	protein kinase domain containing protein, expressed	AT5G03730.1	AtCTR1,CTR1,SIS1	Protein kinase superfamily protein
LOC_Os01g67860.1	C1	1.51231	1.65333	1.4818	18950	59610	4345	12135	2173	6199	fructose-bisphospate aldolase isozyme, putative, expressed	AT2G36460.1		Aldolase superfamily protein
LOC_Os01g55540.2	C1	2.51621	1.21236	2.02787	11571	26813	1838	7494	1082	6189	aminotransferase, classes I and II, domain containing protein, expressed	AT5G11520.1	ASP3,YLS4	aspartate aminotransferase 3
LOC_Os04g41229.1	C1	8.39042	3.9209	6.77213	9	140	11	1217	18	6044	helix-loop-helix DNA-binding domain containing protein, expressed	AT1G05805.1		basic helix-loop-helix (bHLH) DNA-binding superfamily protein
LOC_Os05g48800.2	C1	1.67164	1.52411	1.33724	1238	3561	1956	4942	1889	6017	drought induced 19 protein, putative, expressed	AT3G05700.1		Drought-responsive family protein
LOC_Os10g42610.1	C1	6.72968	0.114234	1.73651	928	1004	421	1403	57	6017		AT4G17940.1		Tetratricopeptide repeat (TPR)-like superfamily protein
LOC_Os04g33080.1	C1	1.65061	1.11587	0.33407	681	1476	1774	2236	1916	6015	protein phosphatase 2C, putative, expressed	AT3G16560.1		Protein phosphatase 2C family protein
LOC_Os04g33080.3	C1	1.64232	1.12104	0.333095	672	1462	1755	2211	1908	5957	protein phosphatase 2C, putative, expressed	AT3G16560.1		Protein phosphatase 2C family protein
LOC_Os02g32610.4	C1	3.9644	0.316105	2.23291	178	222	366	1720	381	5946	protein kinase domain containing protein, expressed	AT5G03730.1	AtCTR1,CTR1,SIS1	Protein kinase superfamily protein
LOC_Os02g32610.3	C1	3.9717	0.334395	2.2756	176	221	352	1705	375	5885	protein kinase domain containing protein, expressed	AT5G03730.1	AtCTR1,CTR1,SIS1	Protein kinase superfamily protein
LOC_Os01g60850.1	C1	8.22488	5.31143	2.8135	19	755	190	1335	20	5867		AT2G45260.1		Plant protein of unknown function (DUF641)
LOC_Os04g58710.1	C1	2.16545	0.785137	-0.212828	1892	3260	3346	2887	1299	5827	AMP-binding domain containing protein, expressed	AT3G48990.1		AMP-dependent synthetase and ligase family protein
LOC_Os04g33080.2	C1	1.63813	1.11348	0.334761	666	1440	1718	2167	1868	5816	protein phosphatase 2C, putative, expressed	AT3G16560.1		Protein phosphatase 2C family protein
LOC_Os10g42610.2	C1	6.69535	0.10252	1.75312	894	960	399	1346	56	5764		AT4G17940.1		Tetratricopeptide repeat (TPR)-like superfamily protein
LOC_Os09g23550.1	C1	2.29119	0.904267	0.457576	65	121	1171	1608	1176	5757	dehydrogenase, putative, expressed	AT4G39330.1	ATCAD9,CAD9	cinnamyl alcohol dehydrogenase 9
LOC_Os01g13800.1	C1	2.56322	1.16193	1.5732	200	448	367	1094	972	5746	receptor-like protein kinase 5 precursor, putative, expressed	AT1G28440.1	HSL1	HAESA-like 1
LOC_Os05g48800.3	C1	1.6724	1.49877	1.36913	1168	3302	1814	4686	1794	5718	drought induced 19 protein, putative, expressed	AT3G05700.1		Drought-responsive family protein
LOC_Os07g48030.1	C1	3.43014	0.62106	4.02139	639	983	125	2029	526	5671	peroxidase precursor, putative, expressed	AT5G05340.1		Peroxidase superfamily protein
LOC_Os09g23540.1	C1	2.45719	1.02861	0.598042	57	115	1119	1694	1027	5641	dehydrogenase, putative, expressed	AT4G37980.1	ATCAD7,CAD7,ELI3,ELI3-1	elicitor-activated gene 3-1
LOC_Os02g32520.1	C1	1.25917	1.30643	1.58567	334	827	1090	3270	2352	5630	ERD1 protein, chloroplast precursor, putative, expressed	AT5G51070.1	CLPD,ERD1,SAG15	Clp ATPase
LOC_Os11g02610.1	C1	2.15498	0.892308	1.57744	189	351	742	2213	1250	5568	BTBN20 - Bric-a-Brac, Tramtrack, Broad Complex BTB domain with non-phototropic hypocotyl 3 NPH3 and coiled-coil domains, expressed	AT2G30520.1	RPT2	Phototropic-responsive NPH3 family protein
LOC_Os01g04020.1	C1	1.13631	0.851275	0.717678	3051	5505	3648	5999	2501	5497	AP2 domain containing protein, expressed	AT1G68550.1		Integrase-type DNA-binding superfamily protein
LOC_Os12g02530.2	C1	2.10195	0.894182	1.5793	180	334	741	2213	1268	5442	BTBN22 - Bric-a-Brac, Tramtrack, Broad Complex BTB domain with non-phototropic hypocotyl 3 NPH3 and coiled-coil domains, expressed	AT2G30520.1	RPT2	Phototropic-responsive NPH3 family protein
LOC_Os09g23550.2	C1	2.27532	0.926499	0.44985	62	119	1109	1515	1118	5414	dehydrogenase, putative, expressed	AT4G37980.1	ATCAD7,CAD7,ELI3,ELI3-1	elicitor-activated gene 3-1
LOC_Os06g49640.2	C1	1.88759	-0.139605	1.30847	108	98	469	1162	1461	5405	uncharacterized UPF0114 domain containing protein, expressed	AT4G19390.1		Uncharacterised protein family (UPF0114)
LOC_Os11g02610.2	C1	2.14216	0.891689	1.57968	189	350	728	2175	1224	5404	BTBN20 - Bric-a-Brac, Tramtrack, Broad Complex BTB domain with non-phototropic hypocotyl 3 NPH3 and coiled-coil domains, expressed	AT2G30520.1	RPT2	Phototropic-responsive NPH3 family protein
LOC_Os12g02530.1	C1	2.11044	0.880388	1.57953	176	323	728	2176	1242	5364	BTBN22 - Bric-a-Brac, Tramtrack, Broad Complex BTB domain with non-phototropic hypocotyl 3 NPH3 and coiled-coil domains, expressed	AT2G30520.1	RPT2	Phototropic-responsive NPH3 family protein
LOC_Os01g04020.2	C1	1.12942	0.852184	0.71467	2923	5277	3522	5779	2427	5309	AP2 domain containing protein, expressed	AT1G68550.1		Integrase-type DNA-binding superfamily protein
LOC_Os11g02610.3	C1	2.12151	0.913897	1.57672	181	341	719	2146	1215	5288	BTBN20 - Bric-a-Brac, Tramtrack, Broad Complex BTB domain with non-phototropic hypocotyl 3 NPH3 and coiled-coil domains, expressed	AT2G30520.1	RPT2	Phototropic-responsive NPH3 family protein
LOC_Os06g24070.1	C1	2.61561	1.5833	1.49642	59	176	461	1301	854	5231	myb-like DNA-binding domain containing protein, expressed	AT2G20570.1	ATGLK1,GLK1,GPRI1	GBF\'s pro-rich region-interacting factor 1
LOC_Os01g73200.1	C1	5.93692	2.95909	5.44223	23	178	53	2318	84	5161	peroxidase precursor, putative, expressed	AT1G71695.1		Peroxidase superfamily protein
LOC_Os03g55540.1	C1	2.52856	1.84048	-0.0948641	56	201	1881	1761	877	5063	ZOS3-18 - C2H2 zinc finger protein, expressed	AT1G27730.1	STZ,ZAT10	salt tolerance zinc finger
LOC_Os06g36270.1	C1	1.62027	2.26225	1.21686	490	2352	1468	3411	1645	5056	receptor-like protein kinase 5 precursor, putative, expressed	AT5G25930.1		Protein kinase family protein with leucine-rich repeat domain
LOC_Os06g36270.2	C1	1.62361	2.28005	1.21386	483	2344	1447	3356	1619	4989	receptor-like protein kinase 5 precursor, putative, expressed	AT5G25930.1		Protein kinase family protein with leucine-rich repeat domain
LOC_Os07g48100.1	C1	1.5564	1.43655	0.369713	1869	5059	3827	4944	1677	4933	CAMK_KIN1/SNF1/Nim1_like.31 - CAMK includes calcium/calmodulin depedent protein kinases, expressed	AT5G58380.1	CIPK10,PKS2,SIP1,SNRK3.8	SOS3-interacting protein 1
LOC_Os10g40934.12	C1	2.77187	0.362933	1.52629	148	191	413	1191	712	4864	flavonol synthase/flavanone 3-hydroxylase, putative, expressed	AT1G17020.1	ATSRG1,SRG1	senescence-related gene 1
LOC_Os01g15270.1	C1	2.56366	3.3695	2.50378	568	5874	659	3738	817	4832
LOC_Os06g36270.5	C1	1.62527	2.29055	1.19242	467	2284	1416	3236	1564	4826	receptor-like protein kinase 5 precursor, putative, expressed	AT5G25930.1		Protein kinase family protein with leucine-rich repeat domain
LOC_Os04g41229.2	C1	3.99541	0.991633	2.91483	149	297	160	1207	301	4794	helix-loop-helix DNA-binding domain containing protein, expressed	AT2G42280.1		basic helix-loop-helix (bHLH) DNA-binding superfamily protein
LOC_Os02g39720.3	C1	2.42608	0.67341	0.811292	811	1294	1413	2480	890	4781	splicing factor, arginine/serine-rich 7, putative, expressed	AT4G31580.1	RSZP22,SRZ-22,SRZ22	serine/arginine-rich 22
LOC_Os02g39720.2	C1	2.42697	0.669207	0.811609	814	1294	1415	2484	888	4778	splicing factor, arginine/serine-rich 7, putative, expressed	AT4G31580.1	RSZP22,SRZ-22,SRZ22	serine/arginine-rich 22
LOC_Os06g36270.3	C1	1.62885	2.30935	1.18889	459	2276	1395	3180	1539	4759	receptor-like protein kinase 5 precursor, putative, expressed	AT5G25930.1		Protein kinase family protein with leucine-rich repeat domain
LOC_Os02g39720.4	C1	2.43437	0.686859	0.809648	797	1283	1393	2441	874	4723	splicing factor, arginine/serine-rich 7, putative, expressed	AT4G31580.1	RSZP22,SRZ-22,SRZ22	serine/arginine-rich 22
LOC_Os07g05010.2	C1	3.07011	0.614049	1.96096	214	328	294	1143	559	4694	helix-loop-helix DNA-binding domain containing protein, expressed	AT1G09530.1	PAP3,PIF3,POC1	phytochrome interacting factor 3
LOC_Os07g05010.1	C1	3.06704	0.615388	1.96497	214	328	291	1135	558	4679	helix-loop-helix DNA-binding domain containing protein, expressed	AT1G09530.1	PAP3,PIF3,POC1	phytochrome interacting factor 3
LOC_Os01g63990.3	C1	2.21601	1.49129	1.49736	269	756	320	903	1005	4669	hydrolase, alpha/beta fold family protein, putative, expressed	AT3G48410.1		alpha/beta-Hydrolases superfamily protein
LOC_Os02g39720.6	C1	2.42404	0.671958	0.81233	792	1262	1370	2406	864	4638	splicing factor, arginine/serine-rich 7, putative, expressed	AT4G31580.1	RSZP22,SRZ-22,SRZ22	serine/arginine-rich 22
LOC_Os02g41550.4	C1	2.26252	0.721869	0.972615	470	774	1236	2426	963	4622	FAD binding domain of DNA photolyase domain containing protein, expressed	AT1G04400.1	AT-PHH1,ATCRY2,CRY2,FHA,PHH1	cryptochrome 2
LOC_Os02g41550.1	C1	2.2917	0.732624	0.972861	458	761	1224	2402	939	4600	FAD binding domain of DNA photolyase domain containing protein, expressed	AT1G04400.1	AT-PHH1,ATCRY2,CRY2,FHA,PHH1	cryptochrome 2
LOC_Os02g32520.2	C1	1.16232	1.21171	1.62133	298	691	905	2783	2050	4589	ERD1 protein, chloroplast precursor, putative, expressed	AT5G51070.1	CLPD,ERD1,SAG15	Clp ATPase
LOC_Os07g36090.3	C1	1.09275	0.0114978	1.40097	473	476	1131	2986	2137	4558	ribosomal protein L28 protein, putative, expressed	AT4G31460.1		Ribosomal L28 family
LOC_Os02g41550.3	C1	2.28824	0.748676	0.987016	456	765	1205	2389	932	4552	FAD binding domain of DNA photolyase domain containing protein, expressed	AT1G04400.1	AT-PHH1,ATCRY2,CRY2,FHA,PHH1	cryptochrome 2
LOC_Os01g63990.6	C1	2.21911	1.52898	1.49059	258	743	313	880	974	4534	hydrolase, alpha/beta fold family protein, putative, expressed	AT5G22460.1		alpha/beta-Hydrolases superfamily protein
LOC_Os10g10170.1	C1	0.578633	0.308434	1.13467	159	197	1075	2360	3035	4533	PPR repeat domain containing protein, putative, expressed	AT4G34830.1	MRL1	Pentatricopeptide repeat (PPR) superfamily protein
LOC_Os12g10740.1	C1	1.19251	1.09594	0.431602	80	171	1009	1361	1977	4517	leucine-rich repeat family protein, putative, expressed	AT1G79620.1		Leucine-rich repeat protein kinase family protein
LOC_Os07g46852.1	C1	3.88734	1.74134	-0.138499	113	376	1716	1559	301	4460	sex determination protein tasselseed-2, putative, expressed	AT4G03140.1		NAD(P)-binding Rossmann-fold superfamily protein
LOC_Os05g03860.1	C1	1.22389	1.92648	0.783621	608	2311	1137	1958	1894	4424	CPuORF3 - conserved peptide uORF-containing transcript, expressed	AT3G62420.1	ATBZIP53,BZIP53	basic region/leucine zipper motif 53
LOC_Os11g10480.1	C1	3.40399	1.81955	1.64548	6363	22460	1907	5965	416	4408	dehydrogenase, putative, expressed	AT1G77120.1	ADH,ADH1,ATADH,ATADH1	alcohol dehydrogenase 1
LOC_Os01g04800.1	C1	7.37029	3.35268	4.58003	44	446	44	1044	26	4383	B3 DNA binding domain containing protein, expressed	AT1G25560.1	EDF1,TEM1	AP2/B3 transcription factor family protein
LOC_Os06g40360.1	C1	2.55418	0.388979	1.26225	756	990	1384	3321	744	4369	OsFBL30 - F-box domain and LRR containing protein, expressed	AT2G25490.1	EBF1,FBL6	EIN3-binding F box protein 1
LOC_Os02g41550.2	C1	2.28749	0.74705	0.980761	440	739	1148	2266	886	4325	FAD binding domain of DNA photolyase domain containing protein, expressed	AT1G04400.1	AT-PHH1,ATCRY2,CRY2,FHA,PHH1	cryptochrome 2
LOC_Os06g49110.1	C1	1.22366	0.100347	0.829372	1125	1206	1600	2843	1842	4302	delta-aminolevulinic acid dehydratase, chloroplast precursor, putative, expressed	AT1G69740.1	HEMB1	Aldolase superfamily protein
LOC_Os07g46852.2	C1	3.82593	1.76019	-0.201562	111	376	1706	1484	303	4290	sex determination protein tasselseed-2, putative, expressed	AT4G03140.1		NAD(P)-binding Rossmann-fold superfamily protein
LOC_Os02g27110.1	C1	1.02526	0.587122	-0.135305	1710	2568	2426	2209	2097	4268		AT1G48090.1		calcium-dependent lipid-binding family protein
LOC_Os06g36270.4	C1	1.58835	2.35599	1.15046	421	2154	1305	2897	1416	4257	receptor-like protein kinase 5 precursor, putative, expressed	AT5G25930.1		Protein kinase family protein with leucine-rich repeat domain
LOC_Os06g49110.3	C1	1.19974	0.108828	0.810213	1063	1147	1572	2757	1852	4253	delta-aminolevulinic acid dehydratase, chloroplast precursor, putative, expressed	AT1G69740.1	HEMB1	Aldolase superfamily protein
LOC_Os01g63990.2	C1	2.17794	1.42907	1.56418	241	650	284	840	932	4216	hydrolase, alpha/beta fold family protein, putative, expressed	AT3G48410.1		alpha/beta-Hydrolases superfamily protein
LOC_Os11g10480.2	C1	3.41697	1.82686	1.66714	6139	21777	1811	5750	394	4210	dehydrogenase, putative, expressed	AT1G77120.1	ADH,ADH1,ATADH,ATADH1	alcohol dehydrogenase 1
LOC_Os06g40360.2	C1	2.55618	0.382051	1.26387	727	947	1331	3196	715	4207	OsFBL30 - F-box domain and LRR containing protein, expressed	AT2G25490.1	EBF1,FBL6	EIN3-binding F box protein 1
LOC_Os01g63990.1	C1	2.17574	1.43095	1.5668	239	645	282	836	929	4196	hydrolase, alpha/beta fold family protein, putative, expressed	AT3G48410.1		alpha/beta-Hydrolases superfamily protein
LOC_Os10g30770.1	C1	1.44822	1.88142	0.814	180	663	1789	3145	1521	4152	inorganic phosphate transporter, putative, expressed	AT5G43350.1	ATPT1,PHT1;1	phosphate transporter 1;1
LOC_Os11g12050.1	C1	2.70461	0.384899	2.5733	184	241	548	3262	635	4140	NBS-LRR type disease resistance protein, putative, expressed	AT3G07040.1	RPM1,RPS3	NB-ARC domain-containing disease resistance protein
LOC_Os03g01360.4	C1	1.18291	0.583676	0.441522	889	1332	2153	2924	1823	4139
LOC_Os11g12050.2	C1	2.7053	0.384899	2.57558	184	241	547	3262	635	4138	NBS-LRR type disease resistance protein, putative, expressed	AT3G07040.1	RPM1,RPS3	NB-ARC domain-containing disease resistance protein
LOC_Os05g51420.6	C1	1.12677	0.636774	0.492672	448	697	1354	1905	1891	4130	hypersensitive-induced response protein, putative, expressed	AT5G62740.1	ATHIR1,HIR1	SPFH/Band 7/PHB domain-containing membrane-associated protein family
LOC_Os06g49110.2	C1	1.2108	0.105071	0.80857	1037	1116	1532	2684	1783	4128	delta-aminolevulinic acid dehydratase, chloroplast precursor, putative, expressed	AT1G69740.1	HEMB1	Aldolase superfamily protein
LOC_Os02g08440.1	C1	2.83477	2.41094	1.67584	56	296	661	2113	578	4123	WRKY71, expressed	AT1G80840.1	ATWRKY40,WRKY40	WRKY DNA-binding protein 40
LOC_Os06g03990.1	C1	1.27341	1.34133	0.821781	427	1081	1036	1832	1695	4098	aminotransferase, classes I and II, domain containing protein, expressed	AT5G51690.1	ACS12	1-amino-cyclopropane-1-carboxylate synthase 12
LOC_Os01g63990.4	C1	2.2071	1.41238	1.57332	241	641	273	812	882	4073	hydrolase, alpha/beta fold family protein, putative, expressed	AT3G48410.1		alpha/beta-Hydrolases superfamily protein
LOC_Os09g27970.3	C1	2.09845	0.0594519	0.065585	3665	3819	3058	3200	945	4045
LOC_Os03g01360.1	C1	1.2331	0.554437	0.44705	862	1266	2085	2842	1721	4045
LOC_Os05g02420.1	C1	1.19931	1.56548	0.474822	71	211	2670	3711	1759	4040
LOC_Os04g56430.1	C1	6.40422	11.9025	5.51477	9	35425	40	1814	48	4038	cysteine-rich receptor-like protein kinase, putative, expressed	AT4G23180.1	CRK10,RLK4	cysteine-rich RLK (RECEPTOR-like protein kinase) 10
LOC_Os07g45000.1	C1	1.49308	1.49184	0.289321	384	1081	716	875	1434	4037	cytochrome P450, putative, expressed	AT3G14620.1	CYP72A8	cytochrome P450, family 72, subfamily A, polypeptide 8
LOC_Os09g27970.4	C1	2.09835	0.0588032	0.0639749	3655	3807	3051	3190	942	4036
LOC_Os04g52640.2	C1	1.83899	0.115762	0.757884	443	480	1988	3362	1125	4024	SHR5-receptor-like kinase, putative, expressed	AT1G56130.1		Leucine-rich repeat transmembrane protein kinase
LOC_Os02g08440.3	C1	2.82953	2.37198	1.64497	55	286	659	2061	566	4022	WRKY71, expressed	AT1G80840.1	ATWRKY40,WRKY40	WRKY DNA-binding protein 40
LOC_Os06g04030.1	C1	1.10695	0.822636	-0.330995	1933	3419	2381	1893	1862	4010	histone H3, putative, expressed	AT4G40030.2		Histone superfamily protein
LOC_Os03g01360.3	C1	1.1691	0.459783	0.388555	903	1242	2209	2891	1781	4005
LOC_Os05g51420.4	C1	1.14006	0.658776	0.52	425	671	1299	1862	1817	4005	hypersensitive-induced response protein, putative, expressed	AT5G62740.1	ATHIR1,HIR1	SPFH/Band 7/PHB domain-containing membrane-associated protein family
LOC_Os11g10480.4	C1	3.42965	1.80229	1.89394	5766	20109	1386	5151	367	3951	dehydrogenase, putative, expressed	AT1G77120.1	ADH,ADH1,ATADH,ATADH1	alcohol dehydrogenase 1
LOC_Os04g02900.1	C1	3.44422	0.169498	0.740013	769	865	716	1196	363	3950	dehydrogenase E1 component domain containing protein, expressed	AT1G01090.1	PDH-E1 ALPHA	pyruvate dehydrogenase E1 alpha
LOC_Os09g27970.2	C1	2.0975	0.0889008	0.0712231	3510	3733	2992	3144	921	3940
LOC_Os12g13290.1	C1	2.11518	0.0838083	0.0673816	3388	3591	2952	3094	902	3909
LOC_Os02g43930.2	C1	1.08735	0.772708	-0.00595581	3507	5991	2962	2950	1839	3908	chaperone protein dnaJ, putative, expressed	AT5G22060.1	ATJ2,J2	DNAJ homologue 2
LOC_Os02g43930.3	C1	1.08779	0.772631	-0.00531136	3504	5987	2960	2949	1838	3907	chaperone protein dnaJ, putative, expressed	AT5G22060.1	ATJ2,J2	DNAJ homologue 2
LOC_Os02g43930.1	C1	1.08678	0.772434	-0.00531037	3505	5987	2961	2950	1839	3906	chaperone protein dnaJ, putative, expressed	AT5G22060.1	ATJ2,J2	DNAJ homologue 2
LOC_Os01g38980.2	C1	3.45789	3.01862	0.321321	58	467	1097	1371	355	3900	calmodulin-binding protein, putative, expressed	AT4G33050.3	EDA39	calmodulin-binding family protein
LOC_Os01g38980.1	C1	3.45769	3.01692	0.321321	58	467	1097	1371	355	3899	calmodulin-binding protein, putative, expressed	AT4G33050.3	EDA39	calmodulin-binding family protein
LOC_Os04g52600.1	C1	1.81213	1.24263	0.32032	501	1186	2080	2597	1109	3894	SHR5-receptor-like kinase, putative, expressed	AT1G56130.1		Leucine-rich repeat transmembrane protein kinase
LOC_Os04g49510.1	C1	1.04785	1.0241	0.974722	875	1780	1970	3872	1872	3869	CAMK_CAMK_like.27 - CAMK includes calcium/calmodulin depedent protein kinases, expressed	AT4G35310.1	ATCPK5,CPK5	calmodulin-domain protein kinase 5
LOC_Os10g10170.2	C1	0.579882	0.201701	1.15036	149	171	918	2037	2582	3860	PPR repeat domain containing protein, putative, expressed	AT4G34830.1	MRL1	Pentatricopeptide repeat (PPR) superfamily protein
LOC_Os02g45070.1	C1	1.58453	0.878844	0.954414	1980	3640	1190	2305	1286	3858	PINHEAD, putative, expressed	AT1G48410.1	AGO1	Stabilizer of iron transporter SufD / Polynucleotidyl transferase
LOC_Os03g01360.2	C1	1.1825	0.452228	0.399522	871	1192	2118	2794	1695	3848
LOC_Os04g52640.1	C1	1.82863	0.116354	0.745866	427	463	1896	3179	1081	3839	SHR5-receptor-like kinase, putative, expressed	AT1G56130.1		Leucine-rich repeat transmembrane protein kinase
LOC_Os01g63990.5	C1	2.21367	1.39361	1.54516	241	634	256	747	825	3828	hydrolase, alpha/beta fold family protein, putative, expressed	AT3G48410.1		alpha/beta-Hydrolases superfamily protein
LOC_Os04g52640.3	C1	1.82492	0.113006	0.753246	427	462	1881	3170	1080	3826	SHR5-receptor-like kinase, putative, expressed	AT1G56130.1		Leucine-rich repeat transmembrane protein kinase
LOC_Os02g08440.2	C1	2.81287	2.34489	1.65521	52	264	619	1951	544	3823	WRKY71, expressed	AT1G80840.1	ATWRKY40,WRKY40	WRKY DNA-binding protein 40
LOC_Os10g10170.4	C1	0.569885	0.188842	1.1235	153	174	928	2021	2571	3817	PPR repeat domain containing protein, putative, expressed	AT4G34830.1	MRL1	Pentatricopeptide repeat (PPR) superfamily protein
LOC_Os09g27970.5	C1	2.09403	0.0531773	0.0628332	3410	3538	2851	2978	890	3800
LOC_Os02g45070.2	C1	1.56273	0.8804	0.954116	1992	3667	1184	2294	1281	3786	PINHEAD, putative, expressed	AT1G48410.1	AGO1	Stabilizer of iron transporter SufD / Polynucleotidyl transferase
LOC_Os01g72080.1	C1	2.67268	0.993768	0.579677	171	340	655	978	593	3783	calmodulin-like protein 1, putative, expressed	AT1G24620.1		EF hand calcium-binding protein family
LOC_Os10g41330.2	C1	6.82225	1.33639	1.81053	12	32	187	657	33	3776	AP2 domain containing protein, expressed	AT5G47230.1	ATERF-5,ATERF5,ERF5	ethylene responsive element binding factor 5
LOC_Os05g51420.5	C1	1.14977	0.61541	0.540422	398	610	1206	1754	1699	3771	hypersensitive-induced response protein, putative, expressed	AT5G62740.1	ATHIR1,HIR1	SPFH/Band 7/PHB domain-containing membrane-associated protein family
LOC_Os03g49620.4	C1	1.33827	1.4515	1.1009	389	1063	1181	2533	1468	3712	BRASSINOSTEROID INSENSITIVE 1-associated receptor kinase 1 precursor, putative, expressed	AT5G10290.1		leucine-rich repeat transmembrane protein kinase family protein
LOC_Os03g49620.2	C1	1.33793	1.4515	1.10064	389	1063	1181	2533	1469	3712	BRASSINOSTEROID INSENSITIVE 1-associated receptor kinase 1 precursor, putative, expressed	AT5G10290.1		leucine-rich repeat transmembrane protein kinase family protein
LOC_Os08g39450.1	C1	1.65291	1.42493	-0.103939	284	763	1824	1697	1180	3712	AN1-like zinc finger domain containing protein, expressed	AT3G12630.1		A20/AN1-like zinc finger family protein
LOC_Os02g55430.1	C1	1.36098	0.679223	0.516667	829	1327	1768	2530	1444	3710	alginate regulatory protein AlgP, putative, expressed
LOC_Os08g03310.3	C1	1.27144	1.27927	3.02851	53	128	207	1689	1536	3708	zinc finger family protein, putative, expressed	AT2G05160.1		CCCH-type zinc fingerfamily protein with RNA-binding domain
LOC_Os08g03310.5	C1	1.27125	1.27927	3.0277	53	128	207	1688	1536	3707	zinc finger family protein, putative, expressed	AT2G05160.1		CCCH-type zinc fingerfamily protein with RNA-binding domain
LOC_Os08g03310.6	C1	1.29887	1.30609	3.0431	54	133	206	1695	1504	3701	zinc finger family protein, putative, expressed	AT2G05160.1		CCCH-type zinc fingerfamily protein with RNA-binding domain
LOC_Os02g31290.1	C1	0.738258	1.04391	0.636156	4301	8868	2349	3651	2212	3689	AML1, putative, expressed	AT5G61960.1	AML1,ML1	MEI2-like protein 1
LOC_Os07g48410.1	C1	1.33354	0.544599	0.411959	1124	1639	1200	1596	1463	3686	RNA-binding zinc finger protein, putative, expressed	AT3G51950.1		Zinc finger (CCCH-type) family protein / RNA recognition motif (RRM)-containing protein
LOC_Os03g49620.5	C1	1.35324	1.45991	1.10361	385	1059	1164	2501	1434	3662	BRASSINOSTEROID INSENSITIVE 1-associated receptor kinase 1 precursor, putative, expressed	AT5G10290.1		leucine-rich repeat transmembrane protein kinase family protein
LOC_Os08g03310.4	C1	1.26736	1.27279	3.02973	51	123	202	1654	1511	3637	zinc finger family protein, putative, expressed	AT2G05160.1		CCCH-type zinc fingerfamily protein with RNA-binding domain
LOC_Os03g49620.7	C1	1.32578	1.46552	1.11779	377	1042	1143	2481	1449	3632	BRASSINOSTEROID INSENSITIVE 1-associated receptor kinase 1 precursor, putative, expressed	AT5G10290.1		leucine-rich repeat transmembrane protein kinase family protein
LOC_Os03g49620.8	C1	1.32558	1.46552	1.11806	377	1042	1143	2481	1449	3631	BRASSINOSTEROID INSENSITIVE 1-associated receptor kinase 1 precursor, putative, expressed	AT5G10290.1		leucine-rich repeat transmembrane protein kinase family protein
LOC_Os07g48410.2	C1	1.33709	0.530224	0.408505	1109	1601	1185	1572	1435	3626	RNA-binding zinc finger protein, putative, expressed	AT3G51950.1		Zinc finger (CCCH-type) family protein / RNA recognition motif (RRM)-containing protein
LOC_Os08g03310.1	C1	1.26738	1.25271	3.03023	51	122	202	1647	1500	3612	zinc finger family protein, putative, expressed	AT2G05160.1		CCCH-type zinc fingerfamily protein with RNA-binding domain
LOC_Os07g32420.1	C1	1.28134	0.665223	0.51921	1804	2861	1353	1940	1463	3557	bromodomain domain containing protein, expressed	AT5G14270.2	ATBET9,BET9	bromodomain and extraterminal domain protein 9
LOC_Os05g49800.1	C1	1.17256	0.0127471	0.854089	4149	4186	1791	3237	1565	3528	ketol-acid reductoisomerase, chloroplast precursor, putative, expressed	AT3G58610.1		ketol-acid reductoisomerase
LOC_Os08g03310.2	C1	1.26108	1.26167	3.01883	51	121	198	1606	1469	3521	zinc finger family protein, putative, expressed	AT2G05160.1		CCCH-type zinc fingerfamily protein with RNA-binding domain
LOC_Os02g31290.2	C1	0.756415	1.05853	0.656972	4121	8584	2229	3515	2080	3514	AML1, putative, expressed	AT5G61960.1	AML1,ML1	MEI2-like protein 1
LOC_Os12g41710.4	C1	2.15538	2.48704	0.853037	106	597	227	409	779	3470	Protein kinase domain containing protein, expressed	AT1G16670.1		Protein kinase superfamily protein
LOC_Os03g49620.3	C1	1.34921	1.49495	1.11324	350	988	1098	2375	1361	3468	BRASSINOSTEROID INSENSITIVE 1-associated receptor kinase 1 precursor, putative, expressed	AT5G10290.1		leucine-rich repeat transmembrane protein kinase family protein
LOC_Os06g13810.1	C1	2.98463	1.02727	0.995869	4989	10169	1431	2854	438	3463	pyrophosphate--fructose 6-phosphate 1-phosphotransferase subunit beta, putative, expressed	AT1G12000.1		Phosphofructokinase family protein
LOC_Os07g01030.1	C1	1.16485	1.47926	1.19654	312	870	790	1811	1543	3459	glycosyl transferase, group 1 domain containing protein, expressed	AT5G01220.1	SQD2	sulfoquinovosyldiacylglycerol 2
LOC_Os04g42430.1	C1	2.20254	0.412688	0.775355	1201	1598	600	1026	751	3455	EF hand family protein, putative, expressed	AT4G32060.1		calcium-binding EF hand family protein
LOC_Os12g41710.2	C1	2.14494	2.48296	0.852893	109	607	228	412	780	3452	Protein kinase domain containing protein, expressed	AT1G16670.1		Protein kinase superfamily protein
LOC_Os05g51420.3	C1	1.32175	0.753804	0.658249	347	585	1004	1585	1374	3435	hypersensitive-induced response protein, putative, expressed	AT5G62740.1	ATHIR1,HIR1	SPFH/Band 7/PHB domain-containing membrane-associated protein family
LOC_Os03g60080.1	C1	1.97817	2.51367	0.606434	478	2728	952	1449	872	3435	NAC domain-containing protein 67, putative, expressed	AT5G63790.1	ANAC102,NAC102	NAC domain containing protein 102
LOC_Os05g51420.1	C1	1.1542	0.62215	0.557796	397	611	1101	1621	1540	3427	hypersensitive-induced response protein, putative, expressed	AT5G62740.1	ATHIR1,HIR1	SPFH/Band 7/PHB domain-containing membrane-associated protein family
LOC_Os02g08120.2	C1	0.698516	1.29043	0.493778	1030	2519	1195	1683	2091	3393	calmodulin binding protein, putative, expressed	AT5G57580.1		Calmodulin-binding protein
LOC_Os04g02900.2	C1	3.42578	0.143683	0.797138	688	760	608	1056	316	3392	dehydrogenase E1 component domain containing protein, expressed	AT1G01090.1	PDH-E1 ALPHA	pyruvate dehydrogenase E1 alpha
LOC_Os03g61160.4	C1	10.6445	2.16643	4.56991	54	244	1	21	2	3392
LOC_Os03g61160.3	C1	10.6436	2.16643	4.56991	54	244	1	21	2	3390
LOC_Os04g42430.2	C1	2.21049	0.420172	0.772631	1177	1575	586	1001	731	3384	EF hand family protein, putative, expressed	AT4G32060.1		calcium-binding EF hand family protein
LOC_Os03g48180.1	C1	1.80833	0.170627	0.35637	1860	2094	2670	3418	966	3382	peptide transporter PTR2, putative, expressed	AT5G62680.1		Major facilitator superfamily protein
LOC_Os02g08120.1	C1	0.69684	1.29187	0.495602	1026	2513	1190	1678	2086	3382	calmodulin binding protein, putative, expressed	AT5G57580.1		Calmodulin-binding protein
LOC_Os03g63200.1	C1	6.47015	1.04103	3.26872	30	63	151	1457	38	3382	powdery mildew resistance protein PM3b, putative, expressed	AT3G14460.1		LRR and NB-ARC domains-containing disease resistance protein
LOC_Os05g51420.7	C1	1.23675	0.681365	0.583639	342	548	1040	1558	1433	3378	hypersensitive-induced response protein, putative, expressed	AT5G62740.1	ATHIR1,HIR1	SPFH/Band 7/PHB domain-containing membrane-associated protein family
LOC_Os07g06130.2	C1	1.27063	0.309749	-0.143723	1008	1249	1184	1071	1400	3377	ethylene-insensitive protein, putative, expressed	AT5G03280.1	ATEIN2,CKR1,EIN2,ERA3,ORE2,ORE3,PIR2	NRAMP metal ion transporter family protein
LOC_Os05g25850.1	C1	3.03731	0.536581	1.5259	1494	2167	743	2139	409	3358	superoxide dismutase, mitochondrial precursor, putative, expressed	AT3G10920.1	ATMSD1,MEE33,MSD1	manganese superoxide dismutase 1
LOC_Os07g35310.1	C1	7.49706	5.87602	5.54914	35	2074	28	1296	19	3348	TKL_IRAK_DUF26-lc.12 - DUF26 kinases have homology to DUF26 containing loci, expressed	AT4G05200.1	CRK25	cysteine-rich RLK (RECEPTOR-like protein kinase) 25
LOC_Os01g46380.1	C1	1.8612	1.27348	0.436257	3521	8512	5000	6765	920	3343	ketol-acid reductoisomerase, chloroplast precursor, putative, expressed	AT3G58610.1		ketol-acid reductoisomerase
LOC_Os07g06130.3	C1	1.2705	0.305053	-0.145116	997	1232	1175	1062	1385	3342	ethylene-insensitive protein, putative, expressed	AT5G03280.1	ATEIN2,CKR1,EIN2,ERA3,ORE2,ORE3,PIR2	NRAMP metal ion transporter family protein
LOC_Os07g06130.1	C1	1.26996	0.30582	-0.145116	997	1232	1175	1062	1386	3342	ethylene-insensitive protein, putative, expressed	AT5G03280.1	ATEIN2,CKR1,EIN2,ERA3,ORE2,ORE3,PIR2	NRAMP metal ion transporter family protein
LOC_Os03g13810.1	C1	1.05688	1.19785	0.408577	748	1715	1105	1466	1604	3336		AT1G20100.1
LOC_Os03g13810.2	C1	1.05664	1.19613	0.407868	744	1706	1102	1462	1599	3327		AT1G20100.1
LOC_Os03g48180.2	C1	1.79009	0.167541	0.366627	1834	2060	2626	3386	962	3326	peptide transporter PTR2, putative, expressed
LOC_Os03g61160.1	C1	10.6089	2.0604	4.46873	53	222	1	20	2	3309		AT1G19530.1
LOC_Os05g33840.1	C1	3.13298	-0.210435	1.26672	111	96	1133	2725	377	3308	transketolase, putative, expressed	AT4G15560.1	CLA,CLA1,DEF,DXPS2,DXS	Deoxyxylulose-5-phosphate synthase
LOC_Os07g32420.2	C1	1.25969	0.673837	0.512445	1653	2637	1263	1802	1381	3307	bromodomain domain containing protein, expressed	AT5G14270.2	ATBET9,BET9	bromodomain and extraterminal domain protein 9
LOC_Os03g61160.2	C1	10.6077	2.0604	4.46873	53	222	1	20	2	3307		AT1G19530.1
LOC_Os04g42250.2	C1	1.3782	-0.173783	0.825386	3003	2662	6270	11110	1264	3286	transferase family protein, putative, expressed	AT5G48930.1	HCT	hydroxycinnamoyl-CoA shikimate/quinate hydroxycinnamoyl transferase
LOC_Os04g42250.4	C1	1.37616	-0.17484	0.825746	3001	2658	6263	11102	1264	3281	transferase family protein, putative, expressed	AT5G48930.1	HCT	hydroxycinnamoyl-CoA shikimate/quinate hydroxycinnamoyl transferase
LOC_Os04g18090.1	C1	0.508336	1.23367	-0.76826	580	1365	2218	1302	2303	3275	histone H1, putative, expressed	AT2G18050.1	HIS1-3	histone H1-3
LOC_Os07g35310.2	C1	7.54889	5.91417	5.57166	34	2034	27	1274	17	3273	TKL_IRAK_DUF26-lc.12 - DUF26 kinases have homology to DUF26 containing loci, expressed	AT4G05200.1	CRK25	cysteine-rich RLK (RECEPTOR-like protein kinase) 25
LOC_Os05g51420.2	C1	1.29142	0.71356	0.631772	332	544	974	1509	1332	3261	hypersensitive-induced response protein, putative, expressed	AT5G62740.1	ATHIR1,HIR1	SPFH/Band 7/PHB domain-containing membrane-associated protein family
LOC_Os01g22249.1	C1	5.10873	-0.816179	3.95243	97	55	51	796	94	3251	peroxidase precursor, putative, expressed	AT5G64120.1		Peroxidase superfamily protein
LOC_Os09g27970.1	C1	2.09509	0.0187404	0.0662431	2732	2768	2311	2420	755	3225
LOC_Os08g02690.1	C1	1.58641	0.648586	0.578577	2244	3518	616	920	1069	3211	MA3 domain containing protein, expressed	AT5G63190.1		MA3 domain-containing protein
LOC_Os03g61160.5	C1	10.5589	2.07568	4.43226	52	218	1	19	2	3197
LOC_Os07g38170.1	C1	1.27949	0.371546	0.912866	108	139	1016	1912	1311	3182	remorin, putative, expressed	AT3G57540.1		Remorin family protein
LOC_Os10g31040.3	C1	1.17658	0.163375	0.274372	340	380	1018	1231	1405	3176	Citrate transporter protein, putative, expressed	AT1G02260.1		Divalent ion symporter
LOC_Os05g45660.2	C1	1.02725	-0.0878836	0.688287	1756	1652	1455	2344	1556	3171	plasminogen activator inhibitor 1 RNA-binding protein, putative, expressed	AT4G17520.1		Hyaluronan / mRNA binding family
LOC_Os10g31040.4	C1	1.17533	0.158983	0.275772	340	379	1016	1230	1404	3171	Citrate transporter protein, putative, expressed	AT1G02260.1		Divalent ion symporter
LOC_Os07g05620.2	C1	1.91346	1.20884	0.929933	528	1220	1479	2818	836	3148	CAMK_KIN1/SNF1/Nim1_like.28 - CAMK includes calcium/calmodulin depedent protein kinases, expressed	AT1G30270.1	ATCIPK23,CIPK23,LKS1,SnRK3.23	CBL-interacting protein kinase 23
LOC_Os07g05620.1	C1	1.9137	1.20884	0.928992	528	1220	1479	2817	836	3148	CAMK_KIN1/SNF1/Nim1_like.28 - CAMK includes calcium/calmodulin depedent protein kinases, expressed	AT1G30270.1	ATCIPK23,CIPK23,LKS1,SnRK3.23	CBL-interacting protein kinase 23
LOC_Os10g40934.9	C1	2.6848	0.316641	1.43187	112	139	302	815	489	3145	flavonol synthase/flavanone 3-hydroxylase, putative, expressed	AT1G78550.1		2-oxoglutarate (2OG) and Fe(II)-dependent oxygenase superfamily protein
LOC_Os12g06850.1	C1	2.00184	0.00145995	1.53738	643	644	762	2213	785	3142	transcription elongation factor protein, putative, expressed	AT5G09850.1		Transcription elongation factor (TFIIS) family protein
LOC_Os01g08970.1	C1	1.00741	1.1617	0.374525	943	2111	1759	2280	1553	3123	SSRP1-like FACT complex subunit, putative, expressed	AT3G28730.1	ATHMG,HMG,NFD,SSRP1	high mobility group
LOC_Os12g06850.3	C1	1.99923	0.102925	1.55503	628	675	747	2196	778	3111	transcription elongation factor protein, putative, expressed	AT5G09850.1		Transcription elongation factor (TFIIS) family protein
LOC_Os07g32420.3	C1	1.28159	0.667758	0.512107	1594	2532	1198	1709	1273	3094	bromodomain domain containing protein, expressed	AT5G14270.2	ATBET9,BET9	bromodomain and extraterminal domain protein 9
LOC_Os01g63690.1	C1	4.98666	3.63767	1.31052	51	629	244	605	97	3074	hs1, putative, expressed	AT2G40000.1	ATHSPRO2,HSPRO2	ortholog of sugar beet HS1 PRO-1 2
LOC_Os06g13810.3	C1	2.93289	1.02768	1.02265	4534	9243	1287	2614	401	3062	pyrophosphate--fructose 6-phosphate 1-phosphotransferase subunit beta, putative, expressed	AT1G12000.1		Phosphofructokinase family protein
LOC_Os01g08970.2	C1	1.00394	1.16026	0.381116	926	2069	1722	2242	1527	3062	SSRP1-like FACT complex subunit, putative, expressed	AT3G28730.1	ATHMG,HMG,NFD,SSRP1	high mobility group
LOC_Os12g41710.1	C1	2.13461	2.27447	0.901557	100	484	198	371	696	3057	Protein kinase domain containing protein, expressed	AT1G16670.1		Protein kinase superfamily protein
LOC_Os12g37530.2	C1	1.09903	0.0813794	0.710096	1434	1517	955	1562	1419	3040		AT5G26820.1	ATIREG3,IREG3,MAR1,RTS3	iron-regulated protein 3
LOC_Os10g31040.1	C1	1.11251	0.138274	0.232882	345	380	1056	1241	1403	3035	Citrate transporter protein, putative, expressed	AT1G02260.1		Divalent ion symporter
LOC_Os03g44630.1	C1	1.74773	1.22455	0.25863	1283	2998	2913	3484	900	3023	plastocyanin-like domain containing protein, putative, expressed	AT2G32300.1	UCC1	uclacyanin 1
LOC_Os04g34270.1	C1	4.43392	0.669139	3.84968	48	76	101	1453	140	3023	serine/threonine-protein kinase receptor precursor, putative, expressed	AT2G19130.1		S-locus lectin protein kinase family protein
LOC_Os03g51140.1	C1	1.57493	-0.277948	0.448349	4532	3738	2408	3285	1011	3011	HEAT repeat family protein, putative, expressed	AT1G64790.1	ILA	ILITYHIA
LOC_Os03g55070.1	C1	1.63895	1.40893	1.20304	1428	3792	2091	4815	966	3008	UDP-glucose 6-dehydrogenase, putative, expressed	AT5G15490.1		UDP-glucose 6-dehydrogenase family protein
LOC_Os03g61150.2	C1	7.00951	1.54208	1.83059	329	959	268	955	23	3003		AT1G19530.1
LOC_Os09g16510.1	C1	1.38258	0.561074	0.253332	170	252	884	1053	1151	3000	WRKY74, expressed	AT2G46400.1	ATWRKY46,WRKY46	WRKY DNA-binding protein 46
LOC_Os02g03040.3	C1	0.979553	1.11485	0.634213	467	1011	927	1439	1520	2997	RNA recognition motif containing protein, expressed	AT4G25500.3	AT-SRP40,ATRSP35,ATRSP40,RSP35	arginine/serine-rich splicing factor 35
LOC_Os04g42250.3	C1	1.36894	-0.123903	0.802119	2718	2494	5852	10204	1157	2988	transferase family protein, putative, expressed	AT5G48930.1	HCT	hydroxycinnamoyl-CoA shikimate/quinate hydroxycinnamoyl transferase
LOC_Os10g31040.2	C1	1.15135	0.193685	0.242883	323	370	981	1160	1340	2977	Citrate transporter protein, putative, expressed	AT1G02260.1		Divalent ion symporter
LOC_Os12g06850.2	C1	1.99295	0.0117182	1.52102	609	614	726	2083	746	2971	transcription elongation factor protein, putative, expressed	AT5G09850.1		Transcription elongation factor (TFIIS) family protein
LOC_Os10g31040.6	C1	1.15194	0.206181	0.23945	320	369	980	1157	1332	2961	Citrate transporter protein, putative, expressed	AT1G02260.1		Divalent ion symporter
LOC_Os04g47860.6	C1	1.01119	0.161613	0.197314	3132	3503	661	758	1469	2961	ZOS4-11 - C2H2 zinc finger protein, expressed	AT2G02080.1	AtIDD4,IDD4	indeterminate(ID)-domain 4
LOC_Os04g47860.2	C1	1.01255	0.160262	0.196528	3131	3499	660	756	1466	2958	ZOS4-11 - C2H2 zinc finger protein, expressed	AT2G02080.1	AtIDD4,IDD4	indeterminate(ID)-domain 4
LOC_Os12g41710.3	C1	2.08328	2.22023	0.841809	101	468	204	365	696	2950	Protein kinase domain containing protein, expressed	AT1G16670.1		Protein kinase superfamily protein
LOC_Os04g59150.1	C1	5.39579	-0.110845	4.18918	153	141	245	4475	70	2943	peroxidase precursor, putative, expressed	AT1G71695.1		Peroxidase superfamily protein
LOC_Os02g24080.1	C1	2.1227	1.04568	1.16414	234	483	611	1369	674	2935	SNARE domain containing protein, putative, expressed	AT5G61210.1	ATSNAP33,ATSNAP33B,SNAP33,SNP33	soluble N-ethylmaleimide-sensitive factor adaptor protein 33
LOC_Os08g06010.1	C1	2.75495	1.67271	-0.595218	670	2135	767	507	433	2925	transporter, major facilitator family, putative, expressed	AT3G47420.1	ATPS3,PS3	phosphate starvation-induced gene 3
LOC_Os02g24080.5	C1	2.09759	1.08545	1.20348	237	504	605	1392	682	2920	SNARE domain containing protein, putative, expressed	AT5G61210.1	ATSNAP33,ATSNAP33B,SNAP33,SNP33	soluble N-ethylmaleimide-sensitive factor adaptor protein 33
LOC_Os03g55070.2	C1	1.62366	1.38921	1.19132	1404	3676	2067	4720	946	2915	UDP-glucose 6-dehydrogenase, putative, expressed	AT5G15490.1		UDP-glucose 6-dehydrogenase family protein
LOC_Os03g61150.3	C1	6.9978	1.53206	1.82668	323	934	263	931	23	2912		AT1G19530.1
LOC_Os04g47860.1	C1	1.00256	0.156095	0.18408	3086	3439	654	743	1451	2907	ZOS4-11 - C2H2 zinc finger protein, expressed
LOC_Os05g37690.1	C1	1.0307	1.42378	0.694875	820	2200	1849	2993	1423	2906	OsFBL23 - F-box domain and LRR containing protein, expressed	AT2G39940.1	COI1	RNI-like superfamily protein
LOC_Os01g61080.1	C1	3.50111	4.04402	1.92503	19	314	436	1657	255	2890	WRKY24, expressed	AT5G07100.1	WRKY26	WRKY DNA-binding protein 26
LOC_Os07g06300.1	C1	1.2606	0.346271	-0.123368	819	1041	989	908	1197	2869	ethylene-insensitive protein 2, putative, expressed	AT5G03280.1	ATEIN2,CKR1,EIN2,ERA3,ORE2,ORE3,PIR2	NRAMP metal ion transporter family protein
LOC_Os07g35750.1	C1	7.87532	6.53219	5.10259	10	908	26	889	12	2863	TKL_IRAK_DUF26-ld.3 - DUF26 kinases have homology to DUF26 containing loci, expressed	AT4G05200.1	CRK25	cysteine-rich RLK (RECEPTOR-like protein kinase) 25
LOC_Os02g08440.4	C1	2.81088	2.67162	1.62798	30	190	465	1437	408	2862	WRKY71, expressed	AT1G80840.1	ATWRKY40,WRKY40	WRKY DNA-binding protein 40
LOC_Os07g06190.1	C1	1.27122	0.34942	-0.125767	817	1040	985	903	1183	2856	ethylene-insensitive protein 2, putative, expressed	AT5G03280.1	ATEIN2,CKR1,EIN2,ERA3,ORE2,ORE3,PIR2	NRAMP metal ion transporter family protein
LOC_Os07g48280.2	C1	3.06696	0.709534	0.0812653	149	243	819	867	341	2855		AT5G05190.1		Protein of unknown function (DUF3133)
LOC_Os02g24080.4	C1	2.05064	1.09509	1.2185	235	502	588	1368	684	2836	SNARE domain containing protein, putative, expressed	AT5G61210.1	ATSNAP33,ATSNAP33B,SNAP33,SNP33	soluble N-ethylmaleimide-sensitive factor adaptor protein 33
LOC_Os10g31040.5	C1	1.08118	0.165048	0.199061	329	369	1018	1168	1337	2828	Citrate transporter protein, putative, expressed	AT1G02260.1		Divalent ion symporter
LOC_Os02g03280.2	C1	1.16514	0.29971	0.526716	1791	2205	1261	1817	1260	2826	transmembrane BAX inhibitor motif-containing protein, putative, expressed	AT5G47120.1	ATBI-1,ATBI1,BI-1,BI1	BAX inhibitor 1
LOC_Os03g29350.1	C1	1.19539	0.29081	0.23211	1573	1924	1619	1902	1233	2825	von Willebrand factor type A domain containing protein, expressed	AT1G19110.1		inter-alpha-trypsin inhibitor heavy chain-related
LOC_Os03g29350.4	C1	1.19573	0.291363	0.231136	1569	1920	1618	1899	1233	2824	von Willebrand factor type A domain containing protein, expressed	AT1G19110.1		inter-alpha-trypsin inhibitor heavy chain-related
LOC_Os07g35750.2	C1	7.85497	6.58955	5.07963	9	894	26	875	12	2823	TKL_IRAK_DUF26-ld.3 - DUF26 kinases have homology to DUF26 containing loci, expressed	AT4G05200.1	CRK25	cysteine-rich RLK (RECEPTOR-like protein kinase) 25
LOC_Os09g30400.2	C1	2.036	1.25168	0.769207	202	481	454	774	683	2803	WRKY90, expressed	AT5G56270.1	ATWRKY2,WRKY2	WRKY DNA-binding protein 2
LOC_Os02g24080.2	C1	2.0581	1.11606	1.21528	228	495	579	1345	672	2800	SNARE domain containing protein, putative, expressed	AT5G61210.1	ATSNAP33,ATSNAP33B,SNAP33,SNP33	soluble N-ethylmaleimide-sensitive factor adaptor protein 33
LOC_Os08g33160.2	C1	2.11523	1.08344	1.51795	262	555	990	2835	645	2796	ZIM motif family protein, expressed	AT3G17860.1	JAI3,JAZ3,TIFY6B	jasmonate-zim-domain protein 3
LOC_Os03g22120.1	C1	2.64216	0.309398	-0.613255	15936	19748	1107	723	447	2792	sucrose synthase, putative, expressed	AT4G02280.1	ATSUS3,SUS3	sucrose synthase 3
LOC_Os04g49510.2	C1	1.09674	1.12229	0.961452	604	1314	1440	2804	1305	2791	CAMK_CAMK_like.27 - CAMK includes calcium/calmodulin depedent protein kinases, expressed	AT2G17290.1	ATCDPK3,ATCPK6,CPK6	Calcium-dependent protein kinase family protein
LOC_Os09g35940.1	C1	1.90073	0.361067	3.23276	9	12	66	619	747	2789	cytochrome P450, putative, expressed	AT3G61880.2	CYP78A9	cytochrome p450 78a9
LOC_Os08g36310.1	C1	1.97617	2.48147	0.0695637	31	173	672	706	708	2787	cytochrome P450, putative, expressed	AT2G45550.1	CYP76C4	cytochrome P450, family 76, subfamily C, polypeptide 4
LOC_Os08g33160.1	C1	2.10894	1.07908	1.51398	262	553	987	2818	645	2782	ZIM motif family protein, expressed	AT3G17860.1	JAI3,JAZ3,TIFY6B	jasmonate-zim-domain protein 3
LOC_Os01g62650.2	C1	2.2483	1.11655	0.624286	1403	3042	1167	1799	583	2769	pumilio-family RNA binding protein, putative, expressed	AT2G29200.1	APUM1,PUM1	pumilio 1
LOC_Os04g52614.1	C1	2.03952	0.831253	0.444457	350	622	1228	1671	673	2766	SHR5-receptor-like kinase, putative, expressed	AT1G56130.1		Leucine-rich repeat transmembrane protein kinase
LOC_Os01g62650.1	C1	2.29041	1.10642	0.617238	1376	2963	1168	1792	564	2760	pumilio-family RNA binding protein, putative, expressed	AT2G29200.1	APUM1,PUM1	pumilio 1
LOC_Os07g08760.1	C1	1.78813	0.698685	1.54691	684	1110	526	1536	798	2755	START domain containing protein, putative, expressed	AT4G14500.1		Polyketide cyclase/dehydrase and lipid transport superfamily protein
LOC_Os03g29350.2	C1	1.19057	0.290375	0.239164	1545	1890	1580	1865	1204	2747	von Willebrand factor type A domain containing protein, expressed	AT1G19110.1		inter-alpha-trypsin inhibitor heavy chain-related
LOC_Os10g41330.1	C1	6.63906	1.43341	1.81383	9	25	133	468	28	2746	AP2 domain containing protein, expressed	AT5G47230.1	ATERF-5,ATERF5,ERF5	ethylene responsive element binding factor 5
LOC_Os02g24080.3	C1	2.07271	1.10289	1.20489	225	483	571	1316	652	2741	SNARE domain containing protein, putative, expressed	AT5G61210.1	ATSNAP33,ATSNAP33B,SNAP33,SNP33	soluble N-ethylmaleimide-sensitive factor adaptor protein 33
LOC_Os01g56780.1	C1	1.18004	1.04318	0.168874	183	378	1958	2201	1203	2725	plus-3 domain containing protein, expressed	AT5G43630.1	TZP	zinc knuckle (CCHC-type) family protein
LOC_Os01g56780.2	C1	1.18049	1.04318	0.169215	183	378	1956	2199	1202	2724	plus-3 domain containing protein, expressed	AT5G43630.1	TZP	zinc knuckle (CCHC-type) family protein
LOC_Os09g17730.2	C1	1.16173	1.07095	0.823164	1928	4050	1266	2241	1216	2720	proton pump interactor, putative, expressed	AT4G27500.1	PPI1	proton pump interactor 1
LOC_Os10g39130.1	C1	0.76366	0.312538	1.31842	284	353	572	1427	1598	2713	OsMADS56 - MADS-box family gene with MIKCc type-box, expressed	AT4G22950.1	AGL19,GL19	AGAMOUS-like 19
LOC_Os10g40934.7	C1	2.80977	0.437712	1.37847	84	113	249	648	386	2708	flavonol synthase/flavanone 3-hydroxylase, putative, expressed	AT1G17020.1	ATSRG1,SRG1	senescence-related gene 1
LOC_Os05g46230.1	C1	1.22378	0.698922	0.238058	1791	2907	2070	2441	1156	2700	NAP domain containing protein, putative, expressed	AT2G19480.3	NAP1;2,NFA02,NFA2	nucleosome assembly protein 1;2
LOC_Os07g46090.1	C1	1.30643	1.5328	0.409919	124	359	2158	2868	1086	2687		AT3G06210.1		ARM repeat superfamily protein
LOC_Os07g46060.1	C1	1.3421	1.64994	1.12772	169	531	1862	4069	1058	2682		AT5G18980.1		ARM repeat superfamily protein
LOC_Os09g21230.1	C1	1.04008	1.16066	0.400112	569	1273	1153	1522	1304	2682	AMP-binding enzyme, putative, expressed	AT5G23050.1	AAE17	acyl-activating enzyme 17
LOC_Os09g21230.2	C1	1.03926	1.16207	0.400335	569	1273	1152	1521	1304	2680	AMP-binding enzyme, putative, expressed	AT5G23050.1	AAE17	acyl-activating enzyme 17
LOC_Os04g22470.1	C1	4.37295	2.48866	1.90654	40	226	203	761	129	2680	SHR5-receptor-like kinase, putative, expressed	AT1G56130.1		Leucine-rich repeat transmembrane protein kinase
LOC_Os09g17730.1	C1	1.15464	1.07626	0.834226	1897	4000	1241	2213	1198	2668	proton pump interactor, putative, expressed	AT4G27500.1	PPI1	proton pump interactor 1
LOC_Os03g22120.3	C1	2.62238	0.310268	-0.587233	15022	18626	1051	699	428	2636	sucrose synthase, putative, expressed	AT4G02280.1	ATSUS3,SUS3	sucrose synthase 3
LOC_Os06g47550.1	C1	1.1635	0.383647	0.720773	1065	1389	893	1472	1176	2633	cadmium/zinc-transporting ATPase, putative, expressed	AT4G37270.1	ATHMA1,HMA1	heavy metal atpase 1
LOC_Os06g44500.1	C1	2.37396	0.740419	0.993376	67	112	460	916	508	2631	OsFBK17 - F-box domain and kelch repeat containing protein, expressed	AT2G24540.1	AFR	Galactose oxidase/kelch repeat superfamily protein
LOC_Os03g61150.1	C1	6.91912	1.51418	1.7782	297	849	235	806	22	2628
LOC_Os03g22120.2	C1	2.63011	0.314985	-0.627058	15207	18917	1050	680	424	2624	sucrose synthase, putative, expressed	AT4G02280.1	ATSUS3,SUS3	sucrose synthase 3
LOC_Os06g47550.2	C1	1.16469	0.390528	0.723051	1065	1396	895	1477	1169	2620	cadmium/zinc-transporting ATPase, putative, expressed	AT4G37270.1	ATHMA1,HMA1	heavy metal atpase 1
LOC_Os09g33690.2	C1	1.42412	0.00469709	0.277113	2383	2391	2003	2427	975	2618	Os9bglu32 - beta-glucosidase homologue, similar to G. max hydroxyisourate hydrolase, expressed	AT1G02850.2	BGLU11	beta glucosidase 11
LOC_Os09g33690.4	C1	1.42315	0.00526703	0.276954	2379	2388	2001	2424	975	2614	Os9bglu32 - beta-glucosidase homologue, similar to G. max hydroxyisourate hydrolase, expressed	AT1G02850.3	BGLU11	beta glucosidase 11
LOC_Os09g21230.3	C1	1.0313	1.15789	0.406371	559	1247	1121	1485	1278	2612	AMP-binding enzyme, putative, expressed	AT5G23050.1	AAE17	acyl-activating enzyme 17
LOC_Os06g50080.1	C1	6.40829	0.872365	3.35778	214	391	53	548	31	2609	DUF581 domain containing protein, expressed	AT5G47060.1		Protein of unknown function (DUF581)
LOC_Os06g47550.4	C1	1.16902	0.3844	0.722405	1051	1372	883	1457	1158	2603	cadmium/zinc-transporting ATPase, putative, expressed	AT4G37270.1	ATHMA1,HMA1	heavy metal atpase 1
LOC_Os10g39130.2	C1	0.765496	0.329193	1.32767	279	350	542	1360	1529	2599	OsMADS56 - MADS-box family gene with MIKCc type-box, expressed	AT4G11880.1	AGL14	AGAMOUS-like 14
LOC_Os03g43720.6	C1	2.46905	0.178217	0.969453	624	707	960	1880	467	2584	transporter family protein, putative, expressed	AT3G13050.1		Major facilitator superfamily protein
LOC_Os03g16800.2	C1	0.753741	1.11958	0.463281	1002	2178	1309	1805	1532	2583	clathrin assembly protein, putative, expressed	AT2G25430.1		epsin N-terminal homology (ENTH) domain-containing protein / clathrin assembly protein-related
LOC_Os09g11480.2	C1	4.20002	1.39401	3.58089	82	216	99	1189	140	2579	AP2 domain containing protein, expressed	AT1G72360.2	HRE1	Integrase-type DNA-binding superfamily protein
LOC_Os10g26940.1	C1	11.2456	-1.26961	4.08302	5	2	3	45	1	2573	BURP domain containing protein, expressed	AT1G70370.1	PG2	polygalacturonase 2
LOC_Os11g01074.2	C1	1.10748	0.55086	0.488791	1340	1964	997	1399	1187	2557	RNase P subunit p30, putative, expressed	AT5G59980.2		Polymerase/histidinol phosphatase-like
LOC_Os09g33690.1	C1	1.42153	0.0150548	0.272346	2299	2323	1954	2360	950	2546	Os9bglu32 - beta-glucosidase homologue, similar to G. max hydroxyisourate hydrolase, expressed	AT1G02850.2	BGLU11	beta glucosidase 11
LOC_Os03g53800.3	C1	3.14597	1.34011	1.40991	1028	2602	694	1844	287	2542	periplasmic beta-glucosidase precursor, putative, expressed	AT5G20950.1		Glycosyl hydrolase family protein
LOC_Os03g53800.1	C1	3.14219	1.35829	1.41061	1012	2595	693	1842	288	2540	periplasmic beta-glucosidase precursor, putative, expressed	AT5G20950.1		Glycosyl hydrolase family protein
LOC_Os08g39350.1	C1	1.62903	1.38227	1.63346	817	2131	369	1144	821	2540	glycerophosphoryl diester phosphodiesterase family protein, putative, expressed	AT4G26690.1	GPDL2,MRH5,SHV3	PLC-like phosphodiesterase family protein
LOC_Os03g53800.5	C1	3.14925	1.354	1.41196	1016	2598	692	1840	286	2538	periplasmic beta-glucosidase precursor, putative, expressed	AT5G20950.1		Glycosyl hydrolase family protein
LOC_Os11g01074.3	C1	1.12547	0.537284	0.483647	1318	1913	978	1368	1162	2535	RNase P subunit p30, putative, expressed	AT5G59980.2		Polymerase/histidinol phosphatase-like
LOC_Os03g43720.1	C1	2.46241	0.158716	0.94284	610	681	954	1833	460	2534	transporter family protein, putative, expressed	AT3G13050.1		Major facilitator superfamily protein
LOC_Os05g41580.1	C1	2.72897	3.00981	1.30754	26	206	471	1165	382	2532	calcium-transporting ATPase, plasma membrane-type, putative, expressed	AT2G41560.1	ACA4	autoinhibited Ca(2+)-ATPase, isoform 4
LOC_Os03g53800.2	C1	3.17616	1.38544	1.42385	992	2592	682	1831	279	2524	periplasmic beta-glucosidase precursor, putative, expressed	AT5G20950.1		Glycosyl hydrolase family protein
LOC_Os09g29460.1	C1	2.23738	0.0462929	0.331926	220	227	1046	1316	535	2524	homeobox associated leucine zipper, putative, expressed	AT4G40060.1	ATHB-16,ATHB16,HB16	homeobox protein 16
LOC_Os03g53800.4	C1	3.17382	1.38335	1.42389	990	2582	681	1826	279	2520	periplasmic beta-glucosidase precursor, putative, expressed	AT5G20950.1		Glycosyl hydrolase family protein
LOC_Os04g59150.2	C1	5.40536	-0.0648742	4.1656	129	123	220	3956	59	2515	peroxidase precursor, putative, expressed	AT1G71695.1		Peroxidase superfamily protein
LOC_Os05g02420.2	C1	1.29344	1.43388	0.582666	34	92	1444	2162	1023	2507		AT3G46130.3	ATMYB48,ATMYB48-1,ATMYB48-2,ATMYB48-3,MYB48	myb domain protein 48
LOC_Os09g30400.1	C1	1.65375	1.27475	0.560143	237	573	553	816	794	2497	WRKY90, expressed	AT5G56270.1	ATWRKY2,WRKY2	WRKY DNA-binding protein 2
LOC_Os09g11480.1	C1	4.22131	1.28023	3.5462	81	197	97	1129	133	2489	AP2 domain containing protein, expressed	AT1G72360.2	HRE1	Integrase-type DNA-binding superfamily protein
LOC_Os01g28790.1	C1	3.17289	3.01751	0.500133	17	141	505	715	276	2489	PRAS-rich protein, putative, expressed	AT3G21570.1
LOC_Os12g36640.2	C1	2.23984	0.00465701	0.518746	533	534	898	1286	523	2470	universal stress protein domain containing protein, putative, expressed	AT2G47710.1		Adenine nucleotide alpha hydrolases-like superfamily protein
LOC_Os07g46852.4	C1	4.73588	2.19578	1.83825	45	204	170	609	93	2470	sex determination protein tasselseed-2, putative, expressed	AT4G03140.1		NAD(P)-binding Rossmann-fold superfamily protein
LOC_Os01g56780.3	C1	1.11503	1.05667	0.201814	171	355	1764	2029	1140	2468	plus-3 domain containing protein, expressed	AT5G43630.1	TZP	zinc knuckle (CCHC-type) family protein
LOC_Os12g36640.1	C1	2.2412	-6.16983e-06	0.518015	532	532	896	1282	521	2462	universal stress protein domain containing protein, putative, expressed	AT2G47710.1		Adenine nucleotide alpha hydrolases-like superfamily protein
LOC_Os03g43720.3	C1	2.44155	0.146702	0.93946	601	665	934	1792	452	2458	transporter family protein, putative, expressed	AT3G13050.1		Major facilitator superfamily protein
LOC_Os03g43720.4	C1	2.44403	0.153278	0.942335	598	665	931	1790	451	2456	transporter family protein, putative, expressed	AT3G13050.1		Major facilitator superfamily protein
LOC_Os07g35810.1	C1	6.78697	4.57946	5.87747	18	428	13	736	22	2454	TKL_IRAK_DUF26-ld.6 - DUF26 kinases have homology to DUF26 containing loci, expressed	AT4G23180.1	CRK10,RLK4	cysteine-rich RLK (RECEPTOR-like protein kinase) 10
LOC_Os07g09870.1	C1	1.07849	0.557783	0.311039	727	1070	880	1092	1160	2449	OsFBA2 - F-box and FBA domain containing protein, expressed	AT4G12560.1	CPR30	F-box and associated interaction domains-containing protein
LOC_Os02g03040.1	C1	1.07991	1.30027	0.822625	396	975	697	1233	1154	2440	RNA recognition motif containing protein, expressed	AT5G52040.2	ATRSP41	RNA-binding (RRM/RBD/RNP motifs) family protein
LOC_Os03g43720.5	C1	2.44923	0.175762	0.965773	584	660	908	1773	446	2433	transporter family protein, putative, expressed	AT3G13050.1		Major facilitator superfamily protein
LOC_Os03g43720.2	C1	2.44632	0.150375	0.941868	594	659	922	1770	446	2431	transporter family protein, putative, expressed	AT3G13050.1		Major facilitator superfamily protein
LOC_Os02g52250.1	C1	1.10124	1.88063	0.823829	1053	3876	1451	2569	1126	2416	SKIP/SNW domain containing protein, expressed	AT1G77180.1	SKIP	chromatin protein family
LOC_Os05g39610.1	C1	2.93094	1.02918	1.63327	732	1493	554	1720	316	2412	exo70 exocyst complex subunit domain containing protein, expressed	AT5G58430.1	ATEXO70B1,EXO70B1	exocyst subunit exo70 family protein B1
LOC_Os01g74610.1	C1	0.747986	1.12974	0.0865664	2715	5941	1732	1839	1432	2405	zinc finger, C3HC4 type domain containing protein, expressed	AT5G58410.1		HEAT/U-box domain-containing protein
LOC_Os04g41310.1	C1	1.31911	0.663554	0.555994	79	126	1075	1581	962	2401	STRUBBELIG-RECEPTOR FAMILY 8 precursor, putative, expressed	AT3G59350.1		Protein kinase superfamily protein
LOC_Os12g02530.3	C1	2.13964	0.748223	1.57402	73	123	306	911	544	2399	BTBN22 - Bric-a-Brac, Tramtrack, Broad Complex BTB domain with non-phototropic hypocotyl 3 NPH3 and coiled-coil domains, expressed	AT2G30520.1	RPT2	Phototropic-responsive NPH3 family protein
LOC_Os09g30400.3	C1	1.84149	1.22519	0.678163	201	470	450	720	668	2394	WRKY90, expressed	AT5G56270.1	ATWRKY2,WRKY2	WRKY DNA-binding protein 2
LOC_Os12g44230.1	C1	6.13129	2.33512	2.46794	78	395	429	2373	34	2375		AT1G74790.1		catalytics
LOC_Os07g12340.1	C1	1.14645	0.266469	0.180951	1532	1843	1003	1137	1072	2373	NAC domain-containing protein 67, putative, expressed	AT5G63790.1	ANAC102,NAC102	NAC domain containing protein 102
LOC_Os02g03040.2	C1	1.07488	1.32102	0.813674	383	956	682	1199	1120	2360	RNA recognition motif containing protein, expressed	AT4G25500.1	AT-SRP40,ATRSP35,ATRSP40,RSP35	arginine/serine-rich splicing factor 35
LOC_Os12g44230.2	C1	6.14109	2.31711	2.45679	79	395	427	2345	33	2354		AT1G74790.1		catalytics
LOC_Os08g42370.1	C1	1.16694	1.57964	0.610133	565	1690	1597	2437	1048	2353	zinc finger DHHC domain-containing protein, putative, expressed	AT3G26935.1		DHHC-type zinc finger family protein
LOC_Os04g30250.1	C1	1.17105	1.48568	-0.142088	71	199	1512	1370	1045	2353	wall-associated receptor kinase-like 5 precursor, putative, expressed	AT1G21270.1	WAK2	wall-associated kinase 2
LOC_Os05g39610.2	C1	2.91483	1.02331	1.6477	721	1465	540	1691	312	2349	exo70 exocyst complex subunit domain containing protein, expressed	AT5G58430.1	ATEXO70B1,EXO70B1	exocyst subunit exo70 family protein B1
LOC_Os12g37410.1	C1	1.1084	1.39725	0.556249	479	1261	731	1075	1086	2340	CPuORF5 - conserved peptide uORF-containing transcript, expressed	AT3G62420.1	ATBZIP53,BZIP53	basic region/leucine zipper motif 53
LOC_Os04g52090.1	C1	3.10514	1.47788	-0.189136	149	415	667	585	272	2339	AP2 domain containing protein, expressed	AT1G03800.1	ATERF10,ERF10	ERF domain protein 10
LOC_Os03g59070.1	C1	2.70365	2.63253	1.23898	265	1641	751	1774	359	2336	phosphatase, putative, expressed	AT3G58490.1		Phosphatidic acid phosphatase (PAP2) family protein
LOC_Os07g05010.3	C1	3.00622	0.648722	1.81241	115	180	163	571	291	2336	helix-loop-helix DNA-binding domain containing protein, expressed	AT1G09530.1	PAP3,PIF3,POC1	phytochrome interacting factor 3
LOC_Os04g41310.2	C1	1.3167	0.66663	0.548727	78	123	1047	1532	933	2323	STRUBBELIG-RECEPTOR FAMILY 8 precursor, putative, expressed	AT3G59350.1		Protein kinase superfamily protein
LOC_Os01g29230.1	C1	1.06381	0.352124	0.282068	1975	2520	1415	1721	1107	2314		AT2G48060.1
LOC_Os10g05069.3	C1	2.04336	0.345527	0.495218	856	1088	1144	1613	556	2293	lysosomal alpha-mannosidase precursor, putative, expressed	AT5G66150.1		Glycosyl hydrolase family 38 protein
LOC_Os04g30250.2	C1	1.16085	1.38813	-0.128208	76	198	1467	1342	1024	2290	wall-associated receptor kinase-like 5 precursor, putative, expressed	AT1G21270.1	WAK2	wall-associated kinase 2
LOC_Os06g43790.1	C1	0.884543	1.41022	0.496416	875	2325	969	1366	1240	2289	transcription initiation factor TFIID subunit 1, putative, expressed	AT1G32750.1	GTD1,HAC13,HAF01,HAF1,TAF1	HAC13 protein (HAC13)
LOC_Os10g05069.1	C1	2.06219	0.316084	0.495388	856	1066	1135	1600	548	2288	lysosomal alpha-mannosidase precursor, putative, expressed	AT5G66150.1		Glycosyl hydrolase family 38 protein
LOC_Os04g59200.1	C1	7.31778	2.36705	7.29985	11	59	11	1751	14	2283	peroxidase precursor, putative, expressed	AT1G71695.1		Peroxidase superfamily protein
LOC_Os03g09900.1	C1	2.31118	-0.323082	1.4472	192	154	1097	2990	460	2282	membrane protein, putative, expressed	AT3G25290.1		Auxin-responsive family protein
LOC_Os02g52340.1	C1	1.44804	0.754935	1.00732	441	744	1067	2145	832	2271	OsMADS22 - MADS-box family gene with MIKCc type-box, expressed	AT2G22540.1	AGL22,SVP	K-box region and MADS-box transcription factor family protein
LOC_Os06g19470.3	C1	1.57529	1.42184	0.740161	1159	3105	815	1361	761	2269	WW domain containing protein, expressed	AT3G13225.2		WW domain-containing protein
LOC_Os08g37960.2	C1	2.32338	0.582762	1.29477	879	1316	700	1717	453	2267	RNA recognition motif containing protein, expressed	AT5G64200.1	ATSC35,SC35	ortholog of human splicing factor SC35
LOC_Os03g05640.1	C1	1.69738	1.38703	0.987778	98	257	873	1731	698	2265	inorganic phosphate transporter, putative, expressed	AT3G54700.1	PHT1;7	phosphate transporter 1;7
LOC_Os03g13820.1	C1	0.632461	1.00963	0.370872	636	1281	955	1235	1458	2261	protein kinase family protein, putative, expressed	AT1G77280.1		Protein kinase protein with adenine nucleotide alpha hydrolases-like domain
LOC_Os03g19020.3	C1	1.44905	1.92718	0.787304	1302	4951	1005	1734	828	2260	PHD-finger family protein, expressed	AT3G05670.1		RING/U-box protein
LOC_Os02g48790.1	C1	0.384032	1.02906	-0.325947	952	1942	1356	1082	1731	2260	AML1, putative, expressed	AT1G29400.1	AML5,ML5	MEI2-like protein 5
LOC_Os10g26850.1	C1	1.05053	0.196924	0.365658	1783	2044	1203	1550	1091	2259
LOC_Os03g55776.1	C1	1.94228	1.7578	-0.87248	69	233	585	320	588	2258
LOC_Os03g19020.1	C1	1.44829	1.92889	0.786682	1301	4952	1005	1735	827	2257	PHD-finger family protein, expressed	AT3G05670.1		RING/U-box protein
LOC_Os05g25850.2	C1	3.11369	0.581624	1.4629	988	1479	507	1399	261	2257	superoxide dismutase, mitochondrial precursor, putative, expressed	AT3G10920.1	ATMSD1,MEE33,MSD1	manganese superoxide dismutase 1
LOC_Os03g22890.1	C1	1.26099	0.399555	-0.206727	2387	3148	2468	2139	939	2250	GTPase of unknown function domain containing protein, putative, expressed	AT1G52980.1		GTP-binding family protein
LOC_Os03g22890.2	C1	1.26099	0.399555	-0.206727	2387	3148	2468	2139	939	2250	GTPase of unknown function domain containing protein, putative, expressed	AT1G52980.1		GTP-binding family protein
LOC_Os04g51880.1	C1	3.04502	-0.511624	1.02938	1026	720	342	699	272	2248	GHMP kinases ATP-binding protein, putative, expressed	AT3G10700.1	GalAK	galacturonic acid kinase
LOC_Os04g51880.2	C1	3.02774	-0.524254	0.99417	1051	730	351	699	276	2247	GHMP kinases ATP-binding protein, putative, expressed	AT3G10700.1	GalAK	galacturonic acid kinase
LOC_Os01g72990.1	C1	1.43747	0.828645	0.292378	388	689	2187	2678	829	2246		AT1G06840.1		Leucine-rich repeat protein kinase family protein
LOC_Os03g55320.1	C1	0.938499	1.5682	0.720821	606	1798	903	1488	1171	2245	protein phosphatase 2C, putative, expressed	AT4G33920.1		Protein phosphatase 2C family protein
LOC_Os04g38870.5	C1	1.14036	0.760501	0.0180797	2337	3958	2405	2435	1018	2243	14-3-3 protein, putative, expressed	AT3G02520.1	GF14 NU,GRF7	general regulatory factor 7
LOC_Os09g31300.1	C1	1.63179	-0.191261	1.8838	419	367	104	385	724	2243	helix-loop-helix DNA-binding domain containing protein, expressed	AT2G42280.1		basic helix-loop-helix (bHLH) DNA-binding superfamily protein
LOC_Os02g30630.1	C1	1.57393	0.207701	1.09625	3383	3907	1176	2514	753	2241	thiamine pyrophosphate enzyme, C-terminal TPP binding domain containing protein, expressed	AT3G48560.1	AHAS,ALS,CSR1,IMR1,TZP5	chlorsulfuron/imidazolinone resistant 1
LOC_Os12g36110.1	C1	2.38078	0.492899	1.56148	196	276	731	2158	430	2241	calmodulin binding protein, putative, expressed	AT5G57580.1		Calmodulin-binding protein
LOC_Os07g27490.1	C1	1.32637	0.609633	0.45082	576	879	996	1361	891	2235	Regulator of chromosome condensation domain containing protein, expressed	AT3G15430.1		Regulator of chromosome condensation (RCC1) family protein
LOC_Os09g31300.2	C1	1.63319	-0.198916	1.87833	418	364	104	384	720	2233	helix-loop-helix DNA-binding domain containing protein, expressed	AT2G42280.1		basic helix-loop-helix (bHLH) DNA-binding superfamily protein
LOC_Os09g33690.3	C1	1.38766	-0.00773316	0.314953	2067	2056	1671	2079	853	2231	Os9bglu32 - beta-glucosidase homologue, similar to G. max hydroxyisourate hydrolase, expressed	AT1G02850.2	BGLU11	beta glucosidase 11
LOC_Os04g38870.3	C1	1.14415	0.759867	-0.0362849	2292	3881	2378	2319	1009	2230	14-3-3 protein, putative, expressed	AT3G02520.1	GF14 NU,GRF7	general regulatory factor 7
LOC_Os08g37960.1	C1	2.31851	0.59339	1.28399	861	1298	689	1678	445	2222	RNA recognition motif containing protein, expressed	AT5G64200.1	ATSC35,SC35	ortholog of human splicing factor SC35
LOC_Os01g18670.1	C1	2.79054	0.737274	2.33124	1292	2154	726	3653	321	2221	MDR-like ABC transporter, putative, expressed	AT3G62150.1	PGP21	P-glycoprotein 21
LOC_Os04g47190.2	C1	2.75504	1.13975	1.339	779	1716	111	281	329	2221	aminotransferase domain containing protein, putative, expressed	AT5G65780.1	ATBCAT-5	branched-chain amino acid aminotransferase 5 / branched-chain amino acid transaminase 5 (BCAT5)
LOC_Os07g35560.2	C1	4.71289	3.94206	3.46965	12	184	12	138	84	2209	glucan endo-1,3-beta-glucosidase precursor, putative, expressed	AT4G26830.1		O-Glycosyl hydrolases family 17 protein
LOC_Os05g48360.1	C1	1.06015	-0.0537301	-0.0338453	46	44	1062	1037	1058	2206	membrane attack complex component/perforin/complement C9, putative, expressed	AT1G28380.1	NSL1	MAC/Perforin domain-containing protein
LOC_Os07g35560.1	C1	4.70034	3.8313	3.45933	13	186	12	137	85	2203	glucan endo-1,3-beta-glucosidase precursor, putative, expressed	AT4G26830.1		O-Glycosyl hydrolases family 17 protein
LOC_Os07g35560.3	C1	4.70608	3.93752	3.45933	12	183	12	137	84	2198	glucan endo-1,3-beta-glucosidase precursor, putative, expressed	AT4G26830.1		O-Glycosyl hydrolases family 17 protein
LOC_Os02g48790.4	C1	0.38008	1.03626	-0.332277	915	1877	1320	1049	1685	2193	AML1, putative, expressed	AT1G29400.1	AML5,ML5	MEI2-like protein 5
LOC_Os03g13820.2	C1	0.761664	1.03875	0.366446	566	1163	845	1089	1292	2191	protein kinase family protein, putative, expressed	AT1G77280.1		Protein kinase protein with adenine nucleotide alpha hydrolases-like domain
LOC_Os02g48790.2	C1	0.377254	1.04692	-0.325542	911	1882	1316	1050	1681	2184	AML1, putative, expressed	AT1G29400.1	AML5,ML5	MEI2-like protein 5
LOC_Os04g52130.1	C1	2.56931	0.155557	2.32413	1157	1289	377	1889	368	2182	coproporphyrinogen III oxidase, chloroplast precursor, putative, expressed	AT1G03475.1	ATCPO-I,HEMF1,LIN2	Coproporphyrinogen III oxidase
LOC_Os08g42370.2	C1	1.17726	1.6103	0.626124	514	1569	1465	2261	963	2177	zinc finger DHHC domain-containing protein, putative, expressed	AT3G26935.1		DHHC-type zinc finger family protein
LOC_Os04g51880.3	C1	3.0259	-0.516944	1.04185	991	692	330	680	267	2175	GHMP kinases ATP-binding protein, putative, expressed	AT3G10700.1	GalAK	galacturonic acid kinase
LOC_Os01g72990.2	C1	1.42941	0.733876	0.282931	357	594	2117	2576	807	2173		AT1G06840.1		Leucine-rich repeat protein kinase family protein
LOC_Os02g30630.2	C1	1.57695	0.220577	1.09569	3310	3856	1147	2452	728	2173	thiamine pyrophosphate enzyme, C-terminal TPP binding domain containing protein, expressed	AT3G48560.1	AHAS,ALS,CSR1,IMR1,TZP5	chlorsulfuron/imidazolinone resistant 1
LOC_Os03g29540.2	C1	1.98697	0.322729	0.265984	394	493	424	510	548	2172	ATP-dependent protease, putative, expressed	AT1G75460.1		ATP-dependent protease La (LON) domain protein
LOC_Os02g48790.5	C1	0.385623	1.05524	-0.320588	901	1872	1301	1042	1658	2166	AML1, putative, expressed	AT1G29400.1	AML5,ML5	MEI2-like protein 5
LOC_Os11g11990.1	C1	1.85289	0.214709	1.77588	122	142	457	1566	598	2158	NB-ARC domain containing protein, expressed	AT3G07040.1	RPM1,RPS3	NB-ARC domain-containing disease resistance protein
LOC_Os03g14669.2	C1	1.1735	0.997179	2.26224	58	115	202	969	954	2152	core histone H2A/H2B/H3/H4, putative, expressed	AT5G63470.1	NF-YC4	nuclear factor Y, subunit C4
LOC_Os02g39140.1	C1	4.97077	1.67473	2.70747	55	176	74	485	69	2150	helix-loop-helix DNA-binding domain containing protein, expressed	AT1G05805.1		basic helix-loop-helix (bHLH) DNA-binding superfamily protein
LOC_Os04g35900.1	C1	1.07404	0.49623	0.665677	1213	1711	1122	1779	1020	2147	translocon Tic40, putative, expressed	AT5G16620.1	ATTIC40,PDE120,TIC40	hydroxyproline-rich glycoprotein family protein
LOC_Os08g37960.3	C1	2.32068	0.574892	1.28716	839	1249	668	1630	430	2146	RNA recognition motif containing protein, expressed	AT5G64200.1	ATSC35,SC35	ortholog of human splicing factor SC35
LOC_Os01g12880.1	C1	1.14087	0.535781	0.597274	1019	1477	1184	1792	973	2145	VHS and GAT domain containing protein, expressed	AT4G32760.2		ENTH/VHS/GAT family protein
LOC_Os03g55320.2	C1	0.948225	1.56107	0.712405	578	1707	868	1422	1111	2145	protein phosphatase 2C, putative, expressed	AT4G33920.1		Protein phosphatase 2C family protein
LOC_Os09g31200.1	C1	2.00573	0.623988	-0.201372	226	348	813	707	534	2145	AN1-like zinc finger domain containing protein, expressed	AT3G12630.1		A20/AN1-like zinc finger family protein
LOC_Os04g38870.1	C1	1.11756	0.69612	-0.0926754	2254	3652	2341	2195	988	2144	14-3-3 protein, putative, expressed	AT3G02520.1	GF14 NU,GRF7	general regulatory factor 7
LOC_Os02g48790.3	C1	0.37619	1.04944	-0.331726	890	1842	1294	1028	1651	2143	AML1, putative, expressed	AT1G29400.1	AML5,ML5	MEI2-like protein 5
LOC_Os06g48590.1	C1	1.38255	0.0247038	0.456178	1108	1127	1038	1424	820	2137	CGMC_MAPKCMGC_2_SLT2y_ERK.2 - CGMC includes CDA, MAPK, GSK3, and CLKC kinases, expressed	AT1G10210.1	ATMPK1,MPK1	mitogen-activated protein kinase 1
LOC_Os06g19470.2	C1	1.54497	1.42387	0.7643	1087	2916	744	1264	732	2137	WW domain containing protein, expressed	AT3G13225.2		WW domain-containing protein
LOC_Os08g42370.3	C1	1.16059	1.57423	0.631361	515	1533	1432	2219	953	2130	zinc finger DHHC domain-containing protein, putative, expressed	AT3G26935.1		DHHC-type zinc finger family protein
LOC_Os02g36940.1	C1	1.61512	1.40527	0.968238	59	156	383	749	695	2129	uncharacterized Cys-rich domain containing protein, putative, expressed	AT1G14870.1	PCR2	PLANT CADMIUM RESISTANCE 2
LOC_Os06g19470.1	C1	1.54449	1.42563	0.77614	1081	2903	739	1265	730	2128	WW domain containing protein, expressed	AT3G13225.2		WW domain-containing protein
LOC_Os09g21230.4	C1	1.03663	1.16739	0.427908	475	1067	935	1258	1037	2128	AMP-binding enzyme, putative, expressed	AT5G23050.1	AAE17	acyl-activating enzyme 17
LOC_Os09g38020.1	C1	1.36508	0.567253	-0.233169	821	1217	1180	1004	825	2124	Core histone H2A/H2B/H3/H4 domain containing protein, putative, expressed	AT5G59970.1		Histone superfamily protein
LOC_Os06g09570.1	C1	1.82157	0.226662	-0.129782	1773	2074	2827	2584	600	2122	nucleolar GTP-binding protein 1, putative, expressed	AT1G50920.1		Nucleolar GTP-binding protein
LOC_Os01g05610.1	C1	0.565246	1.00092	-0.0318642	1746	3495	1649	1613	1426	2110	Core histone H2A/H2B/H3/H4 domain containing protein, putative, expressed	AT3G45980.1	H2B,HTB9	Histone superfamily protein
LOC_Os02g12760.1	C1	1.20837	-0.108179	0.345575	118	110	619	786	913	2110	integral membrane protein, putative, expressed	AT5G54980.1		Uncharacterised protein family (UPF0497)
LOC_Os04g47780.1	C1	1.74365	0.472847	0.481235	66	91	803	1121	629	2105	transmembrane amino acid transporter protein, putative, expressed	AT4G38250.1		Transmembrane amino acid transporter family protein
LOC_Os04g48290.1	C1	5.61552	3.90925	1.2385	8	122	291	686	43	2104	MATE efflux family protein, putative, expressed	AT5G52050.1		MATE efflux family protein
LOC_Os03g08820.1	C1	1.18215	1.20768	0.617055	879	2031	883	1354	926	2101		AT3G21290.1		dentin sialophosphoprotein-related
LOC_Os02g35329.1	C1	2.99464	0.800508	0.89423	28	48	1051	1954	263	2098	RING-H2 finger protein ATL3F, putative, expressed	AT1G53820.1		RING/U-box superfamily protein
LOC_Os03g60130.1	C1	1.26642	0.453493	-0.174823	1152	1577	1627	1441	872	2098	transcription elongation factor protein, putative, expressed	AT2G38560.1	TFIIS	transcript elongation factor IIS
LOC_Os04g38870.4	C1	1.09124	0.662324	-0.103303	2300	3640	2334	2173	984	2096	14-3-3 protein, putative, expressed	AT3G02520.1	GF14 NU,GRF7	general regulatory factor 7
LOC_Os02g39570.4	C1	4.36292	0.342995	1.96844	2748	3486	321	1258	102	2093	ACT domain containing protein, expressed	AT2G31810.1		ACT domain-containing small subunit of acetolactate synthase protein
LOC_Os02g39570.1	C1	4.36292	0.342821	1.9679	2748	3485	321	1257	102	2093	ACT domain containing protein, expressed	AT2G31810.1		ACT domain-containing small subunit of acetolactate synthase protein
LOC_Os07g46852.3	C1	4.81856	2.08917	1.8679	40	168	151	550	74	2093	sex determination protein tasselseed-2, putative, expressed	AT3G26760.1		NAD(P)-binding Rossmann-fold superfamily protein
LOC_Os02g39140.2	C1	4.93835	1.66945	2.68883	56	177	74	476	68	2086	helix-loop-helix DNA-binding domain containing protein, expressed	AT1G05805.1		basic helix-loop-helix (bHLH) DNA-binding superfamily protein
LOC_Os04g38870.2	C1	1.10261	0.681451	-0.106258	2229	3574	2300	2137	970	2084	14-3-3 protein, putative, expressed	AT3G02520.1	GF14 NU,GRF7	general regulatory factor 7
LOC_Os10g05069.2	C1	2.0313	0.377058	0.505458	768	997	1049	1489	509	2081	lysosomal alpha-mannosidase precursor, putative, expressed	AT5G66150.1		Glycosyl hydrolase family 38 protein
LOC_Os09g21230.5	C1	1.05335	1.15271	0.425232	464	1031	911	1223	1001	2078	AMP-binding enzyme, putative, expressed	AT5G23050.1	AAE17	acyl-activating enzyme 17
LOC_Os03g19020.2	C1	1.49509	1.94793	0.754074	1221	4710	930	1569	734	2070	PHD-finger family protein, expressed	AT3G05670.1		RING/U-box protein
LOC_Os08g44640.2	C1	1.48168	1.64506	0.80577	108	338	517	904	738	2061	OsSCP41 - Putative Serine Carboxypeptidase homologue, expressed	AT2G27920.2	SCPL51	serine carboxypeptidase-like 51
LOC_Os07g08300.1	C1	1.48027	1.58172	0.720141	88	262	758	1249	737	2058	major facilitator superfamily antiporter, putative, expressed	AT3G43790.1	ZIFL2	zinc induced facilitator-like 2
LOC_Os03g14450.1	C1	0.768773	1.14127	0.614434	4257	9389	2801	4288	1206	2055	enolase, putative, expressed	AT2G36530.1	ENO2,LOS2	Enolase
LOC_Os01g48960.1	C1	0.991757	1.05233	0.811123	3826	7935	2003	3515	1032	2052	glutamate synthase, chloroplast precursor, putative, expressed	AT5G53460.1	GLT1	NADH-dependent glutamate synthase 1
LOC_Os07g33110.1	C1	1.42136	-0.215833	0.482204	839	722	843	1177	763	2045	CAMK_CAMK_like.33 - CAMK includes calcium/calmodulin depedent protein kinases, expressed	AT4G04720.1	CPK21	calcium-dependent protein kinase 21
LOC_Os04g47190.1	C1	2.75086	1.18943	1.35611	727	1659	103	264	304	2044	aminotransferase domain containing protein, putative, expressed	AT5G65780.1	ATBCAT-5	branched-chain amino acid aminotransferase 5 / branched-chain amino acid transaminase 5 (BCAT5)
LOC_Os02g33080.1	C1	1.70685	0.801297	0.62528	577	1006	1209	1865	626	2042	N-carbamoylputrescine amidase, putative, expressed	AT2G27450.1	ATNLP1,CPA,NLP1	nitrilase-like protein 1
ChrSy.fgenesh.mRNA.36	C1	2.40615	0.798924	0.295696	360	626	349	429	385	2042
LOC_Os07g33110.2	C1	1.40982	-0.204009	0.474217	851	739	848	1178	764	2031	CAMK_CAMK_like.33 - CAMK includes calcium/calmodulin depedent protein kinases, expressed	AT4G04720.1	CPK21	calcium-dependent protein kinase 21
LOC_Os07g01920.1	C1	1.75321	0.207951	-0.151756	1715	1981	2691	2422	602	2030	nucleolar GTP-binding protein 1, putative, expressed	AT1G50920.1		Nucleolar GTP-binding protein
LOC_Os07g09970.1	C1	1.46012	0.899054	0.786015	291	543	619	1068	737	2029	LTPL84 - Protease inhibitor/seed storage/LTP family protein precursor, expressed	AT2G44300.1		Bifunctional inhibitor/lipid-transfer protein/seed storage 2S albumin superfamily protein
LOC_Os03g17980.2	C1	0.568366	1.17486	-0.0247977	8741	19735	2363	2323	1368	2028	CAMK_KIN1/SNF1/Nim1_like_AMPKh.2 - CAMK includes calcium/calmodulin depedent protein kinases, expressed	AT3G01090.2	AKIN10,KIN10,SNRK1.1	SNF1 kinase homolog 10
LOC_Os07g33110.3	C1	1.40752	-0.202232	0.47493	846	736	845	1174	764	2026	CAMK_CAMK_like.33 - CAMK includes calcium/calmodulin depedent protein kinases, expressed	AT4G04720.1	CPK21	calcium-dependent protein kinase 21
LOC_Os08g44640.1	C1	1.45315	1.61175	0.797555	104	319	514	894	739	2022	OsSCP41 - Putative Serine Carboxypeptidase homologue, expressed	AT2G27920.1	SCPL51	serine carboxypeptidase-like 51
LOC_Os09g08430.1	C1	1.19798	-0.299657	0.306413	2233	1814	2067	2556	880	2019	ribosomal protein L22, putative, expressed	AT1G27400.1		Ribosomal protein L22p/L17e family protein
LOC_Os08g42268.1	C1	1.07574	1.20623	0.574848	668	1541	916	1365	957	2017		AT5G14790.1		ARM repeat superfamily protein
LOC_Os08g02904.1	C1	1.54874	1.07023	0.72654	521	1093	808	1338	689	2016		AT1G69670.1	ATCUL3B,CUL3B	cullin 3B
LOC_Os07g33110.4	C1	1.41593	-0.213116	0.475936	837	722	840	1169	755	2016	CAMK_CAMK_like.33 - CAMK includes calcium/calmodulin depedent protein kinases, expressed	AT4G04720.1	CPK21	calcium-dependent protein kinase 21
LOC_Os04g30250.3	C1	1.1742	1.48898	-0.129896	63	177	1250	1142	893	2016	wall-associated receptor kinase-like 5 precursor, putative, expressed	AT1G69730.1		Wall-associated kinase family protein
LOC_Os01g55170.1	C1	1.38115	0.0185262	0.392028	1430	1449	740	971	774	2016	la domain containing protein, expressed	AT5G46250.1		RNA-binding protein
LOC_Os03g60130.2	C1	1.27093	0.46833	-0.187587	1094	1514	1565	1374	834	2013	transcription elongation factor protein, putative, expressed	AT2G38560.1	TFIIS	transcript elongation factor IIS
LOC_Os02g02050.1	C1	1.12603	0.906626	0.649946	1527	2864	932	1463	921	2011	SNF2 family N-terminal domain containing protein, expressed	AT1G08060.1	MOM,MOM1	ATP-dependent helicase family protein
LOC_Os02g45710.1	C1	2.74167	2.75565	0.585672	11	77	631	947	300	2009	zinc finger, C3HC4 type domain containing protein, expressed	AT3G61460.1	BRH1	brassinosteroid-responsive RING-H2
LOC_Os07g46080.1	C1	1.18916	1.06833	0.575779	131	275	1526	2275	879	2005		AT3G06210.1		ARM repeat superfamily protein
LOC_Os12g01060.1	C1	1.20994	0.51035	0.518147	980	1397	741	1061	867	2005	RNase P subunit p30, putative, expressed	AT5G59980.2		Polymerase/histidinol phosphatase-like
LOC_Os11g01074.1	C1	1.21125	0.515743	0.51391	982	1403	741	1059	866	2005	RNase P subunit p30, putative, expressed	AT5G59980.2		Polymerase/histidinol phosphatase-like
LOC_Os10g42190.2	C1	1.49802	2.31701	1.10075	844	4204	1254	2690	705	1992	leucine rich repeat containing protein, expressed	AT4G35470.1	PIRL4	plant intracellular ras group-related LRR 4
LOC_Os04g37820.1	C1	3.66766	3.40435	3.79742	14	150	54	744	157	1992	cytokinin-O-glucosyltransferase 2, putative, expressed	AT1G22360.1	AtUGT85A2,UGT85A2	UDP-glucosyl transferase 85A2
LOC_Os07g33110.5	C1	1.41504	-0.193772	0.467774	829	725	833	1153	743	1982	CAMK_CAMK_like.33 - CAMK includes calcium/calmodulin depedent protein kinases, expressed	AT4G04720.1	CPK21	calcium-dependent protein kinase 21
LOC_Os02g56250.1	C1	2.26589	-0.356206	1.17826	866	676	604	1367	411	1977	GATA zinc finger domain containing protein, expressed	AT3G54810.1	BME3,BME3-ZF,GATA8	Plant-specific GATA-type zinc finger transcription factor family protein
LOC_Os06g22820.1	C1	2.08813	1.34287	0.837582	547	1387	813	1453	465	1976	cyclin-dependent kinase F-1, putative, expressed	AT4G28980.1	CAK1AT,CDKF;1	CDK-activating kinase 1AT
LOC_Os10g42190.1	C1	1.5365	2.3987	1.14556	817	4310	1220	2698	681	1975	leucine rich repeat containing protein, expressed	AT4G35470.1	PIRL4	plant intracellular ras group-related LRR 4
LOC_Os01g56790.1	C1	1.77418	1.79415	0.265842	331	1148	1010	1214	576	1972		AT1G08800.1		Protein of unknown function, DUF593
LOC_Os06g19470.4	C1	1.56289	1.48685	0.7609	1055	2957	741	1256	667	1971	WW domain containing protein, expressed	AT3G13225.1		WW domain-containing protein
LOC_Os08g37800.1	C1	0.585934	1.07684	-0.00674759	8602	18145	2222	2212	1308	1963	CAMK_KIN1/SNF1/Nim1_like_AMPKh.4 - CAMK includes calcium/calmodulin depedent protein kinases, expressed	AT3G01090.2	AKIN10,KIN10,SNRK1.1	SNF1 kinase homolog 10
LOC_Os02g03230.1	C1	1.28483	0.778201	2.35193	367	630	525	2679	804	1960	membrane related protein CP5, putative, expressed	AT1G64720.1	CP5	Polyketide cyclase/dehydrase and lipid transport superfamily protein
LOC_Os02g33070.1	C1	3.00299	2.19648	1.51733	209	959	273	782	244	1958		AT5G04750.1		F1F0-ATPase inhibitor protein, putative
LOC_Os04g51880.5	C1	2.99017	-0.548239	1.00512	893	611	304	610	245	1949	GHMP kinases ATP-binding protein, putative, expressed	AT3G10700.1	GalAK	galacturonic acid kinase
LOC_Os02g35180.1	C1	1.42904	1.60196	0.659103	66	200	1103	1741	724	1948	OsRR2 type-A response regulator, expressed	AT1G59940.1	ARR3	response regulator 3
LOC_Os02g04160.1	C1	1.6243	0.773352	0.553351	418	715	665	976	632	1948	transcription elongation factor 1, putative, expressed	AT5G46030.1
LOC_Os07g48010.1	C1	2.93561	1.40953	4.23524	104	276	37	704	254	1946	peroxidase precursor, putative, expressed	AT5G05340.1		Peroxidase superfamily protein
LOC_Os09g11460.1	C1	2.72536	0.559256	1.44995	132	194	459	1254	294	1943	AP2 domain containing protein, expressed	AT1G72360.2	HRE1	Integrase-type DNA-binding superfamily protein
LOC_Os03g52910.1	C1	6.48108	0.468231	3.38901	296	410	189	1976	22	1941	uncharacterized UPF0114 domain containing protein, expressed	AT4G19390.1		Uncharacterised protein family (UPF0114)
LOC_Os03g18264.1	C1	1.1678	0.259032	0.0851371	883	1057	1319	1399	859	1931
LOC_Os02g33080.2	C1	1.70002	0.789116	0.639316	546	943	1130	1759	593	1926	N-carbamoylputrescine amidase, putative, expressed	AT2G27450.2	ATNLP1,CPA,NLP1	nitrilase-like protein 1
LOC_Os03g55320.3	C1	0.942588	1.61274	0.723283	511	1563	768	1268	1001	1925	protein phosphatase 2C, putative, expressed	AT4G33920.1		Protein phosphatase 2C family protein
LOC_Os03g11960.1	C1	1.04592	0.642712	0.486013	362	565	793	1110	932	1924	copper/zinc superoxide dismutase, putative, expressed	AT5G18100.1	CSD3	copper/zinc superoxide dismutase 3
LOC_Os03g17980.1	C1	0.574863	1.15929	-0.028161	8323	18589	2253	2209	1291	1922	CAMK_KIN1/SNF1/Nim1_like_AMPKh.2 - CAMK includes calcium/calmodulin depedent protein kinases, expressed	AT3G01090.2	AKIN10,KIN10,SNRK1.1	SNF1 kinase homolog 10
LOC_Os12g39200.2	C1	1.03866	1.18099	0.514252	989	2243	2331	3329	934	1919	seed maturation protein PM23, putative, expressed	AT2G14910.1
LOC_Os03g08470.1	C1	5.71354	-1.20337	1.61387	1336	580	405	1241	37	1919	AP2 domain containing protein, expressed	AT3G14230.3	RAP2.2	related to AP2 2
LOC_Os03g14450.2	C1	0.818877	1.16381	0.713729	3840	8603	2439	4001	1086	1916	enolase, putative, expressed	AT2G36530.1	ENO2,LOS2	Enolase
LOC_Os09g11460.2	C1	2.68517	0.373839	1.43824	149	193	463	1255	297	1910	AP2 domain containing protein, expressed	AT1G72360.2	HRE1	Integrase-type DNA-binding superfamily protein
LOC_Os05g41780.1	C1	2.18595	1.27447	-0.356724	194	469	837	654	419	1907	AP2 domain containing protein, expressed	AT5G44210.1	ATERF-9,ATERF9,ERF9	erf domain protein 9
LOC_Os01g59850.1	C1	1.03908	0.202766	0.225389	1224	1409	961	1123	928	1906	GTPase-activating protein, putative, expressed	AT1G08680.1	AGD14,ZIGA4	ARF GAP-like zinc finger-containing protein ZIGA4
LOC_Os05g44290.4	C1	1.93174	0.248364	0.87573	362	431	910	1670	498	1902	protein kinase domain containing protein, expressed	AT5G58950.1		Protein kinase superfamily protein
LOC_Os02g39570.5	C1	4.45787	0.389106	1.93012	2500	3274	294	1119	86	1898	ACT domain containing protein, expressed	AT2G31810.1		ACT domain-containing small subunit of acetolactate synthase protein
LOC_Os01g39960.1	C1	2.21381	0.150836	1.58025	83	92	279	834	408	1895	lycopene epsilon cyclase, chloroplast precursor, putative, expressed	AT5G57030.1	LUT2	Lycopene beta/epsilon cyclase protein
LOC_Os01g04280.1	C1	1.66407	1.44463	0.794822	9	24	289	501	598	1894	calmodulin binding protein, putative, expressed	AT5G57580.1		Calmodulin-binding protein
LOC_Os01g25720.1	C1	2.15376	0.933528	0.958059	199	380	419	814	425	1891	disease resistance protein RGA4, putative, expressed	AT3G14460.1		LRR and NB-ARC domains-containing disease resistance protein
LOC_Os03g43720.7	C1	2.49119	0.203001	0.894073	447	514	710	1320	335	1885	transporter family protein, putative, expressed	AT3G13050.1		Major facilitator superfamily protein
LOC_Os12g06850.4	C1	1.89503	0.281667	1.37426	379	461	503	1305	507	1884	transcription elongation factor protein, putative, expressed	AT5G09850.1		Transcription elongation factor (TFIIS) family protein
LOC_Os07g06740.2	C1	1.30983	0.295039	0.449647	487	597	724	989	757	1878	CAMK_CAMK_like.31 - CAMK includes calcium/calmodulin depedent protein kinases, expressed	AT3G10660.1	ATCPK2,CPK2	calmodulin-domain protein kinase cdpk isoform 2
LOC_Os02g39570.6	C1	4.31507	0.3402	1.96112	2337	2959	303	1180	94	1877	ACT domain containing protein, expressed	AT2G31810.1		ACT domain-containing small subunit of acetolactate synthase protein
LOC_Os01g43844.1	C1	1.57904	-0.138836	1.22888	91	82	269	631	628	1877	cytochrome P450 72A1, putative, expressed	AT3G14690.1	CYP72A15	cytochrome P450, family 72, subfamily A, polypeptide 15
LOC_Os12g39200.1	C1	1.03588	1.19659	0.515077	966	2215	2280	3258	914	1875	seed maturation protein PM23, putative, expressed	AT2G14910.1
LOC_Os07g36170.2	C1	1.77399	2.2139	0.577773	377	1749	946	1412	548	1875	chitin-inducible gibberellin-responsive protein, putative, expressed	AT5G48150.1	PAT1	GRAS family transcription factor
LOC_Os03g49210.1	C1	2.17546	0.375854	-0.0600578	1285	1667	1201	1152	415	1874	BRCA1 C Terminus domain containing protein, expressed	AT5G14520.1		pescadillo-related
LOC_Os02g35347.1	C1	2.98743	0.716107	0.894878	26	43	960	1786	236	1873	RING-H2 finger protein ATL3F, putative	AT1G53820.1		RING/U-box superfamily protein
LOC_Os02g35365.1	C1	2.98743	0.716107	0.894878	26	43	960	1786	236	1873	RING-H2 finger protein ATL3F, putative	AT1G53820.1		RING/U-box superfamily protein
LOC_Os05g44290.1	C1	1.91881	0.2637	0.911649	342	410	856	1610	494	1869	protein kinase domain containing protein, expressed	AT5G58950.1		Protein kinase superfamily protein
LOC_Os11g07230.1	C1	1.25525	0.0488818	0.857877	201	208	752	1362	776	1853	receptor kinase, putative, expressed	AT3G47570.1		Leucine-rich repeat protein kinase family protein
LOC_Os05g44290.3	C1	1.92313	0.239546	0.879872	354	418	883	1626	488	1852	protein kinase domain containing protein, expressed	AT5G58950.1		Protein kinase superfamily protein
LOC_Os05g28190.1	C1	1.12493	0.608381	0.863473	1287	1962	896	1630	847	1846	ranBP1 domain containing protein, expressed	AT3G15970.1		NUP50 (Nucleoporin 50 kDa) protein
LOC_Os05g09020.1	C1	2.26028	-0.0767052	0.951741	51	48	441	854	385	1845	WRKY67, expressed	AT5G26170.1	ATWRKY50,WRKY50	WRKY DNA-binding protein 50
LOC_Os08g44640.3	C1	1.45871	1.79115	0.750786	86	299	472	794	670	1841	OsSCP41 - Putative Serine Carboxypeptidase homologue, expressed	AT2G27920.1	SCPL51	serine carboxypeptidase-like 51
LOC_Os05g09020.2	C1	2.25852	-0.0593998	0.947722	51	48	440	848	384	1838	WRKY67, expressed	AT5G26170.1	ATWRKY50,WRKY50	WRKY DNA-binding protein 50
LOC_Os11g36150.1	C1	2.43394	3.13381	2.15827	86	759	260	1158	338	1829	receptor-like protein kinase 2 precursor, putative, expressed	AT3G47570.1		Leucine-rich repeat protein kinase family protein
LOC_Os12g37530.1	C1	1.84215	0.374985	1.44022	195	253	265	718	510	1827		AT5G26820.1	ATIREG3,IREG3,MAR1,RTS3	iron-regulated protein 3
LOC_Os07g08300.3	C1	1.60067	1.87777	0.709542	67	246	666	1088	602	1825	major facilitator superfamily antiporter, putative, expressed	AT5G13750.2	ZIFL1	zinc induced facilitator-like 1
LOC_Os11g07230.2	C1	1.29794	-0.120439	0.918128	130	120	701	1325	741	1822	receptor kinase, putative, expressed	AT3G47570.1		Leucine-rich repeat protein kinase family protein
LOC_Os03g08470.2	C1	5.5978	-1.18304	1.62734	1279	563	390	1204	38	1822	AP2 domain containing protein, expressed	AT3G14230.3	RAP2.2	related to AP2 2
LOC_Os11g07230.3	C1	1.29808	-0.108317	0.916666	129	120	703	1328	741	1821	receptor kinase, putative, expressed	AT3G47570.1		Leucine-rich repeat protein kinase family protein
LOC_Os01g25720.2	C1	2.12994	0.905826	0.962411	194	363	404	788	416	1820	disease resistance protein RGA4, putative, expressed	AT3G14460.1		LRR and NB-ARC domains-containing disease resistance protein
LOC_Os03g08470.3	C1	5.63239	-1.18542	1.62291	1262	555	386	1188	37	1814	AP2 domain containing protein, expressed	AT3G14230.3	RAP2.2	related to AP2 2
LOC_Os07g08300.4	C1	1.60735	1.91748	0.707093	62	234	639	1043	595	1812	major facilitator superfamily antiporter, putative, expressed	AT5G13750.2	ZIFL1	zinc induced facilitator-like 1
LOC_Os04g49510.4	C1	1.1336	1.06716	0.852557	383	802	902	1628	823	1806	CAMK_CAMK_like.27 - CAMK includes calcium/calmodulin depedent protein kinases, expressed	AT2G17290.1	ATCDPK3,ATCPK6,CPK6	Calcium-dependent protein kinase family protein
LOC_Os04g51880.4	C1	3.03827	-0.52837	1.01505	840	582	277	561	219	1802	GHMP kinases ATP-binding protein, putative, expressed	AT3G10700.1	GalAK	galacturonic acid kinase
LOC_Os03g13390.2	C1	2.56802	-0.75937	1.55241	139	82	369	1081	304	1800	oxidoreductase, aldo/keto reductase family protein, putative, expressed	AT1G59960.1		NAD(P)-linked oxidoreductase superfamily protein
LOC_Os07g06740.1	C1	1.35485	0.363309	0.459429	404	519	673	925	704	1799	CAMK_CAMK_like.31 - CAMK includes calcium/calmodulin depedent protein kinases, expressed	AT3G10660.1	ATCPK2,CPK2	calmodulin-domain protein kinase cdpk isoform 2
LOC_Os07g27490.2	C1	1.30693	0.596412	0.44421	480	726	814	1108	723	1789	Regulator of chromosome condensation domain containing protein, expressed	AT3G15430.1		Regulator of chromosome condensation (RCC1) family protein
LOC_Os01g15900.1	C1	2.87097	2.6018	1.29108	151	919	331	811	244	1788		AT5G62430.1	CDF1	cycling DOF factor 1
LOC_Os12g18630.1	C1	0.823682	0.884322	1.15072	909	1678	626	1390	1009	1786		AT5G24690.1		Protein of unknown function (DUF3411)
LOC_Os04g39880.1	C1	1.42997	0.429186	0.553086	186	251	1423	2088	661	1782	Os4bglu12 - beta-glucosidase, exo-beta-glucanase, expressed	AT5G44640.1	BGLU13	beta glucosidase 13
LOC_Os03g17700.1	C1	3.90826	0.550208	1.64551	112	164	498	1558	119	1782	CGMC_MAPKCGMC_2_ERK.2 - CGMC includes CDA, MAPK, GSK3, and CLKC kinases, expressed	AT3G45640.1	ATMAPK3,ATMPK3,MPK3	mitogen-activated protein kinase 3
LOC_Os10g38630.2	C1	1.92015	-0.0212783	0.974417	758	747	473	930	471	1782	glutathione S-transferase, putative, expressed	AT1G59670.1	ATGSTU15,GSTU15	glutathione S-transferase TAU 15
LOC_Os04g55720.1	C1	1.60267	0.918655	2.48725	2354	4450	1295	7258	585	1778	D-3-phosphoglycerate dehydrogenase, chloroplast precursor, putative, expressed	AT4G34200.1	EDA9	D-3-phosphoglycerate dehydrogenase
LOC_Os04g49510.3	C1	1.13124	1.07054	0.858245	371	779	900	1631	809	1772	CAMK_CAMK_like.27 - CAMK includes calcium/calmodulin depedent protein kinases, expressed	AT2G17290.1	ATCDPK3,ATCPK6,CPK6	Calcium-dependent protein kinase family protein
LOC_Os06g44160.1	C1	2.28284	0.969852	0.337445	20	38	116	147	363	1769	heat shock protein DnaJ, putative, expressed	AT1G80920.1	J8	Chaperone DnaJ-domain superfamily protein
LOC_Os01g31870.1	C1	2.89585	-0.317081	0.76454	108	87	384	653	237	1767	natural resistance-associated macrophage protein, putative, expressed	AT1G80830.1	ATNRAMP1,NRAMP1,PMIT1	natural resistance-associated macrophage protein 1
LOC_Os03g11960.2	C1	1.05803	0.618459	0.484976	343	527	731	1023	847	1764	copper/zinc superoxide dismutase, putative, expressed	AT5G18100.1	CSD3	copper/zinc superoxide dismutase 3
LOC_Os05g44290.2	C1	1.9047	0.27419	0.922313	324	392	805	1526	470	1760	protein kinase domain containing protein, expressed	AT5G58950.1		Protein kinase superfamily protein
LOC_Os04g55720.2	C1	1.59443	0.907671	2.48552	2342	4394	1287	7210	580	1752	D-3-phosphoglycerate dehydrogenase, chloroplast precursor, putative, expressed	AT4G34200.1	EDA9	D-3-phosphoglycerate dehydrogenase
LOC_Os01g31870.6	C1	2.88229	-0.260138	0.807965	114	95	369	646	237	1750	natural resistance-associated macrophage protein, putative, expressed	AT1G80830.1	ATNRAMP1,NRAMP1,PMIT1	natural resistance-associated macrophage protein 1
LOC_Os05g16930.1	C1	2.45322	0.827939	1.16566	96	171	514	1154	319	1747	protein kinase domain containing protein, expressed	AT1G56130.1		Leucine-rich repeat transmembrane protein kinase
LOC_Os02g01360.1	C1	1.03277	0.790135	0.771253	647	1119	748	1276	851	1742	OsMADS60 - MADS-box family gene with MIKCc type-box, expressed	AT4G25670.1
LOC_Os11g40970.1	C1	2.51662	2.39522	2.16228	8	40	144	645	304	1740	receptor-like protein kinase precursor, putative, expressed	AT3G47570.1		Leucine-rich repeat protein kinase family protein
LOC_Os08g29660.1	C1	2.15104	0.27364	0.328268	33	40	581	730	391	1737	WRKY69, expressed	AT4G23810.1	ATWRKY53,WRKY53	WRKY family transcription factor
LOC_Os11g01780.1	C1	2.85279	0.967944	0.080765	302	591	460	487	240	1734	F-box/LRR-repeat protein 3, putative, expressed	AT5G01720.1		RNI-like superfamily protein
LOC_Os03g49990.1	C1	1.45431	0.422211	0.326627	398	533	1107	1388	633	1733	GRAS family transcription factor domain containing protein, expressed	AT1G14920.1	GAI,RGA2	GRAS family transcription factor family protein
LOC_Os12g34320.2	C1	5.72104	2.41293	4.97863	20	107	16	492	33	1733	S-locus-like receptor protein kinase, putative, expressed	AT1G34300.1		lectin protein kinase family protein
LOC_Os08g37670.1	C1	2.23766	0.519266	3.78132	242	347	121	1667	367	1732	plastocyanin-like domain containing protein, putative, expressed	AT1G72230.1		Cupredoxin superfamily protein
LOC_Os11g01074.4	C1	1.19479	0.548705	0.542685	877	1282	652	950	757	1732	RNase P subunit p30, putative, expressed	AT5G41380.1		CCT motif family protein
LOC_Os12g34320.1	C1	5.74332	2.39766	5.0192	20	106	15	492	32	1732	S-locus-like receptor protein kinase, putative, expressed	AT1G34300.1		lectin protein kinase family protein
LOC_Os11g47560.1	C1	5.62821	6.63637	5.82493	85	8429	16	933	35	1731	glycosyl hydrolase, putative, expressed	AT5G24090.1	ATCHIA,CHIA	chitinase A
LOC_Os12g01760.1	C1	2.85785	0.973204	0.0863326	301	591	457	485	238	1725	F-box/LRR domain containing protein, putative, expressed	AT5G01720.1		RNI-like superfamily protein
LOC_Os02g54640.1	C1	1.11487	0.988875	0.0241271	51	100	316	322	796	1724	glutamate receptor, putative, expressed	AT2G29120.1	ATGLR2.7,GLR2.7	glutamate receptor 2.7
LOC_Os08g41790.1	C1	1.32495	0.636016	0.362046	503	782	837	1076	685	1717	phosphoribulokinase/Uridine kinase family protein, expressed	AT3G27190.1	UKL2	uridine kinase-like 2
LOC_Os12g01940.1	C1	1.3058	-0.0469201	0.142383	1303	1261	696	768	694	1715		AT2G30280.1	DMS4,RDM4	RNA-directed DNA methylation 4
LOC_Os08g40150.2	C1	1.15335	0.825174	0.599795	243	431	461	699	770	1714	AT hook motif domain containing protein, expressed	AT2G33620.1		AT hook motif DNA-binding family protein
LOC_Os07g35370.1	C1	4.06334	5.19612	1.75951	17	619	242	820	102	1710	TKL_IRAK_DUF26-lc.15 - DUF26 kinases have homology to DUF26 containing loci, expressed	AT4G05200.1	CRK25	cysteine-rich RLK (RECEPTOR-like protein kinase) 25
LOC_Os04g39880.2	C1	1.43623	0.427239	0.533797	182	245	1381	2000	630	1705	Os4bglu12 - beta-glucosidase, exo-beta-glucanase, expressed	AT2G44480.1	BGLU17	beta glucosidase 17
LOC_Os12g37530.3	C1	1.85395	0.368762	1.40141	179	232	248	655	471	1701		AT5G26820.1	ATIREG3,IREG3,MAR1,RTS3	iron-regulated protein 3
LOC_Os11g01880.1	C1	1.31506	-0.091059	0.148082	1341	1259	698	773	683	1699		AT2G30280.1	DMS4,RDM4	RNA-directed DNA methylation 4
LOC_Os05g29974.1	C1	1.32026	0.613107	1.06577	242	370	595	1245	678	1693	lipase, putative, expressed	AT2G47630.1		alpha/beta-Hydrolases superfamily protein
LOC_Os05g36280.1	C1	1.16876	0.677815	-0.339839	993	1588	1036	818	753	1692	histone H3, putative, expressed	AT1G09200.1		Histone superfamily protein
LOC_Os01g48390.1	C1	2.75998	0.349928	0.670313	528	673	892	1419	249	1689		AT4G18640.1	MRH1	Leucine-rich repeat protein kinase family protein
LOC_Os06g29810.3	C1	2.59956	1.40021	1.04357	192	508	307	633	278	1686	lectin protein kinase family protein, putative, expressed	AT4G32300.1	SD2-5	S-domain-2 5
LOC_Os01g04750.1	C1	1.32709	-0.274196	0.519746	1198	991	764	1095	671	1684	B3 DNA binding domain containing protein, expressed	AT1G68840.1	EDF2,RAP2.8,RAV2,TEM2	related to ABI3/VP1 2
LOC_Os01g48390.2	C1	2.75125	0.347779	0.673838	528	672	889	1418	250	1682		AT4G18640.1	MRH1	Leucine-rich repeat protein kinase family protein
LOC_Os11g01074.5	C1	1.21152	0.544039	0.5341	834	1216	633	917	725	1680	RNase P subunit p30, putative, expressed
LOC_Os04g58850.1	C1	2.49168	1.08841	0.531056	221	469	521	753	299	1680	harpin-induced protein 1 domain containing protein, expressed	AT3G11650.1	NHL2	NDR1/HIN1-like 2
LOC_Os03g29540.3	C1	2.39228	-0.0371522	0.397553	238	232	214	281	319	1677	ATP-dependent protease, putative, expressed	AT1G75460.1		ATP-dependent protease La (LON) domain protein
LOC_Os08g44520.3	C1	1.00032	0.81886	1.08571	466	822	469	996	837	1674	peptidyl-prolyl cis-trans isomerase, putative, expressed	AT2G36130.1		Cyclophilin-like peptidyl-prolyl cis-trans isomerase family protein
LOC_Os03g53910.1	C1	1.37686	0.73964	0.849909	1403	2342	881	1588	643	1669	tetratricopeptide repeat domain containing protein, expressed	AT1G04130.1		Tetratricopeptide repeat (TPR)-like superfamily protein
LOC_Os04g01740.1	C1	0.925756	1.41479	-0.271496	2039	5435	1516	1256	878	1667	heat shock protein, putative, expressed	AT5G52640.1	ATHS83,AtHsp90-1,ATHSP90.1,HSP81-1,HSP81.1,HSP83,HSP90.1	heat shock protein 90.1
LOC_Os04g47770.1	C1	1.42661	0.782134	0.482803	25	42	174	243	620	1666	cis-zeatin O-glucosyltransferase, putative, expressed	AT2G15490.1	UGT73B4	UDP-glycosyltransferase 73B4
LOC_Os08g06280.2	C1	1.55133	1.52298	2.17	905	2602	695	3128	568	1665	LSD1 zinc finger domain containing protein, expressed	AT1G32540.1	LOL1	lsd one like 1
LOC_Os01g38359.1	C1	2.02095	-0.405454	0.869573	24	18	2770	5061	410	1664	peptidyl-prolyl cis-trans isomerase, FKBP-type, putative, expressed	AT5G48570.1	ATFKBP65,FKBP65,ROF2	FKBP-type peptidyl-prolyl cis-trans isomerase family protein
LOC_Os01g14370.2	C1	0.568905	1.36812	-0.0239508	1025	2646	803	789	1120	1662	histone acetyltransferase HAC5, putative, expressed	AT1G79000.1	ATHAC1,ATHPCAT2,HAC1,PCAT2	histone acetyltransferase of the CBP family 1
LOC_Os05g27880.2	C1	1.48884	0.280022	0.289797	950	1153	856	1046	592	1661	BBF1 - 2 Bric-a-Brac, Tramtrack, Broad Complex BTB domains with a F5/8 type C discoidin domain, expressed	AT2G30600.1		BTB/POZ domain-containing protein
LOC_Os01g14370.1	C1	0.572631	1.3621	-0.0237692	1025	2634	799	786	1116	1660	histone acetyltransferase HAC5, putative, expressed	AT1G79000.1	ATHAC1,ATHPCAT2,HAC1,PCAT2	histone acetyltransferase of the CBP family 1
LOC_Os05g33880.2	C1	1.20119	0.760535	0.402481	472	799	710	938	722	1659	cysteine proteinase inhibitor precursor protein, putative, expressed	AT3G12490.2	ATCYS6,ATCYSB,CYSB	cystatin B
LOC_Os04g41500.1	C1	1.31895	0.803843	0.252032	351	612	750	893	665	1659		AT2G43320.1		S-adenosyl-L-methionine-dependent methyltransferases superfamily protein
LOC_Os06g29810.1	C1	2.57294	1.37311	1.03869	192	497	304	625	279	1658	lectin protein kinase family protein, putative, expressed	AT4G32300.1	SD2-5	S-domain-2 5
LOC_Os04g41500.2	C1	1.32057	0.80886	0.252155	350	613	749	892	663	1657		AT2G43320.1		S-adenosyl-L-methionine-dependent methyltransferases superfamily protein
LOC_Os06g06460.1	C1	1.12229	0.628167	-0.369712	991	1532	1013	784	760	1654	histone H3, putative, expressed	AT1G09200.1		Histone superfamily protein
LOC_Os01g38359.2	C1	2.02092	-0.452442	0.866664	24	17	2752	5017	407	1653	peptidyl-prolyl cis-trans isomerase, FKBP-type, putative, expressed	AT5G48570.1	ATFKBP65,FKBP65,ROF2	FKBP-type peptidyl-prolyl cis-trans isomerase family protein
LOC_Os05g33880.1	C1	1.20368	0.760071	0.405345	468	792	702	930	715	1646	cysteine proteinase inhibitor precursor protein, putative, expressed	AT3G12490.2	ATCYS6,ATCYSB,CYSB	cystatin B
LOC_Os01g70790.1	C1	2.23634	1.90498	-0.606846	173	649	889	584	349	1645	SRC2 protein, putative, expressed	AT3G16510.1		Calcium-dependent lipid-binding (CaLB domain) family protein
LOC_Os05g27880.1	C1	1.48035	0.278582	0.276974	940	1141	854	1035	589	1642	BBF1 - 2 Bric-a-Brac, Tramtrack, Broad Complex BTB domains with a F5/8 type C discoidin domain, expressed	AT2G30600.1		BTB/POZ domain-containing protein
LOC_Os01g40990.2	C1	0.495711	1.00489	-0.0729791	1102	2211	1188	1129	1163	1640		AT2G25730.2
LOC_Os07g45070.1	C1	0.974028	1.31733	-0.0598814	836	2083	1011	970	834	1638	FAT domain-containing protein, putative, expressed	AT2G17930.1		Phosphatidylinositol 3- and 4-kinase family protein with FAT domain
LOC_Os01g40990.3	C1	0.490328	1.00385	-0.0760501	1102	2210	1188	1127	1164	1635		AT2G25730.2
LOC_Os01g07310.1	C1	1.28803	0.121111	0.45059	502	546	799	1092	669	1634	transporter-related, putative, expressed	AT1G06890.1		nodulin MtN21 /EamA-like transporter family protein
LOC_Os06g29810.2	C1	2.59536	1.38349	1.0569	191	498	302	628	270	1633	lectin protein kinase family protein, putative, expressed	AT4G32300.1	SD2-5	S-domain-2 5
LOC_Os01g46169.2	C1	2.09344	0.611992	1.07235	65	100	525	1104	382	1632	GDSL-like lipase/acylhydrolase, putative, expressed	AT1G28600.2		GDSL-like Lipase/Acylhydrolase superfamily protein
LOC_Os08g06280.1	C1	1.55341	1.44234	2.17747	871	2366	680	3074	556	1631	LSD1 zinc finger domain containing protein, expressed	AT1G32540.1	LOL1	lsd one like 1
LOC_Os10g38630.1	C1	1.84392	0.0254251	0.956168	679	691	444	862	454	1629	glutathione S-transferase, putative, expressed	AT1G59670.1	ATGSTU15,GSTU15	glutathione S-transferase TAU 15
LOC_Os03g29540.1	C1	2.05045	-0.0636959	0.238226	264	252	253	299	391	1622	ATP-dependent protease, putative, expressed	AT1G75460.1		ATP-dependent protease La (LON) domain protein
LOC_Os07g08300.2	C1	1.72127	1.92094	0.744894	58	220	570	956	491	1618	major facilitator superfamily antiporter, putative, expressed	AT5G13750.2	ZIFL1	zinc induced facilitator-like 1
LOC_Os03g12064.3	C1	1.23262	1.69118	0.591331	550	1775	761	1146	688	1617
LOC_Os12g01940.2	C1	1.29701	-0.02331	0.136552	1235	1215	662	728	658	1617		AT2G30280.1	DMS4,RDM4	RNA-directed DNA methylation 4
LOC_Os11g01880.2	C1	1.30649	-0.0925913	0.14032	1271	1192	665	733	651	1610		AT2G30280.1	DMS4,RDM4	RNA-directed DNA methylation 4
LOC_Os07g42510.1	C1	4.3683	3.42405	2.76021	33	350	181	1227	78	1609	AP2 domain containing protein, expressed	AT3G16770.1	ATEBP,EBP,ERF72,RAP2.3	ethylene-responsive element binding protein
LOC_Os01g61990.1	C1	2.81995	2.51712	1.62878	111	638	334	1034	228	1609	ankyrin repeat-containing protein, putative, expressed	AT3G12360.1	ITN1	Ankyrin repeat family protein
LOC_Os07g47990.2	C1	2.45198	2.63063	3.87396	86	534	40	580	294	1609	peroxidase precursor, putative, expressed	AT5G05340.1		Peroxidase superfamily protein
LOC_Os08g06280.7	C1	1.51793	1.19078	2.12924	847	1934	697	3048	561	1607	LSD1 zinc finger domain containing protein, expressed	AT1G32540.1	LOL1	lsd one like 1
LOC_Os07g47990.1	C1	2.45815	2.32841	3.89229	87	436	39	581	291	1601	peroxidase precursor, putative, expressed	AT5G05340.1		Peroxidase superfamily protein
LOC_Os01g61990.2	C1	2.87671	2.51788	1.6328	108	616	331	1026	217	1592	ankyrin repeat-containing protein, putative, expressed	AT3G12360.1	ITN1	Ankyrin repeat family protein
LOC_Os03g27390.2	C1	1.0467	-0.149683	0.366017	1355	1222	911	1174	769	1589	CPuORF35 - conserved peptide uORF-containing transcript, expressed	AT4G00120.1	EDA33,GT140,IND,IND1	basic helix-loop-helix (bHLH) DNA-binding superfamily protein
LOC_Os08g06280.4	C1	1.56099	1.29544	2.16113	839	2060	667	2985	538	1588	LSD1 zinc finger domain containing protein, expressed	AT1G32540.1	LOL1	lsd one like 1
LOC_Os03g27390.1	C1	1.04233	-0.155999	0.375104	1363	1223	907	1177	770	1587	CPuORF35 - conserved peptide uORF-containing transcript, expressed	AT4G00120.1	EDA33,GT140,IND,IND1	basic helix-loop-helix (bHLH) DNA-binding superfamily protein
LOC_Os07g30100.1	C1	0.682917	1.02447	0.458828	708	1440	1092	1500	986	1583	RIN3, putative, expressed	AT4G25230.1	RIN2	RPM1 interacting protein 2
LOC_Os05g27880.3	C1	1.49219	0.277358	0.257404	906	1098	828	990	563	1583	BBF1 - 2 Bric-a-Brac, Tramtrack, Broad Complex BTB domains with a F5/8 type C discoidin domain, expressed	AT2G30600.1		BTB/POZ domain-containing protein
LOC_Os03g12064.6	C1	1.23312	1.70519	0.596864	537	1750	745	1126	672	1580
LOC_Os10g23120.1	C1	1.07455	-0.00354486	0.0376846	1234	1231	774	795	750	1580	pyridoxamine 5\'-phosphate oxidase family protein, putative, expressed	AT5G49970.1	ATPPOX,PDX3,PPOX	pyridoxin (pyrodoxamine) 5\'-phosphate oxidase
LOC_Os06g06510.1	C1	1.08946	0.638524	-0.346718	920	1432	976	767	742	1579	histone H3, putative, expressed	AT1G09200.1		Histone superfamily protein
LOC_Os01g07310.2	C1	1.27851	0.112551	0.443119	484	523	770	1046	651	1578	transporter-related, putative, expressed	AT1G06890.1		nodulin MtN21 /EamA-like transporter family protein
LOC_Os03g14669.1	C1	1.1014	0.238292	1.97684	43	51	134	528	735	1577	core histone H2A/H2B/H3/H4, putative, expressed	AT5G63470.1	NF-YC4	nuclear factor Y, subunit C4
LOC_Os02g52470.1	C1	1.53499	0.860859	0.641145	389	706	682	1063	544	1575	ATP-binding domain-containing protein, putative, expressed	AT2G44270.1	ROL5	repressor of lrx1
LOC_Os02g52470.2	C1	1.53404	0.85833	0.638803	388	704	681	1061	543	1573	ATP-binding domain-containing protein, putative, expressed	AT2G44270.1	ROL5	repressor of lrx1
LOC_Os02g36340.1	C1	1.78056	1.65124	2.01034	158	495	471	1897	457	1571	riboflavin biosynthesis protein ribAB, chloroplast precursor, putative, expressed	AT5G64300.1	ATGCH,ATRIBA1,GCH,RFD1	GTP cyclohydrolase II
LOC_Os01g07310.3	C1	1.25658	0.0990302	0.440638	487	522	787	1069	655	1566	transporter-related, putative, expressed	AT1G06890.1		nodulin MtN21 /EamA-like transporter family protein
LOC_Os01g31870.7	C1	2.93432	-0.23855	0.771701	100	85	332	567	204	1563	natural resistance-associated macrophage protein, putative, expressed	AT1G80830.1	ATNRAMP1,NRAMP1,PMIT1	natural resistance-associated macrophage protein 1
LOC_Os10g31850.1	C1	2.34111	2.15318	0.861372	431	1916	523	951	308	1562	RING finger and CHY zinc finger domain-containing protein 1, putative, expressed	AT5G22920.1		CHY-type/CTCHY-type/RING-type Zinc finger protein
LOC_Os11g05730.1	C1	1.12001	0.785221	-0.344057	878	1514	974	767	718	1561	histone H3, putative, expressed	AT1G09200.1		Histone superfamily protein
LOC_Os01g41770.1	C1	8.71399	5.81973	6.12334	3	153	9	655	4	1560	leucine rich repeat protein, putative, expressed	AT2G34930.1		disease resistance family protein / LRR family protein
LOC_Os03g03430.1	C1	1.36933	0.206758	0.781961	746	861	885	1522	603	1559	CBS domain containing protein, expressed	AT1G47330.1		CBS domain-containing protein with a domain of unknown function (DUF21)
LOC_Os01g52750.1	C1	3.31264	-0.448129	0.8614	54	39	287	522	157	1558	OsSub3 - Putative Subtilisin homologue, expressed	AT5G45650.1		subtilase family protein
LOC_Os02g03410.1	C1	1.18977	0.666687	2.78921	117	185	376	2598	682	1557	CAMK_CAMK_like.12 - CAMK includes calcium/calmodulin depedent protein kinases, expressed	AT2G17890.1	CPK16	calcium-dependent protein kinase 16
LOC_Os08g42189.2	C1	1.09476	1.20815	0.611986	551	1273	720	1100	729	1557		AT5G14790.1		ARM repeat superfamily protein
LOC_Os07g08300.5	C1	1.60856	1.94514	0.677878	56	216	570	912	510	1557	major facilitator superfamily antiporter, putative, expressed	AT3G43790.1	ZIFL2	zinc induced facilitator-like 2
LOC_Os08g40150.1	C1	1.14077	0.607017	0.534979	228	348	404	586	706	1556	AT hook motif domain containing protein, expressed	AT2G33620.1		AT hook motif DNA-binding family protein
LOC_Os04g09604.1	C1	2.13175	0.812504	-0.855513	30	52	608	336	355	1556	O-methyltransferase, putative, expressed	AT1G77520.1		O-methyltransferase family protein
LOC_Os02g03410.2	C1	1.18837	0.666687	2.78646	117	185	376	2596	682	1555	CAMK_CAMK_like.12 - CAMK includes calcium/calmodulin depedent protein kinases, expressed	AT2G17890.1	CPK16	calcium-dependent protein kinase 16
LOC_Os01g73170.1	C1	3.22283	2.14231	3.12934	54	237	159	1394	166	1553	peroxidase precursor, putative, expressed	AT1G71695.1		Peroxidase superfamily protein
LOC_Os08g42710.1	C1	6.98648	-0.952586	0.815027	33	17	5	9	12	1551	NB-ARC domain containing protein, expressed	AT3G07040.1	RPM1,RPS3	NB-ARC domain-containing disease resistance protein
LOC_Os10g39410.1	C1	1.03223	0.452358	-0.292217	797	1091	982	802	758	1550	Core histone H2A/H2B/H3/H4 domain containing protein, putative, expressed	AT3G53730.1		Histone superfamily protein
LOC_Os12g01940.3	C1	1.29296	-0.0269138	0.128667	1178	1156	638	698	633	1550		AT2G30280.1	DMS4,RDM4	RNA-directed DNA methylation 4
LOC_Os05g03480.2	C1	1.16909	1.07271	0.594179	526	1106	649	980	687	1545	acyl-coenzyme A dehydrogenase, mitochondrial precursor, putative, expressed	AT3G45300.1	ATIVD,IVD,IVDH	isovaleryl-CoA-dehydrogenase
LOC_Os07g30100.2	C1	0.666843	1.0392	0.455196	695	1427	1072	1470	972	1543	RIN3, putative, expressed	AT4G25230.1	RIN2	RPM1 interacting protein 2
LOC_Os03g63150.1	C1	5.57521	0.33138	3.35369	26	33	68	692	32	1543	powdery mildew resistance protein PM3b, putative, expressed	AT3G14470.1		NB-ARC domain-containing disease resistance protein
LOC_Os05g03480.4	C1	1.16673	1.06981	0.594923	526	1103	648	979	687	1542	acyl-coenzyme A dehydrogenase, mitochondrial precursor, putative, expressed	AT3G45300.1	ATIVD,IVD,IVDH	isovaleryl-CoA-dehydrogenase
LOC_Os05g50190.1	C1	2.78574	1.43128	1.00841	243	655	422	849	224	1542	protein kinase domain containing protein, expressed	AT5G50000.1		Protein kinase superfamily protein
LOC_Os03g63150.2	C1	5.57377	0.33138	3.34563	26	33	68	688	32	1542	powdery mildew resistance protein PM3b, putative, expressed	AT3G14470.1		NB-ARC domain-containing disease resistance protein
LOC_Os08g06280.3	C1	1.51186	1.16868	2.12782	822	1849	672	2936	540	1541	LSD1 zinc finger domain containing protein, expressed	AT1G32540.1	LOL1	lsd one like 1
LOC_Os08g25390.1	C1	3.24354	1.16887	0.851358	1277	2870	713	1287	163	1541	bifunctional aspartokinase/homoserine dehydrogenase, chloroplast precursor, putative, expressed	AT4G19710.2	AK-HSDH,AK-HSDH II	aspartate kinase-homoserine dehydrogenase ii
LOC_Os06g48590.2	C1	1.61298	-0.109341	0.557869	745	691	713	1050	503	1539	CGMC_MAPKCMGC_2_SLT2y_ERK.2 - CGMC includes CDA, MAPK, GSK3, and CLKC kinases, expressed	AT1G10210.1	ATMPK1,MPK1	mitogen-activated protein kinase 1
LOC_Os06g06480.1	C1	1.10375	0.692761	-0.331475	866	1399	947	753	714	1535	Core histone H2A/H2B/H3/H4 domain containing protein, putative, expressed	AT1G09200.1		Histone superfamily protein
LOC_Os04g42520.2	C1	2.7515	1.08491	2.40897	65	137	141	749	228	1534	phosphoribosyl transferase, putative, expressed
LOC_Os01g09300.2	C1	1.70144	0.70857	0.93676	803	1313	321	615	471	1531	oxidoreductase, putative, expressed	AT1G35190.1		2-oxoglutarate (2OG) and Fe(II)-dependent oxygenase superfamily protein
LOC_Os08g44520.2	C1	1.002	0.794091	1.06841	428	742	432	906	761	1524	peptidyl-prolyl cis-trans isomerase, putative, expressed	AT2G36130.1		Cyclophilin-like peptidyl-prolyl cis-trans isomerase family protein
LOC_Os01g04540.1	C1	1.79702	0.530066	0.322654	333	482	601	752	439	1524	serine/threonine-protein kinase At1g18390 precursor, putative, expressed	AT1G18390.2		Protein kinase superfamily protein
LOC_Os01g46169.1	C1	2.04456	0.524301	1.0085	56	81	499	1003	369	1523	GDSL-like lipase/acylhydrolase, putative, expressed	AT1G28600.2		GDSL-like Lipase/Acylhydrolase superfamily protein
LOC_Os01g09300.3	C1	1.70349	0.700221	0.926187	802	1303	321	610	468	1523	oxidoreductase, putative, expressed	AT1G35190.1		2-oxoglutarate (2OG) and Fe(II)-dependent oxygenase superfamily protein
LOC_Os11g41034.1	C1	1.60274	2.63017	1.08307	7	41	167	353	501	1521
LOC_Os10g41490.1	C1	1.99928	0.679622	0.479033	436	698	904	1261	380	1519	CAMK_CAMK_like.41 - CAMK includes calcium/calmodulin depedent protein kinases, expressed	AT4G33950.1	ATOST1,OST1,P44,SNRK2-6,SNRK2.6,SRK2E	Protein kinase superfamily protein
LOC_Os10g41490.2	C1	1.99831	0.676712	0.479455	436	696	903	1259	380	1518	CAMK_CAMK_like.41 - CAMK includes calcium/calmodulin depedent protein kinases, expressed	AT1G10940.1	ASK1,SNRK2-4,SNRK2.4,SRK2A	Protein kinase superfamily protein
LOC_Os06g39110.1	C1	1.84966	2.7786	3.8771	17	116	74	1094	421	1518
LOC_Os08g42189.3	C1	1.06053	1.18128	0.569285	552	1251	723	1073	727	1516		AT5G14790.1		ARM repeat superfamily protein
LOC_Os01g31870.5	C1	2.99254	-0.135448	0.745746	92	84	317	531	190	1514	natural resistance-associated macrophage protein, putative, expressed	AT1G80830.1	ATNRAMP1,NRAMP1,PMIT1	natural resistance-associated macrophage protein 1
LOC_Os08g31810.2	C1	1.6776	0.265395	0.0851661	764	919	851	903	473	1512	RNA recognition motif containing protein, putative, expressed	AT5G04600.1		RNA-binding (RRM/RBD/RNP motifs) family protein
LOC_Os08g31810.1	C1	1.6776	0.265395	0.0859186	764	919	851	903	473	1512	RNA recognition motif containing protein, putative, expressed	AT5G04600.1		RNA-binding (RRM/RBD/RNP motifs) family protein
LOC_Os06g06490.1	C1	0.754703	1.64065	-0.4503	1028	3206	1237	906	891	1503	U-box domain containing heat shock protein, putative, expressed	AT2G45910.1		U-box domain-containing protein kinase family protein
LOC_Os06g06490.2	C1	0.746889	1.61831	-0.452607	1028	3157	1233	901	893	1499	U-box domain containing heat shock protein, putative, expressed	AT4G12400.2		stress-inducible protein, putative
LOC_Os04g58810.1	C1	5.60736	1.20834	1.00081	12	28	250	500	31	1498	CAF1 family ribonuclease containing protein, putative, expressed	AT5G22250.1		Polynucleotidyl transferase, ribonuclease H-like superfamily protein
LOC_Os01g03060.1	C1	1.2483	1.60265	0.79002	829	2518	728	1259	630	1496	splicing factor, putative, expressed	AT2G01100.1
LOC_Os01g43372.1	C1	1.07958	0.360945	0.641507	672	863	647	1009	707	1493		AT1G64140.1
LOC_Os04g51880.6	C1	2.90591	-0.52601	1.1949	719	500	226	518	199	1493	GHMP kinases ATP-binding protein, putative, expressed	AT3G10700.1	GalAK	galacturonic acid kinase
LOC_Os04g53850.1	C1	2.10684	0.469239	-0.0729556	139	193	550	523	346	1492	leucoanthocyanidin reductase, putative, expressed	AT1G61720.1	BAN	NAD(P)-binding Rossmann-fold superfamily protein
LOC_Os07g30820.2	C1	1.44837	0.400393	0.179614	597	788	882	999	546	1489	zinc finger family protein, putative, expressed	AT1G67325.1		Ran BP2/NZF zinc finger-like superfamily protein
LOC_Os08g31810.3	C1	1.66143	0.285805	0.089492	757	922	841	895	470	1488	RNA recognition motif containing protein, putative, expressed	AT5G04600.1		RNA-binding (RRM/RBD/RNP motifs) family protein
LOC_Os04g49690.1	C1	3.25793	0.33574	1.05656	143	180	317	660	155	1485	FERONIA receptor-like kinase, putative, expressed	AT3G51550.1	FER	Malectin/receptor-like protein kinase family protein
LOC_Os03g37970.1	C1	1.20625	0.313145	0.485777	2277	2829	1073	1503	643	1484	ribosomal protein L13, putative, expressed	AT3G49010.1	ATBBC1,BBC1,RSU2	breast basic conserved 1
LOC_Os01g09300.1	C1	1.68404	0.699567	0.924909	785	1274	314	596	461	1481	oxidoreductase, putative, expressed	AT1G35190.1		2-oxoglutarate (2OG) and Fe(II)-dependent oxygenase superfamily protein
LOC_Os05g25194.2	C1	1.14962	-0.115522	0.398879	1012	934	800	1055	665	1476	metal cation transporter, putative, expressed	AT3G08650.2		ZIP metal ion transporter family
LOC_Os01g31870.4	C1	2.99227	-0.344555	0.706371	97	76	324	528	185	1476	natural resistance-associated macrophage protein, putative, expressed	AT1G80830.1	ATNRAMP1,NRAMP1,PMIT1	natural resistance-associated macrophage protein 1
LOC_Os08g29570.1	C1	1.43646	2.02671	2.79134	143	583	709	4909	545	1475	pleiotropic drug resistance protein 3, putative, expressed	AT1G15520.1	ABCG40,ATABCG40,ATPDR12,PDR12	pleiotropic drug resistance 12
LOC_Os07g30820.1	C1	1.44989	0.410367	0.182449	590	785	872	990	540	1475	zinc finger family protein, putative, expressed	AT1G67325.1		Ran BP2/NZF zinc finger-like superfamily protein
LOC_Os03g22490.1	C1	2.04826	1.68201	0.0956087	417	1338	1415	1512	356	1473	heavy metal-associated domain containing protein, expressed	AT5G19090.1		Heavy metal transport/detoxification superfamily protein
LOC_Os12g42840.1	C1	1.84455	1.77989	1.21767	277	952	524	1218	409	1467		AT5G06590.1
LOC_Os07g08760.2	C1	1.86425	0.744287	1.66754	363	607	276	877	402	1464	START domain containing protein, putative, expressed	AT4G14500.1		Polyketide cyclase/dehydrase and lipid transport superfamily protein
LOC_Os04g59000.1	C1	1.32458	0.935876	0.0858824	119	228	425	451	584	1462	protein kinase family protein, putative, expressed	AT2G17700.1		ACT-like protein tyrosine kinase family protein
LOC_Os08g06280.9	C1	1.40995	1.16146	2.07441	823	1840	689	2901	550	1461	LSD1 zinc finger domain containing protein, expressed	AT1G32540.1	LOL1	lsd one like 1
LOC_Os06g03830.1	C1	3.29501	-0.795215	1.42366	34	20	202	541	149	1461	retinol dehydrogenase, putative, expressed	AT4G24050.1		NAD(P)-binding Rossmann-fold superfamily protein
LOC_Os06g01400.1	C1	1.01549	-0.133456	1.22986	122	111	405	950	722	1459	glycyl-tRNA synthetase 2, chloroplast/mitochondrial precursor, putative, expressed	AT3G48110.1	EDD,EDD1	glycine-tRNA ligases
LOC_Os01g03060.3	C1	1.33043	1.68075	0.852941	783	2511	683	1234	579	1455	splicing factor, putative, expressed	AT2G01100.1
LOC_Os03g50510.1	C1	2.05893	2.08822	1.82362	779	3312	385	1362	349	1454	threonine dehydratase biosynthetic, chloroplast precursor, putative, expressed	AT3G10050.1	OMR1	L-O-methylthreonine resistant 1
LOC_Os08g43390.1	C1	3.77131	2.53681	1.46148	6	38	153	422	106	1452	cytochrome P450, putative, expressed	AT2G46660.1	CYP78A6	cytochrome P450, family 78, subfamily A, polypeptide 6
LOC_Os02g32980.1	C1	5.35435	1.40024	2.94311	12	32	50	384	36	1452	Cupin domain containing protein, expressed	AT3G10080.1		RmlC-like cupins superfamily protein
LOC_Os02g56310.1	C1	4.28094	1.06308	0.409621	110	229	202	269	75	1452	calcium-dependent protein kinase isoform AK1, putative, expressed	AT3G04530.1	ATPPCK2,PEPCK2,PPCK2	phosphoenolpyruvate carboxylase kinase 2
LOC_Os08g06280.8	C1	1.50468	1.20475	2.12709	787	1813	627	2740	511	1451	LSD1 zinc finger domain containing protein, expressed	AT1G32540.1	LOL1	lsd one like 1
LOC_Os05g25194.1	C1	1.15483	-0.127257	0.392437	987	903	777	1020	652	1451	metal cation transporter, putative, expressed	AT3G08650.2		ZIP metal ion transporter family
LOC_Os04g42520.3	C1	2.75014	1.12294	2.41757	61	132	137	732	216	1451	phosphoribosyl transferase, putative, expressed
LOC_Os05g44922.1	C1	2.95905	2.57719	1.37203	1157	6902	466	1206	186	1450	6-phosphofructokinase, putative, expressed	AT4G26270.1	PFK3	phosphofructokinase 3
LOC_Os06g10160.1	C1	2.43027	1.84069	1.19129	25	89	407	929	269	1448	tyrosine protein kinase domain containing protein, putative, expressed	AT2G05940.1		Protein kinase superfamily protein
LOC_Os03g22490.3	C1	2.03757	1.6916	0.0908303	411	1329	1389	1479	352	1444	heavy metal-associated domain containing protein, expressed
LOC_Os01g59900.1	C1	1.37484	1.08625	0.805016	379	804	805	1407	556	1443		AT3G53670.1
LOC_Os09g32650.1	C1	1.08606	0.389188	0.458506	1869	2447	1009	1387	680	1443	leucyl-tRNA synthetase, cytoplasmic, putative, expressed	AT1G09620.1		ATP binding;leucine-tRNA ligases;aminoacyl-tRNA ligases;nucleotide binding;ATP binding;aminoacyl-tRNA ligases
LOC_Os07g09000.1	C1	1.67494	0.939035	0.959205	260	499	534	1038	451	1440	WD domain, G-beta repeat domain containing protein, expressed	AT3G52190.1	PHF1	phosphate transporter traffic facilitator1
LOC_Os03g55680.1	C1	8.82283	6.25345	7.52833	5	415	3	494	3	1439		AT2G15890.1	MEE14	maternal effect embryo arrest 14
LOC_Os04g54240.1	C1	5.76235	-0.244313	1.20654	860	726	811	1872	26	1437	wound induced protein, putative, expressed	AT4G10270.1		Wound-responsive family protein
LOC_Os03g04520.2	C1	0.847088	1.03385	0.310771	671	1373	756	938	797	1434	RNA recognition motif containing protein, putative, expressed	AT2G33440.1		RNA-binding (RRM/RBD/RNP motifs) family protein
LOC_Os01g61920.1	C1	1.01468	0.270194	-0.275597	816	984	941	778	707	1429	Core histone H2A/H2B/H3/H4 domain containing protein, putative, expressed	AT5G59970.1		Histone superfamily protein
LOC_Os03g51960.1	C1	1.1211	0.814591	1.15497	34	59	176	392	655	1424		AT5G65840.1		Thioredoxin superfamily protein
LOC_Os04g57020.1	C1	1.23655	0.647133	0.255622	104	163	272	324	605	1424		AT2G42130.4		Plastid-lipid associated protein PAP / fibrillin family protein
LOC_Os10g01380.1	C1	1.27414	0.9381	0.242329	610	1169	625	739	589	1423	CW7, putative, expressed	AT1G59520.3	CW7	CW7
LOC_Os04g57020.2	C1	1.24101	0.662236	0.247545	103	163	271	321	601	1421		AT2G42130.4		Plastid-lipid associated protein PAP / fibrillin family protein
LOC_Os01g40070.1	C1	1.69806	2.23355	-0.513821	552	2594	908	636	437	1416		AT5G12010.1
LOC_Os03g22490.2	C1	2.02385	1.67411	0.0663513	410	1309	1394	1460	348	1414	heavy metal-associated domain containing protein, expressed
LOC_Os04g52630.1	C1	1.82066	0.565285	0.372207	254	376	745	964	400	1414	leucine-rich repeat-containing protein kinase family protein, putative, expressed	AT1G56130.1		Leucine-rich repeat transmembrane protein kinase
LOC_Os03g05330.1	C1	1.19573	0.331125	0.228133	1584	1993	1022	1198	615	1409	HEAT repeat family protein, putative, expressed	AT2G36810.1		ARM repeat superfamily protein
LOC_Os01g59970.1	C1	2.73333	0.446942	0.517006	261	356	578	827	211	1402		AT3G47510.1
LOC_Os06g03830.2	C1	3.24477	-0.59268	1.33752	33	22	203	514	148	1401	retinol dehydrogenase, putative, expressed	AT4G24050.1		NAD(P)-binding Rossmann-fold superfamily protein
LOC_Os09g10054.1	C1	2.64129	-0.137546	0.730391	31	28	623	1034	224	1398	disease resistance protein RPS2, putative, expressed	AT1G12220.1	RPS5	Disease resistance protein (CC-NBS-LRR class) family
LOC_Os03g02780.1	C1	1.11584	0.479509	-0.27524	704	981	865	715	645	1397	Core histone H2A/H2B/H3/H4 domain containing protein, putative, expressed	AT3G53730.1		Histone superfamily protein
LOC_Os02g36340.2	C1	1.78581	1.61675	2.02376	150	460	423	1719	404	1394	riboflavin biosynthesis protein ribAB, chloroplast precursor, putative, expressed	AT5G64300.1	ATGCH,ATRIBA1,GCH,RFD1	GTP cyclohydrolase II
LOC_Os03g27250.1	C1	1.19024	0.589831	0.831639	1285	1934	552	983	611	1394	OsFBO14 - F-box and other domain containing protein, expressed	AT1G78280.1		transferases, transferring glycosyl groups
LOC_Os04g49410.1	C1	1.04851	0.0851164	-0.230309	949	1006	912	777	673	1393	expansin precursor, putative, expressed	AT3G03220.1	ATEXP13,ATEXPA13,ATHEXP ALPHA 1.22,EXP13,EXPA13	expansin A13
LOC_Os08g20580.1	C1	2.38646	1.2131	-0.256256	26	59	588	492	266	1393	ZOS8-04 - C2H2 zinc finger protein, expressed	AT3G49930.1		C2H2 and C2HC zinc fingers superfamily protein
LOC_Os03g59080.1	C1	1.36781	0.0939999	0.998741	223	238	606	1210	539	1392	AMP-binding enzyme, putative, expressed	AT1G55320.1	AAE18	acyl-activating enzyme 18
LOC_Os08g01040.1	C1	1.31653	0.912394	0.88643	426	803	569	1052	558	1391	zinc finger, C3HC4 type domain containing protein, expressed	AT4G34100.1		RING/U-box superfamily protein
LOC_Os01g41565.1	C1	1.62687	0.92965	0.71392	327	622	576	945	449	1387	ATP-binding domain-containing protein, putative, expressed	AT2G44270.1	ROL5	repressor of lrx1
LOC_Os05g44922.2	C1	3.00935	2.56429	1.39068	1112	6578	436	1143	172	1386	6-phosphofructokinase, putative, expressed	AT4G26270.1	PFK3	phosphofructokinase 3
LOC_Os02g18320.1	C1	1.54343	2.09804	0.805164	480	2055	503	878	475	1385	BRASSINOSTEROID INSENSITIVE 1-associated receptor kinase 1 precursor, putative, expressed	AT5G10290.1		leucine-rich repeat transmembrane protein kinase family protein
LOC_Os04g42520.1	C1	2.77613	1.35281	2.43368	44	112	117	631	202	1383	phosphoribosyl transferase, putative, expressed	AT1G80050.1	APT2,ATAPT2,PHT1.1	adenine phosphoribosyl transferase 2
LOC_Os01g31870.2	C1	3.00479	-0.138026	0.703877	74	68	286	466	172	1379	natural resistance-associated macrophage protein, putative, expressed	AT1G80830.1	ATNRAMP1,NRAMP1,PMIT1	natural resistance-associated macrophage protein 1
LOC_Os08g44520.1	C1	1.02054	0.765739	1.11856	387	657	381	827	679	1378	peptidyl-prolyl cis-trans isomerase, putative, expressed	AT2G36130.1		Cyclophilin-like peptidyl-prolyl cis-trans isomerase family protein
LOC_Os06g12590.1	C1	1.10862	0.620967	0.362113	268	412	980	1259	638	1376	protein kinase, putative, expressed	AT1G18160.1		Protein kinase superfamily protein
LOC_Os01g09620.1	C1	3.41169	0.980784	1.78142	871	1719	476	1638	129	1375	zinc finger/CCCH transcription factor, putative, expressed	AT2G19810.1		CCCH-type zinc finger family protein
LOC_Os12g40550.1	C1	1.2556	0.190403	0.484791	910	1038	850	1189	574	1370	peptidase, putative, expressed	AT5G43600.1	ATAAH-2,UAH	ureidoglycolate amidohydrolase
LOC_Os11g18770.2	C1	1.36897	0.332935	0.00784184	990	1247	700	704	530	1370	PHD-finger family protein, expressed	AT3G02890.1		RING/FYVE/PHD zinc finger superfamily protein
LOC_Os03g04520.4	C1	0.84658	1.05561	0.30185	633	1315	719	886	760	1367	RNA recognition motif containing protein, putative, expressed	AT2G33435.1		RNA-binding (RRM/RBD/RNP motifs) family protein
LOC_Os04g57020.3	C1	1.23207	0.696498	0.250435	98	158	260	310	581	1365		AT2G42130.3		Plastid-lipid associated protein PAP / fibrillin family protein
LOC_Os07g45760.1	C1	1.18595	1.28977	0.596976	83	203	1055	1596	600	1364		AT3G06210.1		ARM repeat superfamily protein
LOC_Os09g21000.1	C1	1.46163	-0.179775	0.458851	577	509	1022	1405	495	1363	potassium transporter, putative, expressed	AT1G60160.1		Potassium transporter family protein
LOC_Os05g35460.1	C1	1.35343	1.5134	0.166422	1058	3021	1653	1855	531	1358	patellin protein, putative, expressed	AT4G09160.1		SEC14 cytosolic factor family protein / phosphoglyceride transfer family protein
LOC_Os06g45710.1	C1	2.02223	0.779042	1.32184	4277	7340	815	2037	334	1356	phosphoglycerate kinase protein, putative, expressed	AT1G79550.1	PGK	phosphoglycerate kinase
LOC_Os11g33394.1	C1	1.28351	2.42882	-0.0616003	2	12	83	80	557	1356	plant protein of unknown function domain containing protein, expressed	AT3G50120.1		Plant protein of unknown function (DUF247)
LOC_Os09g15050.1	C1	8.99512	1.63728	2.42431	1	3	2	12	3	1355	ent-kaurene synthase A, chloroplast precursor, putative, expressed	AT4G02780.1	ABC33,ATCPS1,CPS,CPS1,GA1	Terpenoid cyclases/Protein prenyltransferases superfamily protein
LOC_Os04g44700.1	C1	0.967993	0.747902	1.04596	252	422	545	1125	691	1351	WD-40 repeat family protein, putative, expressed	AT5G54200.1		Transducin/WD40 repeat-like superfamily protein
LOC_Os02g31150.1	C1	0.602786	1.05174	0.405327	1185	2456	812	1076	888	1348	zinc finger, C3HC4 type domain containing protein, expressed	AT3G26730.1		RING/U-box superfamily protein
LOC_Os04g49420.1	C1	1.05781	0.235295	-0.250737	803	945	868	729	647	1348	Core histone H2A/H2B/H3/H4 domain containing protein, putative, expressed	AT3G53730.1		Histone superfamily protein
LOC_Os06g07600.1	C1	2.52828	0.75561	0.875148	1910	3225	536	983	233	1345	uncharacterized glycosyltransferase, putative, expressed	AT5G20250.4	DIN10	Raffinose synthase family protein
LOC_Os12g25710.4	C1	1.02019	0.168998	0.220392	3198	3596	1102	1284	663	1344	bifunctional aminoacyl-tRNA synthetase, putative, expressed	AT3G62120.1		Class II aaRS and biotin synthetases superfamily protein
LOC_Os01g03060.2	C1	1.31166	1.6541	0.802227	742	2335	654	1141	539	1339	splicing factor, putative, expressed	AT2G01100.1
LOC_Os03g01350.1	C1	1.70312	1.18772	0.0586482	313	712	830	864	411	1339
LOC_Os07g06740.3	C1	1.39067	0.38747	0.493444	324	424	509	717	511	1339	CAMK_CAMK_like.31 - CAMK includes calcium/calmodulin depedent protein kinases, expressed	AT3G10660.1	ATCPK2,CPK2	calmodulin-domain protein kinase cdpk isoform 2
LOC_Os05g39050.1	C1	1.06334	0.396779	-0.25389	733	965	889	745	640	1337	Core histone H2A/H2B/H3/H4 domain containing protein, putative, expressed	AT5G59970.1		Histone superfamily protein
LOC_Os09g33930.1	C1	1.04294	0.176198	-0.187357	469	530	966	848	648	1335	farnesyltransferase/geranylgeranyltransferase type-1 subunitalpha, putative, expressed	AT3G59380.1	ATFTA,FTA,PFT/PGGT-IALPHA,PLP	farnesyltransferase A
LOC_Os09g33930.4	C1	1.04075	0.176417	-0.18553	468	529	964	848	648	1333	farnesyltransferase/geranylgeranyltransferase type-1 subunitalpha, putative, expressed	AT3G59380.1	ATFTA,FTA,PFT/PGGT-IALPHA,PLP	farnesyltransferase A
LOC_Os09g33930.2	C1	1.04189	0.173256	-0.186825	468	528	965	848	647	1333	farnesyltransferase/geranylgeranyltransferase type-1 subunitalpha, putative, expressed	AT3G59380.1	ATFTA,FTA,PFT/PGGT-IALPHA,PLP	farnesyltransferase A
LOC_Os12g04440.1	C1	1.50031	0.450883	0.351145	3633	4966	931	1188	471	1332	2-isopropylmalate synthase B, putative, expressed	AT1G74040.1	IMS1,IPMS2,MAML-3	2-isopropylmalate synthase 1
LOC_Os04g39880.3	C1	1.36369	0.28548	0.576759	159	193	1071	1597	517	1331	Os4bglu12 - beta-glucosidase, exo-beta-glucanase, expressed	AT2G44480.1	BGLU17	beta glucosidase 17
LOC_Os04g30780.1	C1	1.05933	0.619639	0.682726	1042	1601	795	1276	639	1331	eukaryotic translation initiation factor 3 subunit H, putative, expressed	AT1G10840.1	TIF3H1	translation initiation factor 3 subunit H1
LOC_Os03g21540.1	C1	1.53346	0.390811	0.916193	2471	3240	511	964	460	1331	TKL_IRAK_CrRLK1L-1.8 - The CrRLK1L-1 subfamily has homology to the CrRLK1L homolog, expressed	AT3G51550.1	FER	Malectin/receptor-like protein kinase family protein
LOC_Os03g11960.3	C1	1.03285	0.727138	0.416825	261	432	577	770	651	1331	copper/zinc superoxide dismutase, putative, expressed	AT5G18100.1	CSD3	copper/zinc superoxide dismutase 3
LOC_Os09g36290.1	C1	2.35376	2.18913	1.91404	155	708	325	1225	260	1330	Ser/Thr protein phosphatase family protein, putative, expressed	AT5G63140.1	ATPAP29,PAP29	purple acid phosphatase 29
LOC_Os09g36290.2	C1	2.35266	2.18795	1.91349	155	708	325	1225	260	1329	Ser/Thr protein phosphatase family protein, putative, expressed	AT5G63140.1	ATPAP29,PAP29	purple acid phosphatase 29
LOC_Os05g03865.1	C1	1.13041	1.83311	0.709247	203	724	308	503	606	1327		AT3G62420.1	ATBZIP53,BZIP53	basic region/leucine zipper motif 53
LOC_Os01g39330.1	C1	3.93866	-0.260539	1.71952	69	58	404	1332	86	1324	helix-loop-helix DNA-binding domain containing protein, expressed	AT5G56960.1		basic helix-loop-helix (bHLH) DNA-binding family protein
LOC_Os11g04670.1	C1	1.47934	0.449805	0.333082	3641	4972	948	1194	475	1324	2-isopropylmalate synthase B, putative, expressed	AT1G74040.1	IMS1,IPMS2,MAML-3	2-isopropylmalate synthase 1
LOC_Os03g18150.1	C1	1.27036	1.58577	-0.900401	166	499	1085	581	549	1324	protein phosphatase 2C, putative, expressed	AT2G30020.1		Protein phosphatase 2C family protein
LOC_Os02g15230.3	C1	0.945519	1.06868	0.860061	502	1053	816	1481	687	1322	GDSL-like lipase/acylhydrolase, putative, expressed	AT5G45910.1		GDSL-like Lipase/Acylhydrolase superfamily protein
LOC_Os02g15230.2	C1	0.943248	1.05927	0.870467	504	1051	801	1464	688	1322	GDSL-like lipase/acylhydrolase, putative, expressed	AT5G45910.1		GDSL-like Lipase/Acylhydrolase superfamily protein
LOC_Os11g04670.2	C1	1.47766	0.448197	0.332513	3637	4962	948	1193	475	1322	2-isopropylmalate synthase B, putative, expressed	AT1G74040.1	IMS1,IPMS2,MAML-3	2-isopropylmalate synthase 1
LOC_Os04g10420.1	C1	1.06292	0.431283	0.355611	628	846	670	857	632	1321	CW7, putative, expressed	AT1G59520.3	CW7	CW7
LOC_Os11g33394.2	C1	1.27643	2.56145	-0.968377	2	13	169	87	545	1321	plant protein of unknown function domain containing protein, expressed	AT3G50120.1		Plant protein of unknown function (DUF247)
LOC_Os12g39860.1	C1	1.52375	0.306409	0.712571	432	534	858	1407	458	1318	phosphoribosyl transferase, putative, expressed	AT1G27450.1	APT1,ATAPT1	adenine phosphoribosyl transferase 1
LOC_Os10g41520.1	C1	0.688792	1.14469	0.56579	1120	2476	628	930	817	1317	casein kinase II subunit beta-4, putative, expressed	AT2G44680.1	CKB4	casein kinase II beta subunit 4
LOC_Os10g41520.2	C1	0.689557	1.14679	0.565076	1118	2475	627	928	816	1316	casein kinase II subunit beta-4, putative, expressed	AT2G44680.1	CKB4	casein kinase II beta subunit 4
LOC_Os09g33930.3	C1	1.01644	0.19307	-0.184646	480	549	954	839	646	1307	farnesyltransferase/geranylgeranyltransferase type-1 subunitalpha, putative, expressed	AT3G59380.1	ATFTA,FTA,PFT/PGGT-IALPHA,PLP	farnesyltransferase A
LOC_Os01g64640.1	C1	1.16709	0.694592	-0.422521	820	1327	839	626	582	1307	histone H3, putative, expressed	AT1G09200.1		Histone superfamily protein
LOC_Os12g04440.2	C1	1.50184	0.485051	0.351236	3569	4996	913	1164	461	1305	2-isopropylmalate synthase B, putative, expressed	AT1G74040.1	IMS1,IPMS2,MAML-3	2-isopropylmalate synthase 1
LOC_Os07g06820.2	C1	1.20692	-0.154874	0.245586	853	766	767	910	565	1305	serine/threonine-protein kinase RIO-like, putative, expressed	AT5G37350.1		Serine/threonine-protein kinase Rio1
LOC_Os08g38620.3	C1	0.564311	1.01103	0.487426	648	1306	616	864	881	1303
LOC_Os01g09620.2	C1	3.37874	0.979451	1.73951	821	1619	463	1545	125	1300	zinc finger/CCCH transcription factor, putative, expressed	AT2G19810.1		CCCH-type zinc finger family protein
LOC_Os02g45940.1	C1	1.07859	0.351705	-0.275576	693	885	822	679	615	1299	Core histone H2A/H2B/H3/H4 domain containing protein, putative, expressed	AT5G59970.1		Histone superfamily protein
LOC_Os01g70380.1	C1	1.25121	1.52585	0.266323	234	673	688	827	545	1298	serine palmitoyltransferase 2, putative, expressed	AT5G23670.1	LCB2	long chain base2
LOC_Os07g36500.1	C1	1.05989	0.464741	-0.256163	642	886	796	666	621	1295	Core histone H2A/H2B/H3/H4 domain containing protein, putative, expressed	AT3G53730.1		Histone superfamily protein
LOC_Os06g41450.1	C1	1.2875	-0.0115774	0.300085	673	667	453	558	531	1295	VQ domain containing protein, putative, expressed	AT2G42140.1		VQ motif-containing protein
LOC_Os12g25690.1	C1	1.81562	0.284484	1.33661	746	908	1040	2626	367	1293	UDP-glucose 6-dehydrogenase, putative, expressed	AT5G15490.1		UDP-glucose 6-dehydrogenase family protein
LOC_Os02g20310.1	C1	1.07868	1.19849	0.558077	462	1060	628	924	612	1292		AT5G14790.1		ARM repeat superfamily protein
LOC_Os02g56740.1	C1	1.47615	1.30781	0.666184	787	1950	564	894	463	1288	translation initiation factor eIF-2B subunit epsilon, putative, expressed	AT2G34970.1		Trimeric LpxA-like enzyme
LOC_Os09g26350.1	C1	1.07577	0.406895	-0.258119	642	851	791	661	608	1281
LOC_Os04g30780.2	C1	1.08979	0.625547	0.67518	995	1535	762	1217	601	1280	eukaryotic translation initiation factor 3 subunit H, putative, expressed	AT1G10840.1	TIF3H1	translation initiation factor 3 subunit H1
LOC_Os09g26340.1	C1	1.08629	0.417603	-0.253146	635	849	784	658	601	1276	Core histone H2A/H2B/H3/H4 domain containing protein, putative, expressed	AT3G53730.1		Histone superfamily protein
LOC_Os05g35530.1	C1	1.01857	-0.0355316	0.181803	713	696	785	891	629	1274		AT1G34320.1		Protein of unknown function (DUF668)
LOC_Os09g23560.1	C1	2.19989	-0.277452	0.943657	19	16	441	848	277	1273	dehydrogenase, putative, expressed	AT4G37980.1	ATCAD7,CAD7,ELI3,ELI3-1	elicitor-activated gene 3-1
LOC_Os10g25200.1	C1	0.484477	1.05097	-0.0472407	1076	2229	797	771	908	1270		AT1G72390.1
LOC_Os02g56740.2	C1	1.46947	1.30867	0.678632	772	1912	554	887	458	1269	translation initiation factor eIF-2B subunit epsilon, putative, expressed	AT2G34970.1		Trimeric LpxA-like enzyme
LOC_Os07g35790.1	C1	5.61229	3.75684	4.40981	38	514	24	519	26	1269	TKL_IRAK_DUF26-ld.5 - DUF26 kinases have homology to DUF26 containing loci, expressed	AT4G05200.1	CRK25	cysteine-rich RLK (RECEPTOR-like protein kinase) 25
LOC_Os07g48050.1	C1	3.0567	1.83845	3.88391	47	168	29	426	153	1269	peroxidase precursor, putative, expressed	AT5G05340.1		Peroxidase superfamily protein
LOC_Os01g53880.2	C1	2.97048	2.00754	2.58939	41	164	52	314	162	1267	OsIAA6 - Auxin-responsive Aux/IAA gene family member, expressed	AT3G16500.1	IAA26,PAP1	phytochrome-associated protein 1
LOC_Os03g02320.1	C1	1.2569	0.537673	0.341528	562	815	696	882	529	1265	STE_PAK_Ste20_STLK.3 - STE kinases include homologs to sterile 7, sterile 11 and sterile 20 from yeast, expressed	AT4G10730.1		Protein kinase superfamily protein
LOC_Os11g18770.1	C1	1.36503	0.322077	0.0160766	920	1150	648	655	490	1262	PHD-finger family protein, expressed	AT3G02890.1		RING/FYVE/PHD zinc finger superfamily protein
LOC_Os01g53880.3	C1	2.97412	2.01718	2.58051	40	163	52	312	161	1261	OsIAA6 - Auxin-responsive Aux/IAA gene family member, expressed	AT3G16500.1	IAA26,PAP1	phytochrome-associated protein 1
LOC_Os01g58290.1	C1	4.82268	2.51264	3.46011	338	1929	426	4684	44	1258	OsSub9 - Putative Subtilisin homologue, expressed	AT1G32940.1	ATSBT3.5,SBT3.5	Subtilase family protein
LOC_Os06g44160.2	C1	2.25305	0.934819	0.314141	14	26	86	108	264	1258	heat shock protein DnaJ, putative, expressed	AT1G80920.1	J8	Chaperone DnaJ-domain superfamily protein
LOC_Os02g16490.1	C1	1.65799	0.151356	0.769807	709	788	454	773	398	1257
LOC_Os01g53880.5	C1	2.9983	1.90056	2.54057	37	138	54	317	157	1257	OsIAA6 - Auxin-responsive Aux/IAA gene family member, expressed	AT3G16500.1	IAA26,PAP1	phytochrome-associated protein 1
LOC_Os01g16180.1	C1	0.726101	1.17986	0.468754	845	1913	777	1076	759	1256	MT-A70 domain containing protein, expressed	AT4G09980.1	EMB1691	Methyltransferase MT-A70 family protein
LOC_Os09g23530.1	C1	2.04955	-0.367288	0.941225	17	14	433	831	303	1256	dehydrogenase, putative, expressed	AT4G37980.1	ATCAD7,CAD7,ELI3,ELI3-1	elicitor-activated gene 3-1
LOC_Os05g10670.1	C1	2.21528	0.852017	1.47518	457	825	580	1613	270	1254	zinc finger CCCH type family protein, putative, expressed	AT2G19810.1		CCCH-type zinc finger family protein
LOC_Os01g58290.3	C1	4.94142	2.40093	3.58375	354	1871	367	4406	41	1252	OsSub9 - Putative Subtilisin homologue, expressed	AT1G32940.1	ATSBT3.5,SBT3.5	Subtilase family protein
LOC_Os03g58050.1	C1	1.05843	-0.149105	0.338883	1176	1061	886	1120	601	1251	ribosomal protein S13p/S18e, putative, expressed	AT1G22780.1	PFL,PFL1,RPS18A	Ribosomal protein S13/S18 family
LOC_Os10g32680.1	C1	1.91527	0.492114	0.836404	3413	4800	318	568	332	1251		AT1G07040.1
LOC_Os10g32680.2	C1	1.91577	0.491861	0.836404	3411	4796	318	568	331	1249		AT1G07040.1
LOC_Os06g48500.1	C1	1.60777	0.337797	0.238415	271	343	309	364	410	1249
LOC_Os06g06290.1	C1	1.30184	0.725697	1.16579	1338	2213	673	1509	506	1247	GDSL-like lipase/acylhydrolase, putative, expressed	AT5G45910.1		GDSL-like Lipase/Acylhydrolase superfamily protein
LOC_Os01g58290.2	C1	4.82653	2.45896	3.43419	342	1879	417	4510	44	1246	OsSub9 - Putative Subtilisin homologue, expressed	AT1G32940.1	ATSBT3.5,SBT3.5	Subtilase family protein
LOC_Os01g59930.1	C1	2.16662	0.358909	1.65912	860	1104	558	1762	278	1246	NADH-cytochrome b5 reductase, putative, expressed	AT5G17770.1	ATCBR,CBR,CBR1	NADH:cytochrome B5 reductase 1
LOC_Os03g24844.1	C1	2.80533	1.76015	0.19469	90	306	162	185	178	1246		AT5G02710.1
LOC_Os01g16180.2	C1	0.727733	1.17344	0.464878	833	1879	766	1057	750	1243	MT-A70 domain containing protein, expressed	AT4G09980.1	EMB1691	Methyltransferase MT-A70 family protein
LOC_Os03g51960.2	C1	1.14538	0.827218	1.21609	30	53	149	346	561	1242		AT5G65840.1		Thioredoxin superfamily protein
LOC_Os03g22740.1	C1	1.09997	1.22611	-0.272845	1784	4174	2514	2081	579	1241	nucleolar protein NOP5-1, putative, expressed	AT3G05060.1		NOP56-like pre RNA processing ribonucleoprotein
LOC_Os02g45750.1	C1	2.27196	1.68003	1.07111	58	186	470	987	257	1241	protein kinase domain containing protein, expressed	AT2G33580.1		Protein kinase superfamily protein
LOC_Os05g03480.5	C1	1.21434	1.09847	0.628111	432	925	514	795	535	1241	acyl-coenzyme A dehydrogenase, mitochondrial precursor, putative, expressed	AT3G45300.1	ATIVD,IVD,IVDH	isovaleryl-CoA-dehydrogenase
LOC_Os04g39350.1	C1	3.3919	1.05362	1.47651	15	32	185	514	118	1240	heavy metal associated domain containing protein, expressed	AT5G48290.1		Heavy metal transport/detoxification superfamily protein
LOC_Os10g22520.1	C1	4.76606	6.32592	4.06093	46	3665	14	232	46	1239	cellulase, putative, expressed
LOC_Os01g58290.4	C1	4.81697	2.4878	3.46499	340	1908	418	4620	44	1238	OsSub9 - Putative Subtilisin homologue, expressed	AT4G10540.1		Subtilase family protein
LOC_Os02g03280.3	C1	2.25664	0.932771	0.846651	374	715	431	775	259	1238	transmembrane BAX inhibitor motif-containing protein, putative, expressed	AT5G47120.1	ATBI-1,ATBI1,BI-1,BI1	BAX inhibitor 1
LOC_Os03g56410.2	C1	1.71331	0.607024	1.25257	270	412	372	887	377	1237		AT3G50845.1		Protein of unknown function (DUF59)
LOC_Os07g06820.1	C1	1.23663	-0.103362	0.229065	768	715	741	868	525	1237	serine/threonine-protein kinase RIO-like, putative, expressed	AT5G37350.1		Serine/threonine-protein kinase Rio1
LOC_Os09g39760.1	C1	1.6252	0.680274	0.965283	87	139	558	1089	401	1236	pectinesterase, putative, expressed	AT2G36710.1		Pectin lyase-like superfamily protein
LOC_Os10g32680.3	C1	1.91808	0.491004	0.831174	3368	4734	315	561	327	1236		AT1G07040.1
LOC_Os03g60820.1	C1	1.0223	0.240273	-0.116609	163	192	468	432	608	1234	transporter, major facilitator superfamily domain containing protein, expressed	AT5G59250.1		Major facilitator superfamily protein
LOC_Os09g39770.1	C1	1.62539	0.668546	0.964005	87	138	558	1088	400	1233	C2 domain containing protein, putative, expressed	AT5G23950.1		Calcium-dependent lipid-binding (CaLB domain) family protein
LOC_Os03g02320.2	C1	1.25432	0.549085	0.343592	540	790	677	858	517	1232	STE_PAK_Ste20_STLK.3 - STE kinases include homologs to sterile 7, sterile 11 and sterile 20 from yeast, expressed	AT4G10730.1		Protein kinase superfamily protein
LOC_Os01g53880.6	C1	2.97909	1.89404	2.56049	37	138	52	308	156	1232	OsIAA6 - Auxin-responsive Aux/IAA gene family member, expressed	AT3G16500.1	IAA26,PAP1	phytochrome-associated protein 1
LOC_Os03g58204.1	C1	1.01399	-0.304429	0.216017	1736	1406	1023	1188	609	1229	ribosomal protein L4, putative, expressed	AT3G09630.1		Ribosomal protein L4/L1 family
LOC_Os01g53880.1	C1	2.99209	1.87971	2.53771	36	134	54	311	154	1227	OsIAA6 - Auxin-responsive Aux/IAA gene family member, expressed	AT3G16500.1	IAA26,PAP1	phytochrome-associated protein 1
LOC_Os09g33710.1	C1	1.47965	0.14459	0.224997	1025	1133	974	1139	439	1225	Os9bglu33 - beta-glucosidase homologue, similar to G. max hydroxyisourate hydrolase, expressed	AT1G02850.2	BGLU11	beta glucosidase 11
LOC_Os06g48500.2	C1	1.55592	0.351784	0.302241	270	344	304	375	416	1223
LOC_Os09g26730.1	C1	1.23723	0.224444	-0.109642	1283	1499	883	819	518	1222	chaperonin, putative, expressed	AT5G20720.1	ATCPN21,CHCPN10,CPN10,CPN20,CPN21	chaperonin 20
LOC_Os04g57200.1	C1	2.02247	1.26443	0.430739	198	477	381	513	300	1221	heavy metal transport/detoxification protein, putative, expressed	AT1G01490.1		Heavy metal transport/detoxification superfamily protein
LOC_Os03g24844.3	C1	2.79716	1.73303	0.180764	91	302	159	180	176	1221		AT5G02710.1
LOC_Os02g58070.1	C1	3.03965	0.414961	1.84113	416	555	142	510	148	1220	oxidoreductase, putative, expressed	AT1G20270.1		2-oxoglutarate (2OG) and Fe(II)-dependent oxygenase superfamily protein
LOC_Os07g47580.1	C1	1.16323	-0.0619293	0.0787025	1597	1530	935	988	544	1217	ribosomal protein, putative, expressed	AT5G06360.1		Ribosomal protein S8e family protein
LOC_Os01g16180.3	C1	0.722384	1.2327	0.449088	791	1860	747	1020	737	1215	MT-A70 domain containing protein, expressed	AT4G09980.1	EMB1691	Methyltransferase MT-A70 family protein
LOC_Os01g16180.4	C1	0.720733	1.2327	0.448341	791	1860	747	1019	737	1215	MT-A70 domain containing protein, expressed	AT4G09980.1	EMB1691	Methyltransferase MT-A70 family protein
LOC_Os03g07130.1	C1	1.30768	1.00604	0.540976	270	543	442	643	491	1215	RING finger protein 13, putative, expressed	AT1G71980.1		Protease-associated (PA) RING/U-box zinc finger family protein
LOC_Os08g25390.2	C1	3.25448	1.17945	0.772449	1041	2357	567	968	127	1214	bifunctional aspartokinase/homoserine dehydrogenase, chloroplast precursor, putative, expressed	AT4G19710.2	AK-HSDH,AK-HSDH II	aspartate kinase-homoserine dehydrogenase ii
LOC_Os04g53830.1	C1	2.23425	0.447992	-0.0174678	105	143	420	415	257	1211	3-beta hydroxysteroid dehydrogenase/isomerase family protein, putative, expressed	AT1G61720.1	BAN	NAD(P)-binding Rossmann-fold superfamily protein
LOC_Os06g44620.1	C1	0.740621	-0.0951422	1.15831	962	901	1568	3500	724	1210	AMP-binding domain containing protein, expressed	AT3G21240.1	4CL2,AT4CL2	4-coumarate:CoA ligase 2
LOC_Os01g10530.1	C1	1.00686	0.67261	0.258052	526	839	676	808	601	1207
LOC_Os11g10510.1	C1	2.64818	2.22355	0.193966	1823	8516	2316	2649	192	1205	dehydrogenase, putative, expressed	AT1G77120.1	ADH,ADH1,ATADH,ATADH1	alcohol dehydrogenase 1
LOC_Os10g41490.3	C1	2.05773	0.57431	0.521814	355	529	704	1011	289	1202	CAMK_CAMK_like.41 - CAMK includes calcium/calmodulin depedent protein kinases, expressed	AT1G10940.1	ASK1,SNRK2-4,SNRK2.4,SRK2A	Protein kinase superfamily protein
LOC_Os01g70940.3	C1	2.09871	-0.462229	0.632094	613	445	543	841	279	1194	potassium transporter, putative, expressed	AT3G02050.1	ATKT4,ATKUP3,KUP3	K+ uptake transporter 3
LOC_Os03g07130.2	C1	1.30943	1.01167	0.545898	266	537	433	633	482	1194	RING finger protein 13, putative, expressed	AT1G71980.1		Protease-associated (PA) RING/U-box zinc finger family protein
LOC_Os11g10510.2	C1	2.65207	2.21496	0.195771	1790	8312	2281	2612	190	1191	dehydrogenase, putative, expressed	AT1G77120.1	ADH,ADH1,ATADH,ATADH1	alcohol dehydrogenase 1
LOC_Os01g59930.2	C1	2.16588	0.389883	1.65743	814	1067	539	1701	265	1191	NADH-cytochrome b5 reductase, putative, expressed	AT5G17770.1	ATCBR,CBR,CBR1	NADH:cytochrome B5 reductase 1
LOC_Os03g09070.1	C1	2.87467	1.51246	1.85874	942	2687	223	810	162	1189	leucine rich repeat domain containing protein, putative, expressed	AT1G78230.1		Outer arm dynein light chain 1 protein
LOC_Os06g33200.1	C1	1.50656	0.0701794	0.619833	174	183	69	106	418	1189		AT5G41761.1
LOC_Os11g02080.1	C1	4.57628	0.75305	0.629142	3842	6475	209	323	50	1187		AT5G27760.1		Hypoxia-responsive family protein
LOC_Os01g38530.1	C1	1.48379	1.09601	0.742664	1464	3130	308	515	423	1183	ELF3 protein, putative, expressed	AT2G25930.1	ELF3,PYK20	hydroxyproline-rich glycoprotein family protein
LOC_Os03g12064.1	C1	1.22808	1.66021	0.509611	384	1214	568	808	504	1182
LOC_Os02g07930.1	C1	3.86647	-0.244642	1.12958	44	37	133	292	81	1182	B-box zinc finger family protein, putative, expressed	AT3G21150.1	BBX32	B-box 32
LOC_Os01g53880.7	C1	2.99791	1.92019	2.52883	33	126	51	294	148	1181	OsIAA6 - Auxin-responsive Aux/IAA gene family member, expressed	AT3G16500.1	IAA26,PAP1	phytochrome-associated protein 1
LOC_Os02g52210.2	C1	2.99569	1.53788	0.459884	44	127	360	495	148	1179	zinc finger, C3HC4 type domain containing protein, expressed	AT3G05200.1	ATL6	RING/U-box superfamily protein
LOC_Os01g11570.1	C1	2.99945	-0.0892805	0.986465	285	268	643	1273	147	1177	GDSL-like lipase/acylhydrolase, putative, expressed	AT5G45920.1		SGNH hydrolase-type esterase superfamily protein
LOC_Os01g70940.1	C1	2.08119	-0.467726	0.597459	595	430	538	814	278	1177	potassium transporter, putative, expressed	AT3G02050.1	ATKT4,ATKUP3,KUP3	K+ uptake transporter 3
LOC_Os04g34240.1	C1	1.22016	0.734128	-0.303942	682	1135	711	576	505	1176	histone H3, putative, expressed	AT1G09200.1		Histone superfamily protein
LOC_Os01g31870.3	C1	3.00775	-0.194238	0.698983	72	63	255	414	146	1176	natural resistance-associated macrophage protein, putative, expressed	AT1G80830.1	ATNRAMP1,NRAMP1,PMIT1	natural resistance-associated macrophage protein 1
LOC_Os09g13870.1	C1	1.17328	-0.138955	0.715547	524	476	807	1325	520	1174	lipid phosphatase protein, putative, expressed	AT1G15080.1	ATLPP2,ATPAP2,LPP2	lipid phosphate phosphatase 2
LOC_Os12g26030.1	C1	0.732646	1.31483	0.629357	561	1395	478	739	706	1173	FACT complex subunit SPT16, putative, expressed	AT4G10710.1	SPT16	global transcription factor C
LOC_Os09g13870.2	C1	1.21592	-0.105825	0.756624	491	457	778	1314	504	1172	lipid phosphatase protein, putative, expressed	AT1G15080.1	ATLPP2,ATPAP2,LPP2	lipid phosphate phosphatase 2
LOC_Os05g27870.1	C1	1.54195	-0.105123	0.316965	1125	1045	564	702	403	1172		AT5G58450.1		Tetratricopeptide repeat (TPR)-like superfamily protein
LOC_Os01g68060.1	C1	1.23461	1.74307	1.01578	898	3005	561	1135	497	1170	copine, putative, expressed	AT5G14420.1	RGLG2	RING domain ligase2
LOC_Os12g41680.1	C1	1.08246	0.136162	0.156195	687	755	572	638	552	1170	No apical meristem protein, putative, expressed	AT1G56010.2	anac021,ANAC022,NAC1	NAC domain containing protein 1
LOC_Os03g56410.1	C1	1.69183	0.610148	1.25957	258	394	351	840	361	1166		AT1G68310.1		Protein of unknown function (DUF59)
LOC_Os09g33930.5	C1	1.01073	0.164747	-0.199866	418	468	847	737	579	1166	farnesyltransferase/geranylgeranyltransferase type-1 subunitalpha, putative, expressed	AT3G59380.1	ATFTA,FTA,PFT/PGGT-IALPHA,PLP	farnesyltransferase A
LOC_Os03g41350.1	C1	1.79382	0.0142657	0.406442	231	234	318	421	336	1164	BTBN7 - Bric-a-Brac, Tramtrack, Broad Complex BTB domain with non-phototropic hypocotyl 3 NPH3 domain, expressed	AT2G14820.1	NPY2	Phototropic-responsive NPH3 family protein
LOC_Os01g07310.4	C1	1.26018	0.0249332	0.41828	351	357	576	770	485	1163	transporter-related, putative, expressed	AT1G06890.1		nodulin MtN21 /EamA-like transporter family protein
LOC_Os08g05320.3	C1	1.18494	1.56511	0.20511	1134	3356	1027	1183	511	1162		AT3G43920.2	ATDCL3,DCL3	dicer-like 3
LOC_Os01g70940.2	C1	2.08409	-0.462159	0.586576	589	428	532	799	274	1162	potassium transporter, putative, expressed	AT3G02050.1	ATKT4,ATKUP3,KUP3	K+ uptake transporter 3
LOC_Os07g47580.2	C1	1.15422	-0.0636685	0.0773442	1528	1462	898	948	522	1161	ribosomal protein, putative, expressed	AT5G06360.1		Ribosomal protein S8e family protein
LOC_Os06g13680.1	C1	1.90758	0.435132	0.237352	901	1219	811	956	309	1160	B12D protein, putative, expressed	AT3G48140.1		B12D protein
LOC_Os10g28350.1	C1	6.18799	2.36762	2.66163	54	277	131	829	16	1158	1,2-dihydroxy-3-keto-5-methylthiopentene dioxygenase protein, putative, expressed	AT4G14710.1	ATARD2	RmlC-like cupins superfamily protein
LOC_Os06g44010.1	C1	5.33921	4.14845	3.03137	7	125	127	1039	29	1157	WRKY28, expressed	AT1G80840.1	ATWRKY40,WRKY40	WRKY DNA-binding protein 40
LOC_Os07g14160.1	C1	3.38453	1.10452	0.275599	208	446	240	291	111	1156	polygalacturonase, putative, expressed	AT3G62110.1		Pectin lyase-like superfamily protein
LOC_Os07g06980.1	C1	1.11773	0.559291	0.346785	753	1110	553	703	532	1154	histone deacetylase, putative, expressed	AT3G18520.1	ATHDA15,HDA15	histone deacetylase 15
LOC_Os04g54300.1	C1	5.25232	-0.00717192	0.971761	787	783	670	1313	30	1151	wound induced protein, putative, expressed	AT4G10270.1		Wound-responsive family protein
LOC_Os08g05320.2	C1	1.16024	1.58024	0.205331	1134	3390	1025	1182	515	1151		AT3G43920.2	ATDCL3,DCL3	dicer-like 3
LOC_Os10g20090.1	C1	1.11818	0.934181	-0.0641522	170	325	1497	1432	529	1149	CSLH1 - cellulose synthase-like family H, expressed	AT2G32540.1	ATCSLB04,ATCSLB4,CSLB04	cellulose synthase-like B4
LOC_Os10g20090.2	C1	1.11754	0.931742	-0.0669033	170	325	1494	1427	529	1148	CSLH1 - cellulose synthase-like family H, expressed	AT2G32540.1	ATCSLB04,ATCSLB4,CSLB04	cellulose synthase-like B4
LOC_Os10g20090.3	C1	1.11882	0.937779	-0.0648132	168	322	1487	1422	528	1146	CSLH1 - cellulose synthase-like family H, expressed	AT2G32540.1	ATCSLB04,ATCSLB4,CSLB04	cellulose synthase-like B4
LOC_Os03g07130.3	C1	1.31119	1.03998	0.517027	251	515	416	595	460	1141	RING finger protein 13, putative, expressed	AT1G71980.1		Protease-associated (PA) RING/U-box zinc finger family protein
LOC_Os01g53880.4	C1	2.95874	1.96383	2.59346	33	130	48	290	147	1141	OsIAA6 - Auxin-responsive Aux/IAA gene family member, expressed	AT3G16500.1	IAA26,PAP1	phytochrome-associated protein 1
LOC_Os02g54130.1	C1	1.03506	1.02404	1.29622	539	1097	337	828	556	1140	heat shock protein DnaJ, putative, expressed	AT3G14200.1		Chaperone DnaJ-domain superfamily protein
LOC_Os02g54130.2	C1	1.03506	1.02179	1.29704	539	1095	337	828	556	1140	heat shock protein DnaJ, putative, expressed	AT3G14200.1		Chaperone DnaJ-domain superfamily protein
LOC_Os06g27560.1	C1	1.14188	-0.171584	0.397543	168	149	2099	2765	516	1139	glycosyltransferase protein, putative, expressed	AT3G18180.1		Glycosyltransferase family 61 protein
LOC_Os07g06980.2	C1	1.10651	0.560156	0.340547	739	1090	553	701	528	1137	histone deacetylase, putative, expressed	AT3G18520.2	ATHDA15,HDA15	histone deacetylase 15
LOC_Os10g31850.2	C1	2.30682	2.27919	0.939576	295	1431	377	724	229	1135	RING finger and CHY zinc finger domain-containing protein 1, putative, expressed	AT5G22920.1		CHY-type/CTCHY-type/RING-type Zinc finger protein
LOC_Os03g52660.1	C1	1.71426	0.514828	2.32196	117	167	214	1068	345	1134	ATP synthase F1, delta subunit family protein, putative, expressed	AT4G09650.1	ATPD	ATP synthase delta-subunit gene
LOC_Os03g41350.2	C1	1.84213	0.012567	0.424134	182	183	277	371	316	1134	BTBN7 - Bric-a-Brac, Tramtrack, Broad Complex BTB domain with non-phototropic hypocotyl 3 NPH3 domain, expressed	AT2G14820.1	NPY2	Phototropic-responsive NPH3 family protein
LOC_Os01g72610.1	C1	1.57206	1.31864	2.05429	455	1135	223	928	380	1131	glycosyltransferase, putative, expressed	AT2G41640.1		Glycosyltransferase family 61 protein
LOC_Os03g07130.4	C1	1.31619	1.04663	0.511055	248	513	412	587	453	1127	RING finger protein 13, putative, expressed	AT1G71980.1		Protease-associated (PA) RING/U-box zinc finger family protein
LOC_Os03g22730.1	C1	1.04957	1.36051	-0.294685	1762	4523	2395	1952	544	1126	nucleolar protein NOP5-1, putative, expressed	AT3G05060.1		NOP56-like pre RNA processing ribonucleoprotein
LOC_Os07g46670.2	C1	1.9155	-0.402523	1.39814	780	590	383	1010	298	1125	early response to dehydration 15, putative, expressed	AT2G41430.1	CID1,ERD15,LSR1	dehydration-induced protein (ERD15)
LOC_Os07g46670.3	C1	1.91804	-0.402523	1.39987	780	590	383	1010	298	1125	early response to dehydration 15, putative, expressed	AT2G41430.1	CID1,ERD15,LSR1	dehydration-induced protein (ERD15)
LOC_Os11g47570.1	C1	5.95917	6.28393	6.46478	82	6420	10	909	18	1122	glycosyl hydrolase, putative, expressed	AT5G24090.1	ATCHIA,CHIA	chitinase A
LOC_Os10g02070.1	C1	3.23732	2.95376	5.43206	6	46	34	1463	119	1119	peroxidase precursor, putative, expressed	AT5G19890.1		Peroxidase superfamily protein
LOC_Os11g10520.1	C1	0.503508	1.58252	-0.727325	900	2694	11430	6904	789	1118	dehydrogenase, putative, expressed	AT1G77120.1	ADH,ADH1,ATADH,ATADH1	alcohol dehydrogenase 1
LOC_Os02g54130.3	C1	0.989869	1.13349	1.33115	552	1210	327	824	563	1117	heat shock protein DnaJ, putative, expressed	AT3G14200.1		Chaperone DnaJ-domain superfamily protein
LOC_Os11g10520.3	C1	0.511878	1.58805	-0.720645	896	2695	11241	6822	783	1116	dehydrogenase, putative, expressed	AT1G77120.1	ADH,ADH1,ATADH,ATADH1	alcohol dehydrogenase 1
LOC_Os01g74310.5	C1	1.01341	0.33574	0.71648	1208	1525	626	1029	553	1116		AT3G12590.1
LOC_Os04g01874.1	C1	4.73671	5.52775	1.35849	4	172	100	256	42	1115	protein kinase, putative, expressed	AT5G03140.1		Concanavalin A-like lectin protein kinase family protein
LOC_Os08g37580.1	C1	1.12691	0.336559	-0.170235	241	305	945	840	510	1114	homeobox associated leucine zipper, putative, expressed	AT4G40060.1	ATHB-16,ATHB16,HB16	homeobox protein 16
LOC_Os03g12064.2	C1	1.21833	1.64412	0.523808	360	1126	528	759	478	1113
LOC_Os06g46950.1	C1	1.52892	0.681748	-0.531185	75	120	688	476	385	1110	EF hand family protein, putative, expressed	AT4G27280.1		Calcium-binding EF-hand family protein
LOC_Os07g41250.1	C1	4.18122	-1.03464	1.97304	186	91	181	712	61	1105	peptide transporter PTR2, putative, expressed	AT2G02040.1	ATPTR2,ATPTR2-B,NTR1,PTR2,PTR2-B	peptide transporter 2
LOC_Os03g08970.1	C1	1.7356	1.56263	-0.0347976	43	128	435	424	332	1105		AT1G35210.1
LOC_Os02g51410.1	C1	1.63057	0.372474	0.274258	215	278	499	603	357	1104	shikimate kinase, putative, expressed	AT2G21940.4	ATSK1,SK1	shikimate kinase 1
LOC_Os01g72690.1	C1	1.01659	1.52603	0.819868	435	1254	664	1172	545	1103	NAD kinase, putative, expressed	AT3G21070.2	ATNADK-1,NADK1	NAD kinase 1
LOC_Os07g41250.2	C1	4.15127	-1.00443	1.98986	184	92	179	710	62	1102	peptide transporter PTR2, putative, expressed	AT2G02040.1	ATPTR2,ATPTR2-B,NTR1,PTR2,PTR2-B	peptide transporter 2
LOC_Os04g54310.1	C1	5.66537	-0.0488567	1.16059	641	620	566	1264	22	1101		AT4G10270.1		Wound-responsive family protein
LOC_Os07g47580.3	C1	1.15468	-0.0643901	0.0839761	1478	1414	859	910	495	1101	ribosomal protein, putative, expressed	AT5G06360.1		Ribosomal protein S8e family protein
LOC_Os03g22490.4	C1	1.99355	1.68139	0.0558419	323	1036	1098	1141	276	1099	heavy metal-associated domain containing protein, expressed
LOC_Os03g20300.3	C1	1.99663	0.469521	0.499001	314	434	590	834	275	1099	glucose-6-phosphate 1-dehydrogenase, chloroplast precursor, putative, expressed	AT1G09420.1	G6PD4	glucose-6-phosphate dehydrogenase 4
LOC_Os05g16740.1	C1	1.40408	0.0645953	0.617476	196	204	477	731	415	1099	SHR5-receptor-like kinase, putative, expressed	AT1G56130.1		Leucine-rich repeat transmembrane protein kinase
LOC_Os09g21110.1	C1	1.10314	0.364466	0.452216	1714	2207	794	1086	510	1095	leucyl-tRNA synthetase, cytoplasmic, putative, expressed	AT1G09620.1		ATP binding;leucine-tRNA ligases;aminoacyl-tRNA ligases;nucleotide binding;ATP binding;aminoacyl-tRNA ligases
LOC_Os03g20300.1	C1	1.98558	0.398041	0.478123	319	420	593	826	277	1095	glucose-6-phosphate 1-dehydrogenase, chloroplast precursor, putative, expressed	AT1G09420.1	G6PD4	glucose-6-phosphate dehydrogenase 4
LOC_Os03g20300.2	C1	1.98558	0.396591	0.473887	319	419	593	823	277	1095	glucose-6-phosphate 1-dehydrogenase, chloroplast precursor, putative, expressed	AT1G09420.1	G6PD4	glucose-6-phosphate dehydrogenase 4
LOC_Os12g02040.1	C1	4.6727	0.68664	0.629949	3849	6195	207	321	43	1095	hypoxia-responsive family protein, putative, expressed	AT5G27760.1		Hypoxia-responsive family protein
LOC_Os12g36910.1	C1	1.1849	1.47531	2.10492	213	591	313	1345	479	1089	calmodulin binding protein, putative, expressed	AT5G57580.1		Calmodulin-binding protein
LOC_Os02g39750.1	C1	1.96666	1.42475	1.0837	36	98	367	779	279	1089	inorganic phosphate transporter, putative, expressed	AT5G43350.1	ATPT1,PHT1;1	phosphate transporter 1;1
LOC_Os02g22130.1	C1	0.909192	2.02726	-0.0919853	268	1092	1549	1454	579	1088		AT3G17980.1		Calcium-dependent lipid-binding (CaLB domain) family protein
LOC_Os02g52620.1	C1	6.83165	2.41245	3.29371	23	122	27	262	10	1088
LOC_Os09g33450.1	C1	1.41625	1.33465	0.921866	540	1361	663	1255	407	1087	zinc finger DHHC domain-containing protein, putative, expressed	AT3G26935.1		DHHC-type zinc finger family protein
LOC_Os01g08320.1	C1	2.68224	2.39507	1.14035	152	801	380	838	169	1085	OsIAA1 - Auxin-responsive Aux/IAA gene family member, expressed	AT1G04250.1	AXR3,IAA17	AUX/IAA transcriptional regulator family protein
LOC_Os07g14160.4	C1	3.35692	1.0917	0.223814	197	421	232	271	106	1085	polygalacturonase, putative, expressed	AT3G62110.1		Pectin lyase-like superfamily protein
LOC_Os12g39860.2	C1	1.46133	0.184825	0.697045	375	427	711	1153	392	1080	phosphoribosyl transferase, putative, expressed	AT1G27450.1	APT1,ATAPT1	adenine phosphoribosyl transferase 1
LOC_Os12g02150.1	C1	1.44651	0.433659	1.07376	142	192	332	698	396	1079		AT5G58375.1		Methyltransferase-related protein
LOC_Os06g44620.2	C1	0.900109	0.0412407	1.25816	795	818	1334	3191	578	1078	AMP-binding domain containing protein, expressed	AT1G51680.1	4CL.1,4CL1,AT4CL1	4-coumarate:CoA ligase 1
LOC_Os02g18550.1	C1	1.06537	0.141043	-0.0150444	1979	2182	1139	1127	515	1078	40S ribosomal protein S3a, putative, expressed	AT4G34670.1		Ribosomal protein S3Ae
LOC_Os01g03520.1	C1	0.471659	1.03575	-0.172416	1172	2403	713	632	778	1078	ubiquitin conjugating enzyme protein, putative, expressed	AT2G16920.1	PFU2,UBC23	ubiquitin-conjugating enzyme 23
LOC_Os07g14160.2	C1	3.36282	1.08982	0.216029	197	419	232	269	105	1078	polygalacturonase, putative, expressed	AT3G62110.1		Pectin lyase-like superfamily protein
LOC_Os06g44170.1	C1	1.09555	0.768983	0.612905	74	126	450	688	504	1077	NAD dependent epimerase/dehydratase family protein, putative, expressed	AT4G27250.1		NAD(P)-binding Rossmann-fold superfamily protein
LOC_Os12g08140.1	C1	1.35499	0.427968	0.145407	319	429	580	642	420	1074	pentatricopeptide, putative, expressed	AT2G33760.1		Pentatricopeptide repeat (PPR) superfamily protein
LOC_Os11g10520.2	C1	0.447098	1.57623	-0.746707	821	2448	11405	6797	786	1072	dehydrogenase, putative, expressed	AT1G77120.1	ADH,ADH1,ATADH,ATADH1	alcohol dehydrogenase 1
LOC_Os02g57530.3	C1	1.01785	-0.231337	0.959123	165	141	529	1029	529	1072	ethylene receptor, putative, expressed	AT3G23150.1	ETR2	Signal transduction histidine kinase, hybrid-type, ethylene sensor
LOC_Os02g57530.2	C1	1.01565	-0.197637	0.95445	162	141	530	1028	530	1072	ethylene receptor, putative, expressed	AT3G23150.1	ETR2	Signal transduction histidine kinase, hybrid-type, ethylene sensor
LOC_Os07g36410.1	C1	1.69109	0.521096	0.969834	454	652	638	1250	332	1071		AT1G61667.1		Protein of unknown function, DUF538
LOC_Os09g33450.2	C1	1.41163	1.33979	0.927265	528	1337	647	1230	403	1071	zinc finger DHHC domain-containing protein, putative, expressed	AT3G26935.1		DHHC-type zinc finger family protein
LOC_Os05g29974.2	C1	1.77754	1.41125	0.791908	84	223	272	471	312	1070	lipase, putative, expressed	AT2G47630.1		alpha/beta-Hydrolases superfamily protein
LOC_Os01g72690.2	C1	1.01416	1.51439	0.825584	418	1194	633	1122	529	1068	NAD kinase, putative, expressed	AT3G21070.2	ATNADK-1,NADK1	NAD kinase 1
LOC_Os05g01940.1	C1	3.0118	1.24301	0.797672	110	260	239	415	132	1068	zinc finger, RING-type, putative, expressed	AT5G59550.1		zinc finger (C3HC4-type RING finger) family protein
LOC_Os06g44170.2	C1	1.10587	0.769164	0.621927	71	121	439	676	496	1067	NAD dependent epimerase/dehydratase family protein, putative, expressed	AT4G27250.1		NAD(P)-binding Rossmann-fold superfamily protein
LOC_Os09g13870.3	C1	1.19078	-0.131712	0.742477	448	409	712	1191	467	1065	lipid phosphatase protein, putative, expressed	AT1G15080.1	ATLPP2,ATPAP2,LPP2	lipid phosphate phosphatase 2
LOC_Os02g57530.4	C1	1.00642	-0.176679	0.950421	160	141	526	1017	530	1065	ethylene receptor, putative, expressed	AT3G23150.1	ETR2	Signal transduction histidine kinase, hybrid-type, ethylene sensor
LOC_Os08g29020.1	C1	1.62793	-0.131661	1.30988	64	59	135	335	344	1064	wall-associated kinase-like 2, putative, expressed	AT1G21270.1	WAK2	wall-associated kinase 2
LOC_Os02g57530.1	C1	1.0116	-0.198943	0.948032	160	140	525	1012	527	1062	ethylene receptor, putative, expressed	AT3G23150.1	ETR2	Signal transduction histidine kinase, hybrid-type, ethylene sensor
LOC_Os05g37830.1	C1	7.15713	0.524846	2.15532	336	484	235	1047	7	1059		AT4G37300.1	MEE59	maternal effect embryo arrest 59
LOC_Os02g51410.3	C1	1.63759	0.311575	0.243227	210	260	488	577	340	1057	shikimate kinase, putative, expressed	AT2G21940.1	ATSK1,SK1	shikimate kinase 1
LOC_Os04g57200.2	C1	1.95715	1.31287	0.398641	174	431	348	459	272	1057	heavy metal transport/detoxification protein, putative, expressed	AT1G01490.1		Heavy metal transport/detoxification superfamily protein
LOC_Os05g37830.2	C1	7.15276	0.543287	2.14663	332	484	236	1047	7	1055		AT4G37300.1	MEE59	maternal effect embryo arrest 59
LOC_Os02g11820.1	C1	1.31192	0.565395	0.222663	1503	2225	727	848	425	1055	GTPase-activating protein, putative, expressed	AT4G13350.1	NIG	NSP (nuclear shuttle protein)-interacting GTPase
LOC_Os02g11820.2	C1	1.31262	0.564263	0.221753	1503	2223	727	848	425	1055	GTPase-activating protein, putative, expressed	AT4G13350.1	NIG	NSP (nuclear shuttle protein)-interacting GTPase
LOC_Os09g27660.6	C1	1.05411	0.368221	0.332563	249	322	331	417	508	1055	OsFBO21 - F-box and other domain containing protein, expressed	AT1G25240.1		ENTH/VHS/GAT family protein
LOC_Os02g03580.1	C1	1.70768	0.323236	0.673517	129	161	370	590	323	1054	transcription factor, putative, expressed	AT2G35530.1	AtbZIP16,bZIP16	basic region/leucine zipper transcription factor 16
LOC_Os09g27660.7	C1	1.05125	0.37132	0.332591	249	322	331	417	508	1053	OsFBO21 - F-box and other domain containing protein, expressed	AT1G25240.1		ENTH/VHS/GAT family protein
LOC_Os05g08900.1	C1	3.71565	2.53714	1.0043	6	35	131	262	80	1051
LOC_Os09g27660.10	C1	1.0389	0.365789	0.321108	251	323	334	417	511	1050	OsFBO21 - F-box and other domain containing protein, expressed	AT1G25240.1		ENTH/VHS/GAT family protein
LOC_Os11g12040.1	C1	2.68471	1.25295	1.75624	34	82	107	363	163	1048	disease resistance protein RPM1, putative, expressed	AT3G07040.1	RPM1,RPS3	NB-ARC domain-containing disease resistance protein
LOC_Os01g38610.1	C1	6.35963	-0.0394717	2.00031	71	69	38	153	13	1043	helix-loop-helix DNA-binding domain containing protein, expressed	AT3G21330.1		basic helix-loop-helix (bHLH) DNA-binding superfamily protein
LOC_Os04g42480.1	C1	1.09076	0.8057	0.95758	131	229	411	799	488	1040	receptor-like protein kinase At3g46290 precursor, putative, expressed	AT2G11520.1	CRCK3	calmodulin-binding receptor-like cytoplasmic kinase 3
LOC_Os01g72220.1	C1	1.21329	0.381741	0.422923	903	1176	486	651	449	1040	WD domain, G-beta repeat domain containing protein, expressed	AT5G13480.2	FY	Transducin/WD40 repeat-like superfamily protein
LOC_Os07g43800.1	C1	3.05472	0.72309	0.235822	8	14	492	579	125	1039	EF hand family protein, putative, expressed	AT5G39670.1		Calcium-binding EF-hand family protein
LOC_Os05g33730.1	C1	1.02639	1.25929	1.18758	822	1967	642	1463	510	1038	gibberellin receptor GID1L2, putative, expressed	AT5G27320.1	ATGID1C,GID1C	alpha/beta-Hydrolases superfamily protein
LOC_Os06g02019.1	C1	4.39599	-1.41796	3.859	20	7	42	608	49	1038	cytochrome P450, putative, expressed	AT2G32440.1	ATKAO2,CYP88A4,KAO2	ent-kaurenoic acid hydroxylase 2
LOC_Os07g39280.1	C1	1.24095	-0.261372	0.664497	642	536	876	1388	439	1037	transporter-related, putative, expressed	AT1G21070.1		Nucleotide-sugar transporter family protein
LOC_Os01g71930.1	C1	2.04498	0.485232	1.29604	160	224	278	683	251	1036	glycosyl hydrolases family 17 protein, expressed	AT4G16260.1		Glycosyl hydrolase superfamily protein
LOC_Os02g52210.1	C1	3.48605	2.99091	0.521037	7	52	292	419	92	1033	zinc finger, C3HC4 type domain containing protein, expressed	AT3G05200.1	ATL6	RING/U-box superfamily protein
LOC_Os09g27660.8	C1	1.05651	0.353219	0.344105	244	312	324	411	497	1033	OsFBO21 - F-box and other domain containing protein, expressed	AT1G25240.1		ENTH/VHS/GAT family protein
LOC_Os05g02130.1	C1	1.04762	0.686201	0.636773	666	1072	1566	2436	499	1032	ankyrin repeat domain-containing protein 28, putative, expressed	AT2G28840.1	XBAT31	XB3 ortholog 1 in Arabidopsis thaliana
LOC_Os06g49490.1	C1	1.0884	0.516999	0.685177	696	996	825	1327	485	1032	ZOS6-10 - C2H2 zinc finger protein, expressed	AT3G02790.1		zinc finger (C2H2 type) family protein
LOC_Os05g35260.1	C1	1.06109	1.27052	0.0699202	260	628	274	288	492	1026	PB1 domain containing protein, expressed	AT5G49920.1		Octicosapeptide/Phox/Bem1p family protein
LOC_Os01g04550.1	C1	5.21751	0.516673	2.30588	20	28	57	283	28	1025		AT1G66980.1	SNC4	suppressor of npr1-1 constitutive 4
LOC_Os09g27660.9	C1	1.04635	0.366836	0.33185	245	315	322	405	495	1022	OsFBO21 - F-box and other domain containing protein, expressed	AT1G25240.1		ENTH/VHS/GAT family protein
LOC_Os09g27660.5	C1	1.05196	0.334011	0.323773	238	301	319	399	493	1022	OsFBO21 - F-box and other domain containing protein, expressed	AT1G25240.1		ENTH/VHS/GAT family protein
LOC_Os04g39900.1	C1	1.1594	0.542055	0.000763344	296	431	1513	1514	457	1021	Os4bglu13 - beta-glucosidase homologue, similar to Os4Bglu12 exoglucanase/b-glucosidase, expressed	AT2G44450.1	BGLU15	beta glucosidase 15
LOC_Os08g40690.1	C1	6.90886	6.68376	6.76907	98	10112	4	436	8	1019	glycosyl hydrolase, putative, expressed	AT5G24090.1	ATCHIA,CHIA	chitinase A
LOC_Os03g05630.1	C1	1.31482	0.124834	0.607483	262	286	313	477	409	1016
LOC_Os06g15370.1	C1	3.46969	0.636766	1.81238	337	524	232	816	92	1015	peptide transporter PTR2, putative, expressed	AT1G68570.1		Major facilitator superfamily protein
LOC_Os02g10780.1	C1	1.78453	1.20467	-0.268191	178	410	204	169	295	1015	SPX domain containing protein, putative, expressed	AT5G20150.1	ATSPX1,SPX1	SPX domain gene 1
LOC_Os01g66420.1	C1	1.65054	0.284598	0.840627	492	599	280	501	322	1011	PHD finger protein, putative, expressed	AT3G42790.1	AL3	alfin-like 3
LOC_Os02g03580.3	C1	1.6914	0.394282	0.68306	118	155	356	572	313	1010	transcription factor, putative, expressed	AT2G35530.1	AtbZIP16,bZIP16	basic region/leucine zipper transcription factor 16
LOC_Os01g66420.2	C1	1.646	0.281972	0.84002	491	597	279	500	323	1010	PHD finger protein, putative, expressed	AT3G42790.1	AL3	alfin-like 3
LOC_Os04g32940.1	C1	1.29624	0.00474739	0.485069	288	289	318	445	411	1010	Leucine Rich Repeat family protein, expressed	AT1G69550.1		disease resistance protein (TIR-NBS-LRR class)
LOC_Os01g51570.1	C1	3.7435	0.752754	3.40137	17	29	33	344	75	1008	glycosyl hydrolases family 17, putative, expressed	AT3G57260.1	BG2,BGL2,PR-2,PR2	beta-1,3-glucanase 2
LOC_Os01g59840.1	C1	8.56521	2.85967	5.63411	1	8	3	133	3	1006	Os1bglu3 - beta-glucosidase homologue, similar to G. max isohydroxyurate hydrolase, expressed	AT1G02850.2	BGLU11	beta glucosidase 11
LOC_Os01g44310.1	C1	1.35032	0.872341	0.0168478	1289	2359	1085	1098	394	1004	dnaJ domain containing protein, expressed	AT4G36520.1		Chaperone DnaJ-domain superfamily protein
LOC_Os01g44310.2	C1	1.35032	0.872611	0.0161997	1288	2358	1085	1097	394	1004	dnaJ domain containing protein, expressed	AT4G36520.1		Chaperone DnaJ-domain superfamily protein
LOC_Os05g39720.1	C1	2.69999	3.66465	2.05658	12	158	166	689	154	1001	WRKY70, expressed	AT2G38470.1	ATWRKY33,WRKY33	WRKY DNA-binding protein 33
LOC_Os06g35540.1	C1	1.19376	1.4721	1.23069	1692	4694	394	925	432	989	aminotransferase, classes I and II, domain containing protein, expressed	AT2G30970.1	ASP1	aspartate aminotransferase 1
LOC_Os06g04990.1	C1	7.15553	-1.04455	3.16649	5031	2439	41	368	7	981	early nodulin 93 ENOD93 protein, putative, expressed	AT5G25940.1		early nodulin-related
LOC_Os10g31850.5	C1	2.26734	2.26445	0.950129	257	1236	332	641	200	964	RING finger and CHY zinc finger domain-containing protein 1, putative, expressed	AT5G22920.1		CHY-type/CTCHY-type/RING-type Zinc finger protein
LOC_Os03g48380.1	C1	1.42457	0.39859	1.84313	689	908	345	1237	346	929		AT1G27150.1		Tetratricopeptide repeat (TPR)-like superfamily protein
LOC_Os08g02330.1	C1	0.991639	1.08597	0.728359	568	1206	543	899	465	924	RNA recognition motif containing protein, putative, expressed	AT1G32790.1	CID11	CTC-interacting domain 11
LOC_Os07g35740.1	C1	7.44824	3.60609	4.93958	111	1350	12	369	5	923	TKL_IRAK_DUF26-ld.2 - DUF26 kinases have homology to DUF26 containing loci, expressed	AT4G05200.1	CRK25	cysteine-rich RLK (RECEPTOR-like protein kinase) 25
LOC_Os01g68680.1	C1	0.71561	0.852303	1.81547	904	1631	294	1034	551	905	tetratricopeptide repeat domain containing protein, expressed	AT3G04240.1	SEC	Tetratricopeptide repeat (TPR)-like superfamily protein
LOC_Os02g14110.1	C1	1.69126	0.13089	1.27644	4354	4767	446	1080	275	888	aminotransferase, classes I and II, domain containing protein, expressed	AT2G30970.1	ASP1	aspartate aminotransferase 1
LOC_Os06g03520.1	C1	4.42709	2.88668	2.66564	326	2408	60	382	40	865	DUF581 domain containing protein, expressed	AT4G17670.1		Protein of unknown function (DUF581)
LOC_Os12g03340.1	C1	0.513626	1.12558	-0.0190113	844	1840	632	624	602	859	protein of unknown function, DUF618 domain containing protein, expressed	AT5G65180.1		ENTH/VHS family protein
LOC_Os11g03570.1	C1	0.507972	1.11819	-0.0157718	840	1824	631	625	602	856	protein of unknown function, DUF618 domain containing protein, expressed	AT5G65180.1		ENTH/VHS family protein
LOC_Os04g08740.1	C1	1.36815	-0.0588287	1.43274	536	515	419	1131	326	841	ethylene receptor, putative, expressed	AT3G04580.1	EIN4	Signal transduction histidine kinase, hybrid-type, ethylene sensor
LOC_Os02g56360.3	C1	0.855081	0.429182	1.08466	527	710	472	1002	459	830
LOC_Os12g25120.1	C1	0.375438	1.0584	-0.272144	500	1042	693	574	640	830	core histone H2A/H2B/H3/H4, putative, expressed	AT4G27230.1	HTA2	histone H2A 2
LOC_Os02g23890.1	C1	0.836239	1.07566	0.795026	580	1222	441	765	464	829	protein transporter, putative, expressed	AT3G20920.2		translocation protein-related
LOC_Os03g04140.2	C1	0.788208	1.02113	0.0825203	642	1303	363	384	467	807	serine acetyltransferase protein, putative, expressed	AT2G17640.1	ATSERAT3;1,SAT-106	Trimeric LpxA-like enzymes superfamily protein
LOC_Os02g23890.2	C1	0.845155	1.0783	0.791884	564	1190	426	738	443	797	protein transporter, putative, expressed	AT3G20920.2		translocation protein-related
LOC_Os07g08710.1	C1	2.09425	1.46803	-0.189689	1365	3775	1122	984	186	796	AT hook-containing DNA-binding protein, putative, expressed	AT2G30620.2		winged-helix DNA-binding transcription factor family protein
LOC_Os06g40120.1	C1	2.14746	3.04533	0.3703	134	1103	105	136	178	789	SPX domain containing protein, putative, expressed	AT5G20150.1	ATSPX1,SPX1	SPX domain gene 1
LOC_Os06g05910.2	C1	3.15276	3.11156	1.76327	314	2717	205	697	89	787	methyltransferase domain containing protein, expressed	AT2G30920.1	ATCOQ3,COQ3,EMB3002	coenzyme Q 3
LOC_Os02g49720.3	C1	4.04386	3.41769	3.57643	2023	21623	244	2909	48	786	aldehyde dehydrogenase, putative, expressed	AT1G23800.1	ALDH2B,ALDH2B7	aldehyde dehydrogenase 2B7
LOC_Os04g41200.1	C1	1.50808	1.88419	0.452785	515	1900	243	333	276	784	lipase, putative, expressed	AT1G05790.1		lipase class 3 family protein
LOC_Os02g49720.6	C1	4.02745	3.41374	3.57199	2002	21332	241	2868	48	777	aldehyde dehydrogenase, putative, expressed	AT1G23800.1	ALDH2B,ALDH2B7	aldehyde dehydrogenase 2B7
LOC_Os01g72330.1	C1	0.823475	-0.0342658	1.12053	235	230	570	1239	438	775	OsRR4 type-A response regulator, expressed	AT3G57040.1	ARR9,ATRR4	response regulator 9
LOC_Os02g49720.2	C1	4.03801	3.41123	3.57401	2002	21294	241	2866	47	774	aldehyde dehydrogenase, putative, expressed	AT1G23800.1	ALDH2B,ALDH2B7	aldehyde dehydrogenase 2B7
LOC_Os02g49720.7	C1	4.11081	3.4182	3.56294	1970	21060	240	2835	44	768	aldehyde dehydrogenase, putative, expressed	AT1G23800.1	ALDH2B,ALDH2B7	aldehyde dehydrogenase 2B7
LOC_Os02g49720.1	C1	4.00937	3.41864	3.56755	1989	21265	241	2859	48	767	aldehyde dehydrogenase, putative, expressed	AT3G48000.1	ALDH2,ALDH2A,ALDH2B4	aldehyde dehydrogenase 2B4
LOC_Os04g08740.2	C1	1.34539	-0.0511535	1.44419	495	477	381	1037	296	752	ethylene receptor, putative, expressed	AT3G04580.1	EIN4	Signal transduction histidine kinase, hybrid-type, ethylene sensor
LOC_Os04g35410.1	C1	0.743437	1.71377	-0.0689776	501	1642	1025	977	448	750		AT1G34320.1		Protein of unknown function (DUF668)
LOC_Os04g35410.2	C1	0.737126	1.69233	-0.0788569	509	1644	1030	975	447	745		AT1G34320.1		Protein of unknown function (DUF668)
LOC_Os08g34790.1	C1	2.39008	-0.125883	2.86516	270	247	474	3456	138	722	AMP-binding domain containing protein, expressed	AT3G21240.1	4CL2,AT4CL2	4-coumarate:CoA ligase 2
LOC_Os01g55650.1	C1	1.06456	1.03307	-0.0186376	621	1270	375	371	344	719	phospholipase, patatin family, putative, expressed	AT5G04040.1	SDP1	Patatin-like phospholipase family protein
LOC_Os05g14240.1	C1	1.83662	1.35508	1.57808	82	209	415	1239	200	715	aquaporin protein, putative, expressed	AT2G25810.1	TIP4;1	tonoplast intrinsic protein 4;1
LOC_Os08g07400.1	C1	0.730679	1.05273	0.574889	867	1798	427	636	430	714	cullin, putative, expressed	AT1G69670.1	ATCUL3B,CUL3B	cullin 3B
LOC_Os03g12160.1	C1	0.674494	1.09903	0.594383	842	1803	499	754	444	709	leucine-rich repeat family protein, putative, expressed	AT3G17920.1		Outer arm dynein light chain 1 protein
LOC_Os05g14240.2	C1	1.84033	1.33509	1.57687	83	208	411	1225	197	704	aquaporin protein, putative, expressed	AT2G25810.1	TIP4;1	tonoplast intrinsic protein 4;1
LOC_Os03g12160.2	C1	0.665847	1.09975	0.5892	836	1792	498	749	443	703	leucine-rich repeat family protein, putative, expressed	AT3G17920.2		Outer arm dynein light chain 1 protein
LOC_Os01g09120.2	C1	1.75172	1.28651	0.542776	607	1482	124	181	209	703	Twin LOV 1, putative, expressed	AT2G02710.2	PLP,PLPA,PLPB,PLPC	PAS/LOV protein B
LOC_Os01g09120.1	C1	1.74959	1.28023	0.550831	606	1473	123	180	209	702	Twin LOV 1, putative, expressed	AT2G02710.2	PLP,PLPA,PLPB,PLPC	PAS/LOV protein B
LOC_Os02g31030.1	C1	3.88103	2.46726	0.717323	382	2113	166	273	47	694	glycerophosphoryl diester phosphodiesterase family protein, putative, expressed	AT3G02040.1	SRG3	senescence-related gene 3
LOC_Os02g31030.2	C1	3.88103	2.46726	0.717323	382	2113	166	273	47	694	glycerophosphoryl diester phosphodiesterase family protein, putative, expressed	AT3G02040.1	SRG3	senescence-related gene 3
LOC_Os08g34070.2	C1	1.07172	1.60672	0.938326	391	1191	333	639	330	693	DCN1, putative, expressed	AT1G15860.1		Domain of unknown function (DUF298)
LOC_Os08g34070.1	C1	1.03823	1.58409	0.924369	380	1138	327	621	329	677	DCN1, putative, expressed	AT1G15860.1		Domain of unknown function (DUF298)
LOC_Os07g08710.2	C1	2.06775	1.49167	-0.140898	1136	3193	932	845	157	657	AT hook-containing DNA-binding protein, putative, expressed	AT2G30620.2		winged-helix DNA-binding transcription factor family protein
LOC_Os03g58790.1	C1	1.13757	2.39873	-0.175598	375	1977	717	635	297	654	ATPase, putative, expressed	AT3G28580.1		P-loop containing nucleoside triphosphate hydrolases superfamily protein
LOC_Os01g71860.1	C1	5.12684	3.22019	3.59775	114	1061	181	2190	19	651	glycosyl hydrolases family 17, putative, expressed	AT4G16260.1		Glycosyl hydrolase superfamily protein
LOC_Os06g45020.1	C1	1.09383	1.08311	0.0803647	610	1293	813	859	298	637	STRUBBELIG-RECEPTOR FAMILY 3 precursor, putative, expressed	AT2G20850.1	SRF1	STRUBBELIG-receptor family 1
LOC_Os04g35410.3	C1	0.692847	1.65334	-0.068721	451	1418	877	836	378	611		AT1G34320.1		Protein of unknown function (DUF668)
LOC_Os04g32030.1	C1	4.63882	1.5421	1.70385	8048	23437	86	280	24	607	heavy metal-associated domain containing protein, expressed	AT5G63530.1	ATFP3,FP3	farnesylated protein 3
LOC_Os04g17660.3	C1	3.69523	1.04292	4.53759	721	1485	29	662	47	604	rhodanese-like domain containing protein, putative, expressed	AT5G66170.1	STR18	sulfurtransferase 18
LOC_Os07g47790.2	C1	5.66574	3.20936	4.51839	151	1396	23	520	12	592	AP2 domain containing protein, expressed	AT1G72360.3	HRE1	Integrase-type DNA-binding superfamily protein
LOC_Os07g47790.1	C1	5.65159	3.20984	4.52648	150	1386	22	513	12	586	AP2 domain containing protein, expressed	AT2G47520.1	HRE2	Integrase-type DNA-binding superfamily protein
LOC_Os04g17660.2	C1	3.67965	1.21459	4.56877	503	1168	28	667	46	584	rhodanese-like domain containing protein, putative, expressed	AT5G66170.3	STR18	sulfurtransferase 18
LOC_Os06g05910.1	C1	3.28078	3.29507	2.00347	179	1755	131	523	59	577	methyltransferase domain containing protein, expressed	AT2G30920.1	ATCOQ3,COQ3,EMB3002	coenzyme Q 3
LOC_Os03g63970.1	C1	2.39031	2.2691	2.39578	204	985	248	1305	108	567	gibberellin 20 oxidase 1, putative, expressed	AT5G51810.1	AT2353,ATGA20OX2,GA20OX2	gibberellin 20 oxidase 2
LOC_Os01g40590.1	C1	1.27362	1.14575	0.843132	645	1426	443	795	231	558	tyrosine protein kinase domain containing protein, putative, expressed	AT5G15080.1		Protein kinase superfamily protein
LOC_Os03g58890.2	C1	4.72526	-1.17844	0.774007	1124	497	114	195	20	519	oxidoreductase, putative, expressed	AT3G28480.1		Oxoglutarate/iron-dependent oxygenase
LOC_Os01g21120.1	C1	4.72023	2.60023	3.22419	461	2797	24	221	20	517	AP2 domain containing protein, expressed	AT2G47520.1	HRE2	Integrase-type DNA-binding superfamily protein
LOC_Os03g58890.1	C1	4.71942	-1.18001	0.768849	1121	495	114	194	20	517	oxidoreductase, putative, expressed	AT3G28480.1		Oxoglutarate/iron-dependent oxygenase
LOC_Os04g41260.1	C1	1.83149	1.70028	1.07656	424	1377	278	587	145	516	amine oxidase, flavin-containing, domain containing protein, expressed	AT5G14220.1	HEMG2,MEE61,PPO2	Flavin containing amine oxidoreductase family
LOC_Os05g18660.1	C1	0.686406	1.04065	0.454594	586	1206	306	419	315	507	OsFBDUF24 - F-box and DUF domain containing protein, expressed	AT1G50870.1		F-box and associated interaction domains-containing protein
LOC_Os05g18660.2	C1	0.688322	1.03435	0.449724	584	1197	306	418	314	506	OsFBDUF24 - F-box and DUF domain containing protein, expressed	AT1G50870.1		F-box and associated interaction domains-containing protein
LOC_Os03g49800.1	C1	1.00272	1.03681	0.688034	738	1514	228	367	245	491	phosphatidylinositol-4-phosphate 5-kinase, putative, expressed	AT1G21980.1	ATPIP5K1,ATPIPK1,PIP5K1	phosphatidylinositol-4-phosphate 5-kinase 1
LOC_Os10g37720.1	C1	0.636594	0.247919	1.23351	365	434	504	1185	305	474	hydrolase, alpha/beta fold family protein, putative, expressed	AT1G74300.1		alpha/beta-Hydrolases superfamily protein
LOC_Os07g39690.1	C1	2.0538	1.70031	0.189118	401	1305	249	283	113	471	GCN5-related N-acetyltransferase, putative, expressed	AT4G37670.2	NAGS2	N-acetyl-l-glutamate synthase 2
LOC_Os01g38530.2	C1	2.05382	1.11955	0.898738	819	1778	108	201	110	455	ELF3 protein, putative, expressed	AT2G25930.1	ELF3,PYK20	hydroxyproline-rich glycoprotein family protein
LOC_Os05g46520.1	C1	1.33236	-0.0441745	2.06976	277	268	316	1327	174	439	polygalacturonase, putative, expressed	AT1G80170.1		Pectin lyase-like superfamily protein
LOC_Os07g06644.3	C1	2.6799	2.13951	2.27204	255	1124	119	575	67	428
LOC_Os07g06644.2	C1	2.67811	2.13951	2.27204	255	1124	119	575	67	427
LOC_Os10g30450.1	C1	1.41978	2.11107	0.795615	261	1127	503	873	155	415	heavy-metal-associated domain-containing protein, putative, expressed	AT2G36950.1		Heavy metal transport/detoxification superfamily protein
LOC_Os06g07820.1	C1	0.863758	1.28567	0.729189	488	1190	211	350	223	406	BSD domain containing protein, expressed	AT3G49800.1		BSD domain-containing protein
LOC_Os07g08430.1	C1	0.434619	0.459494	1.04308	395	543	597	1230	290	392	indole-3-glycerol phosphate lyase, chloroplast precursor, putative, expressed	AT4G02610.1		Aldolase-type TIM barrel family protein
LOC_Os07g47670.2	C1	4.43251	1.83944	2.89458	397	1420	52	385	17	377	hypoxia-responsive family protein, putative, expressed	AT5G27760.1		Hypoxia-responsive family protein
LOC_Os04g05010.1	C1	0.632618	1.21441	0.0084573	489	1134	680	684	224	347	CBS domain containing membrane protein, putative, expressed
LOC_Os07g08710.3	C1	2.10896	1.37049	-0.242598	561	1451	473	399	81	347	AT hook-containing DNA-binding protein, putative, expressed
LOC_Os07g47670.1	C1	4.30439	1.7572	2.74182	402	1360	49	328	17	345	hypoxia-responsive family protein, putative, expressed	AT5G27760.1		Hypoxia-responsive family protein
LOC_Os02g51750.1	C1	0.731611	0.507149	1.61772	895	1271	327	1003	204	340	annexin, putative, expressed	AT5G10230.1	ANN7,ANNAT7	annexin 7
LOC_Os02g29480.1	C1	0.761451	1.04592	0.561919	533	1101	249	367	198	336	RNA-binding protein-like, putative, expressed	AT3G25150.2		Nuclear transport factor 2 (NTF2) family protein with RNA binding (RRM-RBD-RNP motifs) domain
LOC_Os03g05750.1	C1	1.97602	3.83781	-0.630133	104	1483	239	155	81	317	heavy-metal-associated domain-containing protein, putative, expressed	AT2G36950.1		Heavy metal transport/detoxification superfamily protein
LOC_Os04g48230.1	C1	0.664773	1.19339	0.0901461	1783	4077	413	439	199	316	dehydration response related protein, putative, expressed	AT4G00750.1		S-adenosyl-L-methionine-dependent methyltransferases superfamily protein
LOC_Os04g48230.2	C1	0.680319	1.19295	0.083865	1784	4078	414	438	197	316	dehydration response related protein, putative, expressed	AT4G00750.1		S-adenosyl-L-methionine-dependent methyltransferases superfamily protein
LOC_Os01g55940.1	C1	0.669049	1.17019	-0.30357	528	1188	368	298	179	285	OsGH3.2 - Probable indole-3-acetic acid-amido synthetase, expressed	AT4G37390.1	AUR3,BRU6,GH3-2,GH3.2,YDK1	Auxin-responsive GH3 family protein
LOC_Os12g09540.1	C1	7.05401	2.70261	4.09895	212	1383	19	321	2	282	phosphoribosylamine--glycine ligase, putative, expressed	AT1G09830.1		Glycinamide ribonucleotide (GAR) synthetase
LOC_Os12g09540.2	C1	7.05401	2.7056	4.09895	212	1383	19	321	2	282	phosphoribosylamine--glycine ligase, putative, expressed	AT1G09830.1		Glycinamide ribonucleotide (GAR) synthetase
LOC_Os06g09660.1	C1	1.04548	1.74629	-0.0364893	692	2323	191	186	135	279	auxin response factor, putative, expressed	AT5G20730.2	ARF7,BIP,IAA21,IAA23,IAA25,MSG1,NPH4,TIR5	Transcriptional factor B3 family protein / auxin-responsive factor AUX/IAA-related
LOC_Os11g47520.1	C1	5.00109	2.68726	4.9556	318	2051	6	180	8	271	glycosyl hydrolase, putative, expressed	AT5G24090.1	ATCHIA,CHIA	chitinase A
LOC_Os11g24140.1	C1	7.79297	3.22224	5.06042	1	10	107	3557	1	235	plastocyanin-like domain containing protein, putative, expressed	AT3G27200.1		Cupredoxin superfamily protein
LOC_Os02g36880.2	C1	1.21534	2.33733	0.0411228	236	1194	239	246	101	235	No apical meristem protein, putative, expressed	AT5G61430.1	ANAC100,ATNAC5,NAC100	NAC domain containing protein 100
LOC_Os02g36880.4	C1	1.21223	2.33663	0.0357444	236	1193	240	246	101	234	No apical meristem protein, putative, expressed	AT5G61430.1	ANAC100,ATNAC5,NAC100	NAC domain containing protein 100
LOC_Os02g05830.1	C1	2.29588	-0.0432285	3.06975	445	432	544	4567	46	224	ribulose bisphosphate carboxylase small chain, chloroplast precursor, putative, expressed	AT1G67090.1	RBCS1A	ribulose bisphosphate carboxylase small chain 1A
LOC_Os02g05830.2	C1	2.1495	0.0233697	3.06107	418	425	515	4302	49	219	ribulose bisphosphate carboxylase small chain, chloroplast precursor, putative, expressed	AT1G67090.2	RBCS1A	ribulose bisphosphate carboxylase small chain 1A
LOC_Os02g36880.1	C1	1.191	2.29606	0.0300406	230	1128	230	235	96	219	No apical meristem protein, putative, expressed	AT5G61430.1	ANAC100,ATNAC5,NAC100	NAC domain containing protein 100
LOC_Os02g36880.3	C1	1.191	2.28675	0.0351742	230	1121	229	235	96	219	No apical meristem protein, putative, expressed	AT5G61430.1	ANAC100,ATNAC5,NAC100	NAC domain containing protein 100
LOC_Os02g01940.1	C1	2.73924	2.04815	1.41377	261	1081	48	127	29	191	transcription factor jumonji, putative, expressed	AT3G07610.1	IBM1	Transcription factor jumonji (jmjC) domain-containing protein
LOC_Os09g36250.1	C1	1.46668	1.14476	2.59244	540	1193	325	1957	68	189	MYB family transcription factor, putative, expressed	AT4G12350.1	AtMYB42,MYB42	myb domain protein 42
LOC_Os08g09010.1	C1	3.37008	-1.11502	1.3396	2082	961	58	148	18	186	Cupin domain containing protein, expressed	AT3G05950.1		RmlC-like cupins superfamily protein
LOC_Os03g55280.1	C1	1.95003	2.29774	1.46798	456	2244	140	386	36	137	semialdehyde dehydrogenase, NAD binding domain containing protein, putative, expressed	AT1G14810.1		semialdehyde dehydrogenase family protein
LOC_Os11g47530.1	C1	4.5097	4.19389	4.6568	84	1539	3	80	6	133	glycosyl hydrolase, putative, expressed	AT5G24090.1	ATCHIA,CHIA	chitinase A
LOC_Os03g07600.1	C1	1.51201	1.4537	1.13394	806	2209	51	111	44	125	calcium-binding protein, putative, expressed	AT5G47540.1		Mo25 family protein
LOC_Os03g45250.1	C1	3.15057	1.48623	2.43575	1284	3597	8	46	13	113	2-aminoethanethiol dioxygenase, putative, expressed	AT5G39890.1		Protein of unknown function (DUF1637)
LOC_Os03g07590.1	C1	1.02614	1.38624	0.755689	460	1201	45	77	43	87
LOC_Os08g37456.1	C1	0.872841	1.00294	0.421176	632	1267	106	142	42	78	flavonol synthase/flavanone 3-hydroxylase, putative, expressed	AT2G36690.1		2-oxoglutarate (2OG) and Fe(II)-dependent oxygenase superfamily protein
LOC_Os08g37456.2	C1	0.851762	1.00535	0.443339	647	1300	104	141	42	76	flavonol synthase/flavanone 3-hydroxylase, putative, expressed	AT2G36690.1		2-oxoglutarate (2OG) and Fe(II)-dependent oxygenase superfamily protein
LOC_Os07g09630.1	C1	1.22782	1.19347	-0.0989334	466	1067	30	28	25	59	oxidoreductase, putative, expressed	AT3G28480.1		Oxoglutarate/iron-dependent oxygenase
LOC_Os01g04260.1	C1	1.97926	1.50954	1.18868	442	1260	21	47	14	54	fatty acid hydroxylase, putative, expressed	AT3G02580.1	BUL1,DWF7,STE1	sterol 1
LOC_Os02g46690.1	C1	2.54529	1.15588	0.943596	1073	2391	12	23	4	25	OsFBD8 - F-box and FBD domain containing protein, expressed	AT1G06630.1		F-box/RNI-like superfamily protein
LOC_Os04g58720.1	C1	1.24107	1.98898	0.0519893	1237	4910	89	92	10	24	anthranilate phosphoribosyltransferase, putative, expressed	AT4G11610.1		C2 calcium/lipid-binding plant phosphoribosyltransferase family protein
LOC_Os05g37970.3	C1	2.13634	1.46797	0.907369	785	2172	37	69	4	19	universal stress protein domain containing protein, putative, expressed	AT3G53990.1		Adenine nucleotide alpha hydrolases-like superfamily protein
LOC_Os05g37970.2	C1	2.09474	1.4848	0.88213	752	2105	36	67	4	18	universal stress protein domain containing protein, putative, expressed	AT3G53990.1		Adenine nucleotide alpha hydrolases-like superfamily protein
LOC_Os05g37970.4	C1	1.77377	1.4795	0.812706	628	1751	32	56	4	14	universal stress protein domain containing protein, putative, expressed	AT3G53990.1		Adenine nucleotide alpha hydrolases-like superfamily protein
LOC_Os11g47970.1	C2	-1.96026	-2.94372	-1.39112	2803	364	43064	16419	127888	32865	AAA-type ATPase family protein, putative, expressed	AT2G39730.3	RCA	rubisco activase
LOC_Os11g07020.1	C2	-1.53923	-0.838521	-0.226003	2590	1448	27099	23169	84427	29049	fructose-bisphospate aldolase isozyme, putative, expressed	AT4G38970.1	FBA2	fructose-bisphosphate aldolase 2
LOC_Os11g07020.7	C2	-1.53405	-0.839066	-0.222314	2511	1404	25990	22278	80653	27850	fructose-bisphospate aldolase isozyme, putative, expressed	AT4G38970.1	FBA2	fructose-bisphosphate aldolase 2
LOC_Os11g07020.5	C2	-1.53978	-0.860755	-0.2278	2482	1367	25813	22043	80250	27601	fructose-bisphospate aldolase isozyme, putative, expressed	AT4G38970.1	FBA2	fructose-bisphosphate aldolase 2
LOC_Os11g07020.4	C2	-1.53456	-0.825795	-0.223302	2493	1407	25720	22032	79874	27571	fructose-bisphospate aldolase isozyme, putative, expressed	AT2G21330.1	FBA1	fructose-bisphosphate aldolase 1
LOC_Os03g52840.1	C2	-1.21093	-1.20724	-0.412405	2372	1027	9097	6835	37103	16028	serine hydroxymethyltransferase, mitochondrial precursor, putative, expressed	AT4G37930.1	SHM1,SHMT1,STM	serine transhydroxymethyltransferase 1
LOC_Os03g52840.2	C2	-1.20683	-1.20469	-0.410301	2337	1014	8872	6676	36058	15621	serine hydroxymethyltransferase, mitochondrial precursor, putative, expressed	AT4G37930.1	SHM1,SHMT1,STM	serine transhydroxymethyltransferase 1
LOC_Os01g10400.2	C2	-0.761361	-3.66073	-1.25003	3592	284	11238	4725	26133	15417		AT3G15353.2	ATMT3,MT3	metallothionein 3
LOC_Os03g52840.3	C2	-1.20034	-1.23235	-0.419809	2276	969	8509	6360	33923	14763	serine hydroxymethyltransferase, mitochondrial precursor, putative, expressed	AT4G37930.1	SHM1,SHMT1,STM	serine transhydroxymethyltransferase 1
LOC_Os01g10400.1	C2	-0.779077	-3.60104	-1.24433	3373	278	10488	4427	25146	14654
LOC_Os11g07020.6	C2	-1.56962	-0.818912	-0.34696	1007	571	11832	9303	36344	12244	fructose-bisphospate aldolase isozyme, putative, expressed	AT4G38970.1	FBA2	fructose-bisphosphate aldolase 2
LOC_Os02g47020.1	C2	-1.14733	-1.13491	-0.404701	554	252	7385	5578	25128	11344	phosphoribulokinase/Uridine kinase family protein, expressed	AT1G32060.1	PRK	phosphoribulokinase
LOC_Os03g52170.1	C2	-1.14254	-0.863469	-0.895319	770	423	9445	5078	22523	10202	4-hydroxy-3-methylbut-2-enyl diphosphate reductase, putative, expressed	AT4G34350.1	CLB6,HDR,ISPH	4-hydroxy-3-methylbut-2-enyl diphosphate reductase
LOC_Os12g19381.1	C2	-1.29427	-3.3257	-0.513111	1610	161	19772	13854	24314	9914	ribulose bisphosphate carboxylase small chain, chloroplast precursor, putative, expressed	AT1G67090.1	RBCS1A	ribulose bisphosphate carboxylase small chain 1A
LOC_Os08g10020.2	C2	-1.38264	-2.34329	-1.01985	1247	246	5523	2724	24966	9575	photosystem II 10 kDa polypeptide, chloroplast precursor, putative, expressed	AT1G79040.1	PSBR	photosystem II subunit R
LOC_Os03g57220.1	C2	-1.34463	-1.27158	-0.839059	867	359	7053	3943	22158	8725	hydroxyacid oxidase 1, putative, expressed	AT3G14420.1		Aldolase-type TIM barrel family protein
LOC_Os03g57220.2	C2	-1.34556	-1.26796	-0.841307	865	359	7020	3918	22088	8692	hydroxyacid oxidase 1, putative, expressed	AT3G14420.1		Aldolase-type TIM barrel family protein
LOC_Os08g10020.1	C2	-1.36978	-2.33953	-1.02285	1128	223	4986	2454	22322	8638	photosystem II 10 kDa polypeptide, chloroplast precursor, putative, expressed	AT1G79040.1	PSBR	photosystem II subunit R
LOC_Os06g04270.1	C2	-0.617113	-1.37395	0.648605	1674	646	7377	11564	12945	8440	transketolase, chloroplast precursor, putative, expressed	AT2G45290.1		Transketolase
LOC_Os08g10020.3	C2	-1.38531	-2.38211	-1.05345	1078	207	4741	2284	21552	8250	photosystem II 10 kDa polypeptide, chloroplast precursor, putative, expressed	AT1G79040.1	PSBR	photosystem II subunit R
LOC_Os07g05820.1	C2	-1.09625	-0.382908	-0.692817	900	690	4197	2596	17559	8213	hydroxyacid oxidase 1, putative, expressed	AT3G14420.1		Aldolase-type TIM barrel family protein
LOC_Os07g05820.2	C2	-1.11621	-0.44624	-0.702725	853	626	3980	2445	16720	7713	hydroxyacid oxidase 1, putative, expressed	AT3G14420.1		Aldolase-type TIM barrel family protein
LOC_Os04g42090.1	C2	0.0370985	-1.83374	0.243474	4801	1347	7168	8486	7295	7485	CPuORF7 - conserved peptide uORF-containing transcript, expressed	AT3G25570.1		Adenosylmethionine decarboxylase family protein
LOC_Os04g42090.4	C2	0.0395946	-1.84609	0.250682	4687	1304	6953	8273	7091	7288	CPuORF7 - conserved peptide uORF-containing transcript, expressed	AT3G25570.1		Adenosylmethionine decarboxylase family protein
LOC_Os04g42090.3	C2	0.0428972	-1.8336	0.240416	4627	1298	6940	8199	7017	7228	CPuORF7 - conserved peptide uORF-containing transcript, expressed	AT3G25570.1		Adenosylmethionine decarboxylase family protein
LOC_Os04g42090.5	C2	0.0427646	-1.83426	0.237913	4599	1290	6929	8171	6989	7199	CPuORF7 - conserved peptide uORF-containing transcript, expressed	AT3G25570.1		Adenosylmethionine decarboxylase family protein
LOC_Os03g03910.1	C2	-1.7689	-1.98154	-1.24709	1277	323	10075	4244	24176	7094	catalase domain containing protein, expressed	AT4G35090.1	CAT2	catalase 2
LOC_Os04g42090.2	C2	0.0535122	-1.83022	0.240066	4303	1210	6533	7715	6521	6767	CPuORF7 - conserved peptide uORF-containing transcript, expressed	AT3G25570.1		Adenosylmethionine decarboxylase family protein
LOC_Os12g17600.1	C2	-1.71553	-3.15063	-0.710458	1146	129	15668	9575	21696	6606	ribulose bisphosphate carboxylase small chain, chloroplast precursor, putative, expressed	AT1G67090.1	RBCS1A	ribulose bisphosphate carboxylase small chain 1A
LOC_Os02g39160.1	C2	-1.56279	-0.982796	-0.831006	853	432	11499	6464	19133	6477	hydroxymethylbutenyl 4-diphosphate synthase, putative, expressed	AT5G60600.1	CLB4,CSB3,GCPE,HDS,ISPG	4-hydroxy-3-methylbut-2-enyl diphosphate synthase
LOC_Os04g16680.1	C2	-1.49739	-1.86246	-0.0923851	576	158	4754	4459	17853	6324	fructose-1,6-bisphosphatase, putative, expressed	AT3G55800.1	SBPASE	sedoheptulose-bisphosphatase
LOC_Os01g08700.8	C2	-1.37942	-0.947676	-0.984401	3987	2067	11391	5757	16229	6238	GIGANTEA, putative, expressed	AT1G22770.1	FB,GI	gigantea protein (GI)
LOC_Os01g08700.1	C2	-1.38245	-0.931292	-0.990612	3942	2067	11292	5683	16099	6175	GIGANTEA, putative, expressed	AT1G22770.1	FB,GI	gigantea protein (GI)
LOC_Os01g08700.2	C2	-1.38276	-0.932037	-0.990035	3944	2067	11295	5686	16101	6174	GIGANTEA, putative, expressed	AT1G22770.1	FB,GI	gigantea protein (GI)
LOC_Os01g08700.6	C2	-1.38489	-0.929271	-0.985441	3936	2067	11228	5671	16016	6133	GIGANTEA, putative, expressed	AT1G22770.1	FB,GI	gigantea protein (GI)
LOC_Os01g08700.3	C2	-1.38222	-0.928488	-0.980437	3895	2047	11103	5627	15869	6088	GIGANTEA, putative, expressed	AT1G22770.1	FB,GI	gigantea protein (GI)
LOC_Os01g08700.4	C2	-1.38254	-0.929243	-0.979856	3898	2047	11105	5631	15871	6087	GIGANTEA, putative, expressed	AT1G22770.1	FB,GI	gigantea protein (GI)
LOC_Os01g08700.5	C2	-1.38637	-0.92562	-0.979854	3916	2061	11127	5642	15877	6073	GIGANTEA, putative, expressed	AT1G22770.1	FB,GI	gigantea protein (GI)
LOC_Os07g46460.1	C2	-2.82681	-1.64917	-2.22687	1360	434	13220	2824	40357	5688	ferredoxin-dependent glutamate synthase, chloroplast precursor, putative, expressed	AT5G04140.1	FD-GOGAT,GLS1,GLU1,GLUS	glutamate synthase 1
LOC_Os12g19470.2	C2	-1.02375	-3.16515	-0.0552887	769	86	8454	8136	10949	5385	ribulose bisphosphate carboxylase small chain, chloroplast precursor, putative, expressed	AT1G67090.1	RBCS1A	ribulose bisphosphate carboxylase small chain 1A
LOC_Os02g40240.1	C2	-1.0247	-0.689339	-0.178363	378	235	5320	4701	10686	5252	receptor kinase, putative, expressed	AT3G47570.1		Leucine-rich repeat protein kinase family protein
LOC_Os02g40240.2	C2	-1.03602	-0.698446	-0.188704	379	234	5319	4667	10629	5183	receptor kinase, putative, expressed	AT3G47570.1		Leucine-rich repeat protein kinase family protein
LOC_Os04g42095.1	C2	0.0571225	-1.84938	0.264141	3326	923	4953	5949	4974	5175	S-adenosyl-l-methionine decarboxylase leader peptide, putative, expressed	AT3G25570.1		Adenosylmethionine decarboxylase family protein
LOC_Os02g02890.1	C2	-1.00831	-2.45002	-0.298844	4820	882	6022	4895	10190	5066	peptidyl-prolyl cis-trans isomerase, putative, expressed	AT2G21130.1		Cyclophilin-like peptidyl-prolyl cis-trans isomerase family protein
LOC_Os02g27030.1	C2	-1.10952	-1.50439	-0.973411	2297	810	8382	4269	10668	4944	cysteine proteinase 1 precursor, putative, expressed	AT4G39090.1	RD19,RD19A	Papain family cysteine protease
LOC_Os04g38600.3	C2	-2.22509	-1.4196	0.330611	832	311	6038	7593	22622	4839	glyceraldehyde-3-phosphate dehydrogenase, putative, expressed	AT1G12900.1	GAPA-2	glyceraldehyde 3-phosphate dehydrogenase A subunit 2
LOC_Os04g38600.2	C2	-2.22468	-1.42136	0.330991	832	311	6023	7576	22579	4831	glyceraldehyde-3-phosphate dehydrogenase, putative, expressed	AT1G12900.1	GAPA-2	glyceraldehyde 3-phosphate dehydrogenase A subunit 2
LOC_Os03g03720.1	C2	-2.12877	-1.70728	-0.0244757	745	228	6699	6586	20914	4782	glyceraldehyde-3-phosphate dehydrogenase, putative, expressed	AT1G42970.1	GAPB	glyceraldehyde-3-phosphate dehydrogenase B subunit
LOC_Os04g38600.1	C2	-2.22626	-1.41788	0.337134	822	308	5904	7458	22069	4716	glyceraldehyde-3-phosphate dehydrogenase, putative, expressed	AT1G12900.1	GAPA-2	glyceraldehyde 3-phosphate dehydrogenase A subunit 2
LOC_Os03g03720.2	C2	-2.13449	-1.72313	-0.0277831	737	223	6579	6453	20556	4682	glyceraldehyde-3-phosphate dehydrogenase, putative, expressed	AT1G42970.1	GAPB	glyceraldehyde-3-phosphate dehydrogenase B subunit
LOC_Os12g19470.1	C2	-1.00841	-3.14303	-0.057626	668	76	7487	7194	9364	4655	ribulose bisphosphate carboxylase small chain, chloroplast precursor, putative, expressed	AT1G67090.1	RBCS1A	ribulose bisphosphate carboxylase small chain 1A
LOC_Os04g41560.2	C2	-1.12174	-0.304025	-0.503759	491	397	2674	1886	9957	4576	B-box zinc finger family protein, putative, expressed	AT1G06040.1	STO	B-box zinc finger family protein
LOC_Os04g41560.4	C2	-1.10718	-0.32597	-0.4949	468	374	2532	1796	9439	4382	B-box zinc finger family protein, putative, expressed	AT1G06040.1	STO	B-box zinc finger family protein
LOC_Os02g01150.2	C2	-1.81169	-1.99307	-0.792045	425	107	3477	2008	15199	4330	erythronate-4-phosphate dehydrogenase domain containing protein, expressed	AT1G68010.1	ATHPR1,HPR	hydroxypyruvate reductase
LOC_Os02g01150.1	C2	-1.81083	-1.9916	-0.800808	423	106	3424	1966	14934	4257	erythronate-4-phosphate dehydrogenase domain containing protein, expressed	AT1G68010.1	ATHPR1,HPR	hydroxypyruvate reductase
LOC_Os02g01150.4	C2	-1.81702	-1.97825	-0.797281	414	105	3342	1923	14602	4144	erythronate-4-phosphate dehydrogenase domain containing protein, expressed	AT1G68010.1	ATHPR1,HPR	hydroxypyruvate reductase
LOC_Os11g02389.1	C2	-0.0043417	-3.60197	-0.224311	4586	378	783	670	4063	4051	protease inhibitor/seed storage/LTP family, putative, expressed	AT4G33355.2		Bifunctional inhibitor/lipid-transfer protein/seed storage 2S albumin superfamily protein
LOC_Os12g17600.2	C2	-1.77838	-2.92958	-0.716978	661	87	9462	5757	13855	4039	ribulose bisphosphate carboxylase small chain, chloroplast precursor, putative, expressed	AT1G67090.1	RBCS1A	ribulose bisphosphate carboxylase small chain 1A
LOC_Os02g02400.1	C2	-1.74288	-5.492	-2.38434	4418	98	31896	6109	12635	3775	catalase isozyme A, putative, expressed	AT4G35090.1	CAT2	catalase 2
LOC_Os04g56400.1	C2	-2.15551	-2.36433	-1.1714	191	37	3824	1698	16769	3764	glutamine synthetase, catalytic domain containing protein, expressed	AT5G35630.1	ATGSL1,GLN2,GS2	glutamine synthetase 2
LOC_Os06g51029.1	C2	-1.78703	-0.740559	-0.348715	824	493	3775	2965	12987	3763	OsFtsH1 FtsH protease, homologue of AtFtsH1/5, expressed	AT1G50250.1	FTSH1	FTSH protease 1
LOC_Os02g01150.3	C2	-1.83376	-1.99869	-0.772291	398	100	3031	1775	13338	3742	erythronate-4-phosphate dehydrogenase domain containing protein, expressed	AT1G68010.1	ATHPR1,HPR	hydroxypyruvate reductase
LOC_Os04g32950.1	C2	-0.289415	-1.09391	-0.241833	5573	2611	4337	3667	4568	3737	calreticulin precursor protein, putative, expressed	AT5G61790.1	ATCNX1,CNX1	calnexin 1
LOC_Os07g39350.1	C2	-0.798147	-2.43528	-1.03832	241	45	10516	5120	6464	3718	transporter family protein, putative, expressed	AT3G18830.1	ATPLT5,ATPMT5,PMT5	polyol/monosaccharide transporter 5
LOC_Os02g02400.2	C2	-1.75297	-5.4689	-2.37813	4348	98	31434	6047	12495	3707	catalase isozyme A, putative, expressed	AT1G20630.1	CAT1	catalase 1
LOC_Os04g32950.3	C2	-0.280596	-1.08034	-0.243357	5474	2589	4260	3598	4467	3677	calreticulin precursor protein, putative, expressed	AT5G61790.1	ATCNX1,CNX1	calnexin 1
LOC_Os10g02480.1	C2	0.105925	-1.61387	-1.13698	129	42	3411	1551	3412	3672	oxidoreductase, aldo/keto reductase family protein, putative, expressed	AT1G59960.1		NAD(P)-linked oxidoreductase superfamily protein
LOC_Os02g02400.3	C2	-1.74934	-5.52742	-2.38747	4316	94	31015	5927	12206	3631	catalase isozyme A, putative, expressed	AT4G35090.1	CAT2	catalase 2
LOC_Os04g32950.4	C2	-0.271126	-1.04706	-0.224894	5233	2532	4022	3441	4309	3570	calreticulin precursor protein, putative, expressed	AT5G61790.1	ATCNX1,CNX1	calnexin 1
LOC_Os02g44630.1	C2	-1.22853	-1.55222	-0.658135	3443	1174	5874	3722	8362	3569	aquaporin protein, putative, expressed	AT4G00430.1	PIP1;4,PIP1E,TMP-C	plasma membrane intrinsic protein 1;4
LOC_Os02g44630.2	C2	-1.23381	-1.55214	-0.662937	3394	1157	5822	3677	8266	3515	aquaporin protein, putative, expressed	AT4G00430.1	PIP1;4,PIP1E,TMP-C	plasma membrane intrinsic protein 1;4
LOC_Os12g23180.1	C2	-2.0999	-1.21198	-0.345714	299	129	3348	2635	15038	3508	3-beta hydroxysteroid dehydrogenase/isomerase family protein, putative, expressed	AT1G09340.1	CRB,CSP41B	chloroplast RNA binding
LOC_Os02g01340.2	C2	-1.89121	-2.07169	-0.696924	466	111	3004	1853	12913	3481	ferredoxin--NADP reductase, chloroplast precursor, putative, expressed	AT1G20020.1	ATLFNR2,FNR2	ferredoxin-NADP(+)-oxidoreductase 2
LOC_Os06g50300.1	C2	-0.607649	-1.93215	-0.397411	3914	1026	4214	3199	5272	3460	heat shock protein, putative, expressed	AT4G24190.2	AtHsp90-7,AtHsp90.7,HSP90.7,SHD	Chaperone protein htpG family protein
LOC_Os02g01340.1	C2	-1.88887	-2.02731	-0.692377	452	111	2955	1828	12638	3412	ferredoxin--NADP reductase, chloroplast precursor, putative, expressed	AT1G20020.1	ATLFNR2,FNR2	ferredoxin-NADP(+)-oxidoreductase 2
LOC_Os04g46880.1	C2	0.129452	-1.18207	-0.800501	1757	774	2960	1699	3116	3409	transporter, major facilitator family, putative, expressed	AT3G47420.1	ATPS3,PS3	phosphate starvation-induced gene 3
LOC_Os02g44630.3	C2	-1.2406	-1.52169	-0.662665	3302	1150	5682	3590	8026	3397	aquaporin protein, putative, expressed	AT2G45960.2	ATHH2,PIP1;2,PIP1B,TMP-A	plasma membrane intrinsic protein 1B
LOC_Os04g46880.2	C2	0.132118	-1.17793	-0.791379	1708	755	2887	1668	3034	3325	transporter, major facilitator family, putative, expressed	AT3G47420.1	ATPS3,PS3	phosphate starvation-induced gene 3
LOC_Os12g08730.1	C2	-1.05217	-0.503407	-0.19184	337	238	1632	1429	6653	3208	thioredoxin, putative, expressed	AT4G03520.1	ATHM2	Thioredoxin superfamily protein
LOC_Os06g51029.2	C2	-1.79514	-0.652193	-0.362961	624	397	3158	2456	10786	3108	OsFtsH1 FtsH protease, homologue of AtFtsH1/5, expressed	AT5G42270.1	FTSH5,VAR1	FtsH extracellular protease family
LOC_Os05g41640.2	C2	-1.41064	-1.54253	0.894706	729	250	3236	6017	8193	3082	phosphoglycerate kinase protein, putative, expressed	AT1G56190.1		Phosphoglycerate kinase family protein
LOC_Os03g56280.1	C2	-2.22303	-1.82616	-1.46796	650	183	4300	1555	14169	3035	lactate/malate dehydrogenase, putative, expressed	AT5G09660.1	PMDH2	peroxisomal NAD-malate dehydrogenase 2
LOC_Os02g57160.1	C2	-1.57347	-0.493798	-0.395242	321	228	2429	1847	8938	3003	ELMO/CED-12 family protein, putative, expressed	AT3G24190.1		Protein kinase superfamily protein
LOC_Os05g41640.1	C2	-1.42407	-1.51637	0.890267	686	240	3131	5804	7976	2972	phosphoglycerate kinase protein, putative, expressed	AT1G56190.1		Phosphoglycerate kinase family protein
LOC_Os03g02590.2	C2	-1.47074	-3.14711	-1.74473	270	30	2909	868	8215	2964	peroxisomal biogenesis factor 11, putative, expressed	AT1G01820.1	PEX11C	peroxin 11c
LOC_Os05g41640.3	C2	-1.4244	-1.52091	0.888112	677	236	3092	5723	7876	2934	phosphoglycerate kinase protein, putative, expressed	AT1G56190.1		Phosphoglycerate kinase family protein
LOC_Os03g02590.4	C2	-1.48519	-3.13815	-1.74804	268	30	2848	848	8086	2888	peroxisomal biogenesis factor 11, putative, expressed	AT1G01820.1	PEX11C	peroxin 11c
LOC_Os04g47220.1	C2	-1.42995	-0.674522	-0.673316	4228	2649	10352	6491	7687	2853	aquaporin protein, putative, expressed	AT4G00430.1	PIP1;4,PIP1E,TMP-C	plasma membrane intrinsic protein 1;4
LOC_Os10g02480.2	C2	0.108738	-1.44567	-1.20116	87	32	2656	1155	2608	2812	oxidoreductase, aldo/keto reductase family protein, putative, expressed	AT1G59960.1		NAD(P)-linked oxidoreductase superfamily protein
LOC_Os03g02590.3	C2	-1.51968	-3.19197	-1.75378	263	29	2629	779	7500	2616	peroxisomal biogenesis factor 11, putative, expressed	AT1G01820.1	PEX11C	peroxin 11c
LOC_Os08g14440.2	C2	-1.01076	-1.64852	-0.0930704	325	104	1317	1235	5183	2572	uridylyltransferase-related, putative, expressed	AT1G16880.1		uridylyltransferase-related
LOC_Os08g14440.1	C2	-1.01047	-1.65087	-0.0930704	326	104	1317	1235	5182	2572	uridylyltransferase-related, putative, expressed	AT1G16880.1		uridylyltransferase-related
LOC_Os02g10350.1	C2	-1.20166	-1.67839	-1.1472	103	32	1003	453	5845	2541	MLO domain containing protein, putative, expressed	AT4G02600.1	ATMLO1,MLO1	Seven transmembrane MLO family protein
LOC_Os07g32880.1	C2	-1.93524	-1.48232	-0.176267	307	110	2116	1873	9543	2495	ATP synthase gamma chain, putative, expressed	AT4G04640.1	ATPC1	ATPase, F1 complex, gamma subunit protein
LOC_Os01g64660.2	C2	-1.2738	-1.62228	0.35389	133	43	1575	2013	5973	2470	fructose-1,6-bisphosphatase, putative, expressed	AT1G43670.1		Inositol monophosphatase family protein
LOC_Os09g04790.1	C2	-1.09671	-1.10428	-0.91985	466	217	2392	1265	5246	2453	PAP fibrillin family domain containing protein, expressed	AT4G04020.1	FIB	fibrillin
LOC_Os11g05050.1	C2	-2.05019	-1.5165	-1.39078	3456	1208	15499	5911	10154	2452	stem-specific protein TSJT1, putative, expressed	AT5G19140.1	AILP1,ATAILP1	Aluminium induced protein with YGL and LRDR motifs
LOC_Os04g56400.3	C2	-2.18516	-1.77629	-1.21164	87	25	2469	1066	10956	2409	glutamine synthetase, catalytic domain containing protein, expressed	AT5G35630.1	ATGSL1,GLN2,GS2	glutamine synthetase 2
LOC_Os03g16910.1	C2	0.227745	-1.2631	-1.26712	375	156	2132	886	2046	2396	SLT1 protein, putative, expressed	AT2G37570.1	SLT1	HSP20-like chaperones superfamily protein
LOC_Os12g42090.2	C2	-1.05289	-0.0525536	0.103763	1308	1261	1935	2080	4927	2375	methyltransferase domain containing protein, putative, expressed	AT3G63410.1	APG1,E37,IEP37,VTE3	S-adenosyl-L-methionine-dependent methyltransferases superfamily protein
LOC_Os06g24730.2	C2	-0.893301	-0.77175	-1.24804	422	247	2407	1013	4366	2351	hydrolase, alpha/beta fold family domain containing protein, expressed	AT5G13800.1	CRN1,PPH	pheophytinase
LOC_Os06g24730.1	C2	-0.883376	-0.708762	-1.23176	390	238	2258	961	4319	2341	hydrolase, alpha/beta fold family domain containing protein, expressed	AT5G13800.1	CRN1,PPH	pheophytinase
LOC_Os01g05650.1	C2	-0.833518	-2.42797	-0.644518	1577	293	1923	1230	4143	2325	metallothionein, putative, expressed	AT3G09390.1	ATMT-1,ATMT-K,MT2A	metallothionein 2A
LOC_Os03g16910.2	C2	0.231729	-1.24948	-1.28551	365	153	2065	847	1978	2323	SLT1 protein, putative, expressed	AT2G37570.1	SLT1	HSP20-like chaperones superfamily protein
LOC_Os01g64660.3	C2	-1.27594	-1.97857	0.328405	120	30	1470	1846	5613	2318	fructose-1,6-bisphosphatase, putative, expressed	AT1G43670.1		Inositol monophosphatase family protein
LOC_Os01g64660.4	C2	-1.26318	-1.59474	0.335558	126	42	1486	1875	5544	2310	fructose-1,6-bisphosphatase, putative, expressed	AT1G43670.1		Inositol monophosphatase family protein
LOC_Os04g56400.4	C2	-2.18758	-1.71463	-1.20463	81	25	2366	1026	10521	2310	glutamine synthetase, catalytic domain containing protein, expressed	AT5G35630.1	ATGSL1,GLN2,GS2	glutamine synthetase 2
LOC_Os06g24730.3	C2	-0.888713	-0.729093	-1.23083	398	240	2281	972	4267	2305	hydrolase, alpha/beta fold family domain containing protein, expressed	AT5G13800.1	CRN1,PPH	pheophytinase
LOC_Os12g42090.3	C2	-1.0594	-0.0588286	0.113743	1274	1223	1875	2028	4775	2291	methyltransferase domain containing protein, putative, expressed	AT3G63410.1	APG1,E37,IEP37,VTE3	S-adenosyl-L-methionine-dependent methyltransferases superfamily protein
LOC_Os01g64660.1	C2	-1.26478	-1.53227	0.353205	122	42	1461	1866	5494	2286	fructose-1,6-bisphosphatase, putative, expressed	AT1G43670.1		Inositol monophosphatase family protein
LOC_Os12g42090.1	C2	-1.05691	-0.0491947	0.107947	1277	1234	1877	2023	4754	2285	methyltransferase domain containing protein, putative, expressed	AT3G63410.1	APG1,E37,IEP37,VTE3	S-adenosyl-L-methionine-dependent methyltransferases superfamily protein
LOC_Os06g01850.1	C2	-1.89745	-2.83402	-0.147884	236	33	1821	1644	8494	2280	ferredoxin--NADP reductase, chloroplast precursor, putative, expressed	AT1G20020.1	ATLFNR2,FNR2	ferredoxin-NADP(+)-oxidoreductase 2
LOC_Os08g14440.3	C2	-1.01158	-1.70102	-0.0820358	293	90	1170	1106	4557	2260	uridylyltransferase-related, putative, expressed	AT1G16880.1		uridylyltransferase-related
LOC_Os11g02400.1	C2	-1.94332	-4.62854	-1.6251	433	17	2206	715	8497	2209	LTPL8 - Protease inhibitor/seed storage/LTP family protein precursor, expressed	AT5G59320.1	LTP3	lipid transfer protein 3
LOC_Os03g17570.4	C2	-2.21191	-1.44396	-1.21149	2787	1024	6081	2626	10199	2201	response regulator receiver domain containing protein, expressed	AT5G02810.1	APRR7,PRR7	pseudo-response regulator 7
LOC_Os01g19740.1	C2	-2.25011	-3.14638	-0.442619	339	38	1962	1444	10466	2200	calvin cycle protein CP12, putative, expressed	AT3G62410.1	CP12,CP12-2	CP12 domain-containing protein 2
LOC_Os06g08530.1	C2	-0.927787	-0.84193	-1.17859	2489	1389	4658	2058	4174	2194	ubiquitin carboxyl-terminal hydrolase domain containing protein, expressed	AT5G57990.1	UBP23	ubiquitin-specific protease 23
LOC_Os07g06660.1	C2	-1.14892	-1.56097	-1.11448	115	39	792	366	4852	2188	glyoxalase family protein, putative, expressed	AT5G57040.1		Lactoylglutathione lyase / glyoxalase I family protein
LOC_Os11g09280.1	C2	-0.208614	-1.53724	-0.0125778	20191	6957	2915	2890	2521	2182	OsPDIL1-1 protein disulfide isomerase PDIL1-1, expressed	AT1G77510.1	ATPDI6,ATPDIL1-2,PDI6,PDIL1-2	PDI-like 1-2
LOC_Os06g08530.4	C2	-0.92543	-0.839792	-1.17069	2462	1376	4615	2050	4141	2180	ubiquitin carboxyl-terminal hydrolase domain containing protein, expressed	AT5G57990.1	UBP23	ubiquitin-specific protease 23
LOC_Os01g68480.1	C2	-1.61202	-1.28128	-0.426188	184	76	1627	1211	6590	2156	thioredoxin, putative, expressed	AT5G16400.1	ATF2,TRXF2	thioredoxin F2
LOC_Os06g08530.5	C2	-0.932219	-0.835647	-1.16876	2411	1351	4545	2021	4078	2137	ubiquitin carboxyl-terminal hydrolase domain containing protein, expressed	AT5G57990.1	UBP23	ubiquitin-specific protease 23
LOC_Os06g08530.3	C2	-0.930254	-0.875193	-1.18091	2365	1289	4496	1983	4039	2119	ubiquitin carboxyl-terminal hydrolase domain containing protein, expressed	AT5G57990.1	UBP23	ubiquitin-specific protease 23
LOC_Os06g08530.2	C2	-0.913039	-0.837033	-1.1725	2398	1342	4460	1979	3984	2116	ubiquitin carboxyl-terminal hydrolase domain containing protein, expressed	AT5G57990.1	UBP23	ubiquitin-specific protease 23
LOC_Os12g02320.1	C2	-0.17058	-3.8246	-0.433222	2862	202	468	346	2377	2112	LTPL12 - Protease inhibitor/seed storage/LTP family protein precursor, expressed	AT4G33355.2		Bifunctional inhibitor/lipid-transfer protein/seed storage 2S albumin superfamily protein
LOC_Os04g36720.1	C2	-2.56524	-2.76568	-1.94562	755	111	4555	1183	12469	2107	ferric-chelate reductase, putative, expressed	AT5G49740.1	ATFRO7,FRO7	ferric reduction oxidase 7
LOC_Os11g09280.2	C2	-0.209034	-1.53257	-0.0175294	19733	6821	2856	2821	2432	2104	OsPDIL1-1 protein disulfide isomerase PDIL1-1, expressed	AT1G77510.1	ATPDI6,ATPDIL1-2,PDI6,PDIL1-2	PDI-like 1-2
LOC_Os06g48350.1	C2	-0.0646685	-1.39737	0.11395	2947	1119	2645	2863	2195	2099	CPuORF14 - conserved peptide uORF-containing transcript, expressed	AT1G36730.1		Translation initiation factor IF2/IF5
LOC_Os09g15770.1	C2	-0.128464	-1.3769	0.0897994	2837	1092	2663	2835	2221	2032	CPuORF13 - conserved peptide uORF-containing transcript, expressed	AT1G36730.1		Translation initiation factor IF2/IF5
LOC_Os11g02400.2	C2	-1.94448	-4.57316	-1.62915	404	17	2037	659	7818	2031	LTPL8 - Protease inhibitor/seed storage/LTP family protein precursor, expressed	AT5G59320.1	LTP3	lipid transfer protein 3
LOC_Os12g05050.1	C2	-2.23205	-1.08933	-1.19772	5978	2810	11325	4937	9139	1945	stem-specific protein TSJT1, putative, expressed	AT5G19140.1	AILP1,ATAILP1	Aluminium induced protein with YGL and LRDR motifs
LOC_Os04g56240.1	C2	-1.2829	-3.41792	-1.36138	108	10	1117	435	4649	1910	lipase, putative, expressed	AT5G67050.1		alpha/beta-Hydrolases superfamily protein
LOC_Os03g17570.2	C2	-2.25056	-1.36054	-1.24566	2492	970	5580	2353	9078	1908	response regulator receiver domain containing protein, expressed	AT5G02810.1	APRR7,PRR7	pseudo-response regulator 7
LOC_Os03g17570.1	C2	-2.25091	-1.35978	-1.24856	2493	972	5589	2352	9083	1908	response regulator receiver domain containing protein, expressed	AT5G02810.1	APRR7,PRR7	pseudo-response regulator 7
LOC_Os03g17570.3	C2	-2.25014	-1.36598	-1.24837	2490	966	5582	2349	9075	1908	response regulator receiver domain containing protein, expressed	AT5G02810.1	APRR7,PRR7	pseudo-response regulator 7
LOC_Os03g17570.6	C2	-2.24519	-1.37345	-1.25172	2492	962	5558	2334	9016	1902	response regulator receiver domain containing protein, expressed	AT5G02810.1	APRR7,PRR7	pseudo-response regulator 7
LOC_Os06g15990.1	C2	-2.43112	-2.71979	-1.17047	2718	413	8824	3920	10153	1883	aldehyde dehydrogenase, putative, expressed	AT1G23800.1	ALDH2B,ALDH2B7	aldehyde dehydrogenase 2B7
LOC_Os04g32950.2	C2	-0.726914	-2.27771	-0.408168	3369	695	3123	2354	3102	1874	calreticulin precursor protein, putative, expressed	AT5G61790.1	ATCNX1,CNX1	calnexin 1
LOC_Os12g02330.2	C2	-2.05645	-4.67782	-1.61909	374	15	2087	679	7739	1860	LTPL13 - Protease inhibitor/seed storage/LTP family protein precursor, expressed	AT5G59320.1	LTP3	lipid transfer protein 3
LOC_Os06g51084.8	C2	-0.184501	-1.70575	-0.376634	87678	26879	2659	2048	2097	1846	1,4-alpha-glucan-branching enzyme, chloroplast precursor, putative, expressed	AT5G03650.1	SBE2.2	starch branching enzyme 2.2
LOC_Os12g07210.1	C2	-1.65455	-1.90513	-0.547141	276	74	1721	1178	5777	1835
LOC_Os02g02410.1	C2	-0.51482	-4.31116	-0.313229	29057	1464	2403	1934	2620	1834	DnaK family protein, putative, expressed	AT5G42020.1	BIP,BIP2	Heat shock protein 70 (Hsp 70) family protein
LOC_Os08g41460.2	C2	-1.20392	-0.781355	-0.00868311	255	149	1622	1613	4201	1824		AT4G22890.5	PGR5-LIKE A	PGR5-LIKE A
LOC_Os08g41460.1	C2	-1.20447	-0.781355	-0.00989723	255	149	1623	1612	4203	1824		AT4G22890.5	PGR5-LIKE A	PGR5-LIKE A
LOC_Os02g50240.1	C2	-1.7661	-0.750052	-0.392917	2137	1270	11251	8569	6195	1821	glutamine synthetase, catalytic domain containing protein, expressed	AT5G37600.1	ATGLN1;1,ATGSR1,GLN1;1,GSR 1	glutamine synthase clone R1
LOC_Os06g51084.3	C2	-0.174163	-1.71512	-0.375469	84958	25876	2601	2005	2055	1821	1,4-alpha-glucan-branching enzyme, chloroplast precursor, putative, expressed	AT5G03650.1	SBE2.2	starch branching enzyme 2.2
LOC_Os10g28020.1	C2	-1.01903	-1.24689	-0.848033	511	215	2336	1298	3681	1816	OsPOP21 - Putative Prolyl Oligopeptidase homologue, expressed	AT4G14570.1		acylaminoacyl-peptidase-related
LOC_Os10g28020.2	C2	-1.01943	-1.24689	-0.847482	511	215	2335	1298	3680	1815	OsPOP21 - Putative Prolyl Oligopeptidase homologue, expressed	AT4G14570.1		acylaminoacyl-peptidase-related
LOC_Os01g73250.1	C2	-1.37198	0.17601	0.225452	36	40	1124	1314	4693	1813	abscisic stress-ripening, putative, expressed
LOC_Os10g28020.4	C2	-1.02091	-1.24007	-0.849369	510	216	2321	1288	3668	1807	OsPOP21 - Putative Prolyl Oligopeptidase homologue, expressed	AT4G14570.1		acylaminoacyl-peptidase-related
LOC_Os07g14270.3	C2	-0.317441	-2.36339	-0.619858	3402	661	2728	1775	2251	1806	calreticulin precursor protein, putative, expressed	AT1G56340.2	AtCRT1a,CRT1,CRT1a	calreticulin 1a
LOC_Os10g28020.3	C2	-1.02309	-1.24374	-0.847305	510	215	2325	1292	3666	1804	OsPOP21 - Putative Prolyl Oligopeptidase homologue, expressed	AT4G14570.1		acylaminoacyl-peptidase-related
LOC_Os05g49970.2	C2	-1.05684	0.0565155	0.0656189	469	488	1303	1363	3743	1799	translation initiation factor IF-2, chloroplast precursor, putative, expressed	AT1G17220.1	FUG1	Translation initiation factor 2, small GTP-binding protein
LOC_Os08g41460.6	C2	-1.18478	-0.707033	0.0228869	251	154	1589	1614	4059	1786		AT4G22890.1	PGR5-LIKE A	PGR5-LIKE A
LOC_Os08g41460.10	C2	-1.21278	-0.765166	-0.00185717	248	146	1592	1590	4139	1786		AT4G22890.5	PGR5-LIKE A	PGR5-LIKE A
LOC_Os11g06020.1	C2	-1.43939	-0.505395	-0.925502	512	361	1689	889	4841	1785	homeobox domain containing protein, expressed	AT2G35940.1	BLH1,EDA29	BEL1-like homeodomain 1
LOC_Os07g14270.1	C2	-0.315777	-2.35861	-0.624766	3287	641	2688	1743	2200	1767	calreticulin precursor protein, putative, expressed	AT1G56340.2	AtCRT1a,CRT1,CRT1a	calreticulin 1a
LOC_Os07g14270.2	C2	-0.31038	-2.34081	-0.62111	3283	648	2666	1733	2181	1759	calreticulin precursor protein, putative, expressed	AT1G56340.2	AtCRT1a,CRT1,CRT1a	calreticulin 1a
LOC_Os03g17570.5	C2	-2.25298	-1.33388	-1.24224	2302	913	5115	2162	8345	1751	response regulator receiver domain containing protein, expressed	AT5G02810.1	APRR7,PRR7	pseudo-response regulator 7
LOC_Os12g33120.1	C2	-1.34347	-3.62083	-2.26328	28	2	3278	683	4425	1744
LOC_Os01g01710.1	C2	-1.95449	-2.09264	-1.03632	351	82	5719	2788	6710	1731	1-deoxy-D-xylulose 5-phosphate reductoisomerase, chloroplast precursor, putative, expressed	AT5G62790.1	DXR,PDE129	1-deoxy-D-xylulose 5-phosphate reductoisomerase
LOC_Os06g51084.2	C2	-0.242948	-1.71013	-0.396105	87561	26762	2533	1925	2009	1697	1,4-alpha-glucan-branching enzyme, chloroplast precursor, putative, expressed	AT5G03650.1	SBE2.2	starch branching enzyme 2.2
LOC_Os06g51084.1	C2	-0.253386	-1.70546	-0.389383	88222	27051	2538	1938	2020	1695	1,4-alpha-glucan-branching enzyme, chloroplast precursor, putative, expressed	AT5G03650.1	SBE2.2	starch branching enzyme 2.2
LOC_Os06g51084.6	C2	-0.254705	-1.70573	-0.39277	88164	27028	2535	1931	2017	1691	1,4-alpha-glucan-branching enzyme, chloroplast precursor, putative, expressed	AT5G03650.1	SBE2.2	starch branching enzyme 2.2
LOC_Os03g01750.1	C2	-1.11637	-0.360453	-0.0183289	784	610	1553	1533	3625	1672	dual specificity protein phosphatase, putative, expressed	AT3G52180.1	ATPTPKIS1,ATSEX4,DSP4,SEX4	dual specificity protein phosphatase (DsPTP1) family protein
LOC_Os04g20164.2	C2	-1.42642	-4.9867	-2.30427	911	29	4161	842	4483	1668	amine oxidase precursor, putative, expressed	AT4G12290.1		Copper amine oxidase family protein
LOC_Os03g01750.4	C2	-1.11285	-0.320116	-0.0098983	784	628	1549	1539	3606	1667	dual specificity protein phosphatase, putative, expressed	AT3G52180.1	ATPTPKIS1,ATSEX4,DSP4,SEX4	dual specificity protein phosphatase (DsPTP1) family protein
LOC_Os06g51084.4	C2	-0.257751	-1.70548	-0.39311	87011	26679	2507	1909	1988	1663	1,4-alpha-glucan-branching enzyme, chloroplast precursor, putative, expressed	AT5G03650.1	SBE2.2	starch branching enzyme 2.2
LOC_Os06g51084.5	C2	-0.243378	-1.71397	-0.394811	84502	25758	2464	1874	1957	1653	1,4-alpha-glucan-branching enzyme, chloroplast precursor, putative, expressed	AT5G03650.1	SBE2.2	starch branching enzyme 2.2
LOC_Os12g35630.1	C2	-1.26021	-0.44548	0.523326	201	148	1584	2276	3957	1652	elongation factor TS family protein, expressed	AT4G29060.1	emb2726	elongation factor Ts family protein
LOC_Os02g50240.2	C2	-1.78327	-0.74278	-0.391153	1994	1192	10278	7837	5654	1643	glutamine synthetase, catalytic domain containing protein, expressed	AT5G16570.1	GLN1;4	glutamine synthetase 1;4
LOC_Os03g01750.6	C2	-1.08627	-0.361844	0.0108634	757	589	1532	1544	3484	1641	dual specificity protein phosphatase, putative, expressed	AT3G52180.1	ATPTPKIS1,ATSEX4,DSP4,SEX4	dual specificity protein phosphatase (DsPTP1) family protein
LOC_Os06g51084.7	C2	-0.247978	-1.71502	-0.395994	84280	25671	2449	1861	1945	1638	1,4-alpha-glucan-branching enzyme, chloroplast precursor, putative, expressed	AT5G03650.1	SBE2.2	starch branching enzyme 2.2
LOC_Os03g01750.7	C2	-1.08078	-0.306244	0.0428912	750	607	1513	1558	3455	1633	dual specificity protein phosphatase, putative, expressed	AT3G52180.1	ATPTPKIS1,ATSEX4,DSP4,SEX4	dual specificity protein phosphatase (DsPTP1) family protein
LOC_Os09g31514.4	C2	-1.26125	-0.863136	-0.941371	151	83	985	513	3897	1626	dihydroflavonol-4-reductase, putative, expressed	AT2G33590.1		NAD(P)-binding Rossmann-fold superfamily protein
LOC_Os01g05800.2	C2	-1.69211	-0.517972	-0.236406	354	247	1602	1360	5247	1624	inner membrane protein, putative, expressed	AT2G28800.1	ALB3	63 kDa inner membrane family protein
LOC_Os01g05800.1	C2	-1.69232	-0.517972	-0.235103	354	247	1601	1360	5244	1623	inner membrane protein, putative, expressed	AT2G28800.1	ALB3	63 kDa inner membrane family protein
LOC_Os03g01750.5	C2	-1.11582	-0.380618	-0.0280098	768	590	1522	1493	3505	1617	dual specificity protein phosphatase, putative, expressed	AT3G52180.1	ATPTPKIS1,ATSEX4,DSP4,SEX4	dual specificity protein phosphatase (DsPTP1) family protein
LOC_Os11g47980.1	C2	-2.04967	-2.61701	-1.3816	139	23	2393	919	6696	1617		AT2G39730.1	RCA	rubisco activase
LOC_Os10g28710.1	C2	-0.189473	-1.01407	-0.437179	1315	651	1632	1205	1841	1614		AT4G02715.1
LOC_Os10g35770.3	C2	-0.508578	-2.39757	-0.443199	1629	309	2885	2122	2287	1608	E2F-related protein, putative, expressed	AT2G23790.1		Protein of unknown function (DUF607)
LOC_Os06g48355.1	C2	-0.128354	-1.36579	0.110126	2273	882	2127	2296	1753	1604		AT1G36730.1		Translation initiation factor IF2/IF5
LOC_Os09g15775.1	C2	-0.136097	-1.37001	0.097919	2252	871	2134	2284	1758	1599		AT1G36730.1		Translation initiation factor IF2/IF5
LOC_Os08g41460.3	C2	-1.2171	-0.855756	-0.00443886	219	121	1427	1423	3713	1597		AT4G22890.1	PGR5-LIKE A	PGR5-LIKE A
LOC_Os02g13970.1	C2	-1.49475	-2.72158	-1.22296	178	27	1404	601	4489	1593	Complex I intermediate-associated protein 30 domain containing protein, putative, expressed	AT4G18810.1		NAD(P)-binding Rossmann-fold superfamily protein
LOC_Os03g50870.1	C2	-1.7256	-0.536539	-0.0920685	740	510	2546	2388	5250	1587		AT3G17800.1		Protein of unknown function (DUF760)
LOC_Os03g01750.2	C2	-1.1211	-0.339256	-0.00478417	747	590	1468	1463	3452	1587	dual specificity protein phosphatase, putative, expressed	AT3G52180.1	ATPTPKIS1,ATSEX4,DSP4,SEX4	dual specificity protein phosphatase (DsPTP1) family protein
LOC_Os06g13660.1	C2	-1.56839	-0.974648	-0.531877	176	90	1381	955	4679	1578	alanyl-tRNA synthetase, putative, expressed	AT5G22800.1	EMB1030,EMB263,EMB86	Alanyl-tRNA synthetase, class IIc
LOC_Os05g11320.1	C2	-3.16603	-4.80107	-2.01943	550	20	4342	1071	14059	1566	metallothionein-like protein 3B, putative, expressed	AT3G15353.1	ATMT3,MT3	metallothionein 3
LOC_Os11g24070.1	C2	-0.249521	-4.13335	-0.461791	2839	162	377	274	1860	1565	LTPL10 - Protease inhibitor/seed storage/LTP family protein precursor, expressed	AT3G51590.1	LTP12	lipid transfer protein 12
LOC_Os04g38600.4	C2	-2.09007	-1.70774	0.37403	402	123	1736	2250	6632	1558	glyceraldehyde-3-phosphate dehydrogenase, putative, expressed	AT1G12900.2	GAPA-2	glyceraldehyde 3-phosphate dehydrogenase A subunit 2
LOC_Os01g68490.1	C2	-1.61222	-0.947409	-0.36673	143	74	1177	913	4753	1555	tetratricopeptide-like helical, putative, expressed	AT3G29230.1		Tetratricopeptide repeat (TPR)-like superfamily protein
LOC_Os03g64020.2	C2	-2.20253	-4.76317	-1.40192	168	6	974	369	7107	1544		AT4G22890.1	PGR5-LIKE A	PGR5-LIKE A
LOC_Os02g13970.2	C2	-1.48018	-2.7185	-1.23061	163	25	1340	571	4286	1536	Complex I intermediate-associated protein 30 domain containing protein, putative, expressed	AT4G18810.1		NAD(P)-binding Rossmann-fold superfamily protein
LOC_Os04g20164.1	C2	-1.366	-4.84592	-2.24522	810	28	3599	759	3930	1525	amine oxidase precursor, putative, expressed	AT4G12290.1		Copper amine oxidase family protein
LOC_Os03g17070.1	C2	-1.42128	-0.76443	-0.310174	185	109	888	716	4044	1510	ATP synthase B chain, chloroplast precursor, putative, expressed	AT4G32260.1		ATPase, F0 complex, subunit B/B\', bacterial/chloroplast
LOC_Os05g49200.1	C2	-0.785606	-0.930244	-1.11354	7333	3848	4290	1983	2579	1496	aspartic proteinase oryzasin-1 precursor, putative, expressed	AT1G11910.1	APA1,ATAPA1	aspartic proteinase A1
LOC_Os09g27030.2	C2	-2.02041	-1.51661	-1.4436	494	172	5052	1857	6042	1489	oryzain gamma chain precursor, putative, expressed	AT5G60360.1	AALP,ALP,SAG2	aleurain-like protease
LOC_Os10g35030.1	C2	-2.72856	-0.881628	-1.86545	393	213	1487	408	9825	1482	IAP100, putative, expressed	AT1G06950.1	ATTIC110,TIC110	translocon at the inner envelope membrane of chloroplasts 110
LOC_Os07g06660.2	C2	-1.11254	-1.11864	-1.04005	59	27	495	241	3198	1479	glyoxalase family protein, putative, expressed	AT5G57040.1		Lactoylglutathione lyase / glyoxalase I family protein
LOC_Os10g35030.2	C2	-2.73033	-0.883496	-1.86008	392	213	1476	407	9789	1475	IAP100, putative, expressed	AT1G06950.1	ATTIC110,TIC110	translocon at the inner envelope membrane of chloroplasts 110
LOC_Os05g49200.2	C2	-0.806278	-0.900515	-1.10783	7244	3880	4252	1973	2576	1473	aspartic proteinase oryzasin-1 precursor, putative, expressed	AT1G11910.1	APA1,ATAPA1	aspartic proteinase A1
LOC_Os03g64020.1	C2	-2.2156	-4.61575	-1.37526	166	7	932	359	6813	1467		AT4G22890.1	PGR5-LIKE A	PGR5-LIKE A
LOC_Os08g27840.1	C2	-1.50295	-3.20916	-1.27397	684	74	2439	1009	4132	1458	phosphoenolpyruvate carboxylase, putative, expressed	AT1G53310.1	ATPEPC1,ATPPC1,PEPC1,PPC1	phosphoenolpyruvate carboxylase 1
LOC_Os01g01710.2	C2	-1.96545	-2.07195	-1.02789	293	70	4905	2406	5686	1456	1-deoxy-D-xylulose 5-phosphate reductoisomerase, chloroplast precursor, putative, expressed	AT5G62790.1	DXR,PDE129	1-deoxy-D-xylulose 5-phosphate reductoisomerase
LOC_Os04g52450.1	C2	-0.313719	-1.06112	-0.565971	1147	550	2763	1867	1795	1444	aminotransferase, putative, expressed	AT3G22200.1	GABA-T,HER1,POP2	Pyridoxal phosphate (PLP)-dependent transferases superfamily protein
LOC_Os06g14350.2	C2	-1.0009	-1.12574	-0.384198	228	105	1059	811	2879	1439	caleosin related protein, putative, expressed	AT2G33380.2	CLO-3,RD20	Caleosin-related family protein
LOC_Os04g52450.2	C2	-0.322068	-1.07561	-0.5677	1130	536	2714	1831	1771	1417	aminotransferase, putative, expressed	AT3G22200.1	GABA-T,HER1,POP2	Pyridoxal phosphate (PLP)-dependent transferases superfamily protein
LOC_Os10g35030.3	C2	-2.71467	-0.864743	-1.8699	376	206	1390	380	9192	1400	IAP100, putative, expressed	AT1G06950.1	ATTIC110,TIC110	translocon at the inner envelope membrane of chloroplasts 110
LOC_Os11g08300.1	C2	-1.04952	-1.67115	-0.437934	551	173	2386	1761	2862	1383	aldehyde dehydrogenase, putative, expressed	AT1G44170.1	ALDH3H1,ALDH4	aldehyde dehydrogenase 3H1
LOC_Os01g59080.1	C2	-1.38685	-1.24231	-0.315816	171	72	914	734	3576	1367		AT3G17930.1
LOC_Os08g20660.2	C2	-0.539329	-1.25774	-0.814477	1745	730	1999	1137	1977	1360	sucrose-phosphate synthase, putative, expressed	AT5G20280.1	ATSPS1F,SPS1F	sucrose phosphate synthase 1F
LOC_Os08g20660.1	C2	-0.539329	-1.2591	-0.814505	1746	730	2000	1137	1977	1360	sucrose-phosphate synthase, putative, expressed	AT5G20280.1	ATSPS1F,SPS1F	sucrose phosphate synthase 1F
LOC_Os12g01530.2	C2	-3.15088	-1.98946	-0.466025	866	218	2470	1788	12040	1356	ferritin-1, chloroplast precursor, putative, expressed	AT2G40300.1	ATFER4,FER4	ferritin 4
LOC_Os11g08300.2	C2	-1.0477	-1.68123	-0.433265	540	168	2329	1725	2797	1353	aldehyde dehydrogenase, putative, expressed	AT1G44170.1	ALDH3H1,ALDH4	aldehyde dehydrogenase 3H1
LOC_Os11g01530.1	C2	-3.05265	-1.99347	-0.376413	810	203	2228	1716	11130	1341	ferritin-1, chloroplast precursor, putative, expressed	AT2G40300.1	ATFER4,FER4	ferritin 4
LOC_Os09g31514.1	C2	-1.3177	-0.921053	-0.976342	115	61	857	436	3324	1333	dihydroflavonol-4-reductase, putative, expressed	AT2G33590.1		NAD(P)-binding Rossmann-fold superfamily protein
LOC_Os03g27120.1	C2	-1.41264	-1.2877	-1.16503	155	64	916	408	3544	1331	ICE-like protease p20 domain containing protein, putative, expressed	AT1G02170.1	AMC1,ATMC1,ATMCPB1,LOL3,MCP1B	metacaspase 1
LOC_Os12g33130.1	C2	-0.683091	-1.74981	-1.9927	4	1	2639	663	2132	1328
LOC_Os11g08300.3	C2	-1.06017	-1.65099	-0.42667	521	166	2273	1691	2735	1312	aldehyde dehydrogenase, putative, expressed	AT1G44170.1	ALDH3H1,ALDH4	aldehyde dehydrogenase 3H1
LOC_Os08g27840.2	C2	-1.53997	-3.41988	-1.27712	640	60	2217	915	3804	1308	phosphoenolpyruvate carboxylase, putative, expressed	AT1G53310.1	ATPEPC1,ATPPC1,PEPC1,PPC1	phosphoenolpyruvate carboxylase 1
LOC_Os11g01530.2	C2	-3.04373	-1.98756	-0.378184	769	194	2125	1635	10597	1285	ferritin-1, chloroplast precursor, putative, expressed	AT2G40300.1	ATFER4,FER4	ferritin 4
LOC_Os04g53310.1	C2	-2.18872	-0.389468	0.140089	1191	909	3156	3478	5841	1281	soluble starch synthase 3, chloroplast precursor, putative, expressed	AT1G11720.2	ATSS3,SS3	starch synthase 3
LOC_Os09g31514.2	C2	-1.2948	-0.885614	-0.959845	110	60	798	410	3134	1277	dihydroflavonol-4-reductase, putative, expressed	AT2G33590.1		NAD(P)-binding Rossmann-fold superfamily protein
LOC_Os11g02424.2	C2	-1.96841	-4.58588	-1.62005	664	28	1099	357	4996	1277	LTPL9 - Protease inhibitor/seed storage/LTP family protein precursor, expressed	AT5G59320.1	LTP3	lipid transfer protein 3
LOC_Os12g01530.1	C2	-3.14998	-1.99732	-0.476678	817	205	2317	1665	11292	1272	ferritin-1, chloroplast precursor, putative, expressed	AT2G40300.1	ATFER4,FER4	ferritin 4
LOC_Os01g48990.1	C2	-1.59278	-0.661516	-0.869113	220	139	1429	783	3818	1266	uncharacterized kinase mug58, putative, expressed	AT1G80380.2		P-loop containing nucleoside triphosphate hydrolases superfamily protein
LOC_Os05g51450.1	C2	-1.5399	-2.09789	-0.967666	302	70	1100	562	3656	1257	OsClp8 - Putative Clp protease homologue, expressed	AT1G49970.1	CLPR1,NCLPP5,SVR2	CLP protease proteolytic subunit 1
LOC_Os06g40080.1	C2	-1.60417	-1.86913	-0.728046	543	149	1092	659	3810	1253	heme oxygenase 1, putative, expressed	AT2G26670.1	ATHO1,GUN2,HO1,HY1,HY6,TED4	Plant haem oxygenase (decyclizing) family protein
LOC_Os01g73450.1	C2	-1.12357	-0.62844	-0.474583	292	189	742	534	2728	1252	amino acid kinase, putative, expressed	AT3G18680.1		Amino acid kinase family protein
LOC_Os02g13170.1	C2	-1.08555	-1.08516	-0.965667	165	78	1068	547	2627	1238	mitochondrial carrier protein, putative, expressed	AT2G39970.1		Mitochondrial substrate carrier family protein
LOC_Os10g42960.1	C2	-1.37793	-0.537263	0.265548	245	168	1500	1803	3215	1237	urea active transporter, putative, expressed	AT5G45380.1	ATDUR3,DUR3	solute:sodium symporters;urea transmembrane transporters
LOC_Os05g33620.1	C2	-1.48967	-1.2659	-0.589445	214	89	1454	966	3458	1231		AT4G15545.1
LOC_Os07g07540.1	C2	-2.47998	-2.75695	-1.0755	144	21	1515	719	6817	1222	SHOOT1 protein, putative, expressed	AT1G55480.1	ZKT	protein containing PDZ domain, a K-box domain, and a TPR region
LOC_Os02g26210.1	C2	-1.43629	-1.25963	-1.24497	78	33	1829	772	3264	1206	flowering promoting factor-like 1, putative, expressed	AT5G24860.1	ATFPF1,FPF1	flowering promoting factor 1
LOC_Os01g48990.2	C2	-1.58428	-0.671757	-0.822746	216	136	1360	769	3604	1202	uncharacterized kinase mug58, putative, expressed	AT1G80380.2		P-loop containing nucleoside triphosphate hydrolases superfamily protein
LOC_Os01g64960.1	C2	-3.23405	-4.80559	-0.0873007	661	24	3822	3597	11255	1196	chlorophyll A-B binding protein, putative, expressed	AT1G44575.1	NPQ4,PSBS	Chlorophyll A-B binding family protein
LOC_Os08g41460.4	C2	-1.2073	-0.757221	-0.0713751	208	123	1143	1088	2709	1173		AT4G22890.1	PGR5-LIKE A	PGR5-LIKE A
LOC_Os08g44810.1	C2	-1.7743	-0.755007	-0.331262	571	338	1724	1370	3978	1163	lactate/malate dehydrogenase, putative, expressed	AT5G58330.2		lactate/malate dehydrogenase family protein
LOC_Os12g07190.1	C2	-1.83023	-0.632213	-1.20249	241	155	1507	655	4122	1159	CBS domain-containing protein, putative, expressed	AT3G52950.1		CBS / octicosapeptide/Phox/Bemp1 (PB1) domains-containing protein
LOC_Os05g48450.3	C2	-0.105766	-1.05695	-0.17269	1942	933	1511	1341	1246	1158	aminotransferase domain containing protein, putative, expressed	AT5G65780.1	ATBCAT-5	branched-chain amino acid aminotransferase 5 / branched-chain amino acid transaminase 5 (BCAT5)
LOC_Os02g47120.1	C2	-1.04183	-0.96911	-0.988657	514	263	1134	572	2370	1151	region found in RelA/SpoT proteins containing protein, expressed	AT1G54130.1	AT-RSH3,ATRSH3,RSH3	RELA/SPOT homolog 3
LOC_Os02g57650.1	C2	-1.04114	-0.383897	-0.437507	683	523	1396	1031	2344	1139	No apical meristem protein, putative, expressed	AT5G04410.1	anac078,NAC2	NAC domain containing protein 2
LOC_Os01g13770.1	C2	-2.22699	-0.873851	-0.277887	632	345	2355	1943	5323	1137	DUF250 domain containing protein, putative, expressed	AT5G46110.4	APE2,TPT	Glucose-6-phosphate/phosphate translocator-related
LOC_Os04g35010.1	C2	-0.0319702	-1.0857	-0.171298	2772	1306	1657	1472	1142	1117	helix-loop-helix DNA-binding domain containing protein, expressed	AT1G49770.1	RGE1,ZOU	basic helix-loop-helix (bHLH) DNA-binding superfamily protein
LOC_Os07g22930.2	C2	-3.23524	-1.19097	-0.794064	688	301	5226	3014	10469	1112	starch synthase, putative, expressed	AT1G32900.1		UDP-Glycosyltransferase superfamily protein
LOC_Os09g33470.1	C2	-1.22874	-1.4335	-1.10663	145	54	1032	479	2606	1112	mitochondrial carrier protein, putative, expressed	AT2G39970.1		Mitochondrial substrate carrier family protein
LOC_Os01g13770.3	C2	-2.21524	-0.87906	-0.26356	611	332	2268	1890	5085	1095	DUF250 domain containing protein, putative, expressed	AT5G46110.4	APE2,TPT	Glucose-6-phosphate/phosphate translocator-related
LOC_Os07g10490.1	C2	-1.82046	-0.89829	-0.790271	517	277	1453	840	3843	1088	zeta-carotene desaturase, chloroplast/chromoplast precursor, putative, expressed	AT3G04870.1	PDE181,SPC1,ZDS	zeta-carotene desaturase
LOC_Os11g02424.1	C2	-1.98722	-3.88837	-1.55172	384	26	969	330	4303	1085	LTPL9 - Protease inhibitor/seed storage/LTP family protein precursor, expressed	AT3G10910.1		RING/U-box superfamily protein
LOC_Os01g13770.2	C2	-2.23672	-0.870461	-0.287688	608	332	2260	1852	5091	1080	DUF250 domain containing protein, putative, expressed	AT5G46110.4	APE2,TPT	Glucose-6-phosphate/phosphate translocator-related
LOC_Os04g58620.1	C2	-0.895903	-0.958258	-1.21821	927	477	1562	671	2010	1080	potasium efflux antiporter protein, putative, expressed	AT4G00630.1	ATKEA2,KEA2	K+ efflux antiporter 2
LOC_Os02g51070.1	C2	-1.33001	0.205157	-0.0392947	698	805	1191	1159	2686	1068	starch synthase, putative, expressed	AT3G01180.1	AtSS2,SS2	starch synthase 2
LOC_Os07g22930.3	C2	-3.24124	-1.19171	-0.797125	664	291	5024	2891	10037	1061	starch synthase, putative, expressed	AT1G32900.1		UDP-Glycosyltransferase superfamily protein
LOC_Os12g02340.1	C2	-1.97628	-4.6456	-1.6219	679	27	827	269	4169	1059	LTPL14 - Protease inhibitor/seed storage/LTP family protein precursor, expressed	AT5G59320.1	LTP3	lipid transfer protein 3
LOC_Os11g06720.1	C2	-2.27315	-4.87478	-2.22527	595	20	5449	1165	5061	1047	abscisic stress-ripening, putative, expressed
LOC_Os08g06100.1	C2	-0.971069	-1.72082	0.980398	4176	1267	9736	19209	2042	1042	O-methyltransferase, putative, expressed	AT5G54160.1	ATOMT1,OMT1	O-methyltransferase 1
LOC_Os07g49400.1	C2	-2.44272	-2.35145	-0.498579	2093	410	3164	2240	5634	1036	OsAPx2 - Cytosolic Ascorbate Peroxidase encoding gene 4,5,6,8, expressed	AT1G07890.1	APX1,ATAPX01,ATAPX1,CS1,MEE6	ascorbate peroxidase 1
LOC_Os12g29520.1	C2	-0.702124	-1.38768	-0.594571	2731	1044	2011	1331	1676	1030	auxin response factor, putative, expressed	AT5G62000.1	ARF1-BP,ARF2,HSS,ORE14	auxin response factor 2
LOC_Os12g29520.4	C2	-0.703609	-1.38587	-0.594571	2730	1045	2011	1331	1676	1029	auxin response factor, putative, expressed	AT5G62000.1	ARF1-BP,ARF2,HSS,ORE14	auxin response factor 2
LOC_Os12g29520.3	C2	-0.701491	-1.38924	-0.594483	2731	1043	2010	1331	1674	1029	auxin response factor, putative, expressed	AT5G62000.1	ARF1-BP,ARF2,HSS,ORE14	auxin response factor 2
LOC_Os12g02310.1	C2	0.155604	-3.28363	-0.274965	2530	260	350	289	923	1028	LTPL11 - Protease inhibitor/seed storage/LTP family protein precursor, expressed	AT2G38540.1	ATLTP1,LP1,LTP1	lipid transfer protein 1
LOC_Os12g29520.5	C2	-0.702398	-1.3926	-0.59137	2727	1039	2004	1330	1671	1027	auxin response factor, putative, expressed	AT5G62000.1	ARF1-BP,ARF2,HSS,ORE14	auxin response factor 2
LOC_Os12g29520.2	C2	-0.700355	-1.38733	-0.596438	2724	1041	2009	1329	1669	1027	auxin response factor, putative, expressed	AT5G62000.1	ARF1-BP,ARF2,HSS,ORE14	auxin response factor 2
LOC_Os07g49400.4	C2	-2.44916	-2.35796	-0.497031	2079	406	3140	2225	5606	1026	OsAPx2 - Cytosolic Ascorbate Peroxidase encoding gene 4,5,6,8, expressed	AT1G07890.1	APX1,ATAPX01,ATAPX1,CS1,MEE6	ascorbate peroxidase 1
LOC_Os08g41460.9	C2	-1.22163	-0.700977	-0.0949099	183	113	982	920	2355	1010		AT4G22890.5	PGR5-LIKE A	PGR5-LIKE A
LOC_Os01g46700.1	C2	-0.10399	-1.38928	-0.0742659	1115	425	728	691	1085	1010	SET domain containing protein, expressed	AT4G27910.1	ATX4,SDG16	SET domain protein 16
LOC_Os07g49400.3	C2	-2.43258	-2.34459	-0.512884	2006	395	3046	2135	5392	999	OsAPx2 - Cytosolic Ascorbate Peroxidase encoding gene 4,5,6,8, expressed	AT1G07890.1	APX1,ATAPX01,ATAPX1,CS1,MEE6	ascorbate peroxidase 1
LOC_Os12g01530.3	C2	-3.15665	-1.99113	-0.497757	641	161	1828	1295	8859	993	ferritin-1, chloroplast precursor, putative, expressed	AT2G40300.1	ATFER4,FER4	ferritin 4
LOC_Os07g49400.2	C2	-2.44934	-2.36957	-0.503505	2025	392	3025	2134	5376	984	OsAPx2 - Cytosolic Ascorbate Peroxidase encoding gene 4,5,6,8, expressed	AT1G07890.1	APX1,ATAPX01,ATAPX1,CS1,MEE6	ascorbate peroxidase 1
LOC_Os05g50550.1	C2	-2.4357	-0.643361	-1.13246	155	99	1999	912	5303	980	polyprenyl synthetase, putative, expressed	AT1G17050.1	SPS2	solanesyl diphosphate synthase 2
LOC_Os08g41460.8	C2	-1.20239	-0.697466	-0.0394065	183	113	929	904	2225	967		AT4G22890.5	PGR5-LIKE A	PGR5-LIKE A
LOC_Os07g22930.4	C2	-3.19193	-1.15809	-0.724326	621	278	4495	2721	8825	966	starch synthase, putative, expressed	AT1G32900.1		UDP-Glycosyltransferase superfamily protein
LOC_Os12g02310.2	C2	0.173907	-3.2586	-0.285191	2314	242	327	268	850	959	LTPL11 - Protease inhibitor/seed storage/LTP family protein precursor, expressed	AT2G38540.1	ATLTP1,LP1,LTP1	lipid transfer protein 1
LOC_Os12g35630.3	C2	-1.11087	-1.08247	0.436394	92	43	920	1245	2069	958	elongation factor TS family protein, expressed	AT4G29060.2	emb2726	elongation factor Ts family protein
LOC_Os09g29210.1	C2	-1.48312	-0.383709	-0.628865	292	224	2506	1621	2664	953	purine permease, putative, expressed	AT1G28220.1	ATPUP3,PUP3	purine permease 3
LOC_Os01g08020.1	C2	-2.36759	-2.41172	0.533215	1008	189	664	960	4920	953	boron transporter protein, putative, expressed	AT1G15460.1	ATBOR4,BOR4	HCO3- transporter family
LOC_Os02g51470.1	C2	-1.09812	-1.31472	0.417731	189	76	810	1082	2036	951	ATP synthase F1, delta subunit family protein, putative, expressed	AT4G09650.1	ATPD	ATP synthase delta-subunit gene
LOC_Os01g52170.1	C2	-1.76114	-1.19842	-0.0720872	102	45	763	726	3209	947		AT3G24430.1	HCF101	ATP binding
LOC_Os03g04770.1	C2	-1.63605	-1.0639	-0.913028	601	288	928	493	2913	937	beta-amylase, putative, expressed	AT3G23920.1	BAM1,BMY7,TR-BAMY	beta-amylase 1
LOC_Os04g11400.2	C2	-1.51986	-2.26961	-1.5784	11	2	607	203	2637	920
LOC_Os04g56230.1	C2	-1.7482	-3.31403	-2.33166	51	5	1208	240	3086	919	polyprenyl synthetase, putative, expressed	AT5G47770.1	FPS1	farnesyl diphosphate synthase 1
LOC_Os09g36040.1	C2	-1.21778	-1.26961	0.773299	38	16	966	1652	2132	917	rhodanese-like domain containing protein, putative, expressed	AT4G27700.1		Rhodanese/Cell cycle control phosphatase superfamily protein
LOC_Os04g11400.1	C2	-1.5197	-2.26961	-1.58316	11	2	602	201	2625	916
LOC_Os01g37690.1	C2	-2.0704	-2.60779	-2.31691	786	129	2831	568	3831	912	sodium/calcium exchanger protein, putative, expressed	AT3G51860.1	ATCAX3,ATHCX1,CAX1-LIKE,CAX3	cation exchanger 3
LOC_Os03g16980.1	C2	-0.589827	-1.27626	-0.450846	1847	763	1985	1453	1365	907	NAD dependent epimerase/dehydratase family domain containing protein, expressed	AT2G28760.1	UXS6	UDP-XYL synthase 6
LOC_Os08g14570.1	C2	-1.43869	-0.651312	0.197362	603	384	4095	4695	2451	904	NADPH reductase, putative, expressed	AT4G30210.2	AR2,ATR2	P450 reductase 2
LOC_Os09g30120.1	C2	-1.32705	-0.314099	-0.20241	222	179	952	827	2261	901	CSLE1 - cellulose synthase-like family E, expressed	AT1G55850.1	ATCSLE1,CSLE1	cellulose synthase like E1
LOC_Os08g08190.1	C2	-1.0339	-1.04555	-1.12541	581	281	1478	678	1835	896		AT5G54540.1		Uncharacterised conserved protein (UCP012943)
LOC_Os01g64960.2	C2	-3.25021	-4.75161	-0.0499902	470	17	2780	2685	8511	894	chlorophyll A-B binding protein, putative, expressed	AT1G44575.1	NPQ4,PSBS	Chlorophyll A-B binding family protein
LOC_Os01g37130.2	C2	-1.77105	-0.642833	-0.406532	227	145	661	499	3026	887	protein phosphatase 2C, putative, expressed	AT4G27800.1	PPH1,TAP38	thylakoid-associated phosphatase 38
LOC_Os01g37130.1	C2	-1.77029	-0.642658	-0.407895	227	145	661	498	3024	887	protein phosphatase 2C, putative, expressed	AT4G27800.1	PPH1,TAP38	thylakoid-associated phosphatase 38
LOC_Os03g16980.3	C2	-0.592123	-1.27965	-0.448366	1795	740	1934	1418	1330	882	NAD dependent epimerase/dehydratase family domain containing protein, expressed	AT2G28760.1	UXS6	UDP-XYL synthase 6
LOC_Os03g16980.2	C2	-0.578678	-1.29505	-0.4539	1823	743	1927	1407	1316	881	NAD dependent epimerase/dehydratase family domain containing protein, expressed	AT2G28760.1	UXS6	UDP-XYL synthase 6
LOC_Os03g38950.1	C2	-1.3679	0.140851	0.0222088	86	95	593	602	2256	874	chloroplast post-illumination chlorophyll fluorescence increase protein, putative, expressed	AT3G15840.1	PIFI	post-illumination chlorophyll fluorescence increase
LOC_Os03g16980.4	C2	-0.588893	-1.26487	-0.463522	1767	735	1916	1390	1312	872	NAD dependent epimerase/dehydratase family domain containing protein, expressed	AT2G28760.1	UXS6	UDP-XYL synthase 6
LOC_Os05g33810.1	C2	-1.37518	-0.951488	-0.724396	675	349	1751	1060	2263	872	OsSPL9 - SBP-box gene family member, expressed	AT5G18830.1	ATSPL7,SPL7	squamosa promoter binding protein-like 7
LOC_Os05g06430.1	C2	-0.808619	-2.13633	-0.380737	1259	286	1532	1176	1515	865	OsPDIL2-1 protein disulfide isomerase PDIL2-1, expressed	AT2G47470.1	ATPDI11,ATPDIL2-1,MEE30,PDI11,UNE5	thioredoxin family protein
LOC_Os07g36190.1	C2	-1.33539	-1.20612	-0.647779	434	188	1201	767	2183	865	hydrolase, NUDIX family, domain containing protein, expressed	AT3G02780.1	IDI2,IPIAT1,IPP2	isopentenyl pyrophosphate:dimethylallyl pyrophosphate isomerase 2
LOC_Os05g06430.2	C2	-0.809503	-2.13815	-0.377418	1261	286	1531	1179	1515	864	OsPDIL2-1 protein disulfide isomerase PDIL2-1, expressed	AT2G47470.1	ATPDI11,ATPDIL2-1,MEE30,PDI11,UNE5	thioredoxin family protein
LOC_Os02g51470.3	C2	-1.14141	-1.41448	0.380317	182	68	752	978	1901	862	ATP synthase F1, delta subunit family protein, putative, expressed	AT4G09650.1	ATPD	ATP synthase delta-subunit gene
LOC_Os07g09060.1	C2	-0.0419159	-1.1975	-0.330519	4266	1860	1711	1361	885	860	aldehyde dehydrogenase, putative, expressed	AT2G14170.1	ALDH6B2	aldehyde dehydrogenase 6B2
LOC_Os02g33450.2	C2	-1.53068	-2.37629	-0.363723	732	141	966	750	2485	860	peroxiredoxin, putative, expressed	AT5G06290.1	2-Cys Prx B,2CPB	2-cysteine peroxiredoxin B
LOC_Os02g33450.1	C2	-1.53068	-2.37629	-0.363723	732	141	966	750	2485	860	peroxiredoxin, putative, expressed	AT5G06290.1	2-Cys Prx B,2CPB	2-cysteine peroxiredoxin B
LOC_Os02g51470.2	C2	-1.14257	-1.39284	0.374405	179	68	746	967	1889	856	ATP synthase F1, delta subunit family protein, putative, expressed	AT4G09650.1	ATPD	ATP synthase delta-subunit gene
LOC_Os09g30120.2	C2	-1.32308	-0.39446	-0.20245	230	175	926	805	2130	851	CSLE1 - cellulose synthase-like family E, expressed	AT1G55850.1	ATCSLE1,CSLE1	cellulose synthase like E1
LOC_Os07g09060.3	C2	-0.0344042	-1.18411	-0.333012	4180	1839	1683	1336	864	843	aldehyde dehydrogenase, putative, expressed	AT2G14170.1	ALDH6B2	aldehyde dehydrogenase 6B2
LOC_Os04g54790.1	C2	-2.3923	-1.21564	-1.1622	215	92	768	343	4413	841	ELMO/CED-12 family protein, putative, expressed	AT1G71810.1		Protein kinase superfamily protein
LOC_Os09g36450.1	C2	-2.20687	-0.988798	-0.0604856	701	353	1717	1647	3852	834	triosephosphate isomerase, chloroplast precursor, putative, expressed	AT2G21170.1	PDTPI,TIM	triosephosphate isomerase
LOC_Os09g36450.2	C2	-2.21058	-0.988867	-0.0602437	699	352	1715	1645	3850	832	triosephosphate isomerase, chloroplast precursor, putative, expressed	AT2G21170.1	PDTPI,TIM	triosephosphate isomerase
LOC_Os07g10150.1	C2	-0.0986894	-1.05465	-0.193491	1599	770	1255	1097	891	832	coatomer subunit gamma-2, putative, expressed	AT4G34450.1		coatomer gamma-2 subunit, putative / gamma-2 coat protein, putative / gamma-2 COP, putative
LOC_Os11g02369.1	C2	-0.0291376	-3.29695	-0.335896	1634	166	248	196	849	832	LTPL7 - Protease inhibitor/seed storage/LTP family protein precursor, expressed	AT2G38540.1	ATLTP1,LP1,LTP1	lipid transfer protein 1
LOC_Os08g33370.1	C2	-1.07975	-0.765273	0.0593619	1249	735	1221	1273	1757	831	14-3-3 protein, putative, expressed	AT3G02520.1	GF14 NU,GRF7	general regulatory factor 7
LOC_Os07g09060.2	C2	-0.0349773	-1.19548	-0.335756	4134	1805	1650	1308	850	830	aldehyde dehydrogenase, putative, expressed	AT2G14170.1	ALDH6B2	aldehyde dehydrogenase 6B2
LOC_Os05g33290.1	C2	-1.58753	-1.34029	-0.20405	137	54	899	781	2494	830	uncharacterized conserved membrane protein specific to cyanobacteria, putative, expressed
LOC_Os02g35630.1	C2	-2.01952	-0.894527	-1.21248	479	258	1135	490	3352	827	AAA family ATPase, putative, expressed	AT1G33360.1		ATP-dependent Clp protease
LOC_Os03g38950.2	C2	-1.34862	0.193043	0.0549568	79	91	552	573	2103	826	chloroplast post-illumination chlorophyll fluorescence increase protein, putative, expressed	AT3G15840.3	PIFI	post-illumination chlorophyll fluorescence increase
LOC_Os04g25440.1	C2	0.0440478	-1.61348	-1.37371	52	17	1369	528	800	825	cytokinin-O-glucosyltransferase 2, putative, expressed	AT1G22380.1	AtUGT85A3,UGT85A3	UDP-glucosyl transferase 85A3
LOC_Os04g41340.1	C2	-3.75303	-1.5067	-1.26184	115	41	2151	897	11068	821	4-nitrophenylphosphatase, putative, expressed	AT5G36700.1	ATPGLP1,PGLP1	2-phosphoglycolate phosphatase 1
LOC_Os12g18110.1	C2	-1.44404	-0.524675	-0.934162	249	173	1742	912	2222	817	PQ loop repeat domain containing protein, expressed	AT5G40670.1		PQ-loop repeat family protein / transmembrane family protein
LOC_Os11g04220.1	C2	-0.357326	-1.80607	-0.973793	1313	375	1357	691	1033	806	HEAT repeat family protein, putative, expressed	AT2G26780.1		ARM repeat superfamily protein
LOC_Os01g01450.2	C2	-1.13047	-0.636267	-0.802612	491	316	1639	940	1752	800	stress responsive protein, putative, expressed	AT2G39050.1		hydroxyproline-rich glycoprotein family protein
LOC_Os08g33370.2	C2	-1.05251	-0.788974	0.0422784	1212	701	1164	1198	1642	792	14-3-3 protein, putative, expressed	AT3G02520.1	GF14 NU,GRF7	general regulatory factor 7
LOC_Os06g39690.1	C2	-2.15618	-1.25605	-2.14188	186	78	968	219	3507	787	SOUL heme-binding protein, putative, expressed	AT5G20140.1		SOUL heme-binding family protein
LOC_Os06g39690.2	C2	-2.15538	-1.25605	-2.14055	186	78	967	219	3502	786	SOUL heme-binding protein, putative, expressed	AT5G20140.1		SOUL heme-binding family protein
LOC_Os03g22810.1	C2	-1.65652	-0.721016	-0.79818	1524	925	2321	1335	2469	783	copper/zinc superoxide dismutase, putative, expressed	AT1G08830.1	CSD1	copper/zinc superoxide dismutase 1
LOC_Os05g23880.1	C2	-1.6457	-1.43895	0.0651247	85	31	550	575	2450	783	lipoxygenase, putative, expressed	AT3G22400.1	LOX5	PLAT/LH2 domain-containing lipoxygenase family protein
LOC_Os12g32240.1	C2	-1.23225	-0.359858	-0.813618	1281	998	1769	1006	1816	773	eukaryotic translation initiation factor 5A, putative, expressed	AT1G13950.1	ATELF5A-1,EIF-5A,EIF5A,ELF5A-1	eukaryotic elongation factor 5A-1
LOC_Os05g45950.1	C2	-1.40003	-1.77442	-0.395067	709	207	1146	872	2038	772	outer mitochondrial membrane porin, putative, expressed	AT5G15090.1	ATVDAC3,VDAC3	voltage dependent anion channel 3
LOC_Os12g08760.1	C2	-2.44857	-4.08491	-2.282	708	42	3853	792	4216	772	carboxyvinyl-carboxyphosphonate phosphorylmutase, putative, expressed	AT1G77060.1		Phosphoenolpyruvate carboxylase family protein
LOC_Os09g39680.1	C2	-1.9211	-1.02144	-0.737894	504	248	1321	792	2917	770	transporter, major facilitator family, putative, expressed	AT4G00370.1	ANTR2,PHT4;4	Major facilitator superfamily protein
LOC_Os01g01450.1	C2	-1.13408	-0.596026	-0.799213	474	314	1590	914	1687	769	stress responsive protein, putative, expressed	AT2G39050.1		hydroxyproline-rich glycoprotein family protein
LOC_Os03g25940.4	C2	-1.14988	-0.59277	-0.253529	742	492	1662	1394	1704	768	cystathionine gamma-synthase, putative, expressed	AT3G01120.1	ATCYS1,CGS,CGS1,MTO1	Pyridoxal phosphate (PLP)-dependent transferases superfamily protein
LOC_Os04g41460.1	C2	-1.03934	-1.14027	-0.408045	447	203	1410	1063	1562	760	transporter family protein, putative, expressed	AT2G43330.1	ATINT1,INT1	inositol transporter 1
LOC_Os03g23980.1	C2	-1.20343	-2.02127	-1.00179	121	30	410	205	1743	757	NAD dependent epimerase/dehydratase family protein, putative, expressed	AT4G31530.1		NAD(P)-binding Rossmann-fold superfamily protein
LOC_Os05g33100.1	C2	-0.865577	-1.3003	-1.03435	346	140	1492	728	1377	756	endo-1,3;1,4-beta-D-glucanase precursor, putative, expressed	AT3G23600.1		alpha/beta-Hydrolases superfamily protein
LOC_Os12g36880.1	C2	-2.25475	-1.33614	-1.20315	4347	1722	23252	10099	3601	755	pathogenesis-related Bet v I family protein, putative, expressed
LOC_Os03g25940.1	C2	-1.15689	-0.597389	-0.246336	729	482	1633	1376	1678	753	cystathionine gamma-synthase, putative, expressed	AT3G01120.1	ATCYS1,CGS,CGS1,MTO1	Pyridoxal phosphate (PLP)-dependent transferases superfamily protein
LOC_Os06g23440.1	C2	-0.561585	-1.37091	0.0601277	1025	396	989	1032	1101	746	eukaryotic translation initiation factor 1A, putative, expressed	AT2G04520.1		Nucleic acid-binding, OB-fold-like protein
LOC_Os09g31514.3	C2	-1.23573	-0.828587	-0.900767	60	34	440	236	1734	736	dihydroflavonol-4-reductase, putative, expressed	AT2G33590.1		NAD(P)-binding Rossmann-fold superfamily protein
LOC_Os03g06520.1	C2	-1.17174	-1.99419	-1.6527	449	113	2217	705	1652	733	sulfate transporter, putative, expressed	AT3G51895.1	AST12,SULTR3;1	sulfate transporter 3;1
LOC_Os04g26910.1	C2	-2.66824	-1.96662	-1.25195	585	150	3451	1449	4652	732	oxidoreductase, aldo/keto reductase family protein, putative, expressed	AT1G60730.1		NAD(P)-linked oxidoreductase superfamily protein
LOC_Os04g26920.3	C2	-3.02392	-2.18901	-1.84506	506	111	3730	1038	5924	728	oxidoreductase, aldo/keto reductase family protein, putative, expressed	AT1G60710.1	ATB2	NAD(P)-linked oxidoreductase superfamily protein
LOC_Os03g51950.1	C2	-1.0525	-0.675207	-0.598381	139	87	487	322	1510	728		AT5G65840.1		Thioredoxin superfamily protein
LOC_Os03g51950.2	C2	-1.05411	-0.669396	-0.595739	138	87	487	322	1508	726		AT5G65840.1		Thioredoxin superfamily protein
LOC_Os04g36760.1	C2	-1.22648	-1.51473	-0.546855	174	61	402	275	1699	726	enzyme of the cupin superfamily protein, putative, expressed	AT4G10300.1		RmlC-like cupins superfamily protein
LOC_Os03g06520.2	C2	-1.14986	-2.13133	-1.65887	434	99	2155	682	1604	723	sulfate transporter, putative, expressed	AT3G51895.1	AST12,SULTR3;1	sulfate transporter 3;1
LOC_Os01g73250.2	C2	-1.60807	0.0522761	0.412974	2	2	452	601	2200	722	abscisic stress-ripening, putative, expressed
LOC_Os06g12310.1	C2	-1.19575	-1.77866	-2.9995	39	11	3453	432	1654	722	aquaporin protein, putative, expressed	AT5G37820.1	NIP4;2,NLM5	NOD26-like intrinsic protein 4;2
LOC_Os02g04840.1	C2	-0.150385	-1.23805	-1.15011	1173	497	1180	531	796	717	GHMP kinases ATP-binding protein, putative, expressed	AT4G16130.1	ARA1,ATISA1,ISA1	arabinose kinase
LOC_Os11g23790.1	C2	-1.44441	-2.43349	-0.555847	213	39	934	636	1931	710		AT5G48470.1
LOC_Os11g23790.3	C2	-1.44308	-2.43349	-0.555269	213	39	933	635	1928	709		AT5G48470.1
LOC_Os06g08720.1	C2	-1.43708	-2.36613	-1.59023	386	75	1474	490	1909	705	OsSCP32 - Putative Serine Carboxypeptidase homologue, expressed	AT4G30810.1	scpl29	serine carboxypeptidase-like 29
LOC_Os12g18110.3	C2	-1.48717	-0.440055	-0.976786	201	148	1540	783	1973	704	PQ loop repeat domain containing protein, expressed	AT5G40670.1		PQ-loop repeat family protein / transmembrane family protein
LOC_Os03g29760.1	C2	-1.33405	-1.20539	-0.915438	1018	441	1381	732	1771	702	nuclear transcription factor Y subunit, putative, expressed	AT1G72830.1	ATHAP2C,HAP2C,NF-YA3	nuclear factor Y, subunit A3
LOC_Os03g29760.3	C2	-1.32555	-1.20337	-0.9161	1008	438	1373	727	1759	702	nuclear transcription factor Y subunit, putative, expressed	AT1G72830.1	ATHAP2C,HAP2C,NF-YA3	nuclear factor Y, subunit A3
LOC_Os12g12934.1	C2	-1.09044	-1.97033	-0.220021	66	17	208	179	1494	702	peptide transporter PTR3-A, putative, expressed	AT1G59740.1		Major facilitator superfamily protein
LOC_Os12g18110.2	C2	-1.48993	-0.43787	-0.975388	200	148	1534	780	1965	700	PQ loop repeat domain containing protein, expressed	AT5G40670.1		PQ-loop repeat family protein / transmembrane family protein
LOC_Os05g49380.1	C2	-1.20162	-0.626084	-1.03036	122	79	617	302	1603	697	OsDegp9 - Putative Deg protease homologue, expressed	AT3G27925.1	Deg1,DEGP1	DegP protease 1
LOC_Os11g05556.2	C2	-1.38179	-1.07035	-0.299855	155	74	574	466	1807	693	signal recognition particle 54 kDa protein, putative, expressed	AT5G03940.1	54CP,CPSRP54,FFC,SRP54CP	chloroplast signal recognition particle 54 kDa subunit
LOC_Os11g05556.1	C2	-1.38158	-1.08421	-0.310119	157	74	574	463	1804	693	signal recognition particle 54 kDa protein, putative, expressed	AT5G03940.1	54CP,CPSRP54,FFC,SRP54CP	chloroplast signal recognition particle 54 kDa subunit
LOC_Os01g44210.1	C2	-1.64785	-1.64453	-0.0258653	167	54	488	479	2159	689	50S ribosomal protein L31, putative, expressed	AT1G75350.1	emb2184	Ribosomal protein L31
LOC_Os10g28360.1	C2	-2.48142	-1.53972	-1.31768	120	41	879	353	3845	688	1,2-dihydroxy-3-keto-5-methylthiopentene dioxygenase protein, putative, expressed	AT5G43850.1	ARD4,ATARD4	RmlC-like cupins superfamily protein
LOC_Os05g49380.2	C2	-1.20755	-0.451293	-1.00631	120	88	601	299	1589	688	OsDegp9 - Putative Deg protease homologue, expressed	AT3G27925.1	Deg1,DEGP1	DegP protease 1
LOC_Os02g36210.1	C2	-1.87939	-0.639876	-1.62995	1078	692	13121	4239	2529	687	ent-kaurene synthase, chloroplast precursor, putative, expressed	AT4G02780.1	ABC33,ATCPS1,CPS,CPS1,GA1	Terpenoid cyclases/Protein prenyltransferases superfamily protein
LOC_Os02g52290.1	C2	-1.11143	-1.97255	-0.557086	721	184	1078	732	1481	685	peptidyl-prolyl cis-trans isomerase, FKBP-type, putative, expressed	AT5G64350.1	ATFKBP12,FKBP12	FK506-binding protein 12
LOC_Os08g02210.2	C2	-2.95486	-2.84186	-1.01675	121	17	899	444	5314	685		AT1G64680.1
LOC_Os11g24560.1	C2	-0.0369127	-1.18208	0.0946323	1581	697	919	981	700	683	protein transport protein, putative, expressed	AT1G05520.1		Sec23/Sec24 protein transport family protein
LOC_Os03g52239.1	C2	-1.11538	-0.618975	-0.383218	143	93	1057	810	1478	682	homeobox domain containing protein, expressed	AT2G23760.1	BLH4,SAW2	BEL1-like homeodomain 4
LOC_Os06g08720.3	C2	-1.4413	-2.36218	-1.59648	368	72	1422	470	1845	679	OsSCP32 - Putative Serine Carboxypeptidase homologue, expressed	AT4G30810.1	scpl29	serine carboxypeptidase-like 29
LOC_Os10g04730.1	C2	-2.0524	-2.7102	-1.69294	19	3	1441	446	2808	677	TKL_IRAK_DUF26-la.6 - DUF26 kinases have homology to DUF26 containing loci, expressed	AT4G23310.1	CRK23	cysteine-rich RLK (RECEPTOR-like protein kinase) 23
LOC_Os01g24680.1	C2	-0.872439	-1.86962	-1.12287	980	268	1579	725	1222	668	3-hydroxyacyl-CoA dehydrogenase, putative, expressed	AT3G06860.1	ATMFP2,MFP2	multifunctional protein 2
LOC_Os08g43440.1	C2	-1.43463	-2.09726	-0.662993	116	27	606	383	1802	667	cytochrome P450, putative, expressed	AT4G12320.1	CYP706A6	cytochrome P450, family 706, subfamily A, polypeptide 6
LOC_Os09g24924.1	C2	-1.50977	-1.49708	-0.479127	237	84	1242	891	1895	666	transporter family protein, putative, expressed	AT4G02050.1	STP7	sugar transporter protein 7
LOC_Os09g19790.1	C2	-1.01301	-0.757163	-0.874527	489	290	551	300	1342	665	puromycin-sensitive aminopeptidase, putative, expressed	AT4G33090.1	APM1,ATAPM1	aminopeptidase M1
LOC_Os11g23790.2	C2	-1.452	-2.37572	-0.559478	199	38	885	601	1816	664		AT5G48470.1
LOC_Os03g20100.1	C2	-1.65317	-1.34659	-0.211311	146	57	811	700	2079	661	S1 RNA binding domain containing protein, expressed	AT5G30510.1	ARRPS1,RPS1	ribosomal protein S1
LOC_Os08g02210.1	C2	-2.99199	-2.96051	-1.07295	123	16	893	425	5243	659		AT1G64680.1
LOC_Os09g39180.1	C2	-1.31697	-1.14511	0.537003	102	46	497	721	1630	654	RNA recognition motif containing protein, putative, expressed	AT4G24770.1	ATRBP31,ATRBP33,CP31,RBP31	31-kDa RNA binding protein
LOC_Os06g08720.2	C2	-1.44583	-2.36259	-1.59075	336	65	1388	461	1778	653	OsSCP32 - Putative Serine Carboxypeptidase homologue, expressed	AT4G30810.1	scpl29	serine carboxypeptidase-like 29
LOC_Os07g29410.1	C2	-2.48172	-1.14055	-1.10211	52	24	580	270	3643	652	thioredoxin, putative, expressed	AT1G76080.1	ATCDSP32,CDSP32	chloroplastic drought-induced stress protein of 32 kD
LOC_Os04g26920.2	C2	-3.01166	-2.11716	-1.81669	452	104	3326	944	5247	651	oxidoreductase, aldo/keto reductase family protein, putative, expressed	AT1G60710.1	ATB2	NAD(P)-linked oxidoreductase superfamily protein
LOC_Os07g10840.1	C2	-1.2342	-2.51282	-2.70543	755	132	918	141	1530	650	uncharacterized glycosyltransferase, putative, expressed	AT3G57520.1	AtSIP2,SIP2	seed imbibition 2
LOC_Os08g31200.1	C2	-0.069141	-1.45868	-1.39114	40	15	1090	416	680	648	cytokinin-O-glucosyltransferase 2, putative, expressed	AT1G22360.1	AtUGT85A2,UGT85A2	UDP-glucosyl transferase 85A2
LOC_Os10g32770.3	C2	-1.45293	-0.666287	-0.773786	893	563	693	405	1745	637	WD repeat-containing protein, putative, expressed	AT5G43920.1		transducin family protein / WD-40 repeat family protein
LOC_Os01g24680.2	C2	-0.88004	-1.89555	-1.11711	935	251	1509	696	1160	630	3-hydroxyacyl-CoA dehydrogenase, putative, expressed	AT3G06860.1	ATMFP2,MFP2	multifunctional protein 2
LOC_Os10g35960.1	C2	-1.44976	-2.53639	-2.05592	625	108	2116	509	1717	628	NAD-dependent malic enzyme, mitochondrial precursor, putative, expressed	AT4G00570.1	NAD-ME2	NAD-dependent malic enzyme 2
LOC_Os07g29410.2	C2	-2.47717	-1.23192	-1.11441	52	22	564	260	3494	627	thioredoxin, putative, expressed
LOC_Os02g30320.1	C2	-1.41699	-0.404453	-0.890952	62	47	408	220	1663	623	drought-induced protein 1, putative, expressed	AT5G43260.1		chaperone protein dnaJ-related
LOC_Os04g35280.1	C2	-1.37766	0.0523192	-0.102592	59	62	152	141	1613	621	neutral/alkaline invertase, putative, expressed	AT4G09510.1	CINV2	cytosolic invertase 2
LOC_Os02g57620.1	C2	-1.94125	-0.841148	-1.49209	342	191	2543	904	2358	614	Citrate transporter protein, putative, expressed	AT1G02260.1		Divalent ion symporter
LOC_Os02g34990.2	C2	0.0523456	-1.02024	0.00249625	1478	729	664	666	589	610	ACT domain containing protein, putative, expressed	AT1G76990.1	ACR3	ACT domain repeat 3
LOC_Os12g17320.1	C2	-1.39355	-0.454109	0.90781	84	61	603	1130	1600	609	polyprenyl synthetase, putative, expressed	AT1G17050.1	SPS2	solanesyl diphosphate synthase 2
LOC_Os01g07090.1	C2	-1.27475	-0.490016	-0.793175	119	84	452	261	1468	607	5-azacytidine resistance protein azr1, putative, expressed	AT2G30170.1		Protein phosphatase 2C family protein
LOC_Os12g37939.1	C2	-1.05586	-0.798148	-0.71091	305	175	746	455	1260	606	unc-93 homolog A, putative, expressed	AT3G09470.2		Major facilitator superfamily protein
LOC_Os05g07870.1	C2	-2.79529	-1.14658	-1.59234	110	50	621	206	4201	605	triose phosphate/phosphate translocator, non-green plastid,chloroplast precursor, putative, expressed	AT5G33320.1	ARAPPT,CUE1,PPT	Glucose-6-phosphate/phosphate translocator-related
LOC_Os04g49570.2	C2	-2.59181	-0.0222388	-0.101327	98	96	765	713	3635	603	glutamate receptor, putative, expressed	AT1G42540.1	ATGLR3.3,GLR3.3	glutamate receptor 3.3
LOC_Os05g07860.1	C2	-2.60288	-2.15834	-1.70755	241	54	2364	724	3659	602	uvrB/uvrC motif family protein, expressed	AT1G27510.1		Protein of unknown function (DUF3506)
LOC_Os01g55040.1	C2	-0.543782	-1.35769	-0.842539	1251	488	1004	560	874	599	1,3-beta-glucan synthase component, putative, expressed	AT4G03550.1	ATGSL05,ATGSL5,GSL05,GSL5,PMR4	glucan synthase-like 5
LOC_Os08g06530.1	C2	-2.39265	-2.88865	-0.776063	109	15	758	442	3145	599	rubredoxin family protein, putative, expressed	AT5G17170.1	ENH1	rubredoxin family protein
LOC_Os02g35500.1	C2	-1.60384	-2.68797	-1.24029	175	27	636	269	1812	596	NAD binding domain of 6-phosphogluconate dehydrogenase containing protein, expressed	AT3G25530.1	ATGHBDH,GHBDH,GLYR1,GR1	glyoxylate reductase 1
LOC_Os06g21820.1	C2	-1.68962	-1.10036	0.0873459	221	103	1164	1237	1915	594	jasmonate O-methyltransferase, putative, expressed	AT5G55250.1	IAMT1	IAA carboxylmethyltransferase 1
LOC_Os06g21820.2	C2	-1.69431	-1.10851	0.0861246	220	102	1163	1235	1915	592	jasmonate O-methyltransferase, putative, expressed	AT5G55250.1	IAMT1	IAA carboxylmethyltransferase 1
LOC_Os09g28050.3	C2	-1.05965	-0.459499	-0.804827	422	307	1123	643	1232	591	asparate aminotransferase, putative, expressed	AT1G77670.1		Pyridoxal phosphate (PLP)-dependent transferases superfamily protein
LOC_Os07g28040.1	C2	-1.01853	-2.89302	-0.895483	42	6	668	359	1191	588	O-methyltransferase, putative, expressed	AT4G35160.1		O-methyltransferase family protein
LOC_Os09g28050.2	C2	-1.06672	-0.455686	-0.810431	421	307	1118	638	1226	585	asparate aminotransferase, putative, expressed	AT1G77670.1		Pyridoxal phosphate (PLP)-dependent transferases superfamily protein
LOC_Os01g55830.1	C2	-1.03671	-1.21177	0.273668	2232	964	1435	1734	1199	584	glutathione S-transferase, putative, expressed	AT3G62760.1	ATGSTF13	Glutathione S-transferase family protein
LOC_Os09g28050.1	C2	-1.05754	-0.493941	-0.826027	431	306	1111	627	1216	584	asparate aminotransferase, putative, expressed	AT1G77670.1		Pyridoxal phosphate (PLP)-dependent transferases superfamily protein
LOC_Os09g17600.3	C2	-2.01893	-2.38883	-0.951385	389	74	734	380	2368	584	membrane protein, putative, expressed	AT2G25737.1		Sulfite exporter TauE/SafE family protein
LOC_Os08g24390.1	C2	-1.28716	-1.23747	0.0668951	98	42	480	503	1423	583		AT1G64430.1		Pentatricopeptide repeat (PPR) superfamily protein
LOC_Os04g49570.1	C2	-2.58878	-0.0465474	-0.0814675	98	95	743	702	3504	582	glutamate receptor, putative, expressed	AT1G42540.1	ATGLR3.3,GLR3.3	glutamate receptor 3.3
LOC_Os09g17600.1	C2	-2.01774	-2.40766	-0.942558	385	73	731	380	2358	582	membrane protein, putative, expressed	AT2G25737.1		Sulfite exporter TauE/SafE family protein
LOC_Os11g13850.3	C2	-2.10071	-0.612259	-0.509051	52	34	468	329	2491	581	rieske domain containing protein, expressed	AT1G71500.1		Rieske (2Fe-2S) domain-containing protein
LOC_Os11g13850.2	C2	-2.09977	-0.612259	-0.510552	52	34	467	328	2489	581	rieske domain containing protein, expressed	AT1G71500.1		Rieske (2Fe-2S) domain-containing protein
LOC_Os12g33150.1	C2	-1.72471	-1.77063	-2.42269	4	1	406	76	1919	580
LOC_Os03g62370.1	C2	-1.09535	-1.34198	0.0105831	317	125	492	496	1235	578	WD40-like Beta Propeller Repeat family protein, expressed	AT1G21680.1		DPP6 N-terminal domain-like protein
LOC_Os09g17600.2	C2	-2.0243	-2.3997	-0.941703	383	73	731	380	2352	578	membrane protein, putative, expressed	AT2G25737.1		Sulfite exporter TauE/SafE family protein
LOC_Os09g36240.3	C2	-2.10571	-0.658272	-0.25843	274	174	789	660	2480	576	deoxyribodipyrimidine photolyase family protein, expressed	AT4G25290.1		DNA photolyases;DNA photolyases
LOC_Os01g70210.1	C2	-2.36917	-2.43067	-1.46201	201	37	3411	1238	2957	572	CRAL/TRIO domain containing protein, expressed	AT1G01630.1		Sec14p-like phosphatidylinositol transfer family protein
LOC_Os03g58580.1	C2	-2.57226	-1.16909	-1.76392	359	160	1971	580	3402	572	nodulin, putative, expressed	AT2G39210.1		Major facilitator superfamily protein
LOC_Os09g36240.1	C2	-2.13232	-0.674627	-0.276987	272	170	792	654	2499	570	deoxyribodipyrimidine photolyase family protein, expressed	AT4G25290.1		DNA photolyases;DNA photolyases
LOC_Os08g38700.1	C2	-1.05137	-0.79111	-0.503654	282	163	832	587	1182	570	C3-BTB2 - Bric-a-Brac, Tramtrack, Broad Complex BTB domain with C3 subfamily conserved sequence, expressed	AT1G55760.1		BTB/POZ domain-containing protein
LOC_Os10g01134.1	C2	-1.00973	-2.07344	-0.786141	1205	286	415	240	1146	569	OsSCP46 - Putative Serine Carboxypeptidase homologue, expressed	AT1G73270.1	scpl6	serine carboxypeptidase-like 6
LOC_Os08g24390.2	C2	-1.28911	-1.2484	0.0629204	98	41	469	490	1386	567		AT1G64430.1		Pentatricopeptide repeat (PPR) superfamily protein
LOC_Os10g11140.1	C2	-1.80992	-0.326257	-0.120036	3948	3149	1186	1091	1978	564	phosphoglucomutase, putative, expressed	AT5G51820.1	ATPGMP,PGM,PGM1,STF1	phosphoglucomutase
LOC_Os05g49880.1	C2	-1.80533	-0.462895	-0.158273	1791	1299	932	835	1970	564	lactate/malate dehydrogenase, putative, expressed	AT1G53240.1	mMDH1	Lactate/malate dehydrogenase family protein
LOC_Os09g36240.4	C2	-2.10764	-0.617147	-0.256458	264	172	777	650	2428	563	deoxyribodipyrimidine photolyase family protein, expressed	AT4G25290.1		DNA photolyases;DNA photolyases
LOC_Os10g11140.2	C2	-1.80318	-0.324307	-0.113036	3879	3098	1167	1079	1933	554	phosphoglucomutase, putative, expressed	AT5G51820.1	ATPGMP,PGM,PGM1,STF1	phosphoglucomutase
LOC_Os02g05020.1	C2	-1.54396	-1.69459	-1.28265	480	148	1630	670	1613	553	hypothetical protein
LOC_Os03g49720.1	C2	-1.90212	-1.71906	-1.17444	108	33	361	160	2064	552	PAP fibrillin family domain containing protein, expressed	AT3G26070.1		Plastid-lipid associated protein PAP / fibrillin family protein
ChrUn.fgenesh.mRNA.85	C2	-0.857409	-1.22659	-0.815346	1396	596	955	543	998	551		AT3G06400.1	CHR11	chromatin-remodeling protein 11
LOC_Os04g53190.1	C2	-3.12551	-1.7507	-1.08878	1591	473	3528	1658	4798	550	CPuORF12 - conserved peptide uORF-containing transcript, expressed	AT2G43020.1	ATPAO2,PAO2	polyamine oxidase 2
LOC_Os02g49326.1	C2	-1.89672	0.0334025	-0.106843	130	134	640	594	2033	546	SET domain-containing protein, putative, expressed	AT3G07670.1		Rubisco methyltransferase family protein
LOC_Os01g17240.1	C2	-3.38315	-1.60721	-1.08797	149	49	1173	552	5692	546	transporter, major facilitator family, putative, expressed	AT2G29650.1	ANTR1,PHT4;1	phosphate transporter 4;1
LOC_Os05g49880.2	C2	-1.81161	-0.469193	-0.159672	1742	1259	909	814	1911	544	lactate/malate dehydrogenase, putative, expressed	AT1G53240.1	mMDH1	Lactate/malate dehydrogenase family protein
LOC_Os01g48420.1	C2	-2.13613	-2.83126	-1.02536	774	109	2012	988	2387	543	peroxiredoxin, putative, expressed	AT1G65970.1	TPX2	thioredoxin-dependent peroxidase 2
LOC_Os03g48080.1	C2	-1.46022	-1.69488	-1.12452	1438	444	927	425	1494	543	CHCH domain containing protein, expressed	AT5G09570.1		Cox19-like CHCH family protein
LOC_Os03g55720.2	C2	-1.23405	-0.908233	1.30779	101	54	420	1039	1275	542	cytochrome b6f complex subunit, putative, expressed	AT2G26500.1		cytochrome b6f complex subunit (petM), putative
LOC_Os02g42960.1	C2	-1.50029	-0.523508	-0.501941	167	116	532	376	1533	542	thylakoid lumenal protein, putative, expressed	AT1G12250.2		Pentapeptide repeat-containing protein
LOC_Os10g01134.2	C2	-1.01474	-2.07774	-0.804794	1152	273	397	227	1095	542	OsSCP46 - Putative Serine Carboxypeptidase homologue, expressed	AT3G12203.1	scpl17	serine carboxypeptidase-like 17
LOC_Os02g20410.1	C2	-1.35955	-1.65294	-0.840312	810	258	1011	565	1387	540	GTP binding protein, putative, expressed	AT5G46070.1		Guanylate-binding family protein
LOC_Os10g32770.1	C2	-1.36598	-0.418263	-0.614365	567	424	506	331	1372	532	WD repeat-containing protein, putative, expressed	AT5G43920.1		transducin family protein / WD-40 repeat family protein
LOC_Os10g32770.2	C2	-1.35021	-0.378335	-0.618682	552	425	498	324	1354	531	WD repeat-containing protein, putative, expressed	AT5G43920.1		transducin family protein / WD-40 repeat family protein
LOC_Os09g13440.2	C2	-2.36082	-1.68873	-1.53226	16	5	2535	876	2706	527
LOC_Os11g37990.1	C2	-1.61781	-0.989272	-0.418959	191	96	709	531	1609	524	chloroplastic group IIA intron splicing facilitator CRS1, chloroplast precursor, putative, expressed	AT3G23070.1	ATCFM3A,CFM3A	CRM family member 3A
LOC_Os01g02400.3	C2	-1.83925	-0.600059	-0.33721	147	97	782	619	1867	522	protein kinase domain containing protein, expressed	AT1G70250.1		receptor serine/threonine kinase, putative
LOC_Os11g12810.1	C2	-1.60814	-2.38107	-0.586255	196	38	513	342	1592	522	sucrose-phosphate synthase, putative, expressed	AT4G10120.1	ATSPS4F	Sucrose-phosphate synthase family protein
LOC_Os01g48300.2	C2	-1.86985	-0.975924	-0.582008	145	74	683	456	1905	521	ATP synthase protein I related, putative, expressed	AT2G31040.1		ATP synthase protein I -related
LOC_Os02g13560.2	C2	-2.21987	-1.18336	-1.40185	464	204	2128	805	2416	519	transporter family protein, putative, expressed	AT4G35300.1	TMT2	tonoplast monosaccharide transporter2
LOC_Os01g48300.3	C2	-1.84094	-0.889882	-0.579912	145	78	672	450	1856	518	ATP synthase protein I related, putative, expressed	AT2G31040.1		ATP synthase protein I -related
LOC_Os12g36830.1	C2	-0.74905	-1.25219	-0.768904	1231	517	10809	6344	866	515	pathogenesis-related Bet v I family protein, putative, expressed
LOC_Os09g26620.1	C2	-1.84734	-4.41923	-1.63207	157	7	1261	407	1853	515	auxin-repressed protein, putative, expressed	AT1G56220.1		Dormancy/auxin associated family protein
LOC_Os11g24510.1	C2	-0.145349	-1.01566	0.144399	3210	1588	2445	2702	568	514	OsSCP56 - Putative Serine Carboxypeptidase homologue, expressed	AT5G09640.1	SCPL19,SNG2	serine carboxypeptidase-like 19
LOC_Os02g13560.1	C2	-2.21595	-1.29184	-1.40395	451	184	2116	800	2383	513	transporter family protein, putative, expressed	AT4G35300.1	TMT2	tonoplast monosaccharide transporter2
LOC_Os05g51830.1	C2	0.149562	-1.46756	0.149903	1327	480	705	783	461	512	ZOS5-12 - C2H2 zinc finger protein, expressed	AT3G44750.1	ATHD2A,HD2A,HDA3,HDT1	histone deacetylase 3
LOC_Os08g27010.1	C2	-2.39476	-1.06552	-0.562278	63	30	539	365	2692	512	APE1, putative, expressed	AT5G38660.1	APE1	acclimation of photosynthesis to environment
LOC_Os11g24510.3	C2	-0.151527	-1.01444	0.14454	3197	1583	2433	2689	566	510	OsSCP56 - Putative Serine Carboxypeptidase homologue, expressed	AT5G09640.1	SCPL19,SNG2	serine carboxypeptidase-like 19
LOC_Os03g55010.1	C2	-1.55607	-0.874387	-1.68555	63	34	755	235	1500	510	UDP-glucoronosyl and UDP-glucosyl transferase domain containing protein, expressed	AT3G02100.1		UDP-Glycosyltransferase superfamily protein
LOC_Os10g35960.2	C2	-1.51978	-2.41304	-2.08554	534	100	1826	430	1461	509	NAD-dependent malic enzyme, mitochondrial precursor, putative, expressed	AT4G00570.1	NAD-ME2	NAD-dependent malic enzyme 2
LOC_Os09g26620.2	C2	-1.83797	-4.4043	-1.6246	155	7	1238	401	1821	509	auxin-repressed protein, putative, expressed	AT1G56220.2		Dormancy/auxin associated family protein
LOC_Os03g50070.1	C2	-1.91231	-1.52731	-1.71258	234	81	1273	388	1908	507	DUF1295 domain containing protein, putative, expressed	AT1G73650.3		Protein of unknown function (DUF1295)
LOC_Os11g13850.1	C2	-2.0661	-0.732487	-0.46072	43	26	394	286	2122	507	rieske domain containing protein, expressed	AT1G71500.1		Rieske (2Fe-2S) domain-containing protein
LOC_Os06g43800.1	C2	-2.21337	-0.781714	-1.30174	115	67	473	192	2350	507	methyltransferase domain containing protein, putative, expressed	AT2G41040.1		S-adenosyl-L-methionine-dependent methyltransferases superfamily protein
LOC_Os04g53190.2	C2	-3.14597	-1.75173	-1.09636	1513	449	3286	1537	4477	506	CPuORF12 - conserved peptide uORF-containing transcript, expressed	AT2G43020.1	ATPAO2,PAO2	polyamine oxidase 2
LOC_Os01g48300.1	C2	-1.83411	-0.843865	-0.571733	140	78	651	438	1803	506	ATP synthase protein I related, putative, expressed	AT2G31040.1		ATP synthase protein I -related
LOC_Os02g13560.3	C2	-2.20359	-1.16914	-1.38561	449	200	2067	791	2325	505	transporter family protein, putative, expressed	AT4G35300.1	TMT2	tonoplast monosaccharide transporter2
LOC_Os09g26620.5	C2	-1.87726	-4.48619	-1.63368	152	7	1250	403	1853	504	auxin-repressed protein, putative, expressed	AT1G56220.4		Dormancy/auxin associated family protein
LOC_Os08g08840.1	C2	0.0117475	-1.62223	-0.166598	7679	2494	2898	2582	499	503	phosphate/phosphate translocator, putative, expressed	AT1G61800.1	ATGPT2,GPT2	glucose-6-phosphate/phosphate translocator 2
LOC_Os08g08840.2	C2	0.0117475	-1.6216	-0.166357	7669	2492	2896	2580	499	503	phosphate/phosphate translocator, putative, expressed	AT1G61800.1	ATGPT2,GPT2	glucose-6-phosphate/phosphate translocator 2
LOC_Os01g04630.1	C2	-1.5249	-2.29775	0.334883	244	50	510	643	1443	502	muconate cycloisomerase, putative, expressed	AT3G18270.1	CYP77A5P	cytochrome P450, family 77, subfamily A, polypeptide 5 pseudogene
LOC_Os07g46410.1	C2	-1.40291	-0.121649	0.24376	253	233	724	857	1324	501	bifunctional thioredoxin reductase/thioredoxin, putative, expressed	AT2G41680.1	NTRC	NADPH-dependent thioredoxin reductase C
LOC_Os01g37690.2	C2	-2.12266	-2.41051	-2.38224	447	84	1674	321	2176	500	sodium/calcium exchanger protein, putative, expressed	AT3G51860.1	ATCAX3,ATHCX1,CAX1-LIKE,CAX3	cation exchanger 3
LOC_Os07g40986.1	C2	-1.36892	-0.693521	-0.774617	62	38	801	469	1277	495	NAD dependent epimerase/dehydratase family protein, putative, expressed	AT4G27250.1		NAD(P)-binding Rossmann-fold superfamily protein
LOC_Os01g59530.2	C2	-1.97617	-1.14764	-0.0676832	187	84	357	341	1947	495	OsCML1 - Calmodulin-related calcium sensor protein, expressed	AT2G27030.3	ACAM-2,CAM5	calmodulin 5
LOC_Os02g13560.4	C2	-2.20764	-1.28179	-1.38301	434	179	2033	779	2281	494	transporter family protein, putative, expressed	AT4G35300.1	TMT2	tonoplast monosaccharide transporter2
LOC_Os08g44000.1	C2	-1.37592	-1.17455	0.0447678	95	42	510	526	1282	494	uncharacterized protein ycf39, putative, expressed	AT4G35250.1		NAD(P)-binding Rossmann-fold superfamily protein
LOC_Os03g07480.2	C2	-1.10356	-0.594834	0.745753	2823	1869	987	1654	1055	491	sucrose transporter, putativ, expressed	AT1G71880.1	ATSUC1,SUC1	sucrose-proton symporter 1
LOC_Os06g47970.1	C2	-1.79386	-1.65533	0.29514	73	23	271	332	1703	491		AT5G57345.1
LOC_Os08g24390.4	C2	-1.32031	-1.4769	0.0739899	80	29	411	433	1220	489		AT1G64430.1		Pentatricopeptide repeat (PPR) superfamily protein
LOC_Os01g32330.1	C2	-1.10852	-4.04887	-0.467583	56	3	367	265	1055	489	heavy metal-associated domain containing protein, expressed	AT1G71050.1		Heavy metal transport/detoxification superfamily protein
LOC_Os07g33780.1	C2	-1.23947	-0.986939	-1.06856	605	305	8978	4281	1148	486	pleiotropic drug resistance protein 5, putative, expressed	AT1G66950.1	ATPDR11,PDR11	pleiotropic drug resistance 11
LOC_Os08g26230.6	C2	-1.45638	-3.64531	0.815507	14	1	217	383	1334	486
LOC_Os08g20544.1	C2	-1.49418	-1.71184	-1.84396	559	171	1334	372	1367	485		AT1G05500.1	ATSYTE,NTMC2T2.1,NTMC2TYPE2.1,SYT5,SYTE	Calcium-dependent lipid-binding (CaLB domain) family protein
LOC_Os02g36380.2	C2	-2.0069	-0.897588	-0.83212	89	48	1314	738	1944	484	FAD binding domain of DNA photolyase domain containing protein, expressed	AT4G08920.1	ATCRY1,BLU1,CRY1,HY4,OOP2	cryptochrome 1
LOC_Os01g69950.1	C2	-1.80709	-1.11851	-0.0315887	312	144	476	466	1695	484	ribosomal protein L27, putative, expressed	AT5G40950.1	RPL27	ribosomal protein large subunit 27
LOC_Os03g55030.1	C2	-1.69449	-0.890056	-1.74954	64	34	750	223	1566	484	UDP-glucoronosyl and UDP-glucosyl transferase domain containing protein, expressed	AT3G02100.1		UDP-Glycosyltransferase superfamily protein
LOC_Os03g07480.3	C2	-1.11033	-0.59559	0.752219	2797	1851	974	1640	1044	483	sucrose transporter, putativ, expressed	AT1G71880.1	ATSUC1,SUC1	sucrose-proton symporter 1
LOC_Os05g32230.1	C2	-1.05675	-1.7896	0.184121	127	37	803	912	1006	483		AT5G12470.1		Protein of unknown function (DUF3411)
LOC_Os06g43800.2	C2	-2.209	-0.749702	-1.30645	111	66	449	182	2235	483	methyltransferase domain containing protein, putative, expressed	AT2G41040.1		S-adenosyl-L-methionine-dependent methyltransferases superfamily protein
LOC_Os01g48300.4	C2	-1.85026	-0.95848	-0.573114	135	69	628	422	1736	482	ATP synthase protein I related, putative, expressed	AT2G31040.1		ATP synthase protein I -related
LOC_Os02g36380.1	C2	-2.01234	-0.897588	-0.828124	89	48	1310	738	1939	481	FAD binding domain of DNA photolyase domain containing protein, expressed	AT4G08920.1	ATCRY1,BLU1,CRY1,HY4,OOP2	cryptochrome 1
LOC_Os03g55030.2	C2	-1.64401	-0.890056	-1.7276	64	34	733	221	1504	481	UDP-glucoronosyl and UDP-glucosyl transferase domain containing protein, expressed	AT3G02100.1		UDP-Glycosyltransferase superfamily protein
LOC_Os01g02400.2	C2	-1.84972	-0.395488	-0.364516	121	92	710	552	1730	480	protein kinase domain containing protein, expressed	AT1G70250.1		receptor serine/threonine kinase, putative
LOC_Os09g26620.3	C2	-1.91873	-4.46022	-1.61263	149	7	1219	399	1808	478	auxin-repressed protein, putative, expressed	AT1G56220.4		Dormancy/auxin associated family protein
LOC_Os03g07480.1	C2	-1.09734	-0.602475	0.743371	2757	1816	958	1604	1020	477	sucrose transporter, putativ, expressed	AT1G71880.1	ATSUC1,SUC1	sucrose-proton symporter 1
LOC_Os03g31550.1	C2	-2.16803	-1.29333	-1.57697	3225	1316	2203	738	2142	477	aldehyde oxidase, putative, expressed	AT4G34890.1	ATXDH1,XDH1	xanthine dehydrogenase 1
LOC_Os03g31550.2	C2	-2.16142	-1.28759	-1.57239	3201	1311	2190	736	2130	476	aldehyde oxidase, putative, expressed	AT4G34890.1	ATXDH1,XDH1	xanthine dehydrogenase 1
LOC_Os05g02530.1	C2	-2.95944	-1.00901	-2.2584	2458	1221	892	186	3700	476	glutathione S-transferase, N-terminal domain containing protein, expressed	AT1G75270.1	DHAR2	dehydroascorbate reductase 2
LOC_Os01g59530.1	C2	-2.07736	-1.27027	-0.0807096	178	74	354	335	2000	474	OsCML1 - Calmodulin-related calcium sensor protein, expressed	AT2G27030.3	ACAM-2,CAM5	calmodulin 5
LOC_Os01g73590.1	C2	-0.925324	-3.00307	-1.30779	55	7	1663	672	898	473	transporter family protein, putative, expressed	AT3G18830.1	ATPLT5,ATPMT5,PMT5	polyol/monosaccharide transporter 5
LOC_Os01g68450.1	C2	-2.92642	-1.69044	-0.581186	84	26	565	377	3597	473		AT1G65230.1		Uncharacterized conserved protein (DUF2358)
LOC_Os08g26230.5	C2	-1.45161	-3.75504	0.800991	15	1	210	365	1290	472
LOC_Os10g39030.1	C2	-1.57323	0.0208607	-0.200162	50	51	499	435	1396	469	homeobox domain containing protein, expressed	AT5G41410.1	BEL1	POX (plant homeobox) family protein
LOC_Os03g63360.1	C2	-1.66907	-0.511713	-0.802756	112	79	468	268	1493	469	glutathione S-transferase, putative, expressed	AT1G28140.1
LOC_Os01g68450.2	C2	-2.91329	-1.64181	-0.560779	83	26	556	377	3520	467		AT1G65230.1		Uncharacterized conserved protein (DUF2358)
LOC_Os01g68269.1	C2	-1.23138	0.0183438	0.178902	47	47	611	692	1091	465
LOC_Os09g14670.1	C2	-1.17558	-1.97423	-1.69482	429	109	2151	664	1051	465	phosphoenolpyruvate carboxylase, putative, expressed	AT1G53310.1	ATPEPC1,ATPPC1,PEPC1,PPC1	phosphoenolpyruvate carboxylase 1
LOC_Os08g41280.1	C2	-1.27269	-1.21944	0.36462	547	235	580	747	1119	463	membrane protein, putative, expressed	AT3G25290.1		Auxin-responsive family protein
LOC_Os11g24510.2	C2	-0.156485	-1.00578	0.130347	2856	1423	2185	2392	515	462	OsSCP56 - Putative Serine Carboxypeptidase homologue, expressed	AT3G10450.1	SCPL7	serine carboxypeptidase-like 7
LOC_Os02g10310.1	C2	-1.19385	0.0504007	0.384143	903	936	479	625	1057	462	fumarylacetoacetase, putative, expressed	AT1G12050.1		fumarylacetoacetase, putative
LOC_Os01g12710.1	C2	-2.76709	-2.40717	-2.07897	353	67	1045	247	3143	462	oxidoreductase, short chain dehydrogenase/reductase family domain containing protein, expressed	AT4G13250.1	NYC1	NAD(P)-binding Rossmann-fold superfamily protein
LOC_Os07g08030.1	C2	-2.28666	-1.26416	-0.206623	221	92	836	724	2243	460	ribose-5-phosphate isomerase A, putative, expressed	AT3G04790.1		Ribose 5-phosphate isomerase, type A protein
LOC_Os10g40060.4	C2	-1.15333	-1.69642	-1.47967	263	81	772	277	1024	460	protein kinase, putative, expressed	AT2G45910.1		U-box domain-containing protein kinase family protein
LOC_Os10g40060.1	C2	-1.16559	-1.7051	-1.49478	265	81	777	276	1032	460	protein kinase, putative, expressed	AT2G45910.1		U-box domain-containing protein kinase family protein
LOC_Os06g28194.1	C2	-2.20627	-1.26228	-1.1325	3	1	183	83	2123	460		AT1G70820.1		phosphoglucomutase, putative / glucose phosphomutase, putative
LOC_Os01g22520.1	C2	-1.35305	-0.401278	0.116077	886	671	1096	1188	1171	459	dihydrolipoyl dehydrogenase 1, mitochondrial precursor, putative, expressed	AT1G48030.1	mtLPD1	mitochondrial lipoamide dehydrogenase 1
LOC_Os01g22520.2	C2	-1.35305	-0.400415	0.116083	886	671	1095	1187	1171	459	dihydrolipoyl dehydrogenase 1, mitochondrial precursor, putative, expressed	AT1G48030.1	mtLPD1	mitochondrial lipoamide dehydrogenase 1
LOC_Os07g11739.1	C2	-1.5724	-1.90408	-1.74425	53	14	6564	1959	1359	457	cytochrome P450, putative, expressed	AT5G25140.1	CYP71B13	cytochrome P450, family 71, subfamily B, polypeptide 13
LOC_Os04g36062.1	C2	-3.10425	-1.2508	-1.55861	138	58	962	327	3926	457		AT2G23390.1
LOC_Os04g36062.2	C2	-3.09727	-1.2508	-1.5585	138	58	955	324	3903	456		AT2G23390.1
LOC_Os06g28194.3	C2	-2.2066	-1.26228	-1.11409	3	1	182	84	2100	455		AT1G70820.1		phosphoglucomutase, putative / glucose phosphomutase, putative
LOC_Os09g07660.2	C2	-3.79574	-1.29595	-1.53792	332	135	1581	545	6291	453	ELMO/CED-12 family protein, putative, expressed	AT3G07700.1		Protein kinase superfamily protein
LOC_Os05g33520.1	C2	-1.17904	-1.17501	0.54569	79	35	440	642	1023	452		AT2G48070.1	RPH1	resistance to phytophthora 1
LOC_Os10g40060.2	C2	-1.16169	-1.68371	-1.49005	257	80	762	271	1011	452	protein kinase, putative, expressed	AT2G45910.1		U-box domain-containing protein kinase family protein
LOC_Os02g56850.4	C2	-1.86	-0.635671	-0.900289	566	365	1995	1069	1635	450	glutathione reductase, putative, expressed	AT3G24170.1	ATGR1,GR1	glutathione-disulfide reductase
LOC_Os08g02120.1	C2	-0.179232	-1.46097	-0.0767921	1841	669	1026	973	509	449	kinase, pfkB family, putative, expressed	AT4G10260.1		pfkB-like carbohydrate kinase family protein
LOC_Os10g40060.3	C2	-1.21945	-1.73042	-1.53283	258	78	796	275	1040	447	protein kinase, putative, expressed	AT2G45910.1		U-box domain-containing protein kinase family protein
LOC_Os12g02340.2	C2	-1.9559	-4.57797	-1.78899	364	15	286	83	1735	447	LTPL14 - Protease inhibitor/seed storage/LTP family protein precursor, expressed	AT2G38530.1	cdf3,LP2,LTP2	lipid transfer protein 2
LOC_Os06g28194.2	C2	-2.18507	-1.26228	-1.16761	3	1	174	78	2034	447		AT1G70820.1		phosphoglucomutase, putative / glucose phosphomutase, putative
LOC_Os09g07660.1	C2	-3.79614	-1.32494	-1.54897	330	132	1547	529	6156	443	ELMO/CED-12 family protein, putative, expressed	AT3G07700.1		Protein kinase superfamily protein
LOC_Os03g21040.2	C2	-2.00258	0.13757	-0.253154	6394	7033	2987	2506	1773	442	stress responsive protein, putative, expressed	AT2G39050.1		hydroxyproline-rich glycoprotein family protein
LOC_Os03g55720.1	C2	-1.23453	-0.88095	1.28477	84	46	350	853	1037	441	cytochrome b6f complex subunit, putative, expressed	AT2G26500.1		cytochrome b6f complex subunit (petM), putative
LOC_Os07g09190.1	C2	-1.29127	-2.08519	-0.905548	191	45	6754	3605	1073	439	transketolase, putative, expressed	AT4G15560.1	CLA,CLA1,DEF,DXPS2,DXS	Deoxyxylulose-5-phosphate synthase
LOC_Os03g10080.5	C2	-1.807	-1.23872	-1.42578	95	40	878	327	1535	439		AT1G11755.1	LEW1	Undecaprenyl pyrophosphate synthetase family protein
LOC_Os02g44360.1	C2	-1.38004	-0.621551	0.44589	283	184	412	561	1140	438	scarecrow transcription factor family protein, putative, expressed	AT4G00150.1	ATHAM3,HAM3	GRAS family transcription factor
LOC_Os09g26620.4	C2	-1.89362	-4.33971	-1.61579	137	7	1089	355	1624	437	auxin-repressed protein, putative, expressed	AT1G56220.3		Dormancy/auxin associated family protein
LOC_Os01g02780.1	C2	-2.53077	-0.811986	-1.40103	7	4	177	67	2515	435	TAK33, putative, expressed	AT5G38280.1	PR5K	PR5-like receptor kinase
LOC_Os05g01700.1	C2	-0.316653	-1.61498	-1.01942	926	302	1117	551	541	434	ABC transporter, ATP-binding protein, putative, expressed	AT4G39850.1	ACN2,AtABCD1,CTS,PED3,PXA1	peroxisomal ABC transporter 1
LOC_Os03g29760.2	C2	-1.74336	-1.79681	-1.10007	730	210	1120	522	1452	434	nuclear transcription factor Y subunit, putative, expressed	AT1G72830.1	ATHAP2C,HAP2C,NF-YA3	nuclear factor Y, subunit A3
LOC_Os09g39380.1	C2	-2.27917	-3.76586	-1.19488	689	51	1965	859	2100	433	monodehydroascorbate reductase, putative, expressed	AT3G52880.1	ATMDAR1,MDAR1	monodehydroascorbate reductase 1
LOC_Os03g14590.3	C2	-1.79145	-0.551739	-0.13503	568	388	553	504	1489	430	calcium-binding EF hand family protein, putative, expressed	AT4G38810.2		Calcium-binding EF-hand family protein
LOC_Os06g28194.4	C2	-2.1751	-1.26228	-1.27157	3	1	164	68	1928	427		AT1G70820.1		phosphoglucomutase, putative / glucose phosphomutase, putative
LOC_Os03g01020.1	C2	-2.20744	-0.915067	-1.50468	357	189	1318	465	1962	425	pectinesterase inhibitor domain containing protein, putative, expressed
LOC_Os09g36240.2	C2	-2.08203	-0.512152	-0.32291	202	141	586	469	1795	424	deoxyribodipyrimidine photolyase family protein, expressed	AT4G25290.1		DNA photolyases;DNA photolyases
LOC_Os09g07570.1	C2	-1.63795	-1.57368	-0.472661	191	64	399	288	1310	421	ferredoxin-thioredoxin reductase catalytic chain, chloroplast precursor, putative, expressed	AT2G04700.1		ferredoxin thioredoxin reductase catalytic beta chain family protein
LOC_Os09g07570.2	C2	-1.63268	-1.57368	-0.47761	191	64	399	287	1303	420	ferredoxin-thioredoxin reductase catalytic chain, chloroplast precursor, putative, expressed	AT2G04700.1		ferredoxin thioredoxin reductase catalytic beta chain family protein
LOC_Os06g27760.1	C2	-1.83738	-0.625662	-0.989719	97	63	582	293	1494	418	peptide methionine sulfoxide reductase msrB, putative, expressed	AT1G53670.1	ATMSRB1,MSRB1	methionine sulfoxide reductase B 1
LOC_Os04g51610.1	C2	-1.91996	-2.19376	-2.02432	2343	512	947	233	1582	418	calcium-transporting ATPase, plasma membrane-type, putative, expressed	AT5G57110.1	ACA8,AT-ACA8	autoinhibited Ca2+ -ATPase, isoform 8
LOC_Os04g51610.3	C2	-1.90537	-2.18876	-2.02774	2319	509	935	229	1551	414	calcium-transporting ATPase, plasma membrane-type, putative, expressed	AT5G57110.1	ACA8,AT-ACA8	autoinhibited Ca2+ -ATPase, isoform 8
LOC_Os03g10080.4	C2	-1.84729	-1.15336	-1.48347	89	40	825	295	1484	412		AT1G11755.1	LEW1	Undecaprenyl pyrophosphate synthetase family protein
LOC_Os06g03930.1	C2	-2.45578	-0.0416716	-0.115854	1611	1565	2973	2744	2252	411	cytochrome P450 86A1, putative, expressed	AT2G45510.1	CYP704A2	cytochrome P450, family 704, subfamily A, polypeptide 2
LOC_Os04g42930.1	C2	-1.534	-0.691475	-1.22171	1363	844	477	204	1181	408	OsGrx_C2.2 - glutaredoxin subgroup I, expressed	AT5G40370.1		Glutaredoxin family protein
LOC_Os03g06139.1	C2	-2.60227	-1.39471	-1.68324	27	10	650	202	2476	408	ABC-2 type transporter domain containing protein, expressed	AT5G06530.1		ABC-2 type transporter family protein
LOC_Os03g10080.1	C2	-1.76672	-1.04201	-1.33112	102	50	867	345	1382	406		AT1G11755.1	LEW1	Undecaprenyl pyrophosphate synthetase family protein
LOC_Os09g30130.1	C2	-3.02719	-1.01258	-0.749437	146	72	574	341	3312	406	CSLE6 - cellulose synthase-like family E, expressed	AT1G55850.1	ATCSLE1,CSLE1	cellulose synthase like E1
LOC_Os06g22960.1	C2	-2	-2.4032	0.0190058	1143	216	623	631	1613	403	aquaporin protein, putative, expressed	AT3G16240.1	AQP1,ATTIP2;1,DELTA-TIP,DELTA-TIP1,TIP2;1	delta tonoplast integral protein
LOC_Os01g22900.1	C2	-4.29146	-0.0781501	0.260506	267	253	296	355	7895	403	neutral/alkaline invertase, putative, expressed	AT1G56560.1		Plant neutral invertase family protein
LOC_Os01g12710.2	C2	-2.79922	-2.40692	-2.06867	320	60	951	227	2788	401	oxidoreductase, short chain dehydrogenase/reductase family domain containing protein, expressed	AT4G13250.1	NYC1	NAD(P)-binding Rossmann-fold superfamily protein
LOC_Os03g62510.1	C2	-2.17308	-0.89728	-1.00397	136	73	437	218	1802	400	amine oxidase, flavin-containing, domain containing protein, expressed	AT1G57770.1		FAD/NAD(P)-binding oxidoreductase family protein
LOC_Os04g26920.1	C2	-3.12761	-2.15136	-2.0336	222	50	2061	504	3440	394	oxidoreductase, aldo/keto reductase family protein, putative, expressed	AT1G60710.1	ATB2	NAD(P)-linked oxidoreductase superfamily protein
LOC_Os01g13390.1	C2	-1.57145	-0.613949	-0.213974	79	52	408	351	1164	392		AT5G42070.1
LOC_Os04g53195.1	C2	-3.10958	-1.67788	-1.09673	1151	360	2560	1197	3365	390		AT2G43020.1	ATPAO2,PAO2	polyamine oxidase 2
LOC_Os08g35050.2	C2	-0.237674	-1.6251	-0.237144	1571	509	538	457	460	390	ARID/BRIGHT DNA-binding domain containing protein, expressed	AT3G43240.1		ARID/BRIGHT DNA-binding domain-containing protein
LOC_Os03g10080.3	C2	-1.79788	-1.14841	-1.38713	95	43	788	301	1344	387		AT1G11755.1	LEW1	Undecaprenyl pyrophosphate synthetase family protein
LOC_Os08g31510.1	C2	-1.66871	-1.86478	-1.27777	53	15	409	169	1219	383	DUF581 domain containing protein, expressed	AT1G22160.1		Protein of unknown function (DUF581)
LOC_Os07g46990.2	C2	-0.523911	-1.00263	-0.710598	1184	591	1311	801	548	381	copper/zinc superoxide dismutase, putative, expressed	AT1G08830.1	CSD1	copper/zinc superoxide dismutase 1
LOC_Os01g22900.3	C2	-4.28784	-0.0759202	0.255626	252	239	280	334	7449	381	neutral/alkaline invertase, putative, expressed	AT1G56560.1		Plant neutral invertase family protein
LOC_Os07g38620.1	C2	-1.67656	-0.649093	-0.601952	628	400	488	322	1218	381	pyridoxamine 5\'-phosphate oxidase family protein, putative, expressed	AT3G03890.1		FMN binding
LOC_Os12g44150.1	C2	-2.00456	-1.93874	-0.905665	1760	459	812	434	1526	380	plasma membrane ATPase, putative, expressed	AT5G62670.1	AHA11,HA11	H(+)-ATPase 11
LOC_Os03g14590.2	C2	-1.85596	-0.997632	-0.20448	491	246	473	411	1364	377	calcium-binding EF hand family protein, putative, expressed	AT4G38810.2		Calcium-binding EF-hand family protein
LOC_Os08g29780.1	C2	-1.57127	-1.42879	-0.501074	117	43	413	292	1120	377		AT5G19540.1
LOC_Os01g37590.1	C2	-4.08668	-1.92146	-3.0095	53	14	349	43	6367	375	peptide transporter PTR2, putative, expressed	AT2G26690.1		Major facilitator superfamily protein
LOC_Os06g27760.2	C2	-1.78263	-0.557912	-1.00129	77	52	514	257	1283	373	peptide methionine sulfoxide reductase msrB, putative, expressed	AT1G53670.1	ATMSRB1,MSRB1	methionine sulfoxide reductase B 1
LOC_Os10g38700.1	C2	-2.67226	-1.30719	-2.32822	61	25	530	105	2352	369	glutathione S-transferase, putative, expressed	AT1G10370.1	ATGSTU17,ERD9,GST30,GST30B	Glutathione S-transferase family protein
LOC_Os01g50760.1	C2	-2.97221	-1.51402	-1.94289	761	267	1106	288	2888	368	polyprenyl synthetase, putative, expressed	AT5G47770.1	FPS1	farnesyl diphosphate synthase 1
LOC_Os03g17600.1	C2	-1.82382	-2.31106	-2.47193	36	7	190	34	1299	367		AT2G37240.1		Thioredoxin superfamily protein
LOC_Os12g44150.2	C2	-2.00791	-1.92833	-0.902924	1741	457	789	422	1465	364	plasma membrane ATPase, putative, expressed	AT5G62670.1	AHA11,HA11	H(+)-ATPase 11
LOC_Os03g02020.2	C2	-2.24235	-0.770557	-0.986093	59	34	577	292	1714	362	stress responsive A/B Barrel domain containing protein, expressed	AT2G32500.1		Stress responsive alpha-beta barrel domain protein
LOC_Os12g37910.2	C2	-2.20467	-1.95005	-1.38447	781	202	1688	647	1663	361	GDSL-like lipase/acylhydrolase, putative, expressed	AT4G28780.1		GDSL-like Lipase/Acylhydrolase superfamily protein
LOC_Os03g06630.1	C2	-1.75043	-0.791814	0.909667	126	73	262	492	1214	361	heat stress transcription factor, putative, expressed	AT3G22830.1	AT-HSFA6B,HSFA6B	heat shock transcription factor A6B
LOC_Os06g29844.1	C2	-1.5046	-1.32892	-1.22785	52	21	499	213	1020	360	MATE efflux family protein, putative, expressed	AT5G52450.1		MATE efflux family protein
LOC_Os12g37910.1	C2	-2.1985	-1.94805	-1.38139	774	201	1675	643	1649	359	GDSL-like lipase/acylhydrolase, putative, expressed	AT3G16370.1		GDSL-like Lipase/Acylhydrolase superfamily protein
LOC_Os06g47000.2	C2	-0.93854	-1.95535	-1.07571	142	37	1004	476	689	359	external NADH-ubiquinone oxidoreductase 1, mitochondrial precursor, putative, expressed	AT4G05020.1	NDB2	NAD(P)H dehydrogenase B2
LOC_Os05g49140.1	C2	-2.29605	-0.628024	0.307715	926	599	1044	1292	1759	358	CGMC_MAPKCMGC_2.8 - CGMC includes CDA, MAPK, GSK3, and CLKC kinases, expressed	AT2G42880.1	ATMPK20,MPK20	MAP kinase 20
LOC_Os03g06630.2	C2	-1.76344	-0.731282	0.918061	128	77	260	491	1213	357	heat stress transcription factor, putative, expressed	AT3G22830.1	AT-HSFA6B,HSFA6B	heat shock transcription factor A6B
LOC_Os03g02020.5	C2	-2.19661	-0.801141	-0.98563	56	32	557	282	1632	356	stress responsive A/B Barrel domain containing protein, expressed	AT2G32500.1		Stress responsive alpha-beta barrel domain protein
LOC_Os08g26230.2	C2	-1.52013	-2.9568	0.751402	9	1	166	280	1017	355
LOC_Os01g74300.1	C2	-2.66153	-1.78798	-0.565766	518	150	6405	4327	2243	354	metallothionein, putative, expressed
LOC_Os05g49140.3	C2	-2.29178	-0.615062	0.30506	906	592	1020	1261	1724	352	CGMC_MAPKCMGC_2.8 - CGMC includes CDA, MAPK, GSK3, and CLKC kinases, expressed	AT2G42880.1	ATMPK20,MPK20	MAP kinase 20
LOC_Os09g24710.1	C2	-1.78189	-3.37549	-0.469353	193	19	387	280	1202	349	alpha/beta hydrolase fold, putative, expressed	AT1G74640.1		alpha/beta-Hydrolases superfamily protein
LOC_Os01g55690.1	C2	0.165766	-2.46581	0.522101	436877	79082	155	222	311	349	glutelin, putative, expressed	AT5G44120.3	ATCRA1,CRA1,CRU1	RmlC-like cupins superfamily protein
LOC_Os02g49570.1	C2	-1.77022	-0.585231	-0.527753	152	101	307	213	1190	349	OsProtIV1 - Putative Protease IV homologue; Domain 2 is a SPH, expressed	AT1G73990.1	SPPA,SPPA1	signal peptide peptidase
LOC_Os03g62510.2	C2	-2.0768	-1.05427	-1.02855	122	59	360	176	1472	349	amine oxidase, flavin-containing, domain containing protein, expressed	AT1G57770.1		FAD/NAD(P)-binding oxidoreductase family protein
LOC_Os09g30130.2	C2	-3.1373	-0.982567	-0.79594	125	63	511	294	3059	348	CSLE6 - cellulose synthase-like family E, expressed	AT1G55850.1	ATCSLE1,CSLE1	cellulose synthase like E1
LOC_Os03g02020.1	C2	-2.26371	-0.791651	-0.993772	58	33	561	282	1670	348	stress responsive A/B Barrel domain containing protein, expressed	AT2G32500.1		Stress responsive alpha-beta barrel domain protein
LOC_Os03g02020.4	C2	-2.26316	-0.792342	-0.995661	58	33	564	283	1667	347	stress responsive A/B Barrel domain containing protein, expressed	AT2G32500.1		Stress responsive alpha-beta barrel domain protein
LOC_Os09g24710.2	C2	-1.79002	-3.33359	-0.477721	193	19	387	278	1201	347	alpha/beta hydrolase fold, putative, expressed	AT1G74640.1		alpha/beta-Hydrolases superfamily protein
LOC_Os10g26060.1	C2	0.158694	-2.47338	0.543511	435312	78386	161	235	311	347	glutelin, putative, expressed	AT5G44120.3	ATCRA1,CRA1,CRU1	RmlC-like cupins superfamily protein
LOC_Os03g02020.6	C2	-2.21693	-0.866323	-0.961097	58	32	538	276	1603	345	stress responsive A/B Barrel domain containing protein, expressed	AT2G32500.1		Stress responsive alpha-beta barrel domain protein
LOC_Os05g49140.2	C2	-2.25623	-0.599238	0.301293	865	571	981	1209	1644	344	CGMC_MAPKCMGC_2.8 - CGMC includes CDA, MAPK, GSK3, and CLKC kinases, expressed	AT2G42880.1	ATMPK20,MPK20	MAP kinase 20
LOC_Os03g02020.3	C2	-2.2132	-0.811572	-1.00454	55	32	543	270	1594	344	stress responsive A/B Barrel domain containing protein, expressed	AT2G32500.1		Stress responsive alpha-beta barrel domain protein
LOC_Os03g41419.1	C2	-0.397885	-1.39076	0.0920082	1008	384	448	477	451	342	serpin domain containing protein, putative, expressed	AT1G47710.1		Serine protease inhibitor (SERPIN) family protein
LOC_Os07g03960.1	C2	-1.71784	-0.943616	-0.831885	49	25	279	157	1122	341	transporter family protein, putative, expressed	AT5G61520.1		Major facilitator superfamily protein
LOC_Os01g55570.1	C2	-2.02443	-2.78021	-0.00867794	144	21	399	397	1384	340		AT1G52220.1
LOC_Os07g49460.1	C2	-3.08421	-2.01234	-2.13613	522	129	1788	407	2874	339	response regulator receiver domain containing protein, expressed	AT5G02810.1	APRR7,PRR7	pseudo-response regulator 7
LOC_Os10g32810.1	C2	-1.87675	-2.27527	-1.72838	456	94	914	276	1246	339	beta-amylase, putative, expressed	AT3G23920.1	BAM1,BMY7,TR-BAMY	beta-amylase 1
LOC_Os07g49460.4	C2	-3.08702	-2.01425	-2.14283	520	129	1785	404	2849	335	response regulator receiver domain containing protein, expressed	AT5G02810.1	APRR7,PRR7	pseudo-response regulator 7
LOC_Os07g49460.3	C2	-3.08264	-2.01632	-2.14524	519	128	1771	400	2840	335	response regulator receiver domain containing protein, expressed	AT5G02810.1	APRR7,PRR7	pseudo-response regulator 7
LOC_Os09g02710.1	C2	-2.81144	-0.41144	0.11175	133	100	822	889	2340	333	CBS domain containing membrane protein, putative, expressed	AT4G36910.1	CDCP2,LEJ2	Cystathionine beta-synthase (CBS) family protein
LOC_Os03g14590.1	C2	-1.89959	-1.1609	-0.34543	481	215	423	333	1242	333	calcium-binding EF hand family protein, putative, expressed	AT4G38810.2		Calcium-binding EF-hand family protein
LOC_Os04g33060.1	C2	-2.65696	-0.857016	-1.65705	402	222	625	198	2103	333	NAD dependent epimerase/dehydratase family protein, putative, expressed	AT1G32220.1		NAD(P)-binding Rossmann-fold superfamily protein
LOC_Os01g55570.4	C2	-1.97014	-2.45115	0.0628131	139	25	386	404	1301	332		AT1G52220.1
LOC_Os07g49460.2	C2	-3.08084	-2.02481	-2.14902	517	127	1763	398	2806	332	response regulator receiver domain containing protein, expressed	AT5G02810.1	APRR7,PRR7	pseudo-response regulator 7
LOC_Os01g07590.1	C2	-2.0702	-0.82233	-0.905043	134	76	266	142	1385	330	universal stress protein domain containing protein, putative, expressed	AT3G17020.1		Adenine nucleotide alpha hydrolases-like superfamily protein
LOC_Os02g47620.2	C2	-3.4982	-2.15768	-2.52107	96	21	611	107	3713	329	hydrolase, alpha/beta fold family domain containing protein, expressed	AT4G36530.2		alpha/beta-Hydrolases superfamily protein
LOC_Os10g22560.1	C2	-1.6712	-1.47419	-0.295128	92	33	257	210	1043	328	peptide transporter PTR2, putative, expressed	AT2G02040.1	ATPTR2,ATPTR2-B,NTR1,PTR2,PTR2-B	peptide transporter 2
LOC_Os02g02830.1	C2	-1.84319	0.12445	0.339474	20	22	118	149	1157	323	ubiquitin-conjugating enzyme, putative, expressed	AT1G64230.1	UBC28	ubiquitin-conjugating enzyme 28
ChrSy.fgenesh.mRNA.86	C2	-2.24542	-0.944859	-1.5216	256	133	1003	349	1523	321		AT5G51110.2		Transcriptional coactivator/pterin dehydratase
LOC_Os06g43140.1	C2	-2.28309	-1.09106	-0.998559	115	54	307	154	1565	321	GA16396-PA, putative, expressed	AT1G21065.1
LOC_Os01g37590.2	C2	-4.05151	-1.76601	-2.76685	48	14	295	43	5308	320	peptide transporter PTR2, putative, expressed	AT2G26690.1		Major facilitator superfamily protein
LOC_Os02g02830.2	C2	-1.83931	0.12645	0.378868	20	21	112	146	1139	318	ubiquitin-conjugating enzyme, putative, expressed	AT1G64230.4	UBC28	ubiquitin-conjugating enzyme 28
LOC_Os02g47620.3	C2	-3.5396	-2.21339	-2.55314	97	21	600	102	3689	317	hydrolase, alpha/beta fold family domain containing protein, expressed	AT4G36530.2		alpha/beta-Hydrolases superfamily protein
LOC_Os03g45280.1	C2	-2.66778	-1.3962	0.182447	251	95	876	994	2001	315	dehydrin, putative, expressed	AT1G54410.1		dehydrin family protein
LOC_Os01g73070.2	C2	-1.66725	-0.704475	-1.47214	596	366	992	357	1001	315		AT5G08020.1	ATRPA70B,RPA70B	RPA70-kDa subunit B
LOC_Os03g62780.1	C2	-2.04105	-3.80202	-0.275439	39	3	254	210	1295	315	S1 RNA binding domain containing protein, expressed	AT3G23700.1		Nucleic acid-binding proteins superfamily
LOC_Os04g26870.1	C2	-2.74001	-2.06661	-1.31818	279	67	1594	639	2095	314	oxidoreductase, aldo/keto reductase family protein, putative, expressed	AT1G60690.1		NAD(P)-linked oxidoreductase superfamily protein
LOC_Os06g03930.2	C2	-2.41329	0.163338	-0.12427	1018	1141	2377	2181	1668	313	cytochrome P450 86A1, putative, expressed	AT2G45510.1	CYP704A2	cytochrome P450, family 704, subfamily A, polypeptide 2
LOC_Os01g55570.2	C2	-1.96623	-2.70891	-0.0290201	129	20	372	365	1214	311		AT1G52220.1
LOC_Os11g29720.1	C2	-1.74476	-2.71924	-1.59704	60	9	453	150	1041	310	cytochrome P450, putative, expressed	AT1G74110.1	CYP78A10	cytochrome P450, family 78, subfamily A, polypeptide 10
LOC_Os02g47620.1	C2	-3.5047	-2.18758	-2.53237	92	20	578	100	3517	310	hydrolase, alpha/beta fold family domain containing protein, expressed	AT4G36530.2		alpha/beta-Hydrolases superfamily protein
LOC_Os03g62780.2	C2	-2.02618	-3.49096	-0.285377	38	3	246	202	1260	309	S1 RNA binding domain containing protein, expressed	AT3G23700.1		Nucleic acid-binding proteins superfamily
LOC_Os02g01010.1	C2	-0.5514	-1.31107	0.420069	6275	2529	448	599	450	307	OsPDIL1-4 protein disulfide isomerase PDIL1-4, expressed	AT5G60640.1	ATPDI2,ATPDIL1-4,PDI2,PDIL1-4	PDI-like 1-4
LOC_Os02g47600.1	C2	-2.54001	-1.29455	-1.00537	553	225	1061	529	1779	306	soluble inorganic pyrophosphatase, putative, expressed	AT1G01050.1	AtPPa1,PPa1	pyrophosphorylase 1
LOC_Os01g11160.1	C2	-2.84885	-1.11822	-0.424726	181	83	1404	1046	2177	302	amino acid permease family protein, putative, expressed	AT2G34960.1	CAT5	cationic amino acid transporter 5
LOC_Os08g35050.1	C2	-0.247388	-1.5672	-0.289257	1179	398	425	348	352	296	ARID/BRIGHT DNA-binding domain containing protein, expressed	AT3G43240.1		ARID/BRIGHT DNA-binding domain-containing protein
LOC_Os02g47510.1	C2	-5.76073	-4.84583	-3.71977	146	5	3085	234	15940	294	9-cis-epoxycarotenoid dioxygenase 1, chloroplast precursor, putative, expressed	AT4G19170.1	CCD4,NCED4	nine-cis-epoxycarotenoid dioxygenase 4
LOC_Os05g37930.1	C2	-2.51826	-1.33877	-0.824428	771	305	1118	631	1678	293		AT5G59050.1
LOC_Os01g52010.1	C2	-3.07228	-2.24851	-2.56064	445	94	1382	234	2447	291	alliin lyase precursor, putative, expressed	AT1G34060.1		Pyridoxal phosphate (PLP)-dependent transferases superfamily protein
LOC_Os05g37930.2	C2	-2.52967	-1.34498	-0.822674	767	302	1109	627	1671	289		AT5G59050.1
LOC_Os09g27830.1	C2	-0.710397	-2.06245	-0.270189	2239	536	387	321	473	289	OsPDIL2-3 protein disulfide isomerase PDIL2-3, expressed	AT1G04980.1	ATPDI10,ATPDIL2-2,PDI10,PDIL2-2	PDI-like 2-2
LOC_Os01g50030.1	C2	-2.07807	-1.43493	-0.380286	875	323	447	344	1211	287	CPuORF25 - conserved peptide uORF-containing transcript, expressed	AT3G18000.1	NMT1,PEAMT,XPL1	S-adenosyl-L-methionine-dependent methyltransferases superfamily protein
LOC_Os03g06190.1	C2	-1.84439	-1.13118	-1.67517	210	96	468	147	1028	286	3-5 exonuclease family protein, putative, expressed	AT5G35910.1		Polynucleotidyl transferase, ribonuclease H fold protein with HRDC domain
LOC_Os08g01770.1	C2	-3.74532	-1.6388	-1.26399	857	275	1624	676	3818	285	adenylate kinase, putative, expressed	AT5G47840.1	AMK2	adenosine monophosphate kinase
LOC_Os04g52479.3	C2	-2.07525	-1.61521	-0.599262	508	166	693	457	1199	285	peptidase, trypsin-like serine and cysteine proteases, putative, expressed	AT5G45030.1		Trypsin family protein
LOC_Os02g50350.1	C2	-0.605323	-1.32402	-0.0152305	1812	724	328	324	434	285	dihydroorotate dihydrogenase protein, putative, expressed	AT3G17810.1	PYD1	pyrimidine 1
LOC_Os03g48920.1	C2	-2.06311	0.279492	0.0793738	153	186	375	397	1184	283	DUF1517 domain containing protein, putative, expressed	AT1G54520.1
LOC_Os03g10090.1	C2	-4.02028	-8.23213	-5.01109	1521	5	15623	484	4537	280	transporter family protein, putative, expressed	AT3G18830.1	ATPLT5,ATPMT5,PMT5	polyol/monosaccharide transporter 5
LOC_Os02g47600.2	C2	-2.48241	-1.30888	-1.01989	507	204	954	471	1565	280	soluble inorganic pyrophosphatase, putative, expressed	AT1G01050.1	AtPPa1,PPa1	pyrophosphorylase 1
LOC_Os09g27830.2	C2	-0.723705	-2.07006	-0.306397	2187	521	381	308	460	278	OsPDIL2-3 protein disulfide isomerase PDIL2-3, expressed	AT1G04980.1	ATPDI10,ATPDIL2-2,PDI10,PDIL2-2	PDI-like 2-2
LOC_Os08g39370.1	C2	-2.30236	-1.77527	-2.14096	264	77	5971	1354	1368	277	citrate transporter, putative, expressed	AT5G47560.1	ATSDAT,ATTDT,TDT	tonoplast dicarboxylate transporter
LOC_Os05g37930.3	C2	-2.53155	-1.34588	-0.800459	735	289	1046	601	1583	274		AT5G59050.1
LOC_Os01g22900.2	C2	-4.28547	0.0454715	0.256179	166	171	204	243	5339	274	neutral/alkaline invertase, putative, expressed	AT1G56560.1		Plant neutral invertase family protein
LOC_Os04g59440.1	C2	-2.83495	-4.49139	-1.16319	532	24	3810	1701	1943	272	chlorophyll A-B binding protein, putative, expressed	AT1G44575.1	NPQ4,PSBS	Chlorophyll A-B binding family protein
LOC_Os08g01770.2	C2	-3.76214	-1.651	-1.26459	832	265	1570	653	3686	272	adenylate kinase, putative, expressed	AT5G47840.1	AMK2	adenosine monophosphate kinase
LOC_Os03g37840.1	C2	-2.38517	-2.82216	-1.5488	24	3	392	134	1412	270	potassium transporter, putative, expressed	AT4G13420.1	ATHAK5,HAK5	high affinity K+ transporter 5
LOC_Os12g23150.1	C2	-3.71824	-1.17295	-1.10401	65	29	727	338	3530	268	4-nitrophenylphosphatase-like, putative, expressed	AT5G36700.1	ATPGLP1,PGLP1	2-phosphoglycolate phosphatase 1
LOC_Os02g44500.1	C2	-2.52901	-1.6741	-0.960037	948	297	680	349	1542	267	glutathione peroxidase, putative, expressed	AT4G11600.1	ATGPX6,GPX6,LSC803,PHGPX	glutathione peroxidase 6
LOC_Os10g25430.1	C2	-2.44171	-2.23688	-0.374216	27	6	207	160	1443	266	Ser/Thr protein phosphatase family protein, putative, expressed	AT1G07010.1		Calcineurin-like metallo-phosphoesterase superfamily protein
LOC_Os09g39940.1	C2	-1.20927	-1.26739	1.10925	90	37	505	1090	613	265	plastocyanin-like domain containing protein, putative, expressed	AT2G32300.1	UCC1	uclacyanin 1
LOC_Os01g55570.3	C2	-2.08557	-2.49869	0.0184802	115	20	325	329	1119	264		AT1G52220.1
LOC_Os03g10100.1	C2	-2.48957	-3.15041	-1.75032	300	34	5996	1782	1475	263	transporter family protein, putative, expressed	AT3G18830.1	ATPLT5,ATPMT5,PMT5	polyol/monosaccharide transporter 5
LOC_Os05g06440.1	C2	-1.37621	-1.088	-0.398845	1407	662	476	361	679	261	dnaJ homolog subfamily B member 11 precursor, putative, expressed	AT3G62600.1	ATERDJ3B,ERDJ3B	DNAJ heat shock family protein
LOC_Os01g16040.1	C2	-0.575854	-3.59562	-0.40291	4782	396	296	224	389	261	mitochondrial carrier protein, putative, expressed	AT3G51870.1		Mitochondrial substrate carrier family protein
LOC_Os02g50350.2	C2	-0.639038	-1.33625	-0.0128636	1639	649	294	292	401	257	dihydroorotate dihydrogenase protein, putative, expressed	AT3G17810.1	PYD1	pyrimidine 1
LOC_Os02g17940.4	C2	-3.1174	-1.0083	-1.49795	159	79	2982	1056	2210	255	leucoanthocyanidin dioxygenase, putative, expressed	AT5G20400.1		2-oxoglutarate (2OG) and Fe(II)-dependent oxygenase superfamily protein
LOC_Os02g17940.2	C2	-3.1174	-1.0083	-1.49924	159	79	2982	1055	2210	255	leucoanthocyanidin dioxygenase, putative, expressed	AT5G20400.1		2-oxoglutarate (2OG) and Fe(II)-dependent oxygenase superfamily protein
LOC_Os02g17940.1	C2	-3.10971	-1.00347	-1.4988	158	79	2980	1054	2203	255	leucoanthocyanidin dioxygenase, putative, expressed	AT5G20400.1		2-oxoglutarate (2OG) and Fe(II)-dependent oxygenase superfamily protein
LOC_Os02g17940.6	C2	-3.10971	-0.998371	-1.49944	157	79	2980	1054	2203	255	leucoanthocyanidin dioxygenase, putative, expressed	AT5G20400.1		2-oxoglutarate (2OG) and Fe(II)-dependent oxygenase superfamily protein
LOC_Os06g16420.1	C2	-2.98314	-0.930893	-1.6436	376	197	1587	508	2013	255	amino acid transporter, putative, expressed	AT3G30390.1		Transmembrane amino acid transporter family protein
LOC_Os03g08570.1	C2	-3.32185	-1.75898	-1.62061	363	107	1045	340	2546	255	amine oxidase, flavin-containing, domain containing protein, expressed	AT4G14210.1	PDE226,PDS,PDS3	phytoene desaturase 3
LOC_Os02g17940.5	C2	-3.11997	-1.00322	-1.50012	158	79	2980	1053	2205	254	leucoanthocyanidin dioxygenase, putative, expressed	AT5G20400.1		2-oxoglutarate (2OG) and Fe(II)-dependent oxygenase superfamily protein
LOC_Os02g17940.3	C2	-3.11805	-0.983481	-1.49888	156	79	2974	1052	2193	253	leucoanthocyanidin dioxygenase, putative, expressed	AT5G20400.1		2-oxoglutarate (2OG) and Fe(II)-dependent oxygenase superfamily protein
LOC_Os12g25170.1	C2	-1.99988	-1.72986	-1.07695	73	22	868	412	1006	252	NB-ARC domain containing disease resistance protein, putative, expressed	AT3G14460.1		LRR and NB-ARC domains-containing disease resistance protein
LOC_Os07g05400.1	C2	-1.38997	-1.60695	-1.3811	335	110	1533	589	656	250	ferredoxin--NADP reductase, chloroplast precursor, putative, expressed	AT4G05390.1	ATRFNR1,RFNR1	root FNR 1
LOC_Os06g16420.2	C2	-2.98197	-0.928472	-1.64161	368	193	1553	498	1971	249	amino acid transporter, putative, expressed	AT3G30390.1		Transmembrane amino acid transporter family protein
LOC_Os06g16420.3	C2	-2.9875	-0.937109	-1.65652	371	194	1533	486	1949	246	amino acid transporter, putative, expressed	AT5G38820.1		Transmembrane amino acid transporter family protein
LOC_Os08g10510.1	C2	-2.08206	-2.55294	-2.02599	1228	209	1344	330	1030	243	aminotransferase, putative, expressed	AT3G22200.1	GABA-T,HER1,POP2	Pyridoxal phosphate (PLP)-dependent transferases superfamily protein
LOC_Os08g10510.2	C2	-2.06994	-2.5153	-2.00793	1170	205	1318	328	1017	242	aminotransferase, putative, expressed	AT3G22200.1	GABA-T,HER1,POP2	Pyridoxal phosphate (PLP)-dependent transferases superfamily protein
LOC_Os09g28910.2	C2	-3.37193	-1.39382	-2.24806	305	116	1683	354	2497	241	carbonic anhydrase, chloroplast precursor, putative, expressed	AT4G33580.1	ATBCA5,BCA5	beta carbonic anhydrase 5
LOC_Os10g14870.1	C2	-2.97265	-1.80084	-2.5892	29	8	250	41	1872	239	heavy metal-associated domain containing protein, expressed	AT5G50740.3		Heavy metal transport/detoxification superfamily protein
LOC_Os04g53230.1	C2	-4.81673	-3.41015	-1.26834	305	29	1364	566	6682	237	aminomethyltransferase, putative, expressed	AT1G11860.1		Glycine cleavage T-protein family
LOC_Os03g20640.1	C2	-2.09263	-2.24308	-0.790034	83	17	312	180	1008	236		AT5G22340.1
LOC_Os09g28910.3	C2	-3.37794	-1.41784	-2.24833	298	111	1637	345	2443	235	carbonic anhydrase, chloroplast precursor, putative, expressed	AT4G33580.1	ATBCA5,BCA5	beta carbonic anhydrase 5
LOC_Os07g49110.1	C2	-3.62124	-1.54557	-2.24001	972	333	1637	346	2880	234	D-alanine--D-alanine ligase family, putative, expressed	AT3G08840.2		D-alanine--D-alanine ligase family
LOC_Os09g28910.4	C2	-3.4446	-1.38578	-2.30829	299	114	1661	335	2552	234	carbonic anhydrase, chloroplast precursor, putative, expressed	AT4G33580.1	ATBCA5,BCA5	beta carbonic anhydrase 5
LOC_Os01g01302.1	C2	-2.28306	-1.9326	-0.760251	45	12	236	139	1136	233	shikimate kinase, putative, expressed	AT3G26900.1	ATSKL1,SKL1	shikimate kinase like 1
LOC_Os04g47290.2	C2	-2.15029	-0.84158	-0.757781	146	82	152	90	1034	233	amine oxidase, putative, expressed	AT4G14210.1	PDE226,PDS,PDS3	phytoene desaturase 3
LOC_Os03g14570.1	C2	-1.73356	-2.32166	-1.56284	290	58	1423	482	773	232		AT2G21180.1
LOC_Os09g28910.1	C2	-3.46311	-1.43286	-2.33147	293	109	1654	329	2563	232	carbonic anhydrase, chloroplast precursor, putative, expressed	AT4G33580.1	ATBCA5,BCA5	beta carbonic anhydrase 5
LOC_Os04g19740.1	C2	-0.319909	-1.08871	-0.252481	1128	530	675	567	288	231	transketolase, chloroplast precursor, putative, expressed	AT2G45290.1		Transketolase
LOC_Os06g12170.1	C2	-2.18391	-2.23543	-0.893862	796	169	674	363	1047	230
LOC_Os06g12170.7	C2	-2.18391	-2.23639	-0.893862	797	169	674	363	1047	230
LOC_Os05g42280.1	C2	-2.19707	-0.747873	-1.63221	73	43	336	108	1056	230		AT4G27390.1
LOC_Os05g40180.1	C2	-2.30976	-1.70105	0.317528	40	12	247	307	1127	227	serine/threonine-protein kinase stt7, chloroplast precursor, putative, expressed	AT5G01920.1	STN8	Protein kinase superfamily protein
LOC_Os11g38650.1	C2	-2.65735	-2.47585	-1.0728	310	56	1021	485	1417	225	UDP-glucoronosyl/UDP-glucosyl transferase, putative, expressed	AT1G01420.1	UGT72B3	UDP-glucosyl transferase 72B3
LOC_Os12g27370.1	C2	-2.68719	-1.51403	-2.23624	751	263	1433	304	1428	222		AT4G19130.1		Replication factor-A protein 1-related
LOC_Os06g39260.1	C2	-0.98415	-3.01095	-0.260441	1131	140	247	206	435	220	solute carrier family 35 member B1, putative, expressed	AT1G14360.1	ATUTR3,UTR3	UDP-galactose transporter 3
LOC_Os03g14570.2	C2	-1.75468	-2.31548	-1.59306	281	56	1366	453	741	219		AT2G21180.1
LOC_Os05g44210.2	C2	-2.35979	0.137423	-0.313862	1313	1444	416	334	1124	219	trehalose-6-phosphate synthase, putative, expressed	AT1G78580.1	ATTPS1,TPS1	trehalose-6-phosphate synthase
LOC_Os07g09010.1	C2	-2.2477	-0.681877	-1.69303	401	250	1612	498	1033	217	nodulin, putative, expressed	AT2G39210.1		Major facilitator superfamily protein
LOC_Os12g38270.1	C2	-2.25102	0.156287	0.36012	108	121	294	378	1033	217	metallothionein, putative, expressed	AT3G09390.1	ATMT-1,ATMT-K,MT2A	metallothionein 2A
LOC_Os01g61880.1	C2	-3.51079	-1.34619	-0.205009	434	171	179	155	2477	217	respiratory burst oxidase, putative, expressed	AT5G60010.1		ferric reductase-like transmembrane component family protein
LOC_Os04g35520.1	C2	-0.44412	-1.66208	-1.18006	392	124	1903	840	292	215	OsAPx7 - Stromal Ascorbate Peroxidase encoding gene 5,8, expressed	AT4G08390.1	SAPX	stromal ascorbate peroxidase
LOC_Os04g35520.4	C2	-0.44412	-1.66003	-1.17985	392	124	1902	840	292	215	OsAPx7 - Stromal Ascorbate Peroxidase encoding gene 5,8, expressed	AT4G08390.1	SAPX	stromal ascorbate peroxidase
LOC_Os04g35520.2	C2	-0.435086	-1.65299	-1.17359	390	124	1887	837	289	214	OsAPx7 - Stromal Ascorbate Peroxidase encoding gene 5,8, expressed	AT4G08390.1	SAPX	stromal ascorbate peroxidase
LOC_Os07g07300.1	C2	-2.67258	-4.43873	-0.325473	24	1	857	684	1356	213
LOC_Os04g53210.1	C2	-1.13062	-2.8596	-2.46899	642	88	1374	248	466	213	hydroxyacid oxidase 1, putative, expressed	AT4G18360.1		Aldolase-type TIM barrel family protein
LOC_Os04g35520.3	C2	-0.432639	-1.6354	-1.17979	384	123	1872	827	285	211	OsAPx7 - Stromal Ascorbate Peroxidase encoding gene 5,8, expressed	AT4G08390.1	SAPX	stromal ascorbate peroxidase
LOC_Os01g63270.1	C2	-2.94026	-2.58703	-1.34708	1138	189	1878	738	1621	211	alpha-glucan phosphorylast isozyme, putative, expressed	AT3G46970.1	ATPHS2,PHS2	alpha-glucan phosphorylase 2
LOC_Os01g63270.2	C2	-2.90716	-2.57173	-1.35852	1105	186	1855	723	1585	211	alpha-glucan phosphorylast isozyme, putative, expressed	AT3G46970.1	ATPHS2,PHS2	alpha-glucan phosphorylase 2
LOC_Os04g53210.3	C2	-1.13961	-2.86057	-2.46572	639	88	1371	248	465	211	hydroxyacid oxidase 1, putative, expressed	AT4G18360.1		Aldolase-type TIM barrel family protein
LOC_Os09g29540.1	C2	-2.65576	-1.26057	-0.394659	40	17	290	221	1308	208	OsWAK82 - OsWAK receptor-like cytoplasmic kinase OsWAK-RLCK, expressed	AT1G21230.1	WAK5	wall associated kinase 5
LOC_Os01g61880.2	C2	-3.48615	-1.31844	-0.201511	421	169	172	150	2319	207	respiratory burst oxidase, putative, expressed	AT5G60010.1		ferric reductase-like transmembrane component family protein
LOC_Os09g27830.3	C2	-0.615379	-2.05871	-0.338347	1569	377	288	227	314	205	OsPDIL2-3 protein disulfide isomerase PDIL2-3, expressed	AT1G04980.1	ATPDI10,ATPDIL2-2,PDI10,PDIL2-2	PDI-like 2-2
LOC_Os01g70520.1	C2	-2.49773	-1.80562	-0.122787	110	32	896	823	1128	200	Os1bglu5 - beta-glucosidase homologue, similar to G. max isohydroxyurate hydrolase, expressed	AT1G02850.2	BGLU11	beta glucosidase 11
LOC_Os01g51920.1	C2	-4.11913	-1.19769	-1.50305	659	287	1388	490	3480	200	phosphotransferase, putative, expressed	AT1G74320.1		Protein kinase superfamily protein
LOC_Os07g11110.1	C2	-2.42296	-1.26961	0.0653005	22	9	196	205	1069	199	NAD dependent epimerase/dehydratase family protein, putative, expressed	AT3G63140.1	CSP41A	chloroplast stem-loop binding protein of 41 kDa
LOC_Os08g40919.2	C2	-0.883544	-1.59401	0.753014	1299	430	102	173	368	199		AT2G24395.1		chaperone protein dnaJ-related
LOC_Os03g37830.1	C2	-4.67775	-2.2989	-3.02722	28	6	1893	232	5061	198	potassium transporter, putative, expressed	AT4G13420.1	ATHAK5,HAK5	high affinity K+ transporter 5
LOC_Os01g70520.2	C2	-2.48463	-1.79575	-0.130869	108	31	879	803	1101	197	Os1bglu5 - beta-glucosidase homologue, similar to G. max isohydroxyurate hydrolase, expressed	AT1G02850.2	BGLU11	beta glucosidase 11
LOC_Os12g09300.1	C2	-1.40633	-1.25526	-1.55713	214	89	1099	373	516	195	amino acid transporter, putative, expressed	AT1G10010.1	AAP8,ATAAP8	amino acid permease 8
LOC_Os12g09300.3	C2	-1.42146	-1.25637	-1.57099	204	86	1072	361	505	188	amino acid transporter, putative, expressed
LOC_Os06g46284.1	C2	0.139456	-4.57457	0.871482	15058	632	244	447	169	187	glycosyl hydrolase, family 31, putative, expressed	AT5G11720.1		Glycosyl hydrolases family 31 protein
LOC_Os08g40930.1	C2	-0.534336	-1.15391	0.637138	20623	9268	158	245	271	187	Alpha amylase, catalytic domain containing protein, expressed	AT2G39930.1	ATISA1,ISA1	isoamylase 1
LOC_Os12g09300.2	C2	-1.4281	-1.25666	-1.55885	204	85	1069	363	502	186	amino acid transporter, putative, expressed	AT1G10010.1	AAP8,ATAAP8	amino acid permease 8
LOC_Os04g57560.1	C2	-3.07109	-0.984026	-1.00363	660	334	411	205	1562	186	amine oxidase, flavin-containing, domain containing protein, expressed	AT1G65840.1	ATPAO4,PAO4	polyamine oxidase 4
LOC_Os06g46284.2	C2	0.137208	-4.55967	0.945895	14611	620	238	459	168	185	glycosyl hydrolase, family 31, putative, expressed	AT5G11720.1		Glycosyl hydrolases family 31 protein
LOC_Os01g53020.1	C2	-4.24266	-1.92699	-3.22737	39	10	361	39	3498	185	heat shock protein DnaJ, putative, expressed	AT2G42750.1		DNAJ heat shock N-terminal domain-containing protein
LOC_Os12g36850.1	C2	-0.736232	-1.63111	-1.18002	347	112	4128	1822	294	177	pathogenesis-related Bet v I family protein, putative, expressed
LOC_Os05g02520.1	C2	-2.12403	-1.56979	-1.48572	1897	639	601	214	749	172	cupin domain containing protein, expressed	AT2G28680.1		RmlC-like cupins superfamily protein
LOC_Os04g26890.1	C2	-3.11693	-1.90819	-1.92059	85	23	883	233	1482	171	IN2-2 protein, putative, expressed	AT1G10810.1		NAD(P)-linked oxidoreductase superfamily protein
LOC_Os06g12630.1	C2	-2.5683	-0.74065	-0.364429	120	72	431	335	1004	169	glutathione S-transferase, N-terminal domain containing protein, expressed	AT5G16710.1	DHAR3	dehydroascorbate reductase 1
LOC_Os04g44530.2	C2	-3.13314	-0.981039	-0.812383	378	192	478	272	1464	167		AT1G73390.1		Endosomal targeting BRO1-like domain-containing protein
LOC_Os04g44530.7	C2	-3.12645	-0.975474	-0.775426	375	191	466	273	1453	166		AT1G73390.1		Endosomal targeting BRO1-like domain-containing protein
LOC_Os04g44530.5	C2	-3.12075	-0.975419	-0.781269	373	190	468	272	1447	166		AT1G73390.1		Endosomal targeting BRO1-like domain-containing protein
LOC_Os04g44530.1	C2	-3.12094	-0.973337	-0.770973	372	189	463	271	1447	166		AT1G73390.1		Endosomal targeting BRO1-like domain-containing protein
LOC_Os04g43420.1	C2	-3.38201	-1.39967	-0.825791	57	21	332	187	1716	165	PTAC5, putative, expressed	AT4G13670.1	PTAC5	plastid transcriptionally active 5
LOC_Os12g41950.1	C2	-1.66909	-1.19971	-0.871564	1340	583	849	464	520	164	auxin response factor, putative, expressed	AT5G37020.1	ARF8,ATARF8	auxin response factor 8
LOC_Os02g02910.2	C2	-2.76523	-0.9185	-1.11691	554	293	308	142	1118	164
LOC_Os02g02910.1	C2	-2.76591	-0.9185	-1.11691	554	293	308	142	1119	164
LOC_Os02g02910.3	C2	-2.77035	-0.9185	-1.11691	554	293	308	142	1119	164
LOC_Os04g44530.8	C2	-3.11265	-0.957926	-0.773316	367	189	458	268	1412	163		AT1G73390.1		Endosomal targeting BRO1-like domain-containing protein
LOC_Os06g46340.1	C2	0.216215	-4.56528	1.01312	11624	491	212	428	140	162	glycosyl hydrolase, family 31, putative, expressed	AT5G11720.1		Glycosyl hydrolases family 31 protein
LOC_Os07g37100.2	C2	-0.886243	-1.09415	-0.0297674	2516	1179	311	305	299	162	nucleoside transporter, putative, expressed	AT4G05120.1	ATENT3,ENT3,FUR1	Major facilitator superfamily protein
LOC_Os03g02514.1	C2	-1.15153	-1.81494	1.05375	1015	289	636	1321	358	161	hydrolase, alpha/beta fold family protein, putative, expressed	AT2G36290.1		alpha/beta-Hydrolases superfamily protein
LOC_Os02g09240.1	C2	-1.2187	-0.883493	-1.08542	246	133	1338	631	372	160	cytochrome P450 71D8, putative, expressed	AT3G26300.1	CYP71B34	cytochrome P450, family 71, subfamily B, polypeptide 34
LOC_Os06g38340.1	C2	-4.71786	-0.666727	0.639293	30	19	75	116	3937	150	receptor-like protein kinase precursor, putative, expressed	AT3G47570.1		Leucine-rich repeat protein kinase family protein
LOC_Os03g02514.2	C2	-1.18838	-1.81138	1.05363	1040	296	593	1230	339	149	hydrolase, alpha/beta fold family protein, putative, expressed	AT2G36290.1		alpha/beta-Hydrolases superfamily protein
LOC_Os03g55640.3	C2	-3.00664	-1.76843	-1.14985	261	77	789	356	1198	149	OsSigP2 - Putative Type I Signal Peptidase homologue; employs a putative Ser/Lys catalytic dyad, expressed	AT3G24590.1	PLSP1	plastidic type i signal peptidase 1
LOC_Os03g55640.1	C2	-3.03612	-1.7966	-1.14577	268	77	799	361	1210	148	OsSigP2 - Putative Type I Signal Peptidase homologue; employs a putative Ser/Lys catalytic dyad, expressed	AT2G30440.1	TPP	thylakoid processing peptide
LOC_Os02g38350.2	C2	-1.19015	-1.00052	-0.830824	1133	566	493	277	334	146	Regulator of chromosome condensation domain containing protein, expressed	AT3G26100.2		Regulator of chromosome condensation (RCC1) family protein
LOC_Os02g38350.1	C2	-1.18672	-1.0015	-0.816664	1111	555	480	273	331	145	Regulator of chromosome condensation domain containing protein, expressed	AT3G26100.2		Regulator of chromosome condensation (RCC1) family protein
LOC_Os04g37580.1	C2	-4.55469	-1.31414	-1.97917	150	60	716	182	3391	144	cation transport regulator-like protein 1, putative, expressed	AT1G44790.1		ChaC-like family protein
LOC_Os05g02520.2	C2	-2.11361	-1.51405	-1.52246	1594	558	505	176	621	143	cupin domain containing protein, expressed	AT2G28680.1		RmlC-like cupins superfamily protein
LOC_Os01g51980.1	C2	-3.41584	-2.24162	-2.67207	186	39	693	109	1464	137	alliin lyase precursor, putative, expressed	AT1G34060.1		Pyridoxal phosphate (PLP)-dependent transferases superfamily protein
LOC_Os01g14410.1	C2	-5.1732	-3.94522	-3.3582	391	25	662	65	4745	132	early light-induced protein, chloroplast precursor, putative, expressed	AT4G14690.1	ELIP2	Chlorophyll A-B binding family protein
LOC_Os12g38590.1	C2	-0.476877	-3.52302	-0.0898092	4158	362	212	199	182	131	pumilio-family RNA binding repeat containing protein, expressed	AT2G29190.1	APUM2,PUM2	pumilio 2
LOC_Os11g34270.1	C2	-3.0187	-1.21989	-0.121785	84	36	148	136	1052	130	ubiquitin carboxyl-terminal hydrolase domain containing protein, expressed	AT4G31670.1	UBP18	ubiquitin-specific protease 18
LOC_Os02g17920.1	C2	-3.30676	-2.06886	-0.724538	92	22	194	117	1285	130	glyoxalase family protein, putative, expressed	AT1G67280.1		Glyoxalase/Bleomycin resistance protein/Dioxygenase superfamily protein
LOC_Os03g48310.1	C2	-2.3579	-1.59023	-1.48677	5798	1926	447	159	657	128	plasma membrane ATPase, putative, expressed	AT5G62670.1	AHA11,HA11	H(+)-ATPase 11
LOC_Os09g28630.1	C2	-3.11361	-2.03873	-1.97322	26	6	636	162	1098	127	gibberellin receptor, putative, expressed	AT1G47480.1		alpha/beta-Hydrolases superfamily protein
LOC_Os04g44530.4	C2	-3.2682	-1.08352	-0.660221	302	143	359	227	1202	125		AT1G73390.1		Endosomal targeting BRO1-like domain-containing protein
LOC_Os05g02520.3	C2	-2.1252	-1.55207	-1.4521	1278	436	421	154	546	125	cupin domain containing protein, expressed	AT1G07750.1		RmlC-like cupins superfamily protein
LOC_Os07g34570.1	C2	-3.35852	-3.37883	-2.18388	293	28	2106	464	1274	124	FAD dependent oxidoreductase domain containing protein, expressed	AT5G54770.1	THI1,THI4,TZ	thiazole biosynthetic enzyme, chloroplast (ARA6) (THI1) (THI4)
LOC_Os04g44530.3	C2	-3.34748	-1.04042	-0.726916	307	149	380	229	1264	124		AT1G73390.1		Endosomal targeting BRO1-like domain-containing protein
LOC_Os03g17470.1	C2	-3.16752	-2.62791	-1.84907	432	70	1786	496	1079	120	IN2-1 protein, putative, expressed	AT3G55040.1	GSTL2	glutathione transferase lambda 2
LOC_Os03g14915.1	C2	-3.5642	-2.76799	-1.97323	50	7	585	149	1415	120		AT2G33260.1		Tryptophan/tyrosine permease
LOC_Os07g34570.2	C2	-3.35504	-3.35236	-2.1606	276	27	2019	452	1223	119	FAD dependent oxidoreductase domain containing protein, expressed	AT5G54770.1	THI1,THI4,TZ	thiazole biosynthetic enzyme, chloroplast (ARA6) (THI1) (THI4)
LOC_Os10g40260.1	C2	0.0571271	-2.00759	0.00855349	6505	1618	149	150	113	118		AT4G00450.1	CCT,CRP	RNA polymerase II transcription mediators
LOC_Os01g12740.1	C2	-3.87787	-1.9111	-2.55958	80	21	1150	195	1719	117	cytochrome P450, putative, expressed	AT3G48290.1	CYP71A24	cytochrome P450, family 71, subfamily A, polypeptide 24
LOC_Os06g38450.1	C2	-4.59417	-2.1579	-1.05794	8	2	8	4	2776	115	vignain precursor, putative, expressed	AT5G45890.1	SAG12	senescence-associated gene 12
LOC_Os02g52260.1	C2	-4.09916	-1.93958	-0.907986	104	27	393	210	1925	112		AT4G38100.1
LOC_Os09g28910.5	C2	-3.33631	-1.43966	-2.24525	150	55	833	176	1135	112	carbonic anhydrase, chloroplast precursor, putative, expressed	AT4G33580.1	ATBCA5,BCA5	beta carbonic anhydrase 5
LOC_Os08g34280.1	C2	-2.66523	-2.42681	0.793854	1118	208	1392	2414	692	109	cinnamoyl-CoA reductase, putative, expressed	AT1G15950.1	ATCCR1,CCR1,IRX4	cinnamoyl coa reductase 1
LOC_Os09g25150.1	C2	-4.20364	-3.75954	-0.160828	1716	127	1448	1296	1954	106	cinnamoyl-CoA reductase, putative, expressed	AT1G15950.1	ATCCR1,CCR1,IRX4	cinnamoyl coa reductase 1
[truncated: 2,306 more rows]

## Sheet: GO
Category	GO ID	GO Term	Pop total	Pop hits	C1: Total	C1: Gene Count	C1: Genes	C2: Total	C2: Gene Count	C2: Genes	C3: Total	C3: Gene Count	C3: Genes	C4: Total	C4: Gene Count	C4: Genes	C5: Total	C5: Gene Count	C5: Genes	C6: Total	C6: Gene Count	C6: Genes	C7: Total	C7: Gene Count	C7: Genes	C8: Total	C8: Gene Count	C8: Genes
BP	GO:0000723	telomere maintenance	33348	69	1135	2	LOC_Os12g03340.1, LOC_Os11g03570.1	895	0		421	0		210	0		759	0		411	0		163	0		37	0
BP	GO:0001666	response to hypoxia	33348	39	1135	3	LOC_Os03g45250.1, LOC_Os09g11460.1, LOC_Os09g11460.2	895	1	LOC_Os01g67310.1	421	0		210	0		759	0		411	0		163	0		37	0
BP	GO:0005975	carbohydrate metabolic process	33348	2595	1135	87	LOC_Os10g08550.5, LOC_Os10g08550.1, LOC_Os10g08550.3, LOC_Os09g26730.1, LOC_Os04g47770.1, LOC_Os03g17980.2, LOC_Os03g17980.1, LOC_Os09g39760.1, LOC_Os03g20300.1, LOC_Os10g20090.2, LOC_Os10g20090.3, LOC_Os10g20090.1, LOC_Os03g20780.1, LOC_Os03g03610.3, LOC_Os03g03610.2, LOC_Os03g03610.1, LOC_Os01g14950.1, LOC_Os03g20790.1, LOC_Os01g55650.1, LOC_Os01g68680.1, LOC_Os03g63770.2, LOC_Os03g63770.3, LOC…	895	153	LOC_Os08g41460.1, LOC_Os08g41460.3, LOC_Os08g41460.2, LOC_Os08g41460.4, LOC_Os08g41460.6, LOC_Os02g04840.1, LOC_Os03g10080.3, LOC_Os03g10080.1, LOC_Os03g10080.4, LOC_Os03g10080.5, LOC_Os05g33100.1, LOC_Os09g30120.1, LOC_Os09g30120.2, LOC_Os08g27840.1, LOC_Os06g51084.8, LOC_Os06g51084.1, LOC_Os06g51084.3, LOC_Os06g51084.4, LOC_Os06g51084.5, LOC_Os06g51084.6, LOC_Os06g51084.7, LOC_Os05g44210.2, LOC…	421	48	LOC_Os01g06660.1, LOC_Os06g40640.1, LOC_Os06g40640.2, LOC_Os06g40640.3, LOC_Os06g40640.4, LOC_Os03g28420.1, LOC_Os03g16880.1, LOC_Os05g09440.1, LOC_Os08g31630.2, LOC_Os08g31630.1, LOC_Os01g09320.1, LOC_Os04g33190.1, LOC_Os11g05110.3, LOC_Os11g05110.2, LOC_Os01g16960.1, LOC_Os01g16960.2, LOC_Os05g51150.1, LOC_Os06g45120.2, LOC_Os08g29160.1, LOC_Os12g08810.1, LOC_Os06g48160.1, LOC_Os03g47610.6, LOC…	210	0		759	0		411	15	LOC_Os03g16860.2, LOC_Os11g24450.1, LOC_Os06g40940.2, LOC_Os03g16050.1, LOC_Os02g41860.3, LOC_Os02g41860.1, LOC_Os07g12530.2, LOC_Os01g62290.2, LOC_Os04g47360.1, LOC_Os06g28194.5, LOC_Os03g55090.1, LOC_Os07g12530.1, LOC_Os03g19760.1, LOC_Os03g19760.2, LOC_Os03g05290.1	163	29	LOC_Os03g15050.2, LOC_Os03g15050.1, LOC_Os03g15050.4, LOC_Os07g15440.1, LOC_Os11g32260.2, LOC_Os03g52690.3, LOC_Os11g47760.6, LOC_Os11g47760.4, LOC_Os11g47760.5, LOC_Os11g47760.2, LOC_Os11g47760.3, LOC_Os11g47760.1, LOC_Os10g35110.1, LOC_Os10g35110.3, LOC_Os10g35110.2, LOC_Os03g23010.5, LOC_Os02g32860.1, LOC_Os03g52690.1, LOC_Os03g52690.2, LOC_Os03g52690.4, LOC_Os03g52690.7, LOC_Os03g52690.6, LOC…	37	0
BP	GO:0006139	nucleobase-containing compound metabolic process	33348	6863	1135	238	LOC_Os08g31810.3, LOC_Os01g72220.1, LOC_Os12g09540.2, LOC_Os12g09540.1, LOC_Os01g40990.3, LOC_Os11g03570.1, LOC_Os03g14669.2, LOC_Os03g14669.1, LOC_Os03g20780.1, LOC_Os01g41565.1, LOC_Os02g36880.4, LOC_Os06g49490.1, LOC_Os12g01940.3, LOC_Os12g01940.2, LOC_Os12g01940.1, LOC_Os06g35540.1, LOC_Os10g42710.5, LOC_Os01g56780.1, LOC_Os01g56780.3, LOC_Os01g56780.2, LOC_Os04g58810.1, LOC_Os03g17700.1, LOC…	895	0		421	0		210	0		759	245	LOC_Os09g38790.3, LOC_Os01g36840.1, LOC_Os01g36840.2, LOC_Os01g36840.3, LOC_Os06g09890.6, LOC_Os06g09890.4, LOC_Os06g09890.5, LOC_Os06g09890.2, LOC_Os06g09890.3, LOC_Os06g09890.1, LOC_Os08g06140.3, LOC_Os08g06140.2, LOC_Os08g06140.1, LOC_Os04g36660.1, LOC_Os03g25980.2, LOC_Os03g25980.1, LOC_Os05g34830.3, LOC_Os05g34830.2, LOC_Os05g34830.1, LOC_Os03g49420.2, LOC_Os03g49420.1, LOC_Os03g08270.3, LOC…	411	0		163	0		37	0
BP	GO:0006281	DNA repair	33348	275	1135	3	LOC_Os01g03520.1, LOC_Os01g40990.3, LOC_Os01g40990.2	895	1	LOC_Os12g27370.1	421	0		210	0		759	7	LOC_Os03g08270.3, LOC_Os06g09890.1, LOC_Os06g09890.2, LOC_Os06g09890.6, LOC_Os06g09890.4, LOC_Os06g09890.5, LOC_Os06g09890.3	411	7	LOC_Os03g63870.1, LOC_Os03g63870.3, LOC_Os03g63870.2, LOC_Os08g07540.1, LOC_Os08g07540.2, LOC_Os08g07540.3, LOC_Os01g55880.1	163	0		37	0
BP	GO:0006413	translational initiation	33348	47	1135	4	LOC_Os02g56740.2, LOC_Os02g56740.1, LOC_Os04g30780.1, LOC_Os04g30780.2	895	4	LOC_Os06g48350.1, LOC_Os09g15770.1, LOC_Os06g48355.1, LOC_Os09g15775.1	421	0		210	0		759	1	LOC_Os02g54700.2	411	0		163	0		37	0
BP	GO:0006486	protein glycosylation	33348	205	1135	7	LOC_Os12g36910.1, LOC_Os03g20780.1, LOC_Os03g20790.1, LOC_Os02g08120.1, LOC_Os12g36110.1, LOC_Os01g68680.1, LOC_Os02g08120.2	895	6	LOC_Os07g10150.1, LOC_Os03g10080.3, LOC_Os03g10080.1, LOC_Os03g10080.4, LOC_Os03g10080.5, LOC_Os10g40260.1	421	3	LOC_Os03g12350.4, LOC_Os03g12350.1, LOC_Os03g12350.2	210	0		759	8	LOC_Os02g35470.3, LOC_Os02g35470.1, LOC_Os04g36660.1, LOC_Os02g35470.2, LOC_Os02g35470.4, LOC_Os03g06410.1, LOC_Os07g41640.3, LOC_Os07g28820.1	411	0		163	1	LOC_Os02g32860.1	37	0
BP	GO:0006520	cellular amino acid metabolic process	33348	1223	1135	53	LOC_Os12g25710.4, LOC_Os12g04440.1, LOC_Os07g08430.1, LOC_Os04g47190.2, LOC_Os05g03480.2, LOC_Os05g03480.4, LOC_Os05g03480.5, LOC_Os04g58710.1, LOC_Os02g33080.1, LOC_Os08g25390.1, LOC_Os08g25390.2, LOC_Os12g02530.3, LOC_Os12g02530.2, LOC_Os10g28350.1, LOC_Os05g48200.1, LOC_Os05g50190.1, LOC_Os02g33080.2, LOC_Os12g04440.2, LOC_Os08g41790.1, LOC_Os09g21110.1, LOC_Os02g39570.1, LOC_Os02g39570.6, LOC…	895	60	ChrSy.fgenesh.mRNA.86, LOC_Os05g48450.3, LOC_Os05g44130.1, LOC_Os05g44130.3, LOC_Os05g44130.2, LOC_Os01g01302.1, LOC_Os09g30130.2, LOC_Os09g30130.1, LOC_Os02g47600.1, LOC_Os02g47600.2, LOC_Os07g08030.1, LOC_Os03g52840.1, LOC_Os03g52840.2, LOC_Os10g28360.1, LOC_Os05g41640.1, LOC_Os05g41640.3, LOC_Os06g46284.2, LOC_Os06g46284.1, LOC_Os04g59440.1, LOC_Os09g30120.1, LOC_Os09g30120.2, LOC_Os01g13770.2…	421	0		210	0		759	0		411	0		163	0		37	0
BP	GO:0006629	lipid metabolic process	33348	2439	1135	77	LOC_Os06g10160.1, LOC_Os03g59070.1, LOC_Os04g57020.2, LOC_Os04g57020.3, LOC_Os05g50190.1, LOC_Os01g46169.1, LOC_Os01g46169.2, LOC_Os03g59080.1, LOC_Os09g26730.1, LOC_Os06g43210.1, LOC_Os06g02019.1, LOC_Os04g57020.1, LOC_Os03g58070.1, LOC_Os02g03280.3, LOC_Os12g42850.2, LOC_Os01g55650.1, LOC_Os08g36310.1, LOC_Os01g39960.1, LOC_Os08g01040.1, LOC_Os01g17170.1, LOC_Os01g17170.2, LOC_Os02g48790.3, LOC…	895	108	LOC_Os03g10080.3, LOC_Os03g10080.1, LOC_Os03g10080.4, LOC_Os03g10080.5, LOC_Os02g36190.1, LOC_Os07g11739.1, LOC_Os03g03720.1, LOC_Os01g11620.2, LOC_Os01g11620.1, LOC_Os07g22930.3, LOC_Os07g22930.2, LOC_Os07g22930.4, LOC_Os01g24680.1, LOC_Os01g24680.2, LOC_Os03g62510.1, LOC_Os12g35630.3, LOC_Os12g35630.1, LOC_Os07g11970.1, LOC_Os03g08570.1, LOC_Os03g62780.1, LOC_Os03g03720.2, LOC_Os02g51070.1, LOC…	421	32	LOC_Os06g05130.1, LOC_Os01g73530.2, LOC_Os01g73530.1, LOC_Os05g10810.1, LOC_Os09g31970.1, LOC_Os03g28420.1, LOC_Os01g09320.1, LOC_Os04g33190.1, LOC_Os02g33580.1, LOC_Os01g63060.1, LOC_Os09g37100.1, LOC_Os05g49970.3, LOC_Os12g43130.1, LOC_Os01g11054.3, LOC_Os03g47610.6, LOC_Os03g47610.5, LOC_Os03g47610.4, LOC_Os03g47610.3, LOC_Os03g47610.2, LOC_Os03g47610.8, LOC_Os03g18070.1, LOC_Os03g04340.1, LOC…	210	0		759	49	LOC_Os02g13840.1, LOC_Os05g49290.2, LOC_Os05g49290.1, LOC_Os03g12030.1, LOC_Os06g01360.1, LOC_Os06g01360.2, LOC_Os08g01920.1, LOC_Os05g49290.3, LOC_Os11g36340.1, LOC_Os06g47890.1, LOC_Os06g47890.2, LOC_Os06g49790.1, LOC_Os02g04945.1, LOC_Os01g02020.1, LOC_Os01g02020.3, LOC_Os03g10620.3, LOC_Os08g44240.1, LOC_Os02g05320.1, LOC_Os07g05610.1, LOC_Os07g05610.3, LOC_Os03g08430.2, LOC_Os03g08430.1, LOC…	411	0		163	0		37	0
BP	GO:0006730	one-carbon metabolic process	33348	15	1135	0		895	3	LOC_Os03g52840.1, LOC_Os03g52840.2, LOC_Os03g52840.3	421	0		210	0		759	0		411	0		163	0		37	0
BP	GO:0006790	sulfur compound metabolic process	33348	990	1135	0		895	0		421	0		210	0		759	0		411	16	LOC_Os02g56850.2, LOC_Os02g56850.3, LOC_Os02g56850.1, LOC_Os01g50050.2, LOC_Os01g50050.1, LOC_Os11g29370.1, LOC_Os06g40940.2, LOC_Os04g02050.1, LOC_Os04g02050.2, LOC_Os08g29170.1, LOC_Os07g32570.2, LOC_Os07g32570.1, LOC_Os02g47800.1, LOC_Os04g47120.1, LOC_Os10g38710.1, LOC_Os03g21080.1	163	0		37	0
BP	GO:0006793	phosphorus metabolic process	33348	5150	1135	0		895	216	LOC_Os08g41460.1, LOC_Os08g41460.3, LOC_Os08g41460.2, LOC_Os08g41460.4, LOC_Os08g41460.6, LOC_Os08g41460.8, LOC_Os07g08030.1, LOC_Os08g41460.9, LOC_Os04g33460.1, LOC_Os01g44210.1, LOC_Os05g33100.1, LOC_Os05g49380.2, LOC_Os03g03720.1, LOC_Os08g27840.2, LOC_Os08g27840.1, LOC_Os01g13770.2, LOC_Os07g22930.3, LOC_Os07g22930.2, LOC_Os07g22930.4, LOC_Os03g17070.1, LOC_Os01g64660.4, LOC_Os03g01750.6, LOC…	421	0		210	0		759	0		411	0		163	0		37	0
BP	GO:0006810	transport	33348	5132	1135	182	LOC_Os08g31810.1, LOC_Os04g47860.6, LOC_Os04g47860.2, LOC_Os01g12880.1, LOC_Os01g59850.1, LOC_Os07g47350.1, LOC_Os01g04800.1, LOC_Os03g16800.2, LOC_Os06g10160.1, LOC_Os04g32030.1, LOC_Os03g48180.2, LOC_Os03g48180.1, LOC_Os01g31870.5, LOC_Os01g31870.6, LOC_Os01g31870.7, LOC_Os01g31870.1, LOC_Os01g31870.2, LOC_Os01g31870.3, LOC_Os03g52660.1, LOC_Os07g41250.1, LOC_Os07g41250.2, LOC_Os02g23890.1, LOC…	895	201	LOC_Os05g11320.1, LOC_Os03g58580.1, LOC_Os07g32880.1, LOC_Os12g02310.2, LOC_Os12g02310.1, LOC_Os02g27030.1, LOC_Os05g33100.1, LOC_Os03g03720.1, LOC_Os11g02369.1, LOC_Os08g27840.1, LOC_Os01g08260.1, LOC_Os06g39260.1, LOC_Os03g17070.1, LOC_Os02g44630.1, LOC_Os02g44630.3, LOC_Os02g44630.2, LOC_Os01g07590.1, LOC_Os06g50300.1, LOC_Os12g09300.1, LOC_Os12g09300.2, LOC_Os01g59530.2, LOC_Os01g59530.1, LOC…	421	99	LOC_Os04g55800.1, LOC_Os07g26660.1, LOC_Os07g26640.1, LOC_Os03g12820.2, LOC_Os08g37432.1, LOC_Os08g37432.2, LOC_Os01g62420.4, LOC_Os02g39740.1, LOC_Os03g58080.1, LOC_Os02g33580.1, LOC_Os01g16960.1, LOC_Os01g16960.2, LOC_Os07g12890.2, LOC_Os02g11760.1, LOC_Os06g51390.1, LOC_Os10g42299.5, LOC_Os10g42299.4, LOC_Os10g42299.3, LOC_Os09g37100.1, LOC_Os06g49120.2, LOC_Os05g11140.3, LOC_Os05g11140.1, LOC…	210	39	LOC_Os01g31690.1, LOC_Os10g01044.1, LOC_Os10g01044.2, LOC_Os10g01044.3, LOC_Os11g13890.5, LOC_Os11g13890.4, LOC_Os11g13890.2, LOC_Os11g42200.1, LOC_Os08g41990.1, LOC_Os11g13890.6, LOC_Os11g13890.1, LOC_Os04g38410.1, LOC_Os08g33820.1, LOC_Os06g37150.1, LOC_Os02g38240.1, LOC_Os02g09150.2, LOC_Os02g09150.1, LOC_Os03g39610.2, LOC_Os10g33210.1, LOC_Os07g25430.1, LOC_Os01g25450.1, LOC_Os06g43630.1, LOC…	759	128	LOC_Os04g56470.2, LOC_Os04g56470.1, LOC_Os12g06890.1, LOC_Os03g12030.1, LOC_Os07g41310.1, LOC_Os06g22650.1, LOC_Os06g01360.1, LOC_Os06g01360.2, LOC_Os09g01640.1, LOC_Os08g44240.1, LOC_Os06g37180.1, LOC_Os01g04814.4, LOC_Os02g56680.1, LOC_Os06g14470.2, LOC_Os06g14470.1, LOC_Os08g31410.7, LOC_Os08g31410.6, LOC_Os08g31410.5, LOC_Os08g31410.2, LOC_Os01g05490.1, LOC_Os01g05490.2, LOC_Os02g39710.1, LOC…	411	97	LOC_Os08g39300.4, LOC_Os08g39300.3, LOC_Os08g39300.2, LOC_Os08g39300.1, LOC_Os12g05040.6, LOC_Os02g04510.1, LOC_Os06g07932.1, LOC_Os11g04104.2, LOC_Os11g04104.1, LOC_Os12g05040.5, LOC_Os12g05040.3, LOC_Os10g32550.1, LOC_Os03g12530.1, LOC_Os01g45274.4, LOC_Os01g45274.1, LOC_Os01g45274.3, LOC_Os01g45274.2, LOC_Os09g38960.4, LOC_Os01g37800.1, LOC_Os11g24450.1, LOC_Os03g58910.2, LOC_Os05g05940.1, LOC…	163	40	LOC_Os01g06600.1, LOC_Os01g06600.2, LOC_Os01g04190.3, LOC_Os01g04190.2, LOC_Os01g04190.1, LOC_Os01g04190.4, LOC_Os06g43660.3, LOC_Os06g43660.2, LOC_Os06g43660.1, LOC_Os08g37370.1, LOC_Os10g42780.3, LOC_Os07g15440.1, LOC_Os07g05360.1, LOC_Os07g05360.2, LOC_Os03g42020.1, LOC_Os03g23010.5, LOC_Os03g23010.2, LOC_Os05g06480.1, LOC_Os10g42780.2, LOC_Os10g42780.1, LOC_Os10g42780.6, LOC_Os10g42780.5, LOC…	37	0
BP	GO:0006952	defense response	33348	1961	1135	118	LOC_Os08g06280.8, LOC_Os08g06280.9, LOC_Os08g06280.4, LOC_Os08g06280.7, LOC_Os08g06280.1, LOC_Os08g06280.2, LOC_Os08g06280.3, LOC_Os06g44620.2, LOC_Os06g10160.1, LOC_Os04g47860.6, LOC_Os04g47860.2, LOC_Os09g16510.1, LOC_Os05g41580.1, LOC_Os03g27250.1, LOC_Os08g44640.2, LOC_Os08g44640.3, LOC_Os08g44640.1, LOC_Os07g30100.1, LOC_Os07g30100.2, LOC_Os01g04280.1, LOC_Os03g55320.1, LOC_Os03g55320.2, LOC…	895	83	LOC_Os08g41460.1, LOC_Os08g41460.2, LOC_Os08g41460.4, LOC_Os08g41460.9, LOC_Os08g41460.8, LOC_Os08g41460.3, LOC_Os03g58580.1, LOC_Os08g41460.6, LOC_Os05g11320.1, LOC_Os03g52840.1, LOC_Os03g52840.2, LOC_Os03g52840.3, LOC_Os11g31330.1, LOC_Os04g33740.1, LOC_Os03g17070.1, LOC_Os03g64020.2, LOC_Os03g64020.1, LOC_Os08g41460.10, LOC_Os03g10100.1, LOC_Os01g55040.1, LOC_Os03g03720.2, LOC_Os03g03720.1, LO…	421	31	LOC_Os01g06660.1, LOC_Os01g13520.2, LOC_Os01g13520.1, LOC_Os03g16880.1, LOC_Os12g24320.1, LOC_Os10g31770.1, LOC_Os04g33190.1, LOC_Os03g55240.1, LOC_Os02g11760.1, LOC_Os01g12200.1, LOC_Os07g42370.2, LOC_Os07g42370.1, LOC_Os03g28940.1, LOC_Os03g28940.2, LOC_Os07g20340.1, LOC_Os02g33110.2, LOC_Os02g33110.3, LOC_Os02g33110.1, LOC_Os06g51390.1, LOC_Os06g51390.2, LOC_Os03g12820.2, LOC_Os03g12820.1, LOC…	210	13	LOC_Os03g11530.1, LOC_Os10g33210.1, LOC_Os01g31690.1, LOC_Os07g04840.1, LOC_Os02g08100.1, LOC_Os05g31570.1, LOC_Os07g42960.2, LOC_Os07g42960.1, LOC_Os11g07040.1, LOC_Os07g43810.1, LOC_Os05g48870.1, LOC_Os02g15750.1, LOC_Os01g31690.2	759	51	LOC_Os03g12030.1, LOC_Os12g38210.1, LOC_Os04g36054.1, LOC_Os07g27790.1, LOC_Os08g06140.3, LOC_Os08g06140.1, LOC_Os08g17400.1, LOC_Os02g12350.1, LOC_Os01g52260.1, LOC_Os02g05630.2, LOC_Os02g05630.3, LOC_Os02g05630.1, LOC_Os02g05630.4, LOC_Os03g06200.1, LOC_Os09g23660.1, LOC_Os02g04945.1, LOC_Os12g43640.1, LOC_Os02g13950.1, LOC_Os01g42350.1, LOC_Os01g42370.1, ChrUn.fgenesh.mRNA.83, LOC_Os09g31400.1…	411	0		163	0		37	0
BP	GO:0006970	response to osmotic stress	33348	1378	1135	76	LOC_Os06g10160.1, LOC_Os10g08550.5, LOC_Os10g08550.1, LOC_Os10g08550.3, LOC_Os09g26730.1, LOC_Os05g41580.1, LOC_Os05g39720.1, LOC_Os11g02610.1, LOC_Os11g02610.3, LOC_Os11g02610.2, LOC_Os03g20780.1, LOC_Os05g33880.1, LOC_Os01g74410.1, LOC_Os01g74410.2, LOC_Os07g06130.1, LOC_Os07g06130.3, LOC_Os07g06130.2, LOC_Os03g20790.1, LOC_Os11g10520.1, LOC_Os11g10520.2, LOC_Os11g10520.3, LOC_Os03g63770.2, LOC…	895	48	LOC_Os05g11320.1, LOC_Os05g33100.1, LOC_Os08g27840.2, LOC_Os08g27840.1, LOC_Os11g31330.1, LOC_Os01g50080.1, LOC_Os09g36450.2, LOC_Os09g36450.1, LOC_Os05g44130.1, LOC_Os05g44130.3, LOC_Os05g44130.2, LOC_Os04g26910.1, LOC_Os09g14670.1, LOC_Os05g32110.4, LOC_Os05g32110.2, LOC_Os05g32110.3, LOC_Os05g32110.1, LOC_Os03g16910.2, LOC_Os03g16910.1, LOC_Os12g37910.1, LOC_Os04g41560.4, LOC_Os04g41560.2, LOC…	421	35	LOC_Os03g16880.1, LOC_Os09g31486.2, LOC_Os09g31486.1, LOC_Os02g11760.1, LOC_Os06g45120.2, LOC_Os03g60780.1, LOC_Os12g08810.1, LOC_Os10g41400.2, LOC_Os03g28940.1, LOC_Os03g28940.2, LOC_Os07g42370.2, LOC_Os07g42370.1, LOC_Os06g51390.1, LOC_Os06g51390.2, LOC_Os10g41400.1, LOC_Os03g12820.2, LOC_Os03g12820.1, LOC_Os03g12840.1, LOC_Os03g12840.2, LOC_Os03g12840.3, LOC_Os06g04510.1, LOC_Os06g04510.2, LOC…	210	0		759	42	LOC_Os05g34830.3, LOC_Os05g34830.1, LOC_Os07g41310.1, LOC_Os07g27790.1, LOC_Os06g45840.1, LOC_Os06g45840.2, LOC_Os01g05490.1, LOC_Os01g05490.2, LOC_Os06g51220.2, LOC_Os06g51220.3, LOC_Os06g51220.4, LOC_Os03g13840.1, LOC_Os01g61460.1, LOC_Os01g58890.4, LOC_Os01g42350.1, LOC_Os01g42370.1, LOC_Os09g31400.1, LOC_Os07g44950.1, LOC_Os01g15010.1, LOC_Os03g57840.2, LOC_Os03g57840.1, LOC_Os05g34050.1, LOC…	411	0		163	0		37	1	LOC_Os07g42940.2
BP	GO:0006979	response to oxidative stress	33348	521	1135	20	LOC_Os10g42710.5, LOC_Os03g20780.1, LOC_Os03g20790.1, LOC_Os03g63770.2, LOC_Os03g63770.3, LOC_Os03g63770.1, LOC_Os03g63770.4, LOC_Os03g63770.5, LOC_Os02g38920.1, LOC_Os06g49490.1, LOC_Os03g21540.1, LOC_Os09g26730.1, LOC_Os03g63770.6, LOC_Os08g29570.1, LOC_Os10g42710.4, LOC_Os10g42710.6, LOC_Os10g42710.1, LOC_Os01g18670.1, LOC_Os06g48590.1, LOC_Os06g48590.2	895	43	LOC_Os02g36380.1, LOC_Os02g36380.2, LOC_Os04g32950.1, LOC_Os12g02300.1, LOC_Os03g31550.1, LOC_Os01g68480.1, LOC_Os03g31550.2, LOC_Os05g06440.1, LOC_Os12g02340.1, LOC_Os12g02330.2, LOC_Os06g39260.1, LOC_Os01g50080.1, LOC_Os07g49400.1, LOC_Os07g49400.2, LOC_Os07g49400.3, LOC_Os07g49400.4, LOC_Os06g50300.1, LOC_Os03g07226.1, LOC_Os03g07226.2, LOC_Os11g02350.1, LOC_Os04g32950.4, LOC_Os04g32950.3, LOC…	421	23	LOC_Os11g08460.1, LOC_Os03g16460.1, LOC_Os01g13760.1, LOC_Os04g28420.1, LOC_Os04g28420.2, LOC_Os02g14720.2, LOC_Os05g48810.1, LOC_Os01g42380.1, LOC_Os02g28980.1, LOC_Os09g31486.2, LOC_Os09g31486.1, LOC_Os05g13580.1, LOC_Os08g41390.1, LOC_Os11g38260.1, LOC_Os12g08810.1, LOC_Os03g12820.2, LOC_Os03g12820.1, LOC_Os10g34400.1, LOC_Os10g34400.2, LOC_Os02g11760.1, LOC_Os02g14720.1, LOC_Os03g60780.1, LOC…	210	1	LOC_Os10g35840.1	759	12	LOC_Os08g25140.1, LOC_Os03g16030.1, LOC_Os07g27790.1, LOC_Os01g42350.1, LOC_Os05g03820.2, LOC_Os05g03820.3, LOC_Os05g03820.1, LOC_Os03g16040.1, LOC_Os03g16020.1, LOC_Os09g31400.1, LOC_Os01g42370.1, LOC_Os03g53400.1	411	12	LOC_Os02g18450.1, LOC_Os03g16860.1, LOC_Os10g32550.1, LOC_Os09g16330.2, LOC_Os03g11910.2, LOC_Os03g11910.1, LOC_Os05g38530.1, LOC_Os04g38900.2, LOC_Os04g38900.1, LOC_Os01g62290.1, LOC_Os03g18200.1, LOC_Os03g16920.1	163	0		37	0
BP	GO:0007017	microtubule-based process	33348	421	1135	0		895	0		421	0		210	0		759	6	LOC_Os08g21350.1, LOC_Os08g21350.3, LOC_Os08g21350.2, LOC_Os10g35380.1, LOC_Os02g37830.1, LOC_Os02g37830.2	411	1	LOC_Os03g21080.1	163	0		37	0
BP	GO:0007049	cell cycle	33348	1158	1135	33	LOC_Os01g40990.3, LOC_Os07g05620.2, LOC_Os02g31290.1, LOC_Os06g41010.3, LOC_Os06g41010.1, LOC_Os06g41010.4, LOC_Os01g74610.1, LOC_Os02g31290.2, LOC_Os12g03340.1, LOC_Os03g03610.1, LOC_Os02g48790.3, LOC_Os03g60130.1, LOC_Os03g60130.2, LOC_Os08g07400.1, LOC_Os03g03610.3, LOC_Os06g22820.1, LOC_Os03g03610.2, LOC_Os12g26030.1, LOC_Os02g31150.1, LOC_Os11g03570.1, LOC_Os07g05620.1, LOC_Os01g40990.2, LOC…	895	0		421	8	LOC_Os02g04010.2, LOC_Os07g47450.1, LOC_Os01g72480.1, LOC_Os02g04010.1, LOC_Os02g04010.3, LOC_Os02g04010.4, LOC_Os10g37480.2, LOC_Os03g04340.1	210	0		759	33	LOC_Os07g09580.1, LOC_Os03g23935.1, LOC_Os06g48530.1, LOC_Os08g21350.1, LOC_Os11g36430.1, LOC_Os04g14510.2, LOC_Os04g14510.1, LOC_Os01g70320.1, LOC_Os03g49640.1, LOC_Os08g21350.3, LOC_Os11g36430.3, LOC_Os11g36430.5, LOC_Os01g36840.1, LOC_Os01g36840.2, LOC_Os01g36840.3, LOC_Os03g54780.1, LOC_Os01g67250.2, LOC_Os01g67250.1, LOC_Os03g45730.1, LOC_Os11g36430.2, LOC_Os04g35700.1, LOC_Os10g35380.1, LOC…	411	6	LOC_Os03g63870.1, LOC_Os03g63870.3, LOC_Os03g63870.2, LOC_Os04g21350.1, LOC_Os04g21350.2, LOC_Os03g21080.1	163	0		37	0
BP	GO:0007059	chromosome segregation	33348	268	1135	6	LOC_Os03g60130.1, LOC_Os03g60130.2, LOC_Os08g07400.1, LOC_Os12g03340.1, LOC_Os02g31150.1, LOC_Os11g03570.1	895	0		421	0		210	0		759	0		411	0		163	0		37	0
BP	GO:0007154	cell communication	33348	4489	1135	247	LOC_Os07g35370.1, LOC_Os06g10160.1, LOC_Os04g44700.1, LOC_Os07g35740.1, LOC_Os01g04800.1, LOC_Os01g41770.1, LOC_Os02g52620.1, LOC_Os08g02690.1, LOC_Os05g16930.1, LOC_Os03g17980.1, LOC_Os06g40360.1, LOC_Os03g27250.1, LOC_Os05g17604.1, LOC_Os06g40120.1, LOC_Os05g10670.1, LOC_Os08g10320.1, LOC_Os10g10130.4, LOC_Os06g45020.1, LOC_Os04g47860.2, LOC_Os08g37580.1, LOC_Os06g36270.1, LOC_Os06g36270.2, LOC…	895	120	LOC_Os05g48450.3, LOC_Os03g10080.1, LOC_Os03g10080.4, LOC_Os07g49460.1, LOC_Os05g35690.1, LOC_Os03g10080.3, LOC_Os03g10080.5, LOC_Os06g39260.1, LOC_Os03g17570.4, LOC_Os05g44210.2, LOC_Os03g17070.1, LOC_Os10g04730.1, LOC_Os12g29520.5, LOC_Os12g29520.4, LOC_Os07g43570.1, LOC_Os05g49140.3, LOC_Os05g49140.2, LOC_Os01g59530.1, LOC_Os01g50080.1, LOC_Os02g50350.2, LOC_Os02g50350.1, LOC_Os07g03000.1, LOC…	421	61	LOC_Os01g06660.1, LOC_Os01g13520.1, LOC_Os01g65920.2, LOC_Os01g65920.1, LOC_Os12g24320.1, LOC_Os12g03810.3, LOC_Os12g03810.2, LOC_Os01g13520.2, LOC_Os10g31770.1, LOC_Os09g08390.2, LOC_Os02g33580.1, LOC_Os02g11760.1, LOC_Os09g37100.1, LOC_Os07g35580.1, LOC_Os10g37480.2, LOC_Os10g39140.4, LOC_Os09g08390.5, LOC_Os05g11140.3, LOC_Os05g11140.1, LOC_Os09g19700.1, LOC_Os01g02700.1, LOC_Os11g03970.1, LOC…	210	0		759	119	LOC_Os09g36220.2, LOC_Os11g32110.2, LOC_Os05g34830.1, LOC_Os01g24710.3, LOC_Os01g42294.1, LOC_Os05g50810.2, LOC_Os09g36220.1, LOC_Os11g10100.1, LOC_Os03g55590.1, LOC_Os03g03550.1, LOC_Os11g36430.3, LOC_Os01g52260.1, LOC_Os05g34830.3, LOC_Os03g52980.1, LOC_Os03g17180.1, LOC_Os07g12510.1, LOC_Os06g37620.1, LOC_Os10g37480.1, LOC_Os12g43640.1, LOC_Os03g05610.1, LOC_Os03g56250.1, LOC_Os04g44900.1, LOC…	411	0		163	0		37	0
BP	GO:0007275	multicellular organismal development	33348	3375	1135	131	LOC_Os04g47860.6, LOC_Os04g47860.2, LOC_Os01g04800.1, LOC_Os03g17980.2, LOC_Os03g17980.1, LOC_Os01g74610.1, LOC_Os01g73200.1, LOC_Os02g32610.3, LOC_Os04g41260.1, LOC_Os05g10670.1, LOC_Os08g43390.1, LOC_Os10g40934.12, LOC_Os10g40934.11, LOC_Os10g40934.10, LOC_Os01g14370.2, LOC_Os01g14370.1, LOC_Os01g12080.3, LOC_Os11g02610.1, LOC_Os11g02610.2, LOC_Os11g02610.3, LOC_Os03g20780.1, LOC_Os12g41680.1, …	895	107	LOC_Os12g02320.1, LOC_Os11g37990.1, LOC_Os07g32880.1, LOC_Os04g59440.1, LOC_Os08g27840.1, LOC_Os01g08700.2, LOC_Os11g31330.1, LOC_Os01g08700.4, LOC_Os11g02389.1, LOC_Os12g29520.3, LOC_Os12g29520.2, LOC_Os12g29520.1, LOC_Os12g29520.5, LOC_Os12g29520.4, LOC_Os02g44500.1, LOC_Os01g50080.1, LOC_Os01g55040.1, LOC_Os01g13390.1, LOC_Os06g35970.1, LOC_Os11g06020.1, LOC_Os07g44430.1, LOC_Os09g39940.1, LOC…	421	0		210	0		759	100	LOC_Os07g09580.1, LOC_Os09g38790.3, LOC_Os03g02160.2, LOC_Os03g02160.1, LOC_Os05g36110.2, LOC_Os05g36110.1, LOC_Os03g12030.1, LOC_Os07g41310.1, LOC_Os01g36840.1, LOC_Os01g36840.3, LOC_Os09g01640.1, LOC_Os12g38210.1, LOC_Os07g27790.1, LOC_Os08g06140.3, LOC_Os08g06140.2, LOC_Os03g02160.3, LOC_Os02g45250.1, LOC_Os12g34850.1, LOC_Os01g09570.1, LOC_Os07g34640.2, LOC_Os07g34640.1, LOC_Os03g52980.1, LOC…	411	36	LOC_Os01g40630.2, LOC_Os03g16860.2, LOC_Os01g33090.1, LOC_Os03g58910.2, LOC_Os01g62290.2, LOC_Os09g29660.1, LOC_Os02g35090.1, LOC_Os03g21080.1, LOC_Os05g24684.1, LOC_Os06g40940.2, LOC_Os12g02250.1, LOC_Os03g63870.1, LOC_Os03g63870.3, LOC_Os03g63870.2, LOC_Os03g21060.1, LOC_Os04g38900.1, LOC_Os04g21350.1, LOC_Os11g02300.1, LOC_Os04g21350.2, LOC_Os01g62760.1, LOC_Os01g37910.3, LOC_Os02g41860.3, LOC…	163	0		37	0
BP	GO:0007389	pattern specification process	33348	353	1135	10	LOC_Os12g02530.3, LOC_Os12g02530.2, LOC_Os12g02530.1, LOC_Os08g07400.1, LOC_Os03g17700.1, LOC_Os03g60130.1, LOC_Os03g60130.2, LOC_Os11g02610.1, LOC_Os11g02610.3, LOC_Os11g02610.2	895	4	LOC_Os10g40260.1, LOC_Os05g43920.1, LOC_Os05g51830.1, LOC_Os12g41950.1	421	1	LOC_Os03g04340.1	210	1	LOC_Os05g48870.1	759	10	LOC_Os06g48530.1, LOC_Os05g36110.2, LOC_Os05g36110.3, LOC_Os05g36110.1, LOC_Os01g36840.1, LOC_Os01g36840.2, LOC_Os01g36840.3, LOC_Os02g30730.2, LOC_Os02g30730.1, LOC_Os10g33680.1	411	0		163	0		37	0
BP	GO:0007568	aging	33348	205	1135	0		895	12	LOC_Os11g31330.1, LOC_Os06g38450.1, LOC_Os11g47970.1, LOC_Os11g47980.1, LOC_Os12g29520.1, LOC_Os12g29520.5, LOC_Os12g29520.4, LOC_Os12g29520.3, LOC_Os12g29520.2, LOC_Os01g05800.2, LOC_Os01g05800.1, LOC_Os01g55040.1	421	7	LOC_Os01g13520.2, LOC_Os01g13520.1, LOC_Os04g08350.1, LOC_Os04g08350.2, LOC_Os02g53860.1, LOC_Os06g43270.1, LOC_Os10g31770.1	210	0		759	5	LOC_Os11g32110.4, LOC_Os11g32110.1, LOC_Os11g32110.3, LOC_Os11g32110.2, LOC_Os04g36054.1	411	0		163	0		37	0
BP	GO:0007584	response to nutrient	33348	19	1135	2	LOC_Os03g17980.1, LOC_Os03g17980.2	895	0		421	0		210	0		759	0		411	0		163	0		37	0
BP	GO:0008219	cell death	33348	825	1135	68	LOC_Os08g06280.8, LOC_Os08g06280.9, LOC_Os08g06280.4, LOC_Os08g06280.7, LOC_Os08g06280.1, LOC_Os08g06280.3, LOC_Os05g48360.1, LOC_Os01g22249.1, LOC_Os06g10160.1, LOC_Os08g06280.2, LOC_Os04g47860.6, LOC_Os04g47860.2, LOC_Os01g04280.1, LOC_Os07g09000.1, LOC_Os03g43720.7, LOC_Os03g43720.4, LOC_Os03g43720.3, LOC_Os03g43720.2, LOC_Os03g43720.1, LOC_Os11g12050.2, LOC_Os11g12050.1, LOC_Os01g70380.1, LOC…	895	32	LOC_Os02g36380.1, LOC_Os02g36380.2, LOC_Os03g52840.1, LOC_Os03g52840.2, LOC_Os03g52840.3, LOC_Os02g47020.1, LOC_Os11g31330.1, LOC_Os03g43684.1, LOC_Os01g67310.1, LOC_Os03g17070.1, LOC_Os01g13360.1, LOC_Os01g13360.2, LOC_Os01g17240.1, LOC_Os06g38450.1, LOC_Os01g55040.1, LOC_Os12g23180.1, LOC_Os02g39160.1, LOC_Os11g06020.1, LOC_Os08g44270.1, LOC_Os11g10460.1, LOC_Os04g16680.1, LOC_Os05g11320.1, LOC…	421	25	LOC_Os09g37100.1, LOC_Os09g27930.1, LOC_Os07g42370.3, LOC_Os07g42370.2, LOC_Os06g51390.1, LOC_Os06g51390.2, LOC_Os07g42370.1, LOC_Os10g39140.3, LOC_Os10g39140.1, LOC_Os10g31770.1, LOC_Os09g31031.1, LOC_Os09g31031.3, LOC_Os09g31031.2, LOC_Os03g12820.2, LOC_Os03g12820.1, LOC_Os10g34400.1, LOC_Os10g34400.2, LOC_Os02g11760.1, LOC_Os12g08810.1, LOC_Os10g37480.2, LOC_Os01g42380.1, LOC_Os10g39140.2, LOC…	210	0		759	27	LOC_Os09g31400.1, LOC_Os11g10100.1, LOC_Os11g36430.2, LOC_Os05g45710.1, LOC_Os04g57810.1, LOC_Os11g36430.3, LOC_Os11g36430.1, LOC_Os11g36430.5, LOC_Os12g38210.1, LOC_Os03g54780.1, LOC_Os04g58564.3, LOC_Os04g58564.1, LOC_Os04g35700.2, LOC_Os04g35700.1, LOC_Os02g35010.1, LOC_Os01g42350.1, LOC_Os01g52260.1, LOC_Os01g42370.1, LOC_Os03g49640.2, LOC_Os05g27730.1, LOC_Os04g58564.2, LOC_Os04g57810.3, LOC…	411	0		163	2	LOC_Os05g48360.2, LOC_Os03g42020.1	37	0
BP	GO:0009266	response to temperature stimulus	33348	392	1135	14	LOC_Os10g39130.2, LOC_Os10g39130.1, LOC_Os07g47790.2, LOC_Os01g74610.1, LOC_Os06g40120.1, LOC_Os03g60130.1, LOC_Os03g60130.2, LOC_Os02g10780.1, LOC_Os07g42510.1, LOC_Os02g32520.1, LOC_Os02g32520.2, LOC_Os05g39720.1, LOC_Os01g61080.1, LOC_Os11g24140.1	895	5	LOC_Os07g08160.1, LOC_Os07g08150.1, LOC_Os09g39180.1, LOC_Os01g19740.1, LOC_Os01g14410.1	421	17	LOC_Os03g28420.1, LOC_Os04g28420.1, LOC_Os04g28420.2, LOC_Os02g28980.1, LOC_Os04g56590.1, LOC_Os08g41390.2, LOC_Os08g41390.1, LOC_Os12g04240.2, LOC_Os12g04240.1, LOC_Os02g49320.1, LOC_Os12g29400.1, LOC_Os02g43020.1, LOC_Os05g44340.1, LOC_Os06g46770.2, LOC_Os06g46770.3, LOC_Os06g46770.1, LOC_Os11g04480.1	210	0		759	23	LOC_Os03g23935.1, LOC_Os12g34850.1, LOC_Os01g61460.1, LOC_Os02g30730.2, LOC_Os02g30730.1, LOC_Os02g31960.1, LOC_Os03g52980.1, LOC_Os01g68950.1, LOC_Os03g17180.1, LOC_Os05g27730.1, LOC_Os02g09720.1, LOC_Os03g13840.2, LOC_Os03g13840.1, LOC_Os05g05310.2, LOC_Os05g05310.1, LOC_Os10g06130.5, LOC_Os10g06130.4, LOC_Os10g06130.1, LOC_Os10g06130.3, LOC_Os10g06130.2, LOC_Os03g50850.1, LOC_Os03g50850.2, LOC…	411	5	LOC_Os04g17100.1, LOC_Os04g33210.1, LOC_Os03g11910.1, LOC_Os03g18200.1, LOC_Os03g11910.2	163	0		37	0
BP	GO:0009408	response to heat	33348	123	1135	6	LOC_Os01g61080.1, LOC_Os05g39720.1, LOC_Os07g42510.1, LOC_Os02g32520.1, LOC_Os02g32520.2, LOC_Os07g47790.2	895	4	LOC_Os07g08160.1, LOC_Os07g08150.1, LOC_Os01g14410.1, LOC_Os01g19740.1	421	15	LOC_Os04g28420.1, LOC_Os04g28420.2, LOC_Os12g04240.2, LOC_Os12g04240.1, LOC_Os05g44340.1, LOC_Os04g56590.1, LOC_Os06g46770.2, LOC_Os06g46770.3, LOC_Os06g46770.1, LOC_Os02g28980.1, LOC_Os11g04480.1, LOC_Os12g29400.1, LOC_Os02g43020.1, LOC_Os08g41390.2, LOC_Os08g41390.1	210	0		759	6	LOC_Os03g13840.2, LOC_Os06g06470.1, LOC_Os02g31960.1, LOC_Os03g13840.1, LOC_Os01g68950.1, LOC_Os05g27730.1	411	5	LOC_Os04g17100.1, LOC_Os03g11910.2, LOC_Os03g18200.1, LOC_Os04g33210.1, LOC_Os03g11910.1	163	0		37	0
BP	GO:0009409	response to cold	33348	279	1135	8	LOC_Os02g10780.1, LOC_Os10g39130.2, LOC_Os10g39130.1, LOC_Os01g74610.1, LOC_Os03g60130.1, LOC_Os03g60130.2, LOC_Os11g24140.1, LOC_Os06g40120.1	895	2	LOC_Os01g19740.1, LOC_Os09g39180.1	421	3	LOC_Os02g49320.1, LOC_Os02g43020.1, LOC_Os03g28420.1	210	2	LOC_Os04g33390.1, LOC_Os04g56740.1	759	18	LOC_Os12g34850.1, LOC_Os03g23935.1, LOC_Os05g05310.1, LOC_Os01g61460.1, LOC_Os02g30730.2, LOC_Os02g30730.1, LOC_Os10g06130.4, LOC_Os02g09720.1, LOC_Os03g50850.2, LOC_Os05g05310.2, LOC_Os10g06130.5, LOC_Os10g06130.1, LOC_Os10g06130.3, LOC_Os10g06130.2, LOC_Os03g52980.1, LOC_Os03g50850.1, LOC_Os06g06470.1, LOC_Os03g17180.1	411	0		163	0		37	0
BP	GO:0009414	response to water deprivation	33348	296	1135	4	LOC_Os06g10160.1, LOC_Os07g05620.1, LOC_Os07g05620.2, LOC_Os01g68060.1	895	11	LOC_Os04g33060.1, LOC_Os01g17240.1, LOC_Os02g27030.1, LOC_Os06g28194.2, LOC_Os06g28194.3, LOC_Os06g28194.1, LOC_Os06g28194.4, LOC_Os12g23180.1, LOC_Os07g44430.1, LOC_Os10g37340.1, LOC_Os10g38700.1	421	0		210	1	LOC_Os03g39610.2	759	17	LOC_Os02g41650.1, LOC_Os02g41650.2, LOC_Os02g41650.3, LOC_Os06g40650.3, LOC_Os12g33610.1, LOC_Os06g40650.1, LOC_Os07g46160.1, LOC_Os02g08364.1, LOC_Os11g48110.1, LOC_Os06g40650.4, LOC_Os02g41630.2, LOC_Os05g35290.1, LOC_Os02g41680.1, LOC_Os02g41670.1, LOC_Os03g03510.1, LOC_Os03g03510.2, LOC_Os10g38660.1	411	3	LOC_Os10g38710.1, LOC_Os06g28194.5, LOC_Os03g05290.1	163	0		37	0
BP	GO:0009553	embryo sac development	33348	56	1135	0		895	1	LOC_Os11g06020.1	421	1	LOC_Os06g02620.1	210	0		759	2	LOC_Os03g50850.1, LOC_Os03g50850.2	411	0		163	0		37	0
BP	GO:0009555	pollen development	33348	141	1135	3	LOC_Os03g03610.3, LOC_Os03g03610.2, LOC_Os03g03610.1	895	4	LOC_Os11g02389.1, LOC_Os01g55040.1, LOC_Os03g02050.1, LOC_Os12g02320.1	421	0		210	0		759	0		411	0		163	0		37	0
BP	GO:0009560	embryo sac egg cell differentiation	33348	3	1135	0		895	0		421	0		210	0		759	2	LOC_Os03g50850.1, LOC_Os03g50850.2	411	0		163	0		37	0
BP	GO:0009561	megagametogenesis	33348	39	1135	0		895	0		421	0		210	0		759	2	LOC_Os03g50850.1, LOC_Os03g50850.2	411	0		163	0		37	0
BP	GO:0009581	detection of external stimulus	33348	64	1135	3	LOC_Os01g29230.1, LOC_Os06g44500.1, LOC_Os01g38530.2	895	0		421	0		210	0		759	0		411	0		163	0		37	0
BP	GO:0009595	detection of biotic stimulus	33348	24	1135	0		895	0		421	6	LOC_Os03g47610.6, LOC_Os03g47610.5, LOC_Os03g47610.4, LOC_Os03g47610.3, LOC_Os03g47610.2, LOC_Os03g47610.8	210	0		759	0		411	0		163	0		37	0
BP	GO:0009611	response to wounding	33348	40	1135	6	LOC_Os07g06130.1, LOC_Os07g06130.3, LOC_Os07g06130.2, LOC_Os07g06190.1, LOC_Os07g06300.1, LOC_Os05g37690.1	895	0		421	0		210	0		759	4	LOC_Os02g12350.1, LOC_Os02g12380.2, LOC_Os02g12380.3, LOC_Os02g12380.1	411	0		163	0		37	0
BP	GO:0009612	response to mechanical stimulus	33348	7	1135	1	LOC_Os01g29230.1	895	0		421	0		210	0		759	0		411	0		163	0		37	0
BP	GO:0009615	response to virus	33348	113	1135	1	LOC_Os08g41790.1	895	0		421	3	LOC_Os01g13520.2, LOC_Os01g13520.1, LOC_Os07g20340.1	210	0		759	0		411	0		163	0		37	0
BP	GO:0009617	response to bacterium	33348	654	1135	40	LOC_Os05g48360.1, LOC_Os06g10160.1, LOC_Os07g06130.1, LOC_Os07g06130.3, LOC_Os07g06130.2, LOC_Os03g20790.1, LOC_Os03g63770.2, LOC_Os03g63770.3, LOC_Os03g63770.1, LOC_Os03g63770.6, LOC_Os03g63770.5, LOC_Os05g41580.1, LOC_Os10g42710.6, LOC_Os07g06300.1, LOC_Os02g52210.1, LOC_Os02g52210.2, LOC_Os03g63770.4, LOC_Os03g17700.1, LOC_Os07g06190.1, LOC_Os10g41490.3, LOC_Os01g63690.1, LOC_Os01g61080.1, LOC…	895	50	LOC_Os08g41460.1, LOC_Os08g41460.2, LOC_Os08g41460.4, LOC_Os08g41460.6, LOC_Os08g41460.9, LOC_Os08g41460.8, LOC_Os08g41460.3, LOC_Os03g52840.1, LOC_Os03g52840.2, LOC_Os03g52840.3, LOC_Os02g27030.1, LOC_Os05g41640.1, LOC_Os05g41640.2, LOC_Os05g41640.3, LOC_Os11g47970.1, LOC_Os05g33810.1, LOC_Os10g11140.1, LOC_Os10g11140.2, LOC_Os02g47020.1, LOC_Os04g33740.1, LOC_Os03g62780.1, LOC_Os03g62780.2, LOC…	421	24	LOC_Os03g47610.3, LOC_Os03g47610.2, LOC_Os03g47610.8, LOC_Os11g08460.2, LOC_Os03g16880.1, LOC_Os02g33110.2, LOC_Os07g42370.3, LOC_Os07g42370.2, LOC_Os07g42370.1, LOC_Os03g12820.2, LOC_Os02g33110.3, LOC_Os02g33110.1, LOC_Os03g47610.6, LOC_Os03g47610.5, LOC_Os01g42380.1, LOC_Os03g47610.4, LOC_Os01g65650.1, LOC_Os11g38260.1, LOC_Os03g12820.1, LOC_Os02g11760.1, LOC_Os10g39140.2, LOC_Os10g39140.3, LOC…	210	6	LOC_Os07g04840.1, LOC_Os07g43810.1, LOC_Os10g33210.1, LOC_Os02g15750.1, LOC_Os01g31690.1, LOC_Os01g31690.2	759	18	LOC_Os03g12030.1, LOC_Os06g07350.1, LOC_Os07g27790.1, LOC_Os08g17400.1, LOC_Os07g28820.1, LOC_Os02g05630.1, LOC_Os08g40260.1, LOC_Os01g42350.1, LOC_Os01g42370.1, LOC_Os05g03820.2, LOC_Os05g03820.3, LOC_Os05g03820.1, LOC_Os05g27730.1, LOC_Os02g05630.3, LOC_Os02g05630.4, LOC_Os12g43640.1, LOC_Os03g06410.1, LOC_Os02g05630.2	411	11	LOC_Os01g45274.3, LOC_Os01g45274.2, LOC_Os03g16860.2, LOC_Os07g37030.1, LOC_Os09g16330.2, LOC_Os01g45274.1, LOC_Os03g16050.1, LOC_Os08g29170.1, LOC_Os09g35970.1, LOC_Os01g62290.2, LOC_Os01g45274.4	163	7	LOC_Os05g48360.2, LOC_Os11g47760.6, LOC_Os11g47760.4, LOC_Os11g47760.5, LOC_Os11g47760.2, LOC_Os11g47760.3, LOC_Os11g47760.1	37	0
BP	GO:0009620	response to fungus	33348	656	1135	44	LOC_Os05g48360.1, LOC_Os01g22249.1, LOC_Os06g10160.1, LOC_Os02g03280.2, LOC_Os02g47470.3, LOC_Os04g52090.1, LOC_Os07g06130.1, LOC_Os07g06130.2, LOC_Os03g55680.1, LOC_Os04g58710.1, LOC_Os12g36640.2, LOC_Os12g36640.1, LOC_Os03g63770.2, LOC_Os03g63770.3, LOC_Os03g63770.1, LOC_Os03g63770.6, LOC_Os03g63770.4, LOC_Os03g63770.5, LOC_Os05g09020.1, LOC_Os07g06300.1, LOC_Os01g71860.1, LOC_Os03g17700.1, LOC…	895	26	LOC_Os03g58580.1, LOC_Os11g47970.1, LOC_Os07g09010.1, LOC_Os04g49570.2, LOC_Os02g47020.1, LOC_Os11g47980.1, LOC_Os04g33740.1, LOC_Os03g03810.1, LOC_Os03g17070.1, LOC_Os01g07590.1, LOC_Os01g13360.1, LOC_Os01g13360.2, LOC_Os01g17240.1, LOC_Os01g55040.1, LOC_Os12g23180.1, LOC_Os02g39160.1, LOC_Os11g06020.1, LOC_Os11g10460.1, LOC_Os04g16680.1, LOC_Os07g08030.1, LOC_Os02g51470.1, LOC_Os02g51470.3, LOC…	421	25	LOC_Os11g08460.2, LOC_Os03g16880.1, LOC_Os02g33110.2, LOC_Os02g33110.3, LOC_Os07g42370.3, LOC_Os07g42370.2, LOC_Os07g42370.1, LOC_Os08g42590.1, LOC_Os08g42590.3, LOC_Os02g33110.1, LOC_Os01g42380.1, LOC_Os03g37490.1, LOC_Os10g31770.1, LOC_Os03g12820.2, LOC_Os03g12820.1, LOC_Os02g11760.1, LOC_Os01g32780.1, LOC_Os01g43870.2, LOC_Os01g43870.1, LOC_Os01g43870.3, LOC_Os01g43870.4, LOC_Os10g39140.2, LOC…	210	2	LOC_Os07g04840.1, LOC_Os02g15750.1	759	18	LOC_Os05g43950.1, LOC_Os01g47540.4, LOC_Os01g57854.1, LOC_Os07g27790.1, LOC_Os02g56720.2, LOC_Os08g17400.1, LOC_Os02g08364.1, LOC_Os01g42350.1, LOC_Os01g42370.1, LOC_Os05g03820.2, LOC_Os05g03820.3, LOC_Os05g03820.1, LOC_Os01g47540.1, LOC_Os01g47540.3, LOC_Os01g47540.2, LOC_Os05g27730.1, LOC_Os09g31400.1, LOC_Os03g06410.1	411	9	LOC_Os03g16860.2, LOC_Os07g37030.1, LOC_Os09g16330.2, LOC_Os01g45274.1, LOC_Os01g45274.3, LOC_Os01g45274.2, LOC_Os01g62290.2, LOC_Os01g40094.1, LOC_Os01g45274.4	163	12	LOC_Os05g48360.2, LOC_Os11g47760.6, LOC_Os11g47760.4, LOC_Os11g47760.5, LOC_Os11g47760.2, LOC_Os11g47760.3, LOC_Os11g47760.1, LOC_Os03g42020.1, LOC_Os03g15050.2, LOC_Os03g15050.1, LOC_Os03g15050.4, LOC_Os05g28740.1	37	0
BP	GO:0009624	response to nematode	33348	25	1135	2	LOC_Os01g71860.1, LOC_Os01g71930.1	895	0		421	0		210	0		759	0		411	0		163	0		37	0
BP	GO:0009636	response to toxic substance	33348	13	1135	0		895	2	LOC_Os03g52170.1, LOC_Os02g56850.4	421	0		210	0		759	0		411	3	LOC_Os02g56850.2, LOC_Os02g56850.3, LOC_Os02g56850.1	163	0		37	0
BP	GO:0009649	entrainment of circadian clock	33348	7	1135	0		895	0		421	0		210	0		759	2	LOC_Os06g47890.1, LOC_Os06g47890.2	411	0		163	0		37	0
BP	GO:0009698	phenylpropanoid metabolic process	33348	360	1135	20	LOC_Os01g22249.1, LOC_Os06g44620.2, LOC_Os06g44620.1, LOC_Os09g23560.1, LOC_Os08g34790.1, LOC_Os07g47990.1, LOC_Os07g47990.2, LOC_Os08g01040.1, LOC_Os09g23530.1, LOC_Os07g48030.1, LOC_Os04g42250.4, LOC_Os04g42250.2, LOC_Os09g23550.1, LOC_Os09g23550.2, LOC_Os06g43210.1, LOC_Os07g48050.1, LOC_Os07g48020.1, LOC_Os09g23540.1, LOC_Os04g42250.3, LOC_Os07g48010.1	895	24	LOC_Os05g44130.1, LOC_Os05g44130.3, LOC_Os05g44130.2, LOC_Os04g26920.2, LOC_Os04g26920.1, LOC_Os09g25150.2, LOC_Os09g25150.3, LOC_Os04g57560.1, LOC_Os07g10600.1, LOC_Os07g10600.2, LOC_Os08g34280.1, LOC_Os09g25150.1, LOC_Os11g10460.1, LOC_Os04g26910.1, LOC_Os03g02514.2, LOC_Os03g02514.1, LOC_Os09g28630.1, LOC_Os09g31502.2, LOC_Os09g31502.1, LOC_Os09g31502.4, LOC_Os09g31514.4, LOC_Os09g31514.2, LOC…	421	3	LOC_Os05g25640.1, LOC_Os03g22770.1, LOC_Os03g22770.2	210	4	LOC_Os02g08100.1, LOC_Os07g42960.2, LOC_Os07g42960.1, LOC_Os11g42200.1	759	17	LOC_Os02g41680.1, LOC_Os02g56460.1, LOC_Os11g48110.1, LOC_Os12g33610.1, LOC_Os04g43800.1, LOC_Os02g41630.2, LOC_Os05g35290.1, LOC_Os02g41670.1, LOC_Os02g41650.1, LOC_Os02g41650.2, LOC_Os02g41650.3, LOC_Os04g43760.1, LOC_Os04g43760.2, LOC_Os02g56690.1, LOC_Os02g56680.1, LOC_Os02g56720.2, LOC_Os02g56700.1	411	2	LOC_Os05g24684.1, LOC_Os10g29470.1	163	0		37	4	LOC_Os03g27230.1, LOC_Os02g26810.1, LOC_Os02g26770.1, LOC_Os03g14990.1
BP	GO:0009725	response to hormone	33348	4104	1135	239	LOC_Os10g41330.2, LOC_Os06g10160.1, LOC_Os10g08550.5, LOC_Os10g08550.1, LOC_Os10g08550.3, LOC_Os03g59070.1, LOC_Os05g48360.1, LOC_Os01g04800.1, LOC_Os01g41770.1, LOC_Os02g52620.1, LOC_Os08g02690.1, LOC_Os03g17980.1, LOC_Os06g40360.2, LOC_Os06g40360.1, LOC_Os08g10320.1, LOC_Os06g04990.1, LOC_Os02g35180.1, LOC_Os04g41310.2, LOC_Os05g10670.1, LOC_Os08g29660.1, LOC_Os10g10130.4, LOC_Os06g45020.1, LOC…	895	0		421	0		210	0		759	0		411	0		163	0		37	0
BP	GO:0009791	post-embryonic development	33348	1932	1135	87	LOC_Os01g04800.1, LOC_Os03g17980.2, LOC_Os03g17980.1, LOC_Os01g74610.1, LOC_Os01g14370.2, LOC_Os01g14370.1, LOC_Os01g12080.3, LOC_Os03g20780.1, LOC_Os12g41680.1, LOC_Os03g58070.1, LOC_Os10g39130.2, LOC_Os10g39130.1, LOC_Os07g06130.1, LOC_Os07g06130.3, LOC_Os07g06130.2, LOC_Os03g20790.1, LOC_Os04g58710.1, LOC_Os12g42850.1, LOC_Os12g42850.2, LOC_Os12g42850.3, LOC_Os03g63770.2, LOC_Os03g63770.3, LOC…	895	0		421	19	LOC_Os02g39740.1, LOC_Os09g06464.1, LOC_Os01g65650.1, LOC_Os03g16880.1, LOC_Os07g20340.1, LOC_Os07g42370.3, LOC_Os07g42370.2, LOC_Os07g42370.1, LOC_Os12g29400.1, LOC_Os03g12820.2, LOC_Os03g12820.1, LOC_Os08g15230.1, LOC_Os01g65920.2, LOC_Os01g65920.1, LOC_Os11g08460.2, LOC_Os05g13580.1, LOC_Os03g12350.4, LOC_Os03g12350.1, LOC_Os03g12350.2	210	0		759	0		411	0		163	0		37	0
BP	GO:0009793	embryo development ending in seed dormancy	33348	131	1135	10	LOC_Os07g06190.1, LOC_Os07g06130.2, LOC_Os03g60130.1, LOC_Os03g60130.2, LOC_Os07g06300.1, LOC_Os07g06130.1, LOC_Os07g06130.3, LOC_Os03g20780.1, LOC_Os03g20790.1, LOC_Os04g41260.1	895	3	LOC_Os03g29760.3, LOC_Os03g29760.2, LOC_Os03g29760.1	421	0		210	0		759	3	LOC_Os02g30730.2, LOC_Os02g30730.1, LOC_Os12g42370.1	411	3	LOC_Os09g29670.1, LOC_Os10g38850.1, LOC_Os09g29660.1	163	1	LOC_Os07g48200.1	37	0
BP	GO:0009825	multidimensional cell growth	33348	53	1135	1	LOC_Os04g49410.1	895	2	LOC_Os10g40720.1, LOC_Os10g40730.1	421	0		210	0		759	0		411	0		163	0		37	0
BP	GO:0009826	unidimensional cell growth	33348	488	1135	12	LOC_Os08g39350.1, LOC_Os03g43720.7, LOC_Os03g43720.6, LOC_Os03g43720.5, LOC_Os03g43720.4, LOC_Os03g43720.3, LOC_Os03g43720.2, LOC_Os03g43720.1, LOC_Os07g09630.1, LOC_Os10g26940.1, LOC_Os03g58890.1, LOC_Os03g58890.2	895	8	LOC_Os02g36380.2, LOC_Os01g50030.1, LOC_Os05g32110.4, LOC_Os05g32110.3, LOC_Os02g44360.1, LOC_Os02g36380.1, LOC_Os05g32110.2, LOC_Os05g32110.1	421	0		210	0		759	2	LOC_Os03g12030.1, LOC_Os07g41310.1	411	0		163	0		37	0
BP	GO:0009835	fruit ripening	33348	3	1135	0		895	0		421	2	LOC_Os04g08350.1, LOC_Os04g08350.2	210	0		759	0		411	0		163	0		37	0
BP	GO:0009845	seed germination	33348	94	1135	1	LOC_Os04g58710.1	895	0		421	6	LOC_Os11g08460.2, LOC_Os03g16880.1, LOC_Os12g29400.1, LOC_Os03g12350.4, LOC_Os03g12350.1, LOC_Os03g12350.2	210	0		759	0		411	0		163	0		37	0
BP	GO:0009850	auxin metabolic process	33348	121	1135	3	LOC_Os04g17660.3, LOC_Os07g08430.1, LOC_Os04g41260.1	895	3	LOC_Os07g08030.1, LOC_Os09g36450.2, LOC_Os09g36450.1	421	0		210	1	LOC_Os03g11530.1	759	1	LOC_Os04g39980.1	411	0		163	0		37	0
BP	GO:0009856	pollination	33348	262	1135	11	LOC_Os03g43720.5, LOC_Os03g43720.4, LOC_Os03g43720.6, LOC_Os07g09630.1, LOC_Os03g43720.7, LOC_Os03g43720.3, LOC_Os03g43720.2, LOC_Os03g43720.1, LOC_Os03g58890.1, LOC_Os03g58890.2, LOC_Os03g17700.1	895	0		421	0		210	0		759	0		411	0		163	0		37	0
BP	GO:0009886	post-embryonic morphogenesis	33348	357	1135	0		895	15	LOC_Os12g37910.1, LOC_Os12g37910.2, LOC_Os04g35280.1, LOC_Os04g59440.1, LOC_Os02g47020.1, LOC_Os01g64960.1, LOC_Os01g64960.2, LOC_Os10g37180.1, LOC_Os01g55570.4, LOC_Os01g55570.3, LOC_Os01g55570.1, LOC_Os04g16680.1, LOC_Os06g01850.1, LOC_Os04g38600.4, LOC_Os05g23880.1	421	0		210	0		759	0		411	0		163	0		37	0
BP	GO:0009887	organ morphogenesis	33348	446	1135	0		895	12	LOC_Os03g52239.1, LOC_Os04g35280.1, LOC_Os07g32880.1, LOC_Os09g39180.1, LOC_Os07g09190.1, LOC_Os10g39030.1, LOC_Os01g55040.1, LOC_Os01g13390.1, LOC_Os12g23180.1, LOC_Os07g11110.1, LOC_Os08g27010.1, LOC_Os05g23880.1	421	0		210	5	LOC_Os02g03330.1, LOC_Os08g41990.1, LOC_Os01g31690.1, LOC_Os01g31690.2, LOC_Os11g16550.1	759	5	LOC_Os03g19560.3, LOC_Os02g30730.2, LOC_Os02g30730.1, LOC_Os08g32080.1, LOC_Os08g32085.1	411	0		163	0		37	0
BP	GO:0009888	tissue development	33348	1546	1135	0		895	0		421	0		210	0		759	27	LOC_Os01g09570.1, LOC_Os03g12030.1, LOC_Os07g41310.1, LOC_Os12g34850.1, LOC_Os07g34640.2, LOC_Os07g34640.1, LOC_Os03g52980.1, LOC_Os12g43640.1, LOC_Os10g33680.1, LOC_Os03g50850.1, LOC_Os03g50850.2, LOC_Os01g43420.1, LOC_Os05g10650.1, LOC_Os02g37830.1, LOC_Os02g37830.2, LOC_Os03g23935.1, LOC_Os06g48530.1, LOC_Os01g04814.4, LOC_Os01g04814.3, LOC_Os01g04814.1, LOC_Os02g30730.2, LOC_Os02g30730.1, LOC…	411	0		163	0		37	0
BP	GO:0010015	root morphogenesis	33348	617	1135	33	LOC_Os08g39350.1, LOC_Os08g07400.1, LOC_Os01g14950.1, LOC_Os07g06130.1, LOC_Os07g06130.3, LOC_Os07g06130.2, LOC_Os08g37670.1, LOC_Os03g63770.2, LOC_Os03g63770.3, LOC_Os03g63770.1, LOC_Os03g63770.6, LOC_Os03g63770.4, LOC_Os03g63770.5, LOC_Os07g06300.1, LOC_Os06g09660.1, LOC_Os07g06190.1, LOC_Os03g21540.1, LOC_Os06g22820.1, LOC_Os05g44922.1, LOC_Os05g44922.2, LOC_Os01g14370.2, LOC_Os01g14370.1, LOC…	895	10	LOC_Os06g37560.1, LOC_Os02g44360.1, LOC_Os04g35280.1, LOC_Os01g50080.1, LOC_Os05g32110.4, LOC_Os05g32110.2, LOC_Os05g32110.3, LOC_Os05g32110.1, LOC_Os09g39940.1, LOC_Os05g23880.1	421	0		210	0		759	7	LOC_Os01g09570.1, LOC_Os03g12030.1, LOC_Os07g41310.1, LOC_Os01g53680.1, LOC_Os02g37830.2, LOC_Os05g10650.1, LOC_Os02g37830.1	411	0		163	0		37	0
BP	GO:0010073	meristem maintenance	33348	305	1135	0		895	10	LOC_Os05g33620.1, LOC_Os02g44360.1, LOC_Os02g36380.1, LOC_Os11g12810.1, LOC_Os02g36380.2, LOC_Os06g50300.1, LOC_Os06g35970.1, LOC_Os05g49140.3, LOC_Os05g49140.2, LOC_Os05g49140.1	421	0		210	0		759	4	LOC_Os10g33680.1, LOC_Os03g52980.1, LOC_Os03g50850.1, LOC_Os03g50850.2	411	2	LOC_Os03g21080.1, LOC_Os02g55320.1	163	0		37	0
BP	GO:0010118	stomatal movement	33348	125	1135	12	LOC_Os07g06190.1, LOC_Os01g38530.2, LOC_Os07g06300.1, LOC_Os03g59070.1, LOC_Os10g31850.1, LOC_Os10g31850.2, LOC_Os07g06130.1, LOC_Os07g06130.3, LOC_Os07g06130.2, LOC_Os07g08300.5, LOC_Os04g56160.1, LOC_Os04g56160.3	895	0		421	0		210	0		759	2	LOC_Os06g05060.1, LOC_Os02g53140.1	411	0		163	0		37	1	LOC_Os07g42940.2
BP	GO:0010162	seed dormancy process	33348	22	1135	2	LOC_Os02g47470.2, LOC_Os02g47470.3	895	1	LOC_Os07g44430.1	421	0		210	0		759	0		411	0		163	0		37	0
BP	GO:0010214	seed coat development	33348	11	1135	1	LOC_Os07g39280.1	895	1	LOC_Os03g55350.1	421	0		210	0		759	0		411	0		163	0		37	0
BP	GO:0010228	vegetative to reproductive phase transition of meristem	33348	282	1135	18	LOC_Os06g41010.4, LOC_Os12g42850.1, LOC_Os01g38530.2, LOC_Os06g41010.3, LOC_Os06g41010.1, LOC_Os07g06980.1, LOC_Os09g29460.1, LOC_Os10g42710.7, LOC_Os10g42710.3, LOC_Os10g42710.2, LOC_Os10g41520.2, LOC_Os10g41520.1, LOC_Os02g52620.1, LOC_Os01g04800.1, LOC_Os07g32420.3, LOC_Os12g42850.2, LOC_Os12g42850.3, LOC_Os07g06980.2	895	19	LOC_Os01g08700.1, LOC_Os01g08700.4, LOC_Os01g08700.8, LOC_Os06g40080.1, LOC_Os01g08700.3, LOC_Os01g08700.6, LOC_Os10g40260.1, LOC_Os03g17570.3, LOC_Os03g17570.2, LOC_Os03g17570.6, LOC_Os03g17570.5, LOC_Os03g17570.4, LOC_Os03g17570.1, LOC_Os07g49460.2, LOC_Os07g49460.3, LOC_Os07g49460.4, LOC_Os01g08700.5, LOC_Os07g49460.1, LOC_Os01g08700.2	421	1	LOC_Os05g13580.1	210	0		759	29	LOC_Os12g34850.1, LOC_Os04g49450.1, LOC_Os04g49450.2, LOC_Os05g43950.1, LOC_Os06g05060.1, LOC_Os03g02160.3, LOC_Os05g40290.3, LOC_Os10g06130.1, LOC_Os03g02160.1, LOC_Os03g55590.1, LOC_Os02g48340.5, LOC_Os03g02160.2, LOC_Os02g48340.6, LOC_Os02g48340.1, LOC_Os02g48340.3, LOC_Os02g48340.2, LOC_Os05g05310.2, LOC_Os12g35030.1, LOC_Os05g05310.1, LOC_Os10g06130.5, LOC_Os10g06130.4, LOC_Os10g06130.3, LOC…	411	0		163	0		37	0
BP	GO:0010256	endomembrane system organization	33348	337	1135	0		895	0		421	0		210	0		759	12	LOC_Os04g55040.1, LOC_Os01g05490.1, LOC_Os01g04814.4, LOC_Os01g04814.3, LOC_Os01g04814.1, LOC_Os06g51220.2, LOC_Os07g41310.1, LOC_Os04g55040.2, LOC_Os01g05490.2, LOC_Os01g15010.1, LOC_Os06g51220.3, LOC_Os06g51220.4	411	0		163	0		37	0
BP	GO:0010431	seed maturation	33348	29	1135	3	LOC_Os12g37410.1, LOC_Os02g47470.2, LOC_Os02g47470.3	895	2	LOC_Os07g08420.1, LOC_Os07g44430.1	421	1	LOC_Os12g29400.1	210	0		759	0		411	0		163	1	LOC_Os07g48200.1	37	0
BP	GO:0010817	regulation of hormone levels	33348	578	1135	19	LOC_Os07g06130.1, LOC_Os07g06130.3, LOC_Os07g06130.2, LOC_Os07g08430.1, LOC_Os07g06300.1, LOC_Os05g50190.1, LOC_Os01g04260.1, LOC_Os03g29350.4, LOC_Os07g08300.5, LOC_Os07g06190.1, LOC_Os01g68060.1, LOC_Os10g26940.1, LOC_Os04g41260.1, LOC_Os02g55890.1, LOC_Os04g17660.3, LOC_Os06g44170.2, LOC_Os03g29350.2, LOC_Os03g29350.1, LOC_Os01g18670.1	895	16	LOC_Os05g11320.1, LOC_Os09g19790.1, LOC_Os05g32110.3, LOC_Os07g10600.2, LOC_Os03g12910.2, LOC_Os03g12910.1, LOC_Os07g10600.1, LOC_Os01g50760.1, LOC_Os01g50080.1, LOC_Os05g32110.4, LOC_Os05g32110.2, LOC_Os05g32110.1, LOC_Os07g08030.1, LOC_Os09g36450.2, LOC_Os09g36450.1, LOC_Os04g56230.1	421	0		210	0		759	11	LOC_Os07g41310.1, LOC_Os06g40650.3, LOC_Os06g40650.1, LOC_Os06g40650.4, LOC_Os10g35720.2, LOC_Os10g35720.1, LOC_Os03g17180.1, LOC_Os09g31478.1, LOC_Os09g31478.2, LOC_Os02g09720.1, LOC_Os04g39980.1	411	0		163	0		37	0
BP	GO:0015977	carbon fixation	33348	22	1135	1	LOC_Os02g05830.2	895	0		421	0		210	0		759	0		411	0		163	0		37	0
[truncated: 89 more rows]

## Sheet: KEGG
				C1				C2				C3				C4				C5				C6				C7				C8
Major Classification	Sub Classification	Pathway ID	Pathway Name	Num. of ref.gene	ref.gene list	Num. of DEGs	DEGs list	Num. of ref.gene	ref.gene list	Num. of DEGs	DEGs list	Num. of ref.gene	ref.gene list	Num. of DEGs	DEGs list	Num. of ref.gene	ref.gene list	Num. of DEGs	DEGs list	Num. of ref.gene	ref.gene list	Num. of DEGs	DEGs list	Num. of ref.gene	ref.gene list	Num. of DEGs	DEGs list	Num. of ref.gene	ref.gene list	Num. of DEGs	DEGs list	Num. of ref.gene	ref.gene list	Num. of DEGs	DEGs list
[truncated: 144 more rows]
