# Supplementary material for: Analysis of the distribution of assimilation products and the characteristics of transcriptomes in rice by submergence during the ripening stage
Source: BMC Genomics. 2019 Jan 8;20:18. doi: 10.1186/s12864-018-5320-7 (PMC6323827; doi:10.1186/s12864-018-5320-7)
Supplement: Supplementary file 10 — Table S7. The KEGG pathway enrichment analysis of the differentially expressed genes (DEGs) related to photosynthesis (electron transport and antenna proteins) metabolism. (XLSX 335 kb) [file 12864_2018_5320_MOESM10_ESM.xlsx]

## Sheet: Leaf
	KEGG info.				Log2FoldChange			Normalization						Annotation
Gene id (reference)	E-value	Identity	Gene id	Ecnumber	seed_treatment_vs_seed_control	stem_treatment_vs_stem_control	leaf_treatment_vs_leaf_control	seed_control	seed_treatment	stem_control	stem_treatment	leaf_control	leaf_treatment	RICEdesc	TAIR	TAIRsymbol	TAIRdesc	Pfam	Panther	KOG
LOC_Os01g64960.1	1e-147	100	osa:4324933	Psb S	-4.80559	-0.0873007	-3.23405	661	24	3822	3597	11255	1196	chlorophyll A-B binding protein, putative, expressed	AT1G44575.1	NPQ4,PSBS	Chlorophyll A-B binding family protein	PF00504
LOC_Os01g64960.2	2e-101	80.6	osa:4324933	Psb S	-4.75161	-0.0499902	-3.25021	470	17	2780	2685	8511	894	chlorophyll A-B binding protein, putative, expressed	AT1G44575.1	NPQ4,PSBS	Chlorophyll A-B binding family protein	PF00504
LOC_Os04g59440.1	3e-82	79.83	osa:4324933	Psb S	-4.49139	-1.16319	-2.83495	532	24	3810	1701	1943	272	chlorophyll A-B binding protein, putative, expressed	AT1G44575.1	NPQ4,PSBS	Chlorophyll A-B binding family protein	PF00504
LOC_Os02g01340.2	0	100	osa:4328000	1.18.1.2	-2.07169	-0.696924	-1.89121	466	111	3004	1853	12913	3481	ferredoxin--NADP reductase, chloroplast precursor, putative, expressed	AT1G20020.1	ATLFNR2,FNR2	ferredoxin-NADP(+)-oxidoreductase 2	PF00175,PF00970	PTHR19384,PTHR19384:SF1
LOC_Os02g01340.1	0	100	osa:4328000	1.18.1.2	-2.02731	-0.692377	-1.88887	452	111	2955	1828	12638	3412	ferredoxin--NADP reductase, chloroplast precursor, putative, expressed	AT1G20020.1	ATLFNR2,FNR2	ferredoxin-NADP(+)-oxidoreductase 2	PF00175,PF00970	PTHR19384:SF1,PTHR19384
LOC_Os08g14570.1	4e-16	29.19	osa:4328000	1.18.1.2	-0.651312	0.197362	-1.43869	603	384	4095	4695	2451	904	NADPH reductase, putative, expressed	AT4G30210.2	AR2,ATR2	P450 reductase 2	PF00667,PF00175,PF00258	PTHR19384:SF17,PTHR19384	KOG1158
LOC_Os04g55960.1	4e-14	30.95	osa:4328000	1.18.1.2	0.0906226	-0.655725	-1.57196	2671	2844	2539	1612	2030	683	NADPH reductase, putative, expressed	AT4G30210.2	AR2,ATR2	P450 reductase 2	PF00258,PF00667,PF00175	PTHR19384:SF17,PTHR19384	KOG1158
LOC_Os03g17070.1	8e-73	100	osa:4332431	ATP b	-0.76443	-0.310174	-1.42128	185	109	888	716	4044	1510	ATP synthase B chain, chloroplast precursor, putative, expressed	AT4G32260.1		ATPase, F0 complex, subunit B/B\', bacterial/chloroplast	PF00430
LOC_Os06g01850.1	0	100	osa:4339874	1.18.1.2	-2.83402	-0.147884	-1.89745	236	33	1821	1644	8494	2280	ferredoxin--NADP reductase, chloroplast precursor, putative, expressed	AT1G20020.1	ATLFNR2,FNR2	ferredoxin-NADP(+)-oxidoreductase 2	PF00175,PF00970	PTHR19384,PTHR19384:SF1
LOC_Os07g05360.1	3e-74	100	osa:4342395	Psb R	-2.13338	1.05928	4.23372	1489	339	7347	15310	1144	21531	photosystem II 10 kDa polypeptide, chloroplast precursor, putative, expressed	AT1G79040.1	PSBR	photosystem II subunit R	PF04725
LOC_Os07g05360.2	9e-46	100	osa:4342395	Psb R	-2.14278	1.05509	4.21447	1198	271	5718	11881	900	16705	photosystem II 10 kDa polypeptide, chloroplast precursor, putative, expressed	AT1G79040.1	PSBR	photosystem II subunit R	PF04725
LOC_Os07g32880.1	0	100	osa:4343366	ATP gamma	-1.48231	-0.176267	-1.93524	307	110	2116	1873	9543	2495	ATP synthase gamma chain, putative, expressed	AT4G04640.1	ATPC1	ATPase, F1 complex, gamma subunit protein	PF00231	PTHR11693,PTHR11693:SF9	KOG1531
LOC_Os07g36080.1	3e-95	100	osa:4343515	Psb Q	-0.424661	1.61158	1.17341	272	203	1068	3264	2270	5119	oxygen evolving enhancer protein 3 domain containing protein, expressed	AT4G21280.1	PSBQ,PSBQ-1,PSBQA	photosystem II subunit QA	PF05757
LOC_Os07g36080.3	6e-79	100	osa:4343515	Psb Q	-0.424313	1.61462	1.16705	271	202	1054	3228	2229	5005	oxygen evolving enhancer protein 3 domain containing protein, expressed	AT4G21280.1	PSBQ,PSBQ-1,PSBQA	photosystem II subunit QA	PF05757
LOC_Os07g36080.2	2e-69	99.46	osa:4343515	Psb Q	-0.36518	1.61028	1.16969	239	185	967	2954	2044	4599	oxygen evolving enhancer protein 3 domain containing protein, expressed	AT4G21280.1	PSBQ,PSBQ-1,PSBQA	photosystem II subunit QA	PF05757
LOC_Os07g37030.1	3e-164	100	osa:4343570	1.10.9.1	-0.14755	-0.126781	-1.5788	489	442	2984	2733	13442	4500	cytochrome b6-f complex iron-sulfur subunit, chloroplast precursor, putative, expressed	AT4G03280.1	PETC,PGR1	photosynthetic electron transfer C	PF00355,PF08802	PTHR10134	KOG1671
LOC_Os08g10020.2	4e-77	100	osa:4344899	Psb R	-2.34329	-1.01985	-1.38264	1247	246	5523	2724	24966	9575	photosystem II 10 kDa polypeptide, chloroplast precursor, putative, expressed	AT1G79040.1	PSBR	photosystem II subunit R	PF04725
LOC_Os08g10020.1	1e-64	100	osa:4344899	Psb R	-2.33953	-1.02285	-1.36978	1128	223	4986	2454	22322	8638	photosystem II 10 kDa polypeptide, chloroplast precursor, putative, expressed	AT1G79040.1	PSBR	photosystem II subunit R	PF04725
LOC_Os08g10020.3	1e-36	88.89	osa:4344899	Psb R	-2.38211	-1.05345	-1.38531	1078	207	4741	2284	21552	8250	photosystem II 10 kDa polypeptide, chloroplast precursor, putative, expressed	AT1G79040.1	PSBR	photosystem II subunit R	PF04725
