# Supplementary material for: Analysis of the distribution of assimilation products and the characteristics of transcriptomes in rice by submergence during the ripening stage
Source: BMC Genomics. 2019 Jan 8;20:18. doi: 10.1186/s12864-018-5320-7 (PMC6323827; doi:10.1186/s12864-018-5320-7)
Supplement: Supplementary file 12 — Table S8. The KEGG pathway enrichment analysis of the differentially expressed genes (DEGs) related to glycolysis/gluconeogenesis metabolism. (XLSX 36 kb) [file 12864_2018_5320_MOESM12_ESM.xlsx]

## Sheet: seed
	KEGG info.				Log2FoldChange			Normalization						Annotation
Gene id	E-value	Identity	Gene id	Ecnumber	seed_treatment_vs_seed_control	stem_treatment_vs_stem_control	leaf_treatment_vs_leaf_control	seed_control	seed_treatment	stem_control	stem_treatment	leaf_control	leaf_treatment	RICEdesc	TAIR	TAIRsymbol	TAIRdesc	Pfam	Panther	KOG
LOC_Os11g10510.1	0	100	osa:4350054	1.1.1.1	2.22	0.19	2.65	1823	8516	2316	2649	192	1205	dehydrogenase, putative, expressed	AT1G77120.1	ADH,ADH1,ATADH,ATADH1	alcohol dehydrogenase 1	PF00107,PF08240	PTHR11695,PTHR11695:SF4	KOG0022
LOC_Os11g10510.2	0	100	osa:4350054	1.1.1.1	2.21	0.2	2.65	1790	8312	2281	2612	190	1191	dehydrogenase, putative, expressed	AT1G77120.1	ADH,ADH1,ATADH,ATADH1	alcohol dehydrogenase 1	PF00107,PF08240	PTHR11695,PTHR11695:SF4	KOG0022
LOC_Os11g10480.2	0	99.73	osa:4350053	1.1.1.1	1.83	1.67	3.42	6139	21777	1811	5750	394	4210	dehydrogenase, putative, expressed	AT1G77120.1	ADH,ADH1,ATADH,ATADH1	alcohol dehydrogenase 1	PF00107,PF08240	PTHR11695,PTHR11695:SF4	KOG0022
LOC_Os11g10480.1	0	100	osa:4350053	1.1.1.1	1.82	1.65	3.4	6363	22460	1907	5965	416	4408	dehydrogenase, putative, expressed	AT1G77120.1	ADH,ADH1,ATADH,ATADH1	alcohol dehydrogenase 1	PF08240,PF00107	PTHR11695:SF4,PTHR11695	KOG0022
LOC_Os11g10480.4	0	100	osa:4350053	1.1.1.1	1.8	1.89	3.43	5766	20109	1386	5151	367	3951	dehydrogenase, putative, expressed	AT1G77120.1	ADH,ADH1,ATADH,ATADH1	alcohol dehydrogenase 1	PF00107	PTHR11695,PTHR11695:SF4	KOG0022
LOC_Os11g10520.3	0	89	osa:4350055	1.1.1.1	1.59	-0.72	0.51	896	2695	11241	6822	783	1116	dehydrogenase, putative, expressed	AT1G77120.1	ADH,ADH1,ATADH,ATADH1	alcohol dehydrogenase 1	PF00107,PF08240	PTHR11695:SF4,PTHR11695	KOG0022
LOC_Os11g10520.2	0	100	osa:4350055	1.1.1.1	1.58	-0.75	0.45	821	2448	11405	6797	786	1072	dehydrogenase, putative, expressed	AT1G77120.1	ADH,ADH1,ATADH,ATADH1	alcohol dehydrogenase 1	PF08240,PF00107	PTHR11695,PTHR11695:SF4	KOG0022
LOC_Os11g10520.1	0	100	osa:4350055	1.1.1.1	1.58	-0.73	0.5	900	2694	11430	6904	789	1118	dehydrogenase, putative, expressed	AT1G77120.1	ADH,ADH1,ATADH,ATADH1	alcohol dehydrogenase 1	PF00107,PF08240	PTHR11695,PTHR11695:SF4	KOG0022
LOC_Os02g57040.1	0	100	osa:4331130	1.1.1.284 1.1.1.1	-1.27	0.04	0.39	1485	615	1730	1775	1896	2483	dehydrogenase, putative, expressed	AT5G43940.1	ADH2,ATGSNOR1,GSNOR,HOT5,PAR2	GroES-like zinc-binding dehydrogenase family protein	PF08240,PF00107	PTHR11695,PTHR11695:SF4	KOG0022
LOC_Os02g57040.3	0	99.69	osa:4331130	1.1.1.284 1.1.1.1	-1.27	0.04	0.39	1484	614	1727	1775	1893	2482	dehydrogenase, putative, expressed	AT5G43940.2	ADH2,ATGSNOR1,GSNOR,HOT5,PAR2	GroES-like zinc-binding dehydrogenase family protein	PF00107	PTHR11695,PTHR11695:SF4
LOC_Os02g57040.2	0	100	osa:4331130	1.1.1.284 1.1.1.1	-1.3	0.05	0.39	1432	581	1661	1714	1819	2387	dehydrogenase, putative, expressed	AT5G43940.2	ADH2,ATGSNOR1,GSNOR,HOT5,PAR2	GroES-like zinc-binding dehydrogenase family protein	PF00107,PF08240	PTHR11695:SF4,PTHR11695	KOG0022
LOC_Os02g38920.1	0	95.91	osa:4329892	1.2.1.12	1.75	2.49	2.53	14339	48354	2185	12285	1393	8054	glyceraldehyde-3-phosphate dehydrogenase, putative, expressed	AT3G04120.1	GAPC,GAPC-1,GAPC1	glyceraldehyde-3-phosphate dehydrogenase C subunit 1	PF02800,PF00044	PTHR10836	KOG0657
LOC_Os02g49720.7	0	99.74	osa:4330612	1.2.1.3	3.42	3.56	4.11	1970	21060	240	2835	44	768	aldehyde dehydrogenase, putative, expressed	AT1G23800.1	ALDH2B,ALDH2B7	aldehyde dehydrogenase 2B7	PF00171	PTHR11699,PTHR11699:SF46
LOC_Os02g49720.1	0	94.69	osa:4330612	1.2.1.3	3.42	3.57	4.01	1989	21265	241	2859	48	767	aldehyde dehydrogenase, putative, expressed	AT3G48000.1	ALDH2,ALDH2A,ALDH2B4	aldehyde dehydrogenase 2B4	PF00171	PTHR11699:SF46,PTHR11699	KOG2450
LOC_Os02g49720.3	0	100	osa:4330612	1.2.1.3	3.42	3.58	4.04	2023	21623	244	2909	48	786	aldehyde dehydrogenase, putative, expressed	AT1G23800.1	ALDH2B,ALDH2B7	aldehyde dehydrogenase 2B7	PF00171	PTHR11699,PTHR11699:SF46	KOG2450
LOC_Os02g49720.6	0	94.69	osa:4330612	1.2.1.3	3.41	3.57	4.03	2002	21332	241	2868	48	777	aldehyde dehydrogenase, putative, expressed	AT1G23800.1	ALDH2B,ALDH2B7	aldehyde dehydrogenase 2B7	PF00171	PTHR11699:SF46,PTHR11699	KOG2450
LOC_Os02g49720.2	0	98.53	osa:4330612	1.2.1.3	3.41	3.57	4.04	2002	21294	241	2866	47	774	aldehyde dehydrogenase, putative, expressed	AT1G23800.1	ALDH2B,ALDH2B7	aldehyde dehydrogenase 2B7	PF00171	PTHR11699:SF46,PTHR11699	KOG2450
LOC_Os06g15990.1	0	100	osa:4340725	1.2.1.3	-2.72	-1.17	-2.43	2718	413	8824	3920	10153	1883	aldehyde dehydrogenase, putative, expressed	AT1G23800.1	ALDH2B,ALDH2B7	aldehyde dehydrogenase 2B7	PF00171	PTHR11699:SF46,PTHR11699	KOG2450
LOC_Os05g44760.1	0	100	osa:4339361	2.7.1.1	1.92	0.41	-0.72	319	1208	734	973	1272	772	hexokinase, putative, expressed	AT4G29130.1	ATHXK1,GIN2,HXK1	hexokinase 1	PF03727,PF00349	PTHR19443	KOG1369
LOC_Os05g10650.1	0	84.16	osa:4327301	2.7.1.11	3.49	1.12	1.86	160	1803	498	1082	171	620	6-phosphofructokinase, putative, expressed	AT4G26270.1	PFK3	phosphofructokinase 3	PF00365	PTHR13697	KOG2440
LOC_Os05g44922.1	0	100	osa:4339369	2.7.1.11	2.58	1.37	2.96	1157	6902	466	1206	186	1450	6-phosphofructokinase, putative, expressed	AT4G26270.1	PFK3	phosphofructokinase 3	PF00365	PTHR13697	KOG2440
LOC_Os05g44922.2	0	99.77	osa:4339369	2.7.1.11	2.56	1.39	3.01	1112	6578	436	1143	172	1386	6-phosphofructokinase, putative, expressed	AT4G26270.1	PFK3	phosphofructokinase 3	PF00365	PTHR13697
LOC_Os01g53680.1	0	84.19	osa:4339369	2.7.1.11	1.54	0.35	0.68	414	1203	432	548	166	265	6-phosphofructokinase, putative, expressed	AT4G26270.1	PFK3	phosphofructokinase 3	PF00365	PTHR13697	KOG2440
LOC_Os01g09570.1	0	100	osa:4327301	2.7.1.11	1.21	0.39	-0.01	636	1474	3306	4341	2289	2276	6-phosphofructokinase, putative, expressed	AT4G26270.1	PFK3	phosphofructokinase 3	PF00365	PTHR13697	KOG2440
LOC_Os01g16960.1	0	100	osa:4324263	2.7.1.40	2.35	-0.28	-2.08	355	1811	687	566	340	80	pyruvate kinase, putative, expressed	AT5G56350.1		Pyruvate kinase family protein	PF02887,PF00224	PTHR11817	KOG2323
LOC_Os01g16960.2	0	99.77	osa:4324263	2.7.1.40	2.3	-0.29	-2.2	310	1529	584	478	284	62	pyruvate kinase, putative, expressed	AT5G56350.1		Pyruvate kinase family protein	PF00224,PF02887	PTHR11817	KOG2323
LOC_Os11g05110.2	0	100	osa:4349774	2.7.1.40	1.19	0.14	-0.77	4041	9250	2759	3040	2702	1588	pyruvate kinase, putative, expressed	AT3G52990.1		Pyruvate kinase family protein	PF00224,PF02887	PTHR11817	KOG2323
LOC_Os11g05110.3	0	100	osa:4349774	2.7.1.40	1.19	0.14	-0.77	4029	9218	2761	3037	2706	1589	pyruvate kinase, putative, expressed	AT3G52990.2		Pyruvate kinase family protein	PF02887,PF00224	PTHR11817	KOG2323
LOC_Os11g05110.1	0	100	osa:4349774	2.7.1.40	1.19	0.14	-0.77	4045	9256	2766	3043	2709	1592	pyruvate kinase, putative, expressed	AT3G52990.1		Pyruvate kinase family protein	PF00224,PF02887	PTHR11817	KOG2323
LOC_Os12g05110.1	0	100	osa:4351493	2.7.1.40	1.11	0.24	-0.57	4249	9176	1913	2266	1781	1198	pyruvate kinase, putative, expressed	AT3G52990.1		Pyruvate kinase family protein	PF00224,PF02887	PTHR11817	KOG2323
LOC_Os08g25720.1	0	100	osa:4345338	2.7.1.90	1.47	1.65	4.4	5827	16086	1581	4971	421	8876	pyrophosphate--fructose 6-phosphate 1-phosphotransferase subunit alpha, putative, expressed	AT1G76550.1		Phosphofructokinase family protein	PF00365	PTHR13697	KOG2440
LOC_Os06g13810.3	0	100	osa:4340643	2.7.1.90	1.03	1.02	2.93	4534	9243	1287	2614	401	3062	pyrophosphate--fructose 6-phosphate 1-phosphotransferase subunit beta, putative, expressed	AT1G12000.1		Phosphofructokinase family protein	PF00365	PTHR13697
LOC_Os06g13810.1	0	100	osa:4340643	2.7.1.90	1.03	1	2.98	4989	10169	1431	2854	438	3463	pyrophosphate--fructose 6-phosphate 1-phosphotransferase subunit beta, putative, expressed	AT1G12000.1		Phosphofructokinase family protein	PF00365	PTHR13697	KOG2440
LOC_Os02g07260.3	0	100	osa:4328435	2.7.2.3	2.2	1.65	0.81	8136	37329	3078	9682	2888	5069	phosphoglycerate kinase protein, putative, expressed	AT1G79550.1	PGK	phosphoglycerate kinase	PF00162	PTHR11406	KOG1367
LOC_Os02g07260.1	0	100	osa:4328435	2.7.2.3	2.2	1.65	0.82	8340	38360	3172	9973	2981	5245	phosphoglycerate kinase protein, putative, expressed	AT1G79550.1	PGK	phosphoglycerate kinase	PF00162	PTHR11406	KOG1367
LOC_Os02g07260.2	0	100	osa:4328435	2.7.2.3	2.2	1.65	0.81	8290	38136	3158	9913	2970	5203	phosphoglycerate kinase protein, putative, expressed	AT1G79550.1	PGK	phosphoglycerate kinase	PF00162	PTHR11406	KOG1367
LOC_Os11g38910.1	9e-46	96.77	osa:4339066	4.1.1.1	6.82	5.99	1.43	24	2697	5	311	13	34	pyruvate decarboxylase isozyme 1, putative, expressed	AT4G33070.1		Thiamine pyrophosphate dependent pyruvate decarboxylase family protein		PTHR18968:SF4,PTHR18968
LOC_Os05g39320.1	0	100	osa:4339068	4.1.1.1	4.32	3.74	2.43	1243	24855	209	2791	75	407	thiamine pyrophosphate enzyme, C-terminal TPP binding domain containing protein, expressed	AT5G01320.1		Thiamine pyrophosphate dependent pyruvate decarboxylase family protein	PF02776,PF00205,PF02775	PTHR18968:SF4,PTHR18968	KOG1184
LOC_Os05g39310.1	0	100	osa:4339066	4.1.1.1	4.27	3.67	2.47	1311	25272	214	2723	74	407	thiamine pyrophosphate enzyme, C-terminal TPP binding domain containing protein, expressed	AT5G01320.1		Thiamine pyrophosphate dependent pyruvate decarboxylase family protein	PF00205,PF02775,PF02776	PTHR18968:SF4,PTHR18968	KOG1184
LOC_Os01g06660.1	0	100	osa:4324066	4.1.1.1	2.97	-0.26	-1.4	434	3393	580	483	158	60	thiamine pyrophosphate enzyme, C-terminal TPP binding domain containing protein, expressed	AT4G33070.1		Thiamine pyrophosphate dependent pyruvate decarboxylase family protein	PF02775,PF02776,PF00205	PTHR18968:SF4,PTHR18968	KOG1184
LOC_Os07g49250.1	0	100	osa:4344382	4.1.1.1	2.39	1.34	0.72	861	4512	277	701	219	360	thiamine pyrophosphate enzyme, C-terminal TPP binding domain containing protein, expressed	AT4G33070.1		Thiamine pyrophosphate dependent pyruvate decarboxylase family protein	PF02776,PF02775,PF00205	PTHR18968:SF4,PTHR18968	KOG1184
LOC_Os10g13700.2	0	100	osa:4348268	4.1.1.49	7.28	5.84	6.45	221	34272	148	8463	118	10343	phosphoenolpyruvate carboxykinase, putative, expressed	AT4G37870.1	PCK1,PEPCK	phosphoenolpyruvate carboxykinase 1	PF01293	PTHR11699,PTHR11699:SF22
LOC_Os10g13694.2	5e-30	100	osa:4348268	4.1.1.49	2.93	0.7	1.03	247	1883	298	485	288	588
LOC_Os10g13694.1	1e-29	100	osa:4348268	4.1.1.49	2.6	0.43	0.87	695	4201	933	1261	808	1481
LOC_Os03g15050.2	0	100	osa:4332293	4.1.1.49	-1.04	-0.66	1.5	1994	969	3505	2222	4131	11700	phosphoenolpyruvate carboxykinase, putative, expressed	AT4G37870.1	PCK1,PEPCK	phosphoenolpyruvate carboxykinase 1	PF01293	PTHR11699,PTHR11699:SF22
LOC_Os03g15050.1	0	95.65	osa:4332293	4.1.1.49	-1.04	-0.68	1.5	1904	926	3366	2096	3886	10989	phosphoenolpyruvate carboxykinase, putative, expressed	AT4G37870.1	PCK1,PEPCK	phosphoenolpyruvate carboxykinase 1	PF01293	PTHR11699,PTHR11699:SF22
LOC_Os03g15050.4	0	98.66	osa:4332293	4.1.1.49	-1.05	-0.57	1.52	1502	724	2593	1742	3353	9594	phosphoenolpyruvate carboxykinase, putative, expressed	AT4G37870.1	PCK1,PEPCK	phosphoenolpyruvate carboxykinase 1	PF01293
LOC_Os01g67860.1	0	100	osa:4325027	4.1.2.13	1.65	1.48	1.51	18950	59610	4345	12135	2173	6199	fructose-bisphospate aldolase isozyme, putative, expressed	AT2G36460.1		Aldolase superfamily protein	PF00274	PTHR11627	KOG1557
LOC_Os10g08022.1	0	94.69	osa:4338737	4.1.2.13	1.63	1.45	1.2	5460	16862	1556	4258	666	1534	fructose-bisphospate aldolase isozyme, putative, expressed	AT2G36460.1		Aldolase superfamily protein	PF00274	PTHR11627	KOG1557
LOC_Os05g33380.1	0	100	osa:4338737	4.1.2.13	1.59	1.37	1.12	10436	31326	3180	8203	1297	2827	fructose-bisphospate aldolase isozyme, putative, expressed	AT2G36460.1		Aldolase superfamily protein	PF00274	PTHR11627	KOG1557
LOC_Os10g08550.1	0	100	osa:4348176	4.2.1.11	1.5	1.77	1.83	12640	35826	5255	17970	2464	8788	enolase, putative, expressed	AT2G36530.1	ENO2,LOS2	Enolase	PF03952,PF00113	PTHR11902	KOG2670
LOC_Os10g08550.3	0	99.58	osa:4348176	4.2.1.11	1.5	1.77	1.84	12624	35787	5250	17950	2459	8782	enolase, putative, expressed	AT2G36530.1	ENO2,LOS2	Enolase	PF03952,PF00113	PTHR11902	KOG2670
LOC_Os10g08550.5	0	100	osa:4348176	4.2.1.11	1.5	1.77	1.84	12621	35781	5245	17949	2460	8780	enolase, putative, expressed	AT2G36530.1	ENO2,LOS2	Enolase	PF00113,PF03952	PTHR11902	KOG2670
LOC_Os03g14450.2	0	99.74	osa:4332253	4.2.1.11	1.16	0.71	0.82	3840	8603	2439	4001	1086	1916	enolase, putative, expressed	AT2G36530.1	ENO2,LOS2	Enolase	PF03952,PF00113	PTHR11902	KOG2670
LOC_Os03g14450.1	0	100	osa:4332253	4.2.1.11	1.14	0.61	0.77	4257	9389	2801	4288	1206	2055	enolase, putative, expressed	AT2G36530.1	ENO2,LOS2	Enolase	PF03952,PF00113	PTHR11902	KOG2670
LOC_Os01g05490.1	1e-177	100	osa:4325211	5.3.1.1	1.67	1.19	0.37	4107	13077	2947	6705	4051	5229	triosephosphate isomerase, cytosolic, putative, expressed	AT3G55440.1	ATCTIMC,CYTOTPI,TPI	triosephosphate isomerase	PF00121	PTHR21139	KOG1643
LOC_Os01g05490.2	2e-168	85.47	osa:4325211	5.3.1.1	1.67	1.19	0.35	3854	12226	2757	6269	3831	4895	triosephosphate isomerase, cytosolic, putative, expressed	AT3G55440.1	ATCTIMC,CYTOTPI,TPI	triosephosphate isomerase	PF00121	PTHR21139	KOG1643
LOC_Os01g62420.3	8e-116	100	osa:4327400	5.3.1.1	1.63	-0.08	-1.29	902	2788	140	132	162	66	triosephosphate isomerase, cytosolic, putative, expressed	AT3G55440.1	ATCTIMC,CYTOTPI,TPI	triosephosphate isomerase	PF00121	PTHR21139	KOG1643
LOC_Os01g62420.2	1e-56	100	osa:4327400	5.3.1.1	1.58	-0.42	-1.27	684	2045	130	98	145	60	triosephosphate isomerase, cytosolic, putative, expressed	AT3G55440.1	ATCTIMC,CYTOTPI,TPI	triosephosphate isomerase	PF00121	PTHR21139
LOC_Os01g62420.1	2e-167	100	osa:4327400	5.3.1.1	1.51	-0.25	-1.35	1417	4034	235	197	283	111	triosephosphate isomerase, cytosolic, putative, expressed	AT3G55440.1	ATCTIMC,CYTOTPI,TPI	triosephosphate isomerase	PF00121	PTHR21139	KOG1643
LOC_Os01g62420.4	5e-155	100	osa:4327400	5.3.1.1	1.49	-0.25	-1.39	1406	3952	229	192	279	107	triosephosphate isomerase, cytosolic, putative, expressed	AT3G55440.1	ATCTIMC,CYTOTPI,TPI	triosephosphate isomerase	PF00121	PTHR21139
LOC_Os06g14510.2	0	100	osa:4340677	5.3.1.9	1.74	1.12	-0.03	2410	8037	1596	3480	1391	1361	glucose-6-phosphate isomerase, putative, expressed	AT5G42740.1		Sugar isomerase (SIS) family protein	PF00342	PTHR11469	KOG2446
LOC_Os06g14510.3	0	100	osa:4340677	5.3.1.9	1.73	1.12	-0.04	2411	8024	1600	3483	1398	1364	glucose-6-phosphate isomerase, putative, expressed	AT5G42740.1		Sugar isomerase (SIS) family protein	PF00342	PTHR11469	KOG2446
LOC_Os06g14510.1	0	100	osa:4340677	5.3.1.9	1.72	1.12	-0.03	2440	8043	1616	3514	1412	1379	glucose-6-phosphate isomerase, putative, expressed	AT5G42740.1		Sugar isomerase (SIS) family protein	PF00342	PTHR11469	KOG2446
LOC_Os03g56460.2	0	100	osa:4334290	5.3.1.9	1.66	1.05	0.03	2486	7832	1764	3665	1480	1512	glucose-6-phosphate isomerase, putative, expressed	AT5G42740.1		Sugar isomerase (SIS) family protein	PF00342	PTHR11469	KOG2446
LOC_Os03g56460.1	0	100	osa:4334290	5.3.1.9	1.63	1.04	0.03	2522	7826	1801	3715	1522	1555	glucose-6-phosphate isomerase, putative, expressed	AT5G42740.1		Sugar isomerase (SIS) family protein	PF00342	PTHR11469	KOG2446
LOC_Os03g56460.3	0	99.65	osa:4334290	5.3.1.9	1.62	1.05	0.04	2486	7649	1780	3673	1504	1543	glucose-6-phosphate isomerase, putative, expressed	AT5G42740.1		Sugar isomerase (SIS) family protein	PF00342	PTHR11469	KOG2446
LOC_Os04g33190.1	0	100	osa:4335745	6.2.1.1	3.15	0.01	-0.97	1120	9969	3387	3400	5657	2891	AMP-binding enzyme, putative, expressed	AT5G36880.2	ACS	acetyl-CoA synthetase	PF00501,PF11930	PTHR24095,PTHR24095:SF42	KOG1175
LOC_Os09g21230.4	2e-24	24.12	osa:4335745	6.2.1.1	1.17	0.43	1.04	475	1067	935	1258	1037	2128	AMP-binding enzyme, putative, expressed	AT5G23050.1	AAE17	acyl-activating enzyme 17	PF00501	PTHR24095	KOG1175
LOC_Os09g21230.3	3e-27	23.23	osa:4335745	6.2.1.1	1.16	0.41	1.03	559	1247	1121	1485	1278	2612	AMP-binding enzyme, putative, expressed	AT5G23050.1	AAE17	acyl-activating enzyme 17	PF00501,PF11930	PTHR24095
LOC_Os09g21230.2	1e-28	23.99	osa:4335745	6.2.1.1	1.16	0.4	1.04	569	1273	1152	1521	1304	2680	AMP-binding enzyme, putative, expressed	AT5G23050.1	AAE17	acyl-activating enzyme 17	PF00501	PTHR24095	KOG1175
LOC_Os09g21230.1	2e-31	24.17	osa:4335745	6.2.1.1	1.16	0.4	1.04	569	1273	1153	1522	1304	2682	AMP-binding enzyme, putative, expressed	AT5G23050.1	AAE17	acyl-activating enzyme 17	PF00501,PF11930	PTHR24095	KOG1175
LOC_Os09g21230.5	4e-20	25.94	osa:4329518	6.2.1.1	1.15	0.43	1.05	464	1031	911	1223	1001	2078	AMP-binding enzyme, putative, expressed	AT5G23050.1	AAE17	acyl-activating enzyme 17	PF00501	PTHR24095

## Sheet: stem
	KEGG info.				Log2FoldChange			Normalization						Annotation
Gene id	E-value	Identity	Gene id	Ecnumber	seed_treatment_vs_seed_control	stem_treatment_vs_stem_control	leaf_treatment_vs_leaf_control	seed_control	seed_treatment	stem_control	stem_treatment	leaf_control	leaf_treatment	RICEdesc	TAIR	TAIRsymbol	TAIRdesc	Pfam	Panther	KOG
LOC_Os10g08022.1	0	94.69	osa:4338737	4.1.2.13	1.63	1.45	1.2	5460	16862	1556	4258	666	1534	fructose-bisphospate aldolase isozyme, putative, expressed	AT2G36460.1		Aldolase superfamily protein	PF00274	PTHR11627	KOG1557
LOC_Os05g33380.1	0	100	osa:4338737	4.1.2.13	1.59	1.37	1.12	10436	31326	3180	8203	1297	2827	fructose-bisphospate aldolase isozyme, putative, expressed	AT2G36460.1		Aldolase superfamily protein	PF00274	PTHR11627	KOG1557
LOC_Os10g08550.1	0	100	osa:4348176	4.2.1.11	1.5	1.77	1.83	12640	35826	5255	17970	2464	8788	enolase, putative, expressed	AT2G36530.1	ENO2,LOS2	Enolase	PF03952,PF00113	PTHR11902	KOG2670
LOC_Os10g08550.3	0	99.58	osa:4348176	4.2.1.11	1.5	1.77	1.84	12624	35787	5250	17950	2459	8782	enolase, putative, expressed	AT2G36530.1	ENO2,LOS2	Enolase	PF03952,PF00113	PTHR11902	KOG2670
LOC_Os10g08550.5	0	100	osa:4348176	4.2.1.11	1.5	1.77	1.84	12621	35781	5245	17949	2460	8780	enolase, putative, expressed	AT2G36530.1	ENO2,LOS2	Enolase	PF00113,PF03952	PTHR11902	KOG2670
LOC_Os10g13700.2	0	100	osa:4348268	4.1.1.49	7.28	5.84	6.45	221	34272	148	8463	118	10343	phosphoenolpyruvate carboxykinase, putative, expressed	AT4G37870.1	PCK1,PEPCK	phosphoenolpyruvate carboxykinase 1	PF01293	PTHR11699,PTHR11699:SF22
LOC_Os06g45710.1	0	100	osa:4341792	2.7.2.3	0.78	1.32	2.02	4277	7340	815	2037	334	1356	phosphoglycerate kinase protein, putative, expressed	AT1G79550.1	PGK	phosphoglycerate kinase	PF00162	PTHR11406	KOG1367
LOC_Os08g25720.1	0	100	osa:4345338	2.7.1.90	1.47	1.65	4.4	5827	16086	1581	4971	421	8876	pyrophosphate--fructose 6-phosphate 1-phosphotransferase subunit alpha, putative, expressed	AT1G76550.1		Phosphofructokinase family protein	PF00365	PTHR13697	KOG2440
LOC_Os01g05490.1	1e-177	100	osa:4325211	5.3.1.1	1.67	1.19	0.37	4107	13077	2947	6705	4051	5229	triosephosphate isomerase, cytosolic, putative, expressed	AT3G55440.1	ATCTIMC,CYTOTPI,TPI	triosephosphate isomerase	PF00121	PTHR21139	KOG1643
LOC_Os01g05490.2	2e-168	85.47	osa:4325211	5.3.1.1	1.67	1.19	0.35	3854	12226	2757	6269	3831	4895	triosephosphate isomerase, cytosolic, putative, expressed	AT3G55440.1	ATCTIMC,CYTOTPI,TPI	triosephosphate isomerase	PF00121	PTHR21139	KOG1643
LOC_Os05g10650.1	0	84.16	osa:4327301	2.7.1.11	3.49	1.12	1.86	160	1803	498	1082	171	620	6-phosphofructokinase, putative, expressed	AT4G26270.1	PFK3	phosphofructokinase 3	PF00365	PTHR13697	KOG2440
LOC_Os05g44922.2	0	99.77	osa:4339369	2.7.1.11	2.56	1.39	3.01	1112	6578	436	1143	172	1386	6-phosphofructokinase, putative, expressed	AT4G26270.1	PFK3	phosphofructokinase 3	PF00365	PTHR13697
LOC_Os05g44922.1	0	100	osa:4339369	2.7.1.11	2.58	1.37	2.96	1157	6902	466	1206	186	1450	6-phosphofructokinase, putative, expressed	AT4G26270.1	PFK3	phosphofructokinase 3	PF00365	PTHR13697	KOG2440
LOC_Os01g67860.1	0	100	osa:4325027	4.1.2.13	1.65	1.48	1.51	18950	59610	4345	12135	2173	6199	fructose-bisphospate aldolase isozyme, putative, expressed	AT2G36460.1		Aldolase superfamily protein	PF00274	PTHR11627	KOG1557
LOC_Os03g56460.3	0	99.65	osa:4334290	5.3.1.9	1.62	1.05	0.04	2486	7649	1780	3673	1504	1543	glucose-6-phosphate isomerase, putative, expressed	AT5G42740.1		Sugar isomerase (SIS) family protein	PF00342	PTHR11469	KOG2446
LOC_Os03g56460.2	0	100	osa:4334290	5.3.1.9	1.66	1.05	0.03	2486	7832	1764	3665	1480	1512	glucose-6-phosphate isomerase, putative, expressed	AT5G42740.1		Sugar isomerase (SIS) family protein	PF00342	PTHR11469	KOG2446
LOC_Os03g56460.1	0	100	osa:4334290	5.3.1.9	1.63	1.04	0.03	2522	7826	1801	3715	1522	1555	glucose-6-phosphate isomerase, putative, expressed	AT5G42740.1		Sugar isomerase (SIS) family protein	PF00342	PTHR11469	KOG2446
LOC_Os02g07260.3	0	100	osa:4328435	2.7.2.3	2.2	1.65	0.81	8136	37329	3078	9682	2888	5069	phosphoglycerate kinase protein, putative, expressed	AT1G79550.1	PGK	phosphoglycerate kinase	PF00162	PTHR11406	KOG1367
LOC_Os02g07260.1	0	100	osa:4328435	2.7.2.3	2.2	1.65	0.82	8340	38360	3172	9973	2981	5245	phosphoglycerate kinase protein, putative, expressed	AT1G79550.1	PGK	phosphoglycerate kinase	PF00162	PTHR11406	KOG1367
LOC_Os02g07260.2	0	100	osa:4328435	2.7.2.3	2.2	1.65	0.81	8290	38136	3158	9913	2970	5203	phosphoglycerate kinase protein, putative, expressed	AT1G79550.1	PGK	phosphoglycerate kinase	PF00162	PTHR11406	KOG1367
LOC_Os02g38920.1	0	95.91	osa:4329892	1.2.1.12	1.75	2.49	2.53	14339	48354	2185	12285	1393	8054	glyceraldehyde-3-phosphate dehydrogenase, putative, expressed	AT3G04120.1	GAPC,GAPC-1,GAPC1	glyceraldehyde-3-phosphate dehydrogenase C subunit 1	PF02800,PF00044	PTHR10836	KOG0657
LOC_Os02g49720.6	0	94.69	osa:4330612	1.2.1.3	3.41	3.57	4.03	2002	21332	241	2868	48	777	aldehyde dehydrogenase, putative, expressed	AT1G23800.1	ALDH2B,ALDH2B7	aldehyde dehydrogenase 2B7	PF00171	PTHR11699:SF46,PTHR11699	KOG2450
LOC_Os02g49720.7	0	99.74	osa:4330612	1.2.1.3	3.42	3.56	4.11	1970	21060	240	2835	44	768	aldehyde dehydrogenase, putative, expressed	AT1G23800.1	ALDH2B,ALDH2B7	aldehyde dehydrogenase 2B7	PF00171	PTHR11699,PTHR11699:SF46
LOC_Os02g49720.1	0	94.69	osa:4330612	1.2.1.3	3.42	3.57	4.01	1989	21265	241	2859	48	767	aldehyde dehydrogenase, putative, expressed	AT3G48000.1	ALDH2,ALDH2A,ALDH2B4	aldehyde dehydrogenase 2B4	PF00171	PTHR11699:SF46,PTHR11699	KOG2450
LOC_Os02g49720.2	0	98.53	osa:4330612	1.2.1.3	3.41	3.57	4.04	2002	21294	241	2866	47	774	aldehyde dehydrogenase, putative, expressed	AT1G23800.1	ALDH2B,ALDH2B7	aldehyde dehydrogenase 2B7	PF00171	PTHR11699:SF46,PTHR11699	KOG2450
LOC_Os02g49720.3	0	100	osa:4330612	1.2.1.3	3.42	3.58	4.04	2023	21623	244	2909	48	786	aldehyde dehydrogenase, putative, expressed	AT1G23800.1	ALDH2B,ALDH2B7	aldehyde dehydrogenase 2B7	PF00171	PTHR11699,PTHR11699:SF46	KOG2450
LOC_Os06g13810.3	0	100	osa:4340643	2.7.1.90	1.03	1.02	2.93	4534	9243	1287	2614	401	3062	pyrophosphate--fructose 6-phosphate 1-phosphotransferase subunit beta, putative, expressed	AT1G12000.1		Phosphofructokinase family protein	PF00365	PTHR13697
LOC_Os06g14510.3	0	100	osa:4340677	5.3.1.9	1.73	1.12	-0.04	2411	8024	1600	3483	1398	1364	glucose-6-phosphate isomerase, putative, expressed	AT5G42740.1		Sugar isomerase (SIS) family protein	PF00342	PTHR11469	KOG2446
LOC_Os06g14510.1	0	100	osa:4340677	5.3.1.9	1.72	1.12	-0.03	2440	8043	1616	3514	1412	1379	glucose-6-phosphate isomerase, putative, expressed	AT5G42740.1		Sugar isomerase (SIS) family protein	PF00342	PTHR11469	KOG2446
LOC_Os06g14510.2	0	100	osa:4340677	5.3.1.9	1.74	1.12	-0.03	2410	8037	1596	3480	1391	1361	glucose-6-phosphate isomerase, putative, expressed	AT5G42740.1		Sugar isomerase (SIS) family protein	PF00342	PTHR11469	KOG2446
LOC_Os06g22060.4	0	99.38	osa:4340909	2.7.1.90	0.93	1.11	-0.47	4235	8056	727	1571	1185	854	pyrophosphate--fructose 6-phosphate 1-phosphotransferase subunit alpha, putative, expressed	AT1G76550.1		Phosphofructokinase family protein	PF00365	PTHR13697
LOC_Os06g22060.5	0	100	osa:4340909	2.7.1.90	0.91	1.11	-0.47	4358	8168	744	1605	1213	878	pyrophosphate--fructose 6-phosphate 1-phosphotransferase subunit alpha, putative, expressed	AT1G76550.1		Phosphofructokinase family protein	PF00365	PTHR13697
LOC_Os06g22060.1	0	100	osa:4340909	2.7.1.90	0.91	1.09	-0.49	4575	8617	771	1638	1258	898	pyrophosphate--fructose 6-phosphate 1-phosphotransferase subunit alpha, putative, expressed	AT1G76550.1		Phosphofructokinase family protein	PF00365	PTHR13697	KOG2440
LOC_Os06g22060.2	0	99.38	osa:4340909	2.7.1.90	0.93	1.09	-0.49	4452	8504	754	1605	1230	874	pyrophosphate--fructose 6-phosphate 1-phosphotransferase subunit alpha, putative, expressed	AT1G76550.1		Phosphofructokinase family protein	PF00365	PTHR13697
LOC_Os06g22060.3	0	89.85	osa:4340909	2.7.1.90	0.93	1.08	-0.5	4338	8258	745	1578	1213	855	pyrophosphate--fructose 6-phosphate 1-phosphotransferase subunit alpha, putative, expressed	AT1G76550.1		Phosphofructokinase family protein	PF00365	PTHR13697
LOC_Os05g39310.1	0	100	osa:4339066	4.1.1.1	4.27	3.67	2.47	1311	25272	214	2723	74	407	thiamine pyrophosphate enzyme, C-terminal TPP binding domain containing protein, expressed	AT5G01320.1		Thiamine pyrophosphate dependent pyruvate decarboxylase family protein	PF00205,PF02775,PF02776	PTHR18968:SF4,PTHR18968	KOG1184
LOC_Os05g39320.1	0	100	osa:4339068	4.1.1.1	4.32	3.74	2.43	1243	24855	209	2791	75	407	thiamine pyrophosphate enzyme, C-terminal TPP binding domain containing protein, expressed	AT5G01320.1		Thiamine pyrophosphate dependent pyruvate decarboxylase family protein	PF02776,PF00205,PF02775	PTHR18968:SF4,PTHR18968	KOG1184
LOC_Os11g10480.4	0	100	osa:4350053	1.1.1.1	1.8	1.89	3.43	5766	20109	1386	5151	367	3951	dehydrogenase, putative, expressed	AT1G77120.1	ADH,ADH1,ATADH,ATADH1	alcohol dehydrogenase 1	PF00107	PTHR11695,PTHR11695:SF4	KOG0022
LOC_Os11g10480.1	0	100	osa:4350053	1.1.1.1	1.82	1.65	3.4	6363	22460	1907	5965	416	4408	dehydrogenase, putative, expressed	AT1G77120.1	ADH,ADH1,ATADH,ATADH1	alcohol dehydrogenase 1	PF08240,PF00107	PTHR11695:SF4,PTHR11695	KOG0022
LOC_Os11g10480.2	0	99.73	osa:4350053	1.1.1.1	1.83	1.67	3.42	6139	21777	1811	5750	394	4210	dehydrogenase, putative, expressed	AT1G77120.1	ADH,ADH1,ATADH,ATADH1	alcohol dehydrogenase 1	PF00107,PF08240	PTHR11695,PTHR11695:SF4	KOG0022
LOC_Os10g07229.1	0	100	osa:4348152	1.1.1.1	-0.27	-1.58	-1.58	446	370	2433	812	1248	417	dehydrogenase, putative, expressed	AT1G64710.1		GroES-like zinc-binding dehydrogenase family protein	PF00107,PF08240	PTHR11695,PTHR11695:SF309	KOG0022
LOC_Os01g47080.1	0	100	osa:4327173	2.7.1.40	-1.33	-1.22	-2.74	523	209	1017	437	145	22	pyruvate kinase, putative, expressed	AT5G52920.1	PKP-BETA1,PKP1,PKP2	plastidic pyruvate kinase beta subunit 1	PF00224,PF02887	PTHR11817	KOG2323
LOC_Os06g15990.1	0	100	osa:4340725	1.2.1.3	-2.72	-1.17	-2.43	2718	413	8824	3920	10153	1883	aldehyde dehydrogenase, putative, expressed	AT1G23800.1	ALDH2B,ALDH2B7	aldehyde dehydrogenase 2B7	PF00171	PTHR11699:SF46,PTHR11699	KOG2450

## Sheet: leaf
	KEGG info.				Log2FoldChange			Normalization						Annotation
Gene id	E-value	Identity	Gene id	Ecnumber	seed_treatment_vs_seed_control	stem_treatment_vs_stem_control	leaf_treatment_vs_leaf_control	seed_control	seed_treatment	stem_control	stem_treatment	leaf_control	leaf_treatment	RICEdesc	TAIR	TAIRsymbol	TAIRdesc	Pfam	Panther	KOG
LOC_Os11g10480.4	0	100	osa:4350053	1.1.1.1	1.8	1.89	3.43	5766	20109	1386	5151	367	3951	dehydrogenase, putative, expressed	AT1G77120.1	ADH,ADH1,ATADH,ATADH1	alcohol dehydrogenase 1	PF00107	PTHR11695,PTHR11695:SF4	KOG0022
LOC_Os11g10480.2	0	99.73	osa:4350053	1.1.1.1	1.83	1.67	3.42	6139	21777	1811	5750	394	4210	dehydrogenase, putative, expressed	AT1G77120.1	ADH,ADH1,ATADH,ATADH1	alcohol dehydrogenase 1	PF00107,PF08240	PTHR11695,PTHR11695:SF4	KOG0022
LOC_Os11g10480.1	0	100	osa:4350053	1.1.1.1	1.82	1.65	3.4	6363	22460	1907	5965	416	4408	dehydrogenase, putative, expressed	AT1G77120.1	ADH,ADH1,ATADH,ATADH1	alcohol dehydrogenase 1	PF08240,PF00107	PTHR11695:SF4,PTHR11695	KOG0022
LOC_Os11g10510.1	0	100	osa:4350054	1.1.1.1	2.22	0.19	2.65	1823	8516	2316	2649	192	1205	dehydrogenase, putative, expressed	AT1G77120.1	ADH,ADH1,ATADH,ATADH1	alcohol dehydrogenase 1	PF00107,PF08240	PTHR11695,PTHR11695:SF4	KOG0022
LOC_Os11g10510.2	0	100	osa:4350054	1.1.1.1	2.21	0.2	2.65	1790	8312	2281	2612	190	1191	dehydrogenase, putative, expressed	AT1G77120.1	ADH,ADH1,ATADH,ATADH1	alcohol dehydrogenase 1	PF00107,PF08240	PTHR11695,PTHR11695:SF4	KOG0022
LOC_Os10g07229.1	0	100	osa:4348152	1.1.1.1	-0.27	-1.58	-1.58	446	370	2433	812	1248	417	dehydrogenase, putative, expressed	AT1G64710.1		GroES-like zinc-binding dehydrogenase family protein	PF00107,PF08240	PTHR11695,PTHR11695:SF309	KOG0022
LOC_Os02g38920.1	0	95.91	osa:4329892	1.2.1.12	1.75	2.49	2.53	14339	48354	2185	12285	1393	8054	glyceraldehyde-3-phosphate dehydrogenase, putative, expressed	AT3G04120.1	GAPC,GAPC-1,GAPC1	glyceraldehyde-3-phosphate dehydrogenase C subunit 1	PF02800,PF00044	PTHR10836	KOG0657
LOC_Os11g08300.1	0	100	osa:4349966	1.2.1.3	-1.67	-0.44	-1.05	551	173	2386	1761	2862	1383	aldehyde dehydrogenase, putative, expressed	AT1G44170.1	ALDH3H1,ALDH4	aldehyde dehydrogenase 3H1	PF00171	PTHR11699:SF15,PTHR11699	KOG2456
LOC_Os11g08300.2	0	99.49	osa:4349966	1.2.1.3	-1.68	-0.43	-1.05	540	168	2329	1725	2797	1353	aldehyde dehydrogenase, putative, expressed	AT1G44170.1	ALDH3H1,ALDH4	aldehyde dehydrogenase 3H1	PF00171	PTHR11699:SF15,PTHR11699	KOG2456
LOC_Os11g08300.3	0	100	osa:4349966	1.2.1.3	-1.65	-0.43	-1.06	521	166	2273	1691	2735	1312	aldehyde dehydrogenase, putative, expressed	AT1G44170.1	ALDH3H1,ALDH4	aldehyde dehydrogenase 3H1	PF00171	PTHR11699,PTHR11699:SF15
LOC_Os06g15990.1	0	100	osa:4340725	1.2.1.3	-2.72	-1.17	-2.43	2718	413	8824	3920	10153	1883	aldehyde dehydrogenase, putative, expressed	AT1G23800.1	ALDH2B,ALDH2B7	aldehyde dehydrogenase 2B7	PF00171	PTHR11699:SF46,PTHR11699	KOG2450
LOC_Os04g02900.1	0	100	osa:4334968	1.2.4.1	0.17	0.74	3.44	769	865	716	1196	363	3950	dehydrogenase E1 component domain containing protein, expressed	AT1G01090.1	PDH-E1 ALPHA	pyruvate dehydrogenase E1 alpha	PF00676	PTHR11516:SF5,PTHR11516	KOG0225
LOC_Os04g02900.2	0	100	osa:4334968	1.2.4.1	0.14	0.8	3.43	688	760	608	1056	316	3392	dehydrogenase E1 component domain containing protein, expressed	AT1G01090.1	PDH-E1 ALPHA	pyruvate dehydrogenase E1 alpha	PF00676	PTHR11516,PTHR11516:SF5	KOG0225
LOC_Os01g22520.2	0	100	osa:4326980	1.8.1.4	-0.4	0.12	-1.35	886	671	1095	1187	1171	459	dihydrolipoyl dehydrogenase 1, mitochondrial precursor, putative, expressed	AT1G48030.1	mtLPD1	mitochondrial lipoamide dehydrogenase 1	PF07992,PF02852,PF00070	PTHR22912,PTHR22912:SF20	KOG1335
LOC_Os01g22520.1	0	100	osa:4326980	1.8.1.4	-0.4	0.12	-1.35	886	671	1096	1188	1171	459	dihydrolipoyl dehydrogenase 1, mitochondrial precursor, putative, expressed	AT1G48030.1	mtLPD1	mitochondrial lipoamide dehydrogenase 1	PF02852,PF07992,PF00070	PTHR22912:SF20,PTHR22912	KOG1335
LOC_Os05g44922.2	0	99.77	osa:4339369	2.7.1.11	2.56	1.39	3.01	1112	6578	436	1143	172	1386	6-phosphofructokinase, putative, expressed	AT4G26270.1	PFK3	phosphofructokinase 3	PF00365	PTHR13697
LOC_Os05g44922.1	0	100	osa:4339369	2.7.1.11	2.58	1.37	2.96	1157	6902	466	1206	186	1450	6-phosphofructokinase, putative, expressed	AT4G26270.1	PFK3	phosphofructokinase 3	PF00365	PTHR13697	KOG2440
LOC_Os08g25720.1	0	100	osa:4345338	2.7.1.90	1.47	1.65	4.4	5827	16086	1581	4971	421	8876	pyrophosphate--fructose 6-phosphate 1-phosphotransferase subunit alpha, putative, expressed	AT1G76550.1		Phosphofructokinase family protein	PF00365	PTHR13697	KOG2440
LOC_Os06g13810.1	0	100	osa:4340643	2.7.1.90	1.03	1	2.98	4989	10169	1431	2854	438	3463	pyrophosphate--fructose 6-phosphate 1-phosphotransferase subunit beta, putative, expressed	AT1G12000.1		Phosphofructokinase family protein	PF00365	PTHR13697	KOG2440
LOC_Os06g13810.3	0	100	osa:4340643	2.7.1.90	1.03	1.02	2.93	4534	9243	1287	2614	401	3062	pyrophosphate--fructose 6-phosphate 1-phosphotransferase subunit beta, putative, expressed	AT1G12000.1		Phosphofructokinase family protein	PF00365	PTHR13697
LOC_Os06g45710.1	0	100	osa:4341792	2.7.2.3	0.78	1.32	2.02	4277	7340	815	2037	334	1356	phosphoglycerate kinase protein, putative, expressed	AT1G79550.1	PGK	phosphoglycerate kinase	PF00162	PTHR11406	KOG1367
LOC_Os01g64660.4	0	88.27	osa:4325071	3.1.3.11	-1.59	0.34	-1.26	126	42	1486	1875	5544	2310	fructose-1,6-bisphosphatase, putative, expressed	AT1G43670.1		Inositol monophosphatase family protein	PF00316	PTHR11556,PTHR11556:SF8
LOC_Os01g64660.1	0	89.97	osa:4325071	3.1.3.11	-1.53	0.35	-1.26	122	42	1461	1866	5494	2286	fructose-1,6-bisphosphatase, putative, expressed	AT1G43670.1		Inositol monophosphatase family protein	PF00316	PTHR11556,PTHR11556:SF8	KOG1458
LOC_Os01g64660.2	0	100	osa:4325071	3.1.3.11	-1.62	0.35	-1.27	133	43	1575	2013	5973	2470	fructose-1,6-bisphosphatase, putative, expressed	AT1G43670.1		Inositol monophosphatase family protein	PF00316	PTHR11556,PTHR11556:SF8	KOG1458
LOC_Os01g64660.3	0	99.65	osa:4325071	3.1.3.11	-1.98	0.33	-1.28	120	30	1470	1846	5613	2318	fructose-1,6-bisphosphatase, putative, expressed	AT1G43670.1		Inositol monophosphatase family protein	PF00316	PTHR11556:SF8,PTHR11556	KOG1458
LOC_Os03g16050.1	0	100	osa:4332364	3.1.3.11	-0.25	-0.26	-1.78	192	162	1805	1512	7381	2149	fructose-1,6-bisphosphatase, putative, expressed	AT3G54050.1	HCEF1	high cyclic electron flow 1	PF00316	PTHR11556:SF7,PTHR11556	KOG1458
LOC_Os10g13700.2	0	100	osa:4348268	4.1.1.49	7.28	5.84	6.45	221	34272	148	8463	118	10343	phosphoenolpyruvate carboxykinase, putative, expressed	AT4G37870.1	PCK1,PEPCK	phosphoenolpyruvate carboxykinase 1	PF01293	PTHR11699,PTHR11699:SF22
LOC_Os03g15050.4	0	98.66	osa:4332293	4.1.1.49	-1.05	-0.57	1.52	1502	724	2593	1742	3353	9594	phosphoenolpyruvate carboxykinase, putative, expressed	AT4G37870.1	PCK1,PEPCK	phosphoenolpyruvate carboxykinase 1	PF01293
LOC_Os03g15050.2	0	100	osa:4332293	4.1.1.49	-1.04	-0.66	1.5	1994	969	3505	2222	4131	11700	phosphoenolpyruvate carboxykinase, putative, expressed	AT4G37870.1	PCK1,PEPCK	phosphoenolpyruvate carboxykinase 1	PF01293	PTHR11699,PTHR11699:SF22
LOC_Os03g15050.1	0	95.65	osa:4332293	4.1.1.49	-1.04	-0.68	1.5	1904	926	3366	2096	3886	10989	phosphoenolpyruvate carboxykinase, putative, expressed	AT4G37870.1	PCK1,PEPCK	phosphoenolpyruvate carboxykinase 1	PF01293	PTHR11699,PTHR11699:SF22
LOC_Os01g67860.1	0	100	osa:4325027	4.1.2.13	1.65	1.48	1.51	18950	59610	4345	12135	2173	6199	fructose-bisphospate aldolase isozyme, putative, expressed	AT2G36460.1		Aldolase superfamily protein	PF00274	PTHR11627	KOG1557
LOC_Os10g08022.1	0	94.69	osa:4338737	4.1.2.13	1.63	1.45	1.2	5460	16862	1556	4258	666	1534	fructose-bisphospate aldolase isozyme, putative, expressed	AT2G36460.1		Aldolase superfamily protein	PF00274	PTHR11627	KOG1557
LOC_Os05g33380.1	0	100	osa:4338737	4.1.2.13	1.59	1.37	1.12	10436	31326	3180	8203	1297	2827	fructose-bisphospate aldolase isozyme, putative, expressed	AT2G36460.1		Aldolase superfamily protein	PF00274	PTHR11627	KOG1557
LOC_Os06g40640.1	0	98.06	osa:4341496	4.1.2.13	0.34	0.62	-1.26	395	500	2437	3742	7639	3185	fructose-bisphospate aldolase isozyme, putative, expressed	AT4G26530.1		Aldolase superfamily protein	PF00274	PTHR11627	KOG1557
LOC_Os06g40640.3	0	100	osa:4341496	4.1.2.13	0.39	0.63	-1.3	360	473	2315	3593	7476	3042	fructose-bisphospate aldolase isozyme, putative, expressed	AT4G26530.1		Aldolase superfamily protein	PF00274	PTHR11627	KOG1557
LOC_Os06g40640.4	0	92.51	osa:4341496	4.1.2.13	0.39	0.63	-1.3	354	463	2272	3513	7278	2963	fructose-bisphospate aldolase isozyme, putative, expressed	AT4G26530.1		Aldolase superfamily protein	PF00274	PTHR11627
LOC_Os06g40640.2	0	100	osa:4341496	4.1.2.13	0.39	0.63	-1.3	363	477	2351	3641	7591	3075	fructose-bisphospate aldolase isozyme, putative, expressed	AT4G26530.1		Aldolase superfamily protein	PF00274	PTHR11627	KOG1557
LOC_Os11g07020.4	3e-163	79.72	osa:4326074	4.1.2.13	-0.83	-0.22	-1.53	2493	1407	25720	22032	79874	27571	fructose-bisphospate aldolase isozyme, putative, expressed	AT2G21330.1	FBA1	fructose-bisphosphate aldolase 1	PF00274	PTHR11627
LOC_Os11g07020.7	0	99.6	osa:4349897	4.1.2.13	-0.84	-0.22	-1.53	2511	1404	25990	22278	80653	27850	fructose-bisphospate aldolase isozyme, putative, expressed	AT4G38970.1	FBA2	fructose-bisphosphate aldolase 2	PF00274	PTHR11627
LOC_Os11g07020.1	0	100	osa:4349897	4.1.2.13	-0.84	-0.23	-1.54	2590	1448	27099	23169	84427	29049	fructose-bisphospate aldolase isozyme, putative, expressed	AT4G38970.1	FBA2	fructose-bisphosphate aldolase 2	PF00274	PTHR11627	KOG1557
LOC_Os11g07020.5	0	100	osa:4349897	4.1.2.13	-0.86	-0.23	-1.54	2482	1367	25813	22043	80250	27601	fructose-bisphospate aldolase isozyme, putative, expressed	AT4G38970.1	FBA2	fructose-bisphosphate aldolase 2	PF00274	PTHR11627
LOC_Os11g07020.6	1e-104	100	osa:4349897	4.1.2.13	-0.82	-0.35	-1.57	1007	571	11832	9303	36344	12244	fructose-bisphospate aldolase isozyme, putative, expressed	AT4G38970.1	FBA2	fructose-bisphosphate aldolase 2	PF00274	PTHR11627
LOC_Os12g07210.1	4e-125	68.81	osa:4349897	4.1.2.13	-1.91	-0.55	-1.65	276	74	1721	1178	5777	1835
LOC_Os10g08550.3	0	99.58	osa:4348176	4.2.1.11	1.5	1.77	1.84	12624	35787	5250	17950	2459	8782	enolase, putative, expressed	AT2G36530.1	ENO2,LOS2	Enolase	PF03952,PF00113	PTHR11902	KOG2670
LOC_Os10g08550.5	0	100	osa:4348176	4.2.1.11	1.5	1.77	1.84	12621	35781	5245	17949	2460	8780	enolase, putative, expressed	AT2G36530.1	ENO2,LOS2	Enolase	PF00113,PF03952	PTHR11902	KOG2670
LOC_Os10g08550.1	0	100	osa:4348176	4.2.1.11	1.5	1.77	1.83	12640	35826	5255	17970	2464	8788	enolase, putative, expressed	AT2G36530.1	ENO2,LOS2	Enolase	PF03952,PF00113	PTHR11902	KOG2670
LOC_Os06g04510.2	0	99.5	osa:4340042	4.2.1.11	1.13	-0.31	-2.43	308	676	575	462	1138	212	enolase, putative, expressed	AT2G36530.1	ENO2,LOS2	Enolase	PF03952,PF00113	PTHR11902	KOG2670
LOC_Os06g04510.1	0	100	osa:4340042	4.2.1.11	1.13	-0.33	-2.46	309	676	604	481	1196	217	enolase, putative, expressed	AT2G36530.1	ENO2,LOS2	Enolase	PF00113,PF03952	PTHR11902	KOG2670
LOC_Os09g36450.2	6e-150	100	osa:4347691	5.3.1.1	-0.99	-0.06	-2.21	699	352	1715	1645	3850	832	triosephosphate isomerase, chloroplast precursor, putative, expressed	AT2G21170.1	PDTPI,TIM	triosephosphate isomerase	PF00121	PTHR21139
LOC_Os09g36450.1	0	100	osa:4347691	5.3.1.1	-0.99	-0.06	-2.21	701	353	1717	1647	3852	834	triosephosphate isomerase, chloroplast precursor, putative, expressed	AT2G21170.1	PDTPI,TIM	triosephosphate isomerase	PF00121	PTHR21139	KOG1643
LOC_Os11g05260.1	0	100	osa:4349782	5.4.2.12	0.69	-1.77	-3.01	148	238	459	135	1463	181	phosphoglycerate mutase, putative, expressed	AT5G22620.1		phosphoglycerate/bisphosphoglycerate mutase family protein	PF00300	PTHR23029	KOG0235
LOC_Os03g50480.2	0	100	osa:4333895	5.4.2.2	-0.25	-0.2	-1.42	5435	4571	2485	2157	3152	1179	phosphoglucomutase, putative, expressed	AT1G70730.3		Phosphoglucomutase/phosphomannomutase family protein	PF02878,PF02880,PF02879,PF00408	PTHR22573,PTHR22573:SF5	KOG0625
LOC_Os03g50480.1	0	100	osa:4333895	5.4.2.2	-0.26	-0.22	-1.43	6105	5095	2734	2349	3487	1294	phosphoglucomutase, putative, expressed	AT1G70730.3		Phosphoglucomutase/phosphomannomutase family protein	PF02879,PF02878,PF00408,PF02880	PTHR22573,PTHR22573:SF5	KOG0625
LOC_Os10g11140.2	0	100	osa:4348230	5.4.2.2	-0.32	-0.11	-1.8	3879	3098	1167	1079	1933	554	phosphoglucomutase, putative, expressed	AT5G51820.1	ATPGMP,PGM,PGM1,STF1	phosphoglucomutase	PF02878,PF02879,PF02880	PTHR22573,PTHR22573:SF5	KOG0625
LOC_Os10g11140.1	0	100	osa:4348230	5.4.2.2	-0.33	-0.12	-1.81	3948	3149	1186	1091	1978	564	phosphoglucomutase, putative, expressed	AT5G51820.1	ATPGMP,PGM,PGM1,STF1	phosphoglucomutase	PF00408,PF02878,PF02879,PF02880	PTHR22573:SF5,PTHR22573	KOG0625
LOC_Os03g59080.1	1e-26	23.34	osa:4335745	6.2.1.1	0.09	1	1.37	223	238	606	1210	539	1392	AMP-binding enzyme, putative, expressed	AT1G55320.1	AAE18	acyl-activating enzyme 18	PF00501	PTHR24095	KOG1175
LOC_Os09g21230.5	4e-20	25.94	osa:4329518	6.2.1.1	1.15	0.43	1.05	464	1031	911	1223	1001	2078	AMP-binding enzyme, putative, expressed	AT5G23050.1	AAE17	acyl-activating enzyme 17	PF00501	PTHR24095
LOC_Os09g21230.4	2e-24	24.12	osa:4335745	6.2.1.1	1.17	0.43	1.04	475	1067	935	1258	1037	2128	AMP-binding enzyme, putative, expressed	AT5G23050.1	AAE17	acyl-activating enzyme 17	PF00501	PTHR24095	KOG1175
LOC_Os09g21230.2	1e-28	23.99	osa:4335745	6.2.1.1	1.16	0.4	1.04	569	1273	1152	1521	1304	2680	AMP-binding enzyme, putative, expressed	AT5G23050.1	AAE17	acyl-activating enzyme 17	PF00501	PTHR24095	KOG1175
LOC_Os09g21230.1	2e-31	24.17	osa:4335745	6.2.1.1	1.16	0.4	1.04	569	1273	1153	1522	1304	2682	AMP-binding enzyme, putative, expressed	AT5G23050.1	AAE17	acyl-activating enzyme 17	PF00501,PF11930	PTHR24095	KOG1175
LOC_Os09g21230.3	3e-27	23.23	osa:4335745	6.2.1.1	1.16	0.41	1.03	559	1247	1121	1485	1278	2612	AMP-binding enzyme, putative, expressed	AT5G23050.1	AAE17	acyl-activating enzyme 17	PF00501,PF11930	PTHR24095
