# Supplementary material for: Analysis of the distribution of assimilation products and the characteristics of transcriptomes in rice by submergence during the ripening stage
Source: BMC Genomics. 2019 Jan 8;20:18. doi: 10.1186/s12864-018-5320-7 (PMC6323827; doi:10.1186/s12864-018-5320-7)
Supplement: Supplementary file 14 — Table S9. The KEGG pathway enrichment analysis of the differentially expressed genes (DEGs) related to starch and sucrose metabolism. (XLSX 39 kb) [file 12864_2018_5320_MOESM14_ESM.xlsx]

## Sheet: Seed
	KEGG info.				Normalization						Log2FoldChange			Annotation
Gene id	E-value	Identity	KEGG	Ecnumber	seed_control	seed_treatment	stem_control	stem_treatment	leaf_control	leaf_treatment	seed_treatment_vs_seed_control	stem_treatment_vs_stem_control	leaf_treatment_vs_leaf_control	RICEdesc	TAIR	TAIRsymbol	TAIRdesc	Pfam	Panther	KOG
LOC_Os03g55070.1	0	100	4334169	1.1.1.22	1428	3792	2091	4815	966	3008	1.40893	1.20304	1.63895	UDP-glucose 6-dehydrogenase, putative, expressed	AT5G15490.1		UDP-glucose 6-dehydrogenase family protein	PF03720,PF00984,PF03721	PTHR11374	KOG2666
LOC_Os03g55070.2	0	100	4334169	1.1.1.22	1404	3676	2067	4720	946	2915	1.38921	1.19132	1.62366	UDP-glucose 6-dehydrogenase, putative, expressed	AT5G15490.1		UDP-glucose 6-dehydrogenase family protein	PF00984,PF03720,PF03721	PTHR11374	KOG2666
LOC_Os01g63270.1	0	100	4324810	2.4.1.1	1138	189	1878	738	1621	211	-2.58703	-1.34708	-2.94026	alpha-glucan phosphorylast isozyme, putative, expressed	AT3G46970.1	ATPHS2,PHS2	alpha-glucan phosphorylase 2	PF00343	PTHR11468	KOG2099
LOC_Os01g63270.2	0	100	4324810	2.4.1.1	1105	186	1855	723	1585	211	-2.57173	-1.35852	-2.90716	alpha-glucan phosphorylast isozyme, putative, expressed	AT3G46970.1	ATPHS2,PHS2	alpha-glucan phosphorylase 2	PF00343	PTHR11468	KOG2099
LOC_Os06g09450.2	0	100	4340386	2.4.1.13	12557	25449	7609	4176	3270	3199	1.01909	-0.865677	-0.0316382	sucrose synthase, putative, expressed	AT3G43190.1	ATSUS4,SUS4	sucrose synthase 4	PF00534,PF00862	PTHR12526:SF27,PTHR12526	KOG0853
LOC_Os06g09450.1	0	100	4340386	2.4.1.13	12540	25408	7618	4147	3269	3191	1.01876	-0.877278	-0.0348823	sucrose synthase, putative, expressed	AT3G43190.1	ATSUS4,SUS4	sucrose synthase 4	PF00534,PF00862	PTHR12526,PTHR12526:SF27	KOG0853
LOC_Os06g09450.3	0	100	4340386	2.4.1.13	12709	25820	7593	4144	3269	3184	1.02261	-0.873472	-0.0379632	sucrose synthase, putative, expressed	AT3G43190.1	ATSUS4,SUS4	sucrose synthase 4	PF00534,PF00862	PTHR12526:SF27,PTHR12526	KOG0853
LOC_Os06g09450.4	0	100	4340386	2.4.1.13	12557	25472	7603	4151	3269	3194	1.02037	-0.872931	-0.033508	sucrose synthase, putative, expressed	AT3G43190.1	ATSUS4,SUS4	sucrose synthase 4	PF00534,PF00862	PTHR12526,PTHR12526:SF27	KOG0853
LOC_Os06g09450.6	0	100	4340386	2.4.1.13	12542	25431	7604	4140	3267	3183	1.01989	-0.877146	-0.037478	sucrose synthase, putative, expressed	AT3G43190.1	ATSUS4,SUS4	sucrose synthase 4	PF00534,PF00862	PTHR12526,PTHR12526:SF27	KOG0853
LOC_Os06g09450.5	0	100	4340386	2.4.1.13	12535	25413	7593	4142	3266	3180	1.01957	-0.874338	-0.0384293	sucrose synthase, putative, expressed	AT3G43190.1	ATSUS4,SUS4	sucrose synthase 4	PF00534,PF00862	PTHR12526:SF27,PTHR12526	KOG0853
LOC_Os06g09450.7	0	100	4340386	2.4.1.13	12542	25431	7595	4143	3265	3182	1.01985	-0.874512	-0.0372751	sucrose synthase, putative, expressed	AT3G43190.1	ATSUS4,SUS4	sucrose synthase 4	PF00534,PF00862	PTHR12526,PTHR12526:SF27	KOG0853
LOC_Os06g09450.8	0	99.87	4340386	2.4.1.13	12343	25130	7486	4060	3174	3116	1.02571	-0.882643	-0.0268906	sucrose synthase, putative, expressed	AT3G43190.1	ATSUS4,SUS4	sucrose synthase 4	PF00534,PF00862	PTHR12526:SF27,PTHR12526	KOG0853
LOC_Os08g20660.1	0	100	4345220	2.4.1.14	1746	730	2000	1137	1977	1360	-1.2591	-0.814505	-0.539329	sucrose-phosphate synthase, putative, expressed	AT5G20280.1	ATSPS1F,SPS1F	sucrose phosphate synthase 1F	PF00534,PF00862,PF05116	PTHR12526,PTHR12526:SF169	KOG0853
LOC_Os08g20660.2	0	100	4345220	2.4.1.14	1745	730	1999	1137	1977	1360	-1.25774	-0.814477	-0.539329	sucrose-phosphate synthase, putative, expressed	AT5G20280.1	ATSPS1F,SPS1F	sucrose phosphate synthase 1F	PF05116,PF00534,PF00862	PTHR12526,PTHR12526:SF169	KOG0853
LOC_Os08g34580.1	0	100	4345706	2.4.1.15	629	1535	274	272	94	131	1.28806	-0.0130923	0.477265	trehalose-6-phosphate synthase, putative, expressed	AT1G23870.1	ATTPS9,TPS9	trehalose-phosphatase/synthase 9	PF00982,PF02358	PTHR10788	KOG1050
LOC_Os06g51084.8	0	100	4342117	2.4.1.18	87678	26879	2659	2048	2097	1846	-1.70575	-0.376634	-0.184501	1,4-alpha-glucan-branching enzyme, chloroplast precursor, putative, expressed	AT5G03650.1	SBE2.2	starch branching enzyme 2.2	PF00128,PF02806,PF02922	PTHR10357:SF27,PTHR10357	KOG0470
LOC_Os06g51084.3	0	100	4342117	2.4.1.18	84958	25876	2601	2005	2055	1821	-1.71512	-0.375469	-0.174163	1,4-alpha-glucan-branching enzyme, chloroplast precursor, putative, expressed	AT5G03650.1	SBE2.2	starch branching enzyme 2.2	PF02922,PF00128,PF02806	PTHR10357:SF27,PTHR10357	KOG0470
LOC_Os06g51084.1	0	100	4342117	2.4.1.18	88222	27051	2538	1938	2020	1695	-1.70546	-0.389383	-0.253386	1,4-alpha-glucan-branching enzyme, chloroplast precursor, putative, expressed	AT5G03650.1	SBE2.2	starch branching enzyme 2.2	PF00128,PF02922,PF02806	PTHR10357:SF27,PTHR10357	KOG0470
LOC_Os06g51084.6	0	99.75	4342117	2.4.1.18	88164	27028	2535	1931	2017	1691	-1.70573	-0.39277	-0.254705	1,4-alpha-glucan-branching enzyme, chloroplast precursor, putative, expressed	AT5G03650.1	SBE2.2	starch branching enzyme 2.2	PF00128,PF02806,PF02922	PTHR10357:SF27,PTHR10357	KOG0470
LOC_Os06g51084.2	0	100	4342117	2.4.1.18	87561	26762	2533	1925	2009	1697	-1.71013	-0.396105	-0.242948	1,4-alpha-glucan-branching enzyme, chloroplast precursor, putative, expressed	AT5G03650.1	SBE2.2	starch branching enzyme 2.2	PF02806,PF00128,PF02922	PTHR10357:SF27,PTHR10357	KOG0470
LOC_Os06g51084.4	0	100	4342117	2.4.1.18	87011	26679	2507	1909	1988	1663	-1.70548	-0.39311	-0.257751	1,4-alpha-glucan-branching enzyme, chloroplast precursor, putative, expressed	AT5G03650.1	SBE2.2	starch branching enzyme 2.2	PF00128,PF02806,PF02922	PTHR10357:SF27,PTHR10357	KOG0470
LOC_Os06g51084.5	0	100	4342117	2.4.1.18	84502	25758	2464	1874	1957	1653	-1.71397	-0.394811	-0.243378	1,4-alpha-glucan-branching enzyme, chloroplast precursor, putative, expressed	AT5G03650.1	SBE2.2	starch branching enzyme 2.2	PF00128,PF02806,PF02922	PTHR10357,PTHR10357:SF27	KOG0470
LOC_Os06g51084.7	0	100	4342117	2.4.1.18	84280	25671	2449	1861	1945	1638	-1.71502	-0.395994	-0.247978	1,4-alpha-glucan-branching enzyme, chloroplast precursor, putative, expressed	AT5G03650.1	SBE2.2	starch branching enzyme 2.2	PF00128,PF02806,PF02922	PTHR10357:SF27,PTHR10357	KOG0470
LOC_Os08g40930.1	4e-12	28.19	4329532	2.4.1.18	20623	9268	158	245	271	187	-1.15391	0.637138	-0.534336	Alpha amylase, catalytic domain containing protein, expressed	AT2G39930.1	ATISA1,ISA1	isoamylase 1	PF00128,PF02922	PTHR10357:SF75,PTHR10357	KOG0470
LOC_Os01g52250.2	2e-49	32.55	4340567	2.4.1.21	2750	1033	7460	26731	15428	20033	-1.41229	1.84131	0.37688	starch synthase, putative, expressed	AT4G18240.1	ATSS4,SS4,SSIV	starch synthase 4	PF00534,PF08323	PTHR12526:SF17,PTHR12526
LOC_Os01g52250.3	1e-49	32.55	4340567	2.4.1.21	1130	506	1923	7892	4012	5171	-1.16066	2.03682	0.36609	starch synthase, putative, expressed	AT4G18240.1	ATSS4,SS4,SSIV	starch synthase 4	PF00534,PF08323	PTHR12526,PTHR12526:SF17
LOC_Os06g04200.1	2e-95	40.59	4340567	2.4.1.21	49781	24717	1475	1745	1882	2603	-1.0101	0.243331	0.467958	starch synthase, putative, expressed	AT1G32900.1		UDP-Glycosyltransferase superfamily protein	PF00534,PF08323	PTHR12526,PTHR12526:SF17
LOC_Os06g04200.2	7e-96	40.59	4340567	2.4.1.21	46074	21569	53	78	46	37	-1.095	0.568079	-0.325996	starch synthase, putative, expressed	AT1G32900.1		UDP-Glycosyltransferase superfamily protein	PF08323,PF00534	PTHR12526,PTHR12526:SF17
LOC_Os06g04200.3	6e-94	40.59	4340567	2.4.1.21	54272	25236	53	79	46	38	-1.10473	0.577163	-0.285958	starch synthase, putative, expressed	AT1G32900.1		UDP-Glycosyltransferase superfamily protein	PF08323,PF00534	PTHR12526,PTHR12526:SF17
LOC_Os06g04200.4	7e-96	40.59	4340567	2.4.1.21	46041	21563	53	78	46	37	-1.09439	0.568079	-0.325996	starch synthase, putative, expressed	AT1G32900.1		UDP-Glycosyltransferase superfamily protein	PF08323,PF00534	PTHR12526,PTHR12526:SF17
LOC_Os05g44760.1	0	100	4339361	2.7.1.1	319	1208	734	973	1272	772	1.92301	0.405581	-0.721693	hexokinase, putative, expressed	AT4G29130.1	ATHXK1,GIN2,HXK1	hexokinase 1	PF03727,PF00349	PTHR19443	KOG1369
LOC_Os08g02120.1	0	100	4344497	2.7.1.4	1841	669	1026	973	509	449	-1.46097	-0.0767921	-0.179232	kinase, pfkB family, putative, expressed	AT4G10260.1		pfkB-like carbohydrate kinase family protein	PF00294	PTHR10584,PTHR10584:SF34	KOG2855
LOC_Os08g25734.1	0	100	4345339	2.7.7.27	23242	9854	2157	2930	1908	1571	-1.23799	0.441845	-0.280577	glucose-1-phosphate adenylyltransferase large subunit, chloroplast precursor, putative, expressed	AT5G48300.1	ADG1,APS1	ADP glucose pyrophosphorylase 1	PF00483	PTHR22572,PTHR22572:SF10	KOG1322
LOC_Os08g25734.2	0	96.9	4345339	2.7.7.27	27150	11411	1907	2664	1616	1384	-1.2505	0.482558	-0.223809	glucose-1-phosphate adenylyltransferase large subunit, chloroplast precursor, putative, expressed	AT5G48300.1	ADG1,APS1	ADP glucose pyrophosphorylase 1	PF00483	PTHR22572:SF10,PTHR22572	KOG1322
LOC_Os01g57854.1	0	100	4325861	3.1.1.11	15	1407	16	194	46	64	6.58142	3.5547	0.46483	pectinesterase, putative, expressed	AT1G11580.1	ATPMEPCRA,PMEPCRA	methylesterase PCR A	PF01095,PF04043	PTHR22931,PTHR22931:SF5
LOC_Os08g31630.1	8e-172	79.29	4346885	3.1.3.12	327	1809	295	875	874	404	2.46686	1.56675	-1.11313	uncharacterized glycosyl hydrolase Rv2006/MT2062, putative, expressed	AT5G10100.1		Haloacid dehalogenase-like hydrolase (HAD) superfamily protein	PF02358	PTHR10788
LOC_Os08g31630.2	2e-103	76.13	4346885	3.1.3.12	313	1751	282	833	835	371	2.48428	1.56046	-1.1722	uncharacterized glycosyl hydrolase Rv2006/MT2062, putative, expressed	AT5G10100.1		Haloacid dehalogenase-like hydrolase (HAD) superfamily protein	PF02358	PTHR10788
LOC_Os07g43160.1	0	100	4343959	3.1.3.12	672	1843	13	18	16	17	1.45593	0.547852	0.0700498	uncharacterized glycosyl hydrolase Rv2006/MT2062, putative, expressed	AT5G65140.1		Haloacid dehalogenase-like hydrolase (HAD) superfamily protein	PF02358	PTHR10788
LOC_Os08g36900.1	0	100	4345812	3.2.1.1	1103	168	5	13	6	4	-2.71316	1.3669	-0.511723	alpha-amylase precursor, putative, expressed	AT4G25000.1	AMY1,ATAMY1	alpha-amylase-like	PF07821,PF00128	PTHR10357:SF9,PTHR10357	KOG0471
LOC_Os08g36900.2	0	100	4345812	3.2.1.1	1065	160	4	11	6	4	-2.73806	1.41539	-0.511723	alpha-amylase precursor, putative, expressed	AT4G25000.1	AMY1,ATAMY1	alpha-amylase-like	PF00128	PTHR10357:SF9,PTHR10357
LOC_Os06g46340.1	0	100	4341833	3.2.1.20	11624	491	212	428	140	162	-4.56528	1.01312	0.216215	glycosyl hydrolase, family 31, putative, expressed	AT5G11720.1		Glycosyl hydrolases family 31 protein	PF01055	PTHR22762:SF9,PTHR22762	KOG1065
LOC_Os06g46284.1	0	100	4341824	3.2.1.20	15058	632	244	447	169	187	-4.57457	0.871482	0.139456	glycosyl hydrolase, family 31, putative, expressed	AT5G11720.1		Glycosyl hydrolases family 31 protein	PF01055	PTHR22762,PTHR22762:SF9	KOG1065
LOC_Os06g46284.2	0	99.51	4341824	3.2.1.20	14611	620	238	459	168	185	-4.55967	0.945895	0.137208	glycosyl hydrolase, family 31, putative, expressed	AT5G11720.1		Glycosyl hydrolases family 31 protein	PF01055	PTHR22762:SF9,PTHR22762	KOG1065
LOC_Os03g53800.1	0	100	4334114	3.2.1.21	1012	2595	693	1842	288	2540	1.35829	1.41061	3.14219	periplasmic beta-glucosidase precursor, putative, expressed	AT5G20950.1		Glycosyl hydrolase family protein	PF00933,PF01915
LOC_Os03g53800.3	0	100	4334114	3.2.1.21	1028	2602	694	1844	287	2542	1.34011	1.40991	3.14597	periplasmic beta-glucosidase precursor, putative, expressed	AT5G20950.1		Glycosyl hydrolase family protein	PF00933,PF01915
LOC_Os03g53800.5	0	100	4334114	3.2.1.21	1016	2598	692	1840	286	2538	1.354	1.41196	3.14925	periplasmic beta-glucosidase precursor, putative, expressed	AT5G20950.1		Glycosyl hydrolase family protein	PF01915,PF00933
LOC_Os03g53800.2	0	100	4334114	3.2.1.21	992	2592	682	1831	279	2524	1.38544	1.42385	3.17616	periplasmic beta-glucosidase precursor, putative, expressed	AT5G20950.1		Glycosyl hydrolase family protein	PF01915,PF00933
LOC_Os03g53800.4	0	100	4334114	3.2.1.21	990	2582	681	1826	279	2520	1.38335	1.42389	3.17382	periplasmic beta-glucosidase precursor, putative, expressed	AT5G20950.1		Glycosyl hydrolase family protein	PF00933,PF01915
LOC_Os03g49610.1	0	76.5	4333841	3.2.1.21	1076	336	34	40	38	13	-1.68009	0.238344	-1.48421	Os3bglu8 - beta-glucosidase, exo-beta-glucansase, high similarity to Os3bglu7, expressed	AT3G18080.1	BGLU44	B-S glucosidase 44	PF00232	PTHR10353	KOG0626
LOC_Os04g33740.1	0	99.67	4335790	3.2.1.26	1027	226	4	6	3	2	-2.18443	0.499529	-0.629286	glycosyl hydrolases, putative, expressed	AT3G52600.1	AtcwINV2,CWINV2	cell wall invertase 2	PF08244,PF00251		KOG0228
LOC_Os11g47820.1	3e-80	35.87	4332097	3.2.1.39	253	1098	169	181	276	127	2.11543	0.104506	-1.11562	glucan endo-1,3-beta-glucosidase precursor, putative, expressed	AT5G24318.1		O-Glycosyl hydrolases family 17 protein	PF00332,PF07983	PTHR16631
LOC_Os01g71860.1	1e-55	37.73	4332097	3.2.1.39	114	1061	181	2190	19	651	3.22019	3.59775	5.12684	glycosyl hydrolases family 17, putative, expressed	AT4G16260.1		Glycosyl hydrolase superfamily protein	PF00332	PTHR16631
LOC_Os05g43690.1	1e-14	41.18	4332097	3.2.1.39	1215	596	9	12	1	6	-1.02653	0.435235	2.55701	glucan endo-1,3-beta-glucosidase-like protein 3 precursor, putative, expressed	AT1G18650.1	PDCB3	plasmodesmata callose-binding protein 3	PF07983	PTHR16631,PTHR16631:SF1
LOC_Os03g16980.1	0	100	4332424	4.1.1.35	1847	763	1985	1453	1365	907	-1.27626	-0.450846	-0.589827	NAD dependent epimerase/dehydratase family domain containing protein, expressed	AT2G28760.1	UXS6	UDP-XYL synthase 6	PF01370	PTHR10366,PTHR10366:SF35	KOG1429
LOC_Os03g16980.3	0	100	4332424	4.1.1.35	1795	740	1934	1418	1330	882	-1.27965	-0.448366	-0.592123	NAD dependent epimerase/dehydratase family domain containing protein, expressed	AT2G28760.1	UXS6	UDP-XYL synthase 6	PF01370	PTHR10366,PTHR10366:SF35	KOG1429
LOC_Os03g16980.2	0	100	4332424	4.1.1.35	1823	743	1927	1407	1316	881	-1.29505	-0.4539	-0.578678	NAD dependent epimerase/dehydratase family domain containing protein, expressed	AT2G28760.1	UXS6	UDP-XYL synthase 6	PF01370	PTHR10366:SF35,PTHR10366	KOG1429
LOC_Os03g16980.4	0	100	4332424	4.1.1.35	1767	735	1916	1390	1312	872	-1.26487	-0.463522	-0.588893	NAD dependent epimerase/dehydratase family domain containing protein, expressed	AT2G28760.1	UXS6	UDP-XYL synthase 6	PF01370	PTHR10366:SF35,PTHR10366	KOG1371
LOC_Os06g14510.1	0	100	4340677	5.3.1.9	2440	8043	1616	3514	1412	1379	1.72088	1.12072	-0.0335586	glucose-6-phosphate isomerase, putative, expressed	AT5G42740.1		Sugar isomerase (SIS) family protein	PF00342	PTHR11469	KOG2446
LOC_Os06g14510.3	0	100	4340677	5.3.1.9	2411	8024	1600	3483	1398	1364	1.73475	1.12275	-0.0351585	glucose-6-phosphate isomerase, putative, expressed	AT5G42740.1		Sugar isomerase (SIS) family protein	PF00342	PTHR11469	KOG2446
LOC_Os06g14510.2	0	100	4340677	5.3.1.9	2410	8037	1596	3480	1391	1361	1.73755	1.12481	-0.0319067	glucose-6-phosphate isomerase, putative, expressed	AT5G42740.1		Sugar isomerase (SIS) family protein	PF00342	PTHR11469	KOG2446
LOC_Os03g56460.1	0	100	4334290	5.3.1.9	2522	7826	1801	3715	1522	1555	1.63399	1.04419	0.0315616	glucose-6-phosphate isomerase, putative, expressed	AT5G42740.1		Sugar isomerase (SIS) family protein	PF00342	PTHR11469	KOG2446
LOC_Os03g56460.3	0	99.65	4334290	5.3.1.9	2486	7649	1780	3673	1504	1543	1.62123	1.04554	0.0371102	glucose-6-phosphate isomerase, putative, expressed	AT5G42740.1		Sugar isomerase (SIS) family protein	PF00342	PTHR11469	KOG2446
LOC_Os03g56460.2	0	100	4334290	5.3.1.9	2486	7832	1764	3665	1480	1512	1.65561	1.05454	0.0302195	glucose-6-phosphate isomerase, putative, expressed	AT5G42740.1		Sugar isomerase (SIS) family protein	PF00342	PTHR11469	KOG2446

## Sheet: Stem
	KEGG info.				Normalization						Log2FoldChange			Annotation
Gene id	E-value	Identity	KEGG	Ecnumber	seed_control	seed_treatment	stem_control	stem_treatment	leaf_control	leaf_treatment	seed_treatment_vs_seed_control	stem_treatment_vs_stem_control	leaf_treatment_vs_leaf_control	RICEdesc	TAIR	TAIRsymbol	TAIRdesc	Pfam	Panther	KOG
LOC_Os01g52250.2	2e-49	32.55	4340567	2.4.1.21	2750	1033	7460	26731	15428	20033	-1.41229	1.84131	0.37688	starch synthase, putative, expressed	AT4G18240.1	ATSS4,SS4,SSIV	starch synthase 4	PF00534,PF08323	PTHR12526:SF17,PTHR12526
LOC_Os01g52250.3	1e-49	32.55	4340567	2.4.1.21	1130	506	1923	7892	4012	5171	-1.16066	2.03682	0.36609	starch synthase, putative, expressed	AT4G18240.1	ATSS4,SS4,SSIV	starch synthase 4	PF00534,PF08323	PTHR12526,PTHR12526:SF17
LOC_Os02g33110.1	0	99.31	4329561	3.2.1.26	233	634	3457	1664	2737	1032	1.44598	-1.05494	-1.407	glycosyl hydrolases, putative, expressed	AT3G52600.1	AtcwINV2,CWINV2	cell wall invertase 2	PF00251,PF08244
LOC_Os02g33110.2	0	91.99	4329561	3.2.1.26	227	615	3395	1631	2672	1014	1.439	-1.05798	-1.39745	glycosyl hydrolases, putative, expressed	AT2G36190.1	AtcwINV4,cwINV4	cell wall invertase 4	PF08244,PF00251
LOC_Os02g33110.3	0	87.77	4329561	3.2.1.26	226	622	3374	1616	2639	1004	1.46038	-1.06186	-1.39487	glycosyl hydrolases, putative, expressed	AT2G36190.1	AtcwINV4,cwINV4	cell wall invertase 4	PF00251
LOC_Os11g45710.2	6e-31	26.53	4341870	3.2.1.21	317	96	701	1705	2235	3716	-1.71618	1.28316	0.733299	Os11bglu36 SFR2 homologue, expressed	AT3G06510.1	ATSFR2,SFR2	Glycosyl hydrolase superfamily protein	PF00232	PTHR10353	KOG0626
LOC_Os11g45710.4	6e-31	26.53	4341870	3.2.1.21	316	95	697	1691	2217	3691	-1.73116	1.27808	0.735361	Os11bglu36 SFR2 homologue, expressed	AT3G06510.1	ATSFR2,SFR2	Glycosyl hydrolase superfamily protein	PF00232	PTHR10353	KOG0626
LOC_Os11g45710.1	5e-31	26.53	4341870	3.2.1.21	245	92	663	1601	2155	3649	-1.41084	1.27165	0.759687	Os11bglu36 SFR2 homologue, expressed	AT3G06510.1	ATSFR2,SFR2	Glycosyl hydrolase superfamily protein	PF00232	PTHR10353	KOG0626
LOC_Os11g45710.3	5e-31	26.53	4341870	3.2.1.21	248	93	665	1605	2154	3650	-1.42444	1.27134	0.761034	Os11bglu36 SFR2 homologue, expressed	AT3G06510.1	ATSFR2,SFR2	Glycosyl hydrolase superfamily protein	PF00232	PTHR10353	KOG0626
LOC_Os11g45710.6	5e-31	26.53	4341870	3.2.1.21	246	90	654	1569	2110	3598	-1.45661	1.26193	0.769702	Os11bglu36 SFR2 homologue, expressed	AT3G06510.1	ATSFR2,SFR2	Glycosyl hydrolase superfamily protein	PF00232	PTHR10353	KOG0626
LOC_Os11g45710.7	3e-31	26.53	4341870	3.2.1.21	115	80	573	1343	1794	2994	-0.524136	1.22933	0.739354	Os11bglu36 SFR2 homologue, expressed	AT3G06510.1	ATSFR2,SFR2	Glycosyl hydrolase superfamily protein	PF00232	PTHR10353	KOG0626
LOC_Os11g45710.5	3e-31	26.53	4341870	3.2.1.21	109	72	554	1318	1764	2942	-0.595537	1.25141	0.738083	Os11bglu36 SFR2 homologue, expressed	AT3G06510.1	ATSFR2,SFR2	Glycosyl hydrolase superfamily protein	PF00232	PTHR10353	KOG0626
LOC_Os01g63270.1	0	100	4324810	2.4.1.1	1138	189	1878	738	1621	211	-2.58703	-1.34708	-2.94026	alpha-glucan phosphorylast isozyme, putative, expressed	AT3G46970.1	ATPHS2,PHS2	alpha-glucan phosphorylase 2	PF00343	PTHR11468	KOG2099
LOC_Os01g63270.2	0	100	4324810	2.4.1.1	1105	186	1855	723	1585	211	-2.57173	-1.35852	-2.90716	alpha-glucan phosphorylast isozyme, putative, expressed	AT3G46970.1	ATPHS2,PHS2	alpha-glucan phosphorylase 2	PF00343	PTHR11468	KOG2099
LOC_Os03g56460.1	0	100	4334290	5.3.1.9	2522	7826	1801	3715	1522	1555	1.63399	1.04419	0.0315616	glucose-6-phosphate isomerase, putative, expressed	AT5G42740.1		Sugar isomerase (SIS) family protein	PF00342	PTHR11469	KOG2446
LOC_Os03g56460.3	0	99.65	4334290	5.3.1.9	2486	7649	1780	3673	1504	1543	1.62123	1.04554	0.0371102	glucose-6-phosphate isomerase, putative, expressed	AT5G42740.1		Sugar isomerase (SIS) family protein	PF00342	PTHR11469	KOG2446
LOC_Os03g56460.2	0	100	4334290	5.3.1.9	2486	7832	1764	3665	1480	1512	1.65561	1.05454	0.0302195	glucose-6-phosphate isomerase, putative, expressed	AT5G42740.1		Sugar isomerase (SIS) family protein	PF00342	PTHR11469	KOG2446
LOC_Os06g14510.1	0	100	4340677	5.3.1.9	2440	8043	1616	3514	1412	1379	1.72088	1.12072	-0.0335586	glucose-6-phosphate isomerase, putative, expressed	AT5G42740.1		Sugar isomerase (SIS) family protein	PF00342	PTHR11469	KOG2446
LOC_Os06g14510.3	0	100	4340677	5.3.1.9	2411	8024	1600	3483	1398	1364	1.73475	1.12275	-0.0351585	glucose-6-phosphate isomerase, putative, expressed	AT5G42740.1		Sugar isomerase (SIS) family protein	PF00342	PTHR11469	KOG2446
LOC_Os06g14510.2	0	100	4340677	5.3.1.9	2410	8037	1596	3480	1391	1361	1.73755	1.12481	-0.0319067	glucose-6-phosphate isomerase, putative, expressed	AT5G42740.1		Sugar isomerase (SIS) family protein	PF00342	PTHR11469	KOG2446
LOC_Os01g21320.1	0	100	4327295	4.1.1.35	893	986	1404	2837	1389	1821	0.142092	1.01505	0.391034	NAD dependent epimerase/dehydratase family domain containing protein, expressed	AT2G47650.1	UXS4	UDP-xylose synthase 4	PF01370	PTHR10366,PTHR10366:SF35	KOG1429
LOC_Os05g29990.1	0	100	4338546	4.1.1.35	768	666	1411	2984	1262	1959	-0.204414	1.08015	0.634345	NAD dependent epimerase/dehydratase family domain containing protein, expressed	AT3G62830.1	ATUXS2,AUD1,UXS2	NAD(P)-binding Rossmann-fold superfamily protein	PF01370	PTHR10366,PTHR10366:SF35	KOG1429
LOC_Os03g55070.1	0	100	4334169	1.1.1.22	1428	3792	2091	4815	966	3008	1.40893	1.20304	1.63895	UDP-glucose 6-dehydrogenase, putative, expressed	AT5G15490.1		UDP-glucose 6-dehydrogenase family protein	PF03720,PF00984,PF03721	PTHR11374	KOG2666
LOC_Os03g55070.2	0	100	4334169	1.1.1.22	1404	3676	2067	4720	946	2915	1.38921	1.19132	1.62366	UDP-glucose 6-dehydrogenase, putative, expressed	AT5G15490.1		UDP-glucose 6-dehydrogenase family protein	PF00984,PF03720,PF03721	PTHR11374	KOG2666
LOC_Os12g25690.1	0	100	4352146	1.1.1.22	746	908	1040	2626	367	1293	0.284484	1.33661	1.81562	UDP-glucose 6-dehydrogenase, putative, expressed	AT5G15490.1		UDP-glucose 6-dehydrogenase family protein	PF00984,PF03720,PF03721	PTHR11374	KOG2666
LOC_Os03g53800.1	0	100	4334114	3.2.1.21	1012	2595	693	1842	288	2540	1.35829	1.41061	3.14219	periplasmic beta-glucosidase precursor, putative, expressed	AT5G20950.1		Glycosyl hydrolase family protein	PF00933,PF01915
LOC_Os03g53800.3	0	100	4334114	3.2.1.21	1028	2602	694	1844	287	2542	1.34011	1.40991	3.14597	periplasmic beta-glucosidase precursor, putative, expressed	AT5G20950.1		Glycosyl hydrolase family protein	PF00933,PF01915
LOC_Os03g53800.5	0	100	4334114	3.2.1.21	1016	2598	692	1840	286	2538	1.354	1.41196	3.14925	periplasmic beta-glucosidase precursor, putative, expressed	AT5G20950.1		Glycosyl hydrolase family protein	PF01915,PF00933
LOC_Os03g55090.1	0	100	4334171	2.4.1.1	21160	12358	2445	658	284	19	-0.775837	-1.89328	-3.93616	alpha-glucan phosphorylast isozyme, putative, expressed	AT3G29320.1		Glycosyl transferase, family 35	PF00343	PTHR11468
LOC_Os03g53800.2	0	100	4334114	3.2.1.21	992	2592	682	1831	279	2524	1.38544	1.42385	3.17616	periplasmic beta-glucosidase precursor, putative, expressed	AT5G20950.1		Glycosyl hydrolase family protein	PF01915,PF00933
LOC_Os03g53800.4	0	100	4334114	3.2.1.21	990	2582	681	1826	279	2520	1.38335	1.42389	3.17382	periplasmic beta-glucosidase precursor, putative, expressed	AT5G20950.1		Glycosyl hydrolase family protein	PF00933,PF01915
LOC_Os01g71860.1	1e-55	37.73	4332097	3.2.1.39	114	1061	181	2190	19	651	3.22019	3.59775	5.12684	glycosyl hydrolases family 17, putative, expressed	AT4G16260.1		Glycosyl hydrolase superfamily protein	PF00332	PTHR16631

## Sheet: Leaf
	KEGG info.				Normalization						Log2FoldChange			Annotation
Gene id	E-value	Identity	KEGG	Ecnumber	seed_control	seed_treatment	stem_control	stem_treatment	leaf_control	leaf_treatment	seed_treatment_vs_seed_control	stem_treatment_vs_stem_control	leaf_treatment_vs_leaf_control	RICEdesc	TAIR	TAIRsymbol	TAIRdesc	Pfam	Panther	KOG
LOC_Os07g22930.2	2e-87	35.56	4348711	2.4.1.21	688	301	5226	3014	10469	1112	-1.19097	-0.794064	-3.23524	starch synthase, putative, expressed	AT1G32900.1		UDP-Glycosyltransferase superfamily protein	PF00534,PF08323	PTHR12526:SF17,PTHR12526
LOC_Os07g22930.3	7e-88	35.56	4348711	2.4.1.21	664	291	5024	2891	10037	1061	-1.19171	-0.797125	-3.24124	starch synthase, putative, expressed	AT1G32900.1		UDP-Glycosyltransferase superfamily protein	PF00534,PF08323	PTHR12526:SF17,PTHR12526
LOC_Os07g22930.4	1e-82	37.18	4348711	2.4.1.21	621	278	4495	2721	8825	966	-1.15809	-0.724326	-3.19193	starch synthase, putative, expressed	AT1G32900.1		UDP-Glycosyltransferase superfamily protein	PF00534,PF08323	PTHR12526,PTHR12526:SF17
LOC_Os03g50480.1	0	100	4333895	5.4.2.2	6105	5095	2734	2349	3487	1294	-0.260924	-0.219026	-1.43048	phosphoglucomutase, putative, expressed	AT1G70730.3		Phosphoglucomutase/phosphomannomutase family protein	PF02879,PF02878,PF00408,PF02880	PTHR22573,PTHR22573:SF5	KOG0625
LOC_Os03g50480.2	0	100	4333895	5.4.2.2	5435	4571	2485	2157	3152	1179	-0.249562	-0.20467	-1.41894	phosphoglucomutase, putative, expressed	AT1G70730.3		Phosphoglucomutase/phosphomannomutase family protein	PF02878,PF02880,PF02879,PF00408	PTHR22573,PTHR22573:SF5	KOG0625
LOC_Os03g04770.1	0	100	4331577	3.2.1.2	601	288	928	493	2913	937	-1.0639	-0.913028	-1.63605	beta-amylase, putative, expressed	AT3G23920.1	BAM1,BMY7,TR-BAMY	beta-amylase 1	PF01373
LOC_Os02g33110.1	0	99.31	4329561	3.2.1.26	233	634	3457	1664	2737	1032	1.44598	-1.05494	-1.407	glycosyl hydrolases, putative, expressed	AT3G52600.1	AtcwINV2,CWINV2	cell wall invertase 2	PF00251,PF08244
LOC_Os02g51070.1	0	100	4330709	2.4.1.21	698	805	1191	1159	2686	1068	0.205157	-0.0392947	-1.33001	starch synthase, putative, expressed	AT3G01180.1	AtSS2,SS2	starch synthase 2	PF00534,PF08323	PTHR12526:SF17,PTHR12526
LOC_Os02g33110.2	0	91.99	4329561	3.2.1.26	227	615	3395	1631	2672	1014	1.439	-1.05798	-1.39745	glycosyl hydrolases, putative, expressed	AT2G36190.1	AtcwINV4,cwINV4	cell wall invertase 4	PF08244,PF00251
LOC_Os02g33110.3	0	87.77	4329561	3.2.1.26	226	622	3374	1616	2639	1004	1.46038	-1.06186	-1.39487	glycosyl hydrolases, putative, expressed	AT2G36190.1	AtcwINV4,cwINV4	cell wall invertase 4	PF00251
LOC_Os09g33680.1	0	100	4347545	3.2.1.21	3513	6029	1364	1746	2284	469	0.778992	0.356321	-2.28262	Os9bglu31 - beta-glucosidase, dhurrinase, similar to G. max hydroxyisourate hydrolase, expressed	AT1G02850.2	BGLU11	beta glucosidase 11	PF00232	PTHR10353	KOG0626
LOC_Os09g33680.2	0	100	4347545	3.2.1.21	3459	5974	1341	1716	2258	463	0.788326	0.355422	-2.28515	Os9bglu31 - beta-glucosidase, dhurrinase, similar to G. max hydroxyisourate hydrolase, expressed	AT1G02850.2	BGLU11	beta glucosidase 11	PF00232	PTHR10353	KOG0626
LOC_Os02g01590.1	0	100	4328018	3.2.1.26	349	28	300	14	2248	21	-3.66662	-4.41622	-6.74637	glycosyl hydrolases, putative, expressed	AT1G62660.1		Glycosyl hydrolases family 32 protein	PF00251,PF11837,PF08244		KOG0228
LOC_Os10g11140.1	0	100	4348230	5.4.2.2	3948	3149	1186	1091	1978	564	-0.326257	-0.120036	-1.80992	phosphoglucomutase, putative, expressed	AT5G51820.1	ATPGMP,PGM,PGM1,STF1	phosphoglucomutase	PF00408,PF02878,PF02879,PF02880	PTHR22573:SF5,PTHR22573	KOG0625
LOC_Os10g11140.2	0	100	4348230	5.4.2.2	3879	3098	1167	1079	1933	554	-0.324307	-0.113036	-1.80318	phosphoglucomutase, putative, expressed	AT5G51820.1	ATPGMP,PGM,PGM1,STF1	phosphoglucomutase	PF02878,PF02879,PF02880	PTHR22573,PTHR22573:SF5	KOG0625
LOC_Os02g01590.2	0	100	4328018	3.2.1.26	270	26	242	12	1719	21	-3.38769	-4.37756	-6.35879	glycosyl hydrolases, putative, expressed	AT1G62660.1		Glycosyl hydrolases family 32 protein	PF00251,PF11837
LOC_Os01g63270.1	0	100	4324810	2.4.1.1	1138	189	1878	738	1621	211	-2.58703	-1.34708	-2.94026	alpha-glucan phosphorylast isozyme, putative, expressed	AT3G46970.1	ATPHS2,PHS2	alpha-glucan phosphorylase 2	PF00343	PTHR11468	KOG2099
LOC_Os11g12810.1	0	99.9	4350151	2.4.1.14	196	38	513	342	1592	522	-2.38107	-0.586255	-1.60814	sucrose-phosphate synthase, putative, expressed	AT4G10120.1	ATSPS4F	Sucrose-phosphate synthase family protein	PF00534,PF05116	PTHR12526,PTHR12526:SF207	KOG0853
LOC_Os01g63270.2	0	100	4324810	2.4.1.1	1105	186	1855	723	1585	211	-2.57173	-1.35852	-2.90716	alpha-glucan phosphorylast isozyme, putative, expressed	AT3G46970.1	ATPHS2,PHS2	alpha-glucan phosphorylase 2	PF00343	PTHR11468	KOG2099
LOC_Os05g30250.1	0	100	4338556	3.2.1.21	71	48	671	168	1389	170	-0.555977	-2.00059	-3.03278	Os5bglu19 - beta-glucosidase homologue, similar to G. max isohydroxyurate hydrolase, expressed	AT1G02850.2	BGLU11	beta glucosidase 11	PF00232	PTHR10353	KOG0626
LOC_Os05g30250.2	0	95.45	4338556	3.2.1.21	68	46	631	160	1298	162	-0.555626	-1.97436	-3.0035	Os5bglu19 - beta-glucosidase homologue, similar to G. max isohydroxyurate hydrolase, expressed	AT1G02850.2	BGLU11	beta glucosidase 11	PF00232	PTHR10353	KOG0626
LOC_Os10g32810.1	0	80.3	4331577	3.2.1.2	456	94	914	276	1246	339	-2.27527	-1.72838	-1.87675	beta-amylase, putative, expressed	AT3G23920.1	BAM1,BMY7,TR-BAMY	beta-amylase 1	PF01373
LOC_Os01g70520.1	0	100	4326948	3.2.1.21	110	32	896	823	1128	200	-1.80562	-0.122787	-2.49773	Os1bglu5 - beta-glucosidase homologue, similar to G. max isohydroxyurate hydrolase, expressed	AT1G02850.2	BGLU11	beta glucosidase 11	PF00232	PTHR10353	KOG0626
LOC_Os05g44210.2	6e-111	45.11	4332112	2.4.1.15	1313	1444	416	334	1124	219	0.137423	-0.313862	-2.35979	trehalose-6-phosphate synthase, putative, expressed	AT1G78580.1	ATTPS1,TPS1	trehalose-6-phosphate synthase	PF02358,PF00982	PTHR10788
LOC_Os08g29780.1	2e-27	55.06	4335944	3.2.1.4	117	43	413	292	1120	377	-1.42879	-0.501074	-1.57127		AT5G19540.1
LOC_Os04g33460.1	3e-116	61.13	4329532	2.4.1.18	1288	1420	999	638	1107	53	0.140069	-0.645934	-4.38956	1,4-alpha-glucan-branching enzyme 2, chloroplast precursor, putative, expressed	AT5G03650.1	SBE2.2	starch branching enzyme 2.2	PF02922	PTHR10357:SF27,PTHR10357
LOC_Os04g43390.2	0	58.56	4336388	3.2.1.21	347	49	490	69	1104	56	-2.82219	-2.82785	-4.29136	Os4bglu16 - monolignol beta-glucoside homologue, expressed	AT4G21760.1	BGLU47	beta-glucosidase 47	PF00232	PTHR10353	KOG0626
LOC_Os01g70520.2	0	100	4326948	3.2.1.21	108	31	879	803	1101	197	-1.79575	-0.130869	-2.48463	Os1bglu5 - beta-glucosidase homologue, similar to G. max isohydroxyurate hydrolase, expressed	AT1G02850.2	BGLU11	beta glucosidase 11	PF00232	PTHR10353	KOG0626
LOC_Os04g43390.1	0	54.76	4336388	3.2.1.21	319	46	446	58	1003	50	-2.79952	-2.93281	-4.31961	Os4bglu16 - monolignol beta-glucoside homologue, expressed	AT4G21760.1	BGLU47	beta-glucosidase 47	PF00232	PTHR10353	KOG0626
LOC_Os09g33690.2	0	84.4	4347547	3.2.1.21	2383	2391	2003	2427	975	2618	0.00469709	0.277113	1.42412	Os9bglu32 - beta-glucosidase homologue, similar to G. max hydroxyisourate hydrolase, expressed	AT1G02850.2	BGLU11	beta glucosidase 11	PF00232	PTHR10353	KOG0626
LOC_Os09g33690.4	0	91.27	4347547	3.2.1.21	2379	2388	2001	2424	975	2614	0.00526703	0.276954	1.42315	Os9bglu32 - beta-glucosidase homologue, similar to G. max hydroxyisourate hydrolase, expressed	AT1G02850.3	BGLU11	beta glucosidase 11	PF00232	PTHR10353
LOC_Os03g55070.1	0	100	4334169	1.1.1.22	1428	3792	2091	4815	966	3008	1.40893	1.20304	1.63895	UDP-glucose 6-dehydrogenase, putative, expressed	AT5G15490.1		UDP-glucose 6-dehydrogenase family protein	PF03720,PF00984,PF03721	PTHR11374	KOG2666
LOC_Os09g33690.1	0	86.14	4347547	3.2.1.21	2299	2323	1954	2360	950	2546	0.0150548	0.272346	1.42153	Os9bglu32 - beta-glucosidase homologue, similar to G. max hydroxyisourate hydrolase, expressed	AT1G02850.2	BGLU11	beta glucosidase 11	PF00232	PTHR10353	KOG0626
LOC_Os03g55070.2	0	100	4334169	1.1.1.22	1404	3676	2067	4720	946	2915	1.38921	1.19132	1.62366	UDP-glucose 6-dehydrogenase, putative, expressed	AT5G15490.1		UDP-glucose 6-dehydrogenase family protein	PF00984,PF03720,PF03721	PTHR11374	KOG2666
LOC_Os09g33690.3	5e-169	80.3	4347547	3.2.1.21	2067	2056	1671	2079	853	2231	-0.00773316	0.314953	1.38766	Os9bglu32 - beta-glucosidase homologue, similar to G. max hydroxyisourate hydrolase, expressed	AT1G02850.2	BGLU11	beta glucosidase 11	PF00232	PTHR10353
LOC_Os06g43630.1	0	100	4341642	2.4.1.14	1421	1028	730	1099	845	1772	-0.467389	0.589729	1.06826	sucrose-phosphate synthase, putative, expressed	AT5G20280.1	ATSPS1F,SPS1F	sucrose phosphate synthase 1F	PF00534,PF00862,PF05116	PTHR12526:SF169,PTHR12526	KOG0853
LOC_Os04g39880.1	0	100	4336145	3.2.1.21	186	251	1423	2088	661	1782	0.429186	0.553086	1.42997	Os4bglu12 - beta-glucosidase, exo-beta-glucanase, expressed	AT5G44640.1	BGLU13	beta glucosidase 13	PF00232	PTHR10353	KOG0626
LOC_Os04g39880.2	0	97.94	4336145	3.2.1.21	182	245	1381	2000	630	1705	0.427239	0.533797	1.43623	Os4bglu12 - beta-glucosidase, exo-beta-glucanase, expressed	AT2G44480.1	BGLU17	beta glucosidase 17	PF00232	PTHR10353	KOG0626
LOC_Os04g39880.3	0	98.96	4336145	3.2.1.21	159	193	1071	1597	517	1331	0.28548	0.576759	1.36369	Os4bglu12 - beta-glucosidase, exo-beta-glucanase, expressed	AT2G44480.1	BGLU17	beta glucosidase 17	PF00232	PTHR10353	KOG0626
LOC_Os04g39900.1	0	100	4336146	3.2.1.21	296	431	1513	1514	457	1021	0.542055	0.000763344	1.1594	Os4bglu13 - beta-glucosidase homologue, similar to Os4Bglu12 exoglucanase/b-glucosidase, expressed	AT2G44450.1	BGLU15	beta glucosidase 15	PF00232	PTHR10353	KOG0626
LOC_Os03g22120.1	0	100	4332788	2.4.1.13	15936	19748	1107	723	447	2792	0.309398	-0.613255	2.64216	sucrose synthase, putative, expressed	AT4G02280.1	ATSUS3,SUS3	sucrose synthase 3	PF00534,PF00862	PTHR12526,PTHR12526:SF27	KOG0853
LOC_Os09g33710.1	0	99.8	4347547	3.2.1.21	1025	1133	974	1139	439	1225	0.14459	0.224997	1.47965	Os9bglu33 - beta-glucosidase homologue, similar to G. max hydroxyisourate hydrolase, expressed	AT1G02850.2	BGLU11	beta glucosidase 11	PF00232	PTHR10353	KOG0626
LOC_Os03g22120.3	0	99.86	4332788	2.4.1.13	15022	18626	1051	699	428	2636	0.310268	-0.587233	2.62238	sucrose synthase, putative, expressed	AT4G02280.1	ATSUS3,SUS3	sucrose synthase 3	PF00534,PF00862	PTHR12526,PTHR12526:SF27	KOG0853
LOC_Os03g22120.2	0	100	4332788	2.4.1.13	15207	18917	1050	680	424	2624	0.314985	-0.627058	2.63011	sucrose synthase, putative, expressed	AT4G02280.1	ATSUS3,SUS3	sucrose synthase 3	PF00534,PF00862	PTHR12526:SF27,PTHR12526	KOG0853
LOC_Os09g39760.1	4e-88	44.97	4339356	3.1.1.11	87	139	558	1089	401	1236	0.680274	0.965283	1.6252	pectinesterase, putative, expressed	AT2G36710.1		Pectin lyase-like superfamily protein	PF01095	PTHR22931,PTHR22931:SF5
LOC_Os09g39770.1	2e-28	46.6	4326549	3.1.1.11	87	138	558	1088	400	1233	0.668546	0.964005	1.62539	C2 domain containing protein, putative, expressed	AT5G23950.1		Calcium-dependent lipid-binding (CaLB domain) family protein	PF00168	PTHR22949
LOC_Os12g25690.1	0	100	4352146	1.1.1.22	746	908	1040	2626	367	1293	0.284484	1.33661	1.81562	UDP-glucose 6-dehydrogenase, putative, expressed	AT5G15490.1		UDP-glucose 6-dehydrogenase family protein	PF00984,PF03720,PF03721	PTHR11374	KOG2666
LOC_Os03g53800.1	0	100	4334114	3.2.1.21	1012	2595	693	1842	288	2540	1.35829	1.41061	3.14219	periplasmic beta-glucosidase precursor, putative, expressed	AT5G20950.1		Glycosyl hydrolase family protein	PF00933,PF01915
LOC_Os03g53800.3	0	100	4334114	3.2.1.21	1028	2602	694	1844	287	2542	1.34011	1.40991	3.14597	periplasmic beta-glucosidase precursor, putative, expressed	AT5G20950.1		Glycosyl hydrolase family protein	PF00933,PF01915
LOC_Os03g53800.5	0	100	4334114	3.2.1.21	1016	2598	692	1840	286	2538	1.354	1.41196	3.14925	periplasmic beta-glucosidase precursor, putative, expressed	AT5G20950.1		Glycosyl hydrolase family protein	PF01915,PF00933
LOC_Os03g53800.2	0	100	4334114	3.2.1.21	992	2592	682	1831	279	2524	1.38544	1.42385	3.17616	periplasmic beta-glucosidase precursor, putative, expressed	AT5G20950.1		Glycosyl hydrolase family protein	PF01915,PF00933
LOC_Os03g53800.4	0	100	4334114	3.2.1.21	990	2582	681	1826	279	2520	1.38335	1.42389	3.17382	periplasmic beta-glucosidase precursor, putative, expressed	AT5G20950.1		Glycosyl hydrolase family protein	PF00933,PF01915
LOC_Os01g71930.1	3e-49	34.47	4343706	3.2.1.39	160	224	278	683	251	1036	0.485232	1.29604	2.04498	glycosyl hydrolases family 17 protein, expressed	AT4G16260.1		Glycosyl hydrolase superfamily protein	PF00332,PF00560	PTHR16631
LOC_Os07g35560.1	4e-76	36.23	4332097	3.2.1.39	13	186	12	137	85	2203	3.8313	3.45933	4.70034	glucan endo-1,3-beta-glucosidase precursor, putative, expressed	AT4G26830.1		O-Glycosyl hydrolases family 17 protein	PF00332,PF07983	PTHR16631
LOC_Os07g35560.2	2e-76	36.23	4332097	3.2.1.39	12	184	12	138	84	2209	3.94206	3.46965	4.71289	glucan endo-1,3-beta-glucosidase precursor, putative, expressed	AT4G26830.1		O-Glycosyl hydrolases family 17 protein	PF00332,PF07983	PTHR16631
LOC_Os07g35560.3	2e-76	35.88	4332097	3.2.1.39	12	183	12	137	84	2198	3.93752	3.45933	4.70608	glucan endo-1,3-beta-glucosidase precursor, putative, expressed	AT4G26830.1		O-Glycosyl hydrolases family 17 protein	PF00332,PF07983	PTHR16631
LOC_Os01g51570.1	4e-57	40.12	4332097	3.2.1.39	17	29	33	344	75	1008	0.752754	3.40137	3.7435	glycosyl hydrolases family 17, putative, expressed	AT3G57260.1	BG2,BGL2,PR-2,PR2	beta-1,3-glucanase 2	PF00332	PTHR16631
LOC_Os01g59840.1	0	64.05	4326948	3.2.1.21	1	8	3	133	3	1006	2.85967	5.63411	8.56521	Os1bglu3 - beta-glucosidase homologue, similar to G. max isohydroxyurate hydrolase, expressed	AT1G02850.2	BGLU11	beta glucosidase 11	PF00232	PTHR10353	KOG0626
